# Supplementary material for: Immortalized human choroid plexus endothelial cells enable an advanced endothelial-epithelial two-cell type in vitro model of the choroid plexus
Source: iScience. 2022 May 10;25(6):104383. doi: 10.1016/j.isci.2022.104383 (PMC9133638; doi:10.1016/j.isci.2022.104383)
Supplement: Table S1. GSEA-based gene sets identified between primary HCPEnC and iHCPEnC, related to STAR Methods and Figure 2C [file mmc2.xlsx]

## Sheet: results
ID	Description	setSize	enrichmentScore	NES	pvalue	p.adjust	qvalues	rank	leading_edge	core_enrichment
GO:0000184	nuclear-transcribed mRNA catabolic process, nonsense-mediated decay	119	0.852575	2.71595	1e-10	9.92e-09	7.43684e-09	1186	tags=64%, list=8%, signal=59%	RPS6/RPS25/PABPC1/RPS3A/EIF3E/RPL23A/RPS15A/RPL9/RPL5/RPS17/RPL17/RPL7/RPS8/RPS3/RPL31/RPS5/RPL15/RPL3/RPL21/RPL19/RPS4X/RPL29/RPL4/RPS20/RPL14/RPL10/RPL41/RPS14/RPL32/RPS23/RPL10A/RPL7A/RPL13A/RPL18A/RPS2/RPS27A/RPLP0/RPS18/RPS7/RPL27/RPS13/RPL12/RPL30/RPL6/RPS9/RPL13/RPS4Y1/RPSA/RPL34/RPS10/RPL26/RPL22/RPL37A/RPS16/RPL35A/RPL24/RPS12/RPL39/RPL23/RPL27A/RPL37/RPS29/RPS11/RPL11/RPL28/RPS15/RPS27/…
GO:0000902	cell morphogenesis	794	-0.39484	-1.65567	1e-10	9.92e-09	7.43684e-09	1484	tags=21%, list=10%, signal=20%	DCLK1/EFNA1/USP9X/LRP8/PLOD3/ITGA4/LIMS2/SRGAP2/ARHGAP35/FLOT1/SLC9A3R1/DMTN/NEO1/UNK/HSP90AA1/CDC42EP1/EPHA2/VSIG1/ABI2/ADORA2A/APP/ULK1/PACSIN2/TRPV2/ASXL1/PIK3R1/FES/ARHGEF26/HES1/CDC42EP4/SHROOM1/PLXNB1/MACF1/DOCK5/KIDINS220/ZDHHC17/CPNE1/EFNA4/MEF2A/DIAPH1/SEMA7A/DAPK3/EIF4G2/SEMA3A/SEMA5A/SEMA3G/EVL/BMPR2/ICAM1/RHOBTB3/FRY/SEMA6B/ARHGEF28/SEMA3F/TBCD/TACSTD2/DNM3/WASF2/FGD6/ARHGEF2/TPM1/ZSW…
GO:0000956	nuclear-transcribed mRNA catabolic process	204	0.759711	2.5684	1e-10	9.92e-09	7.43684e-09	1186	tags=42%, list=8%, signal=39%	RPS6/RPS25/PABPC1/RPS3A/EIF3E/RPL23A/RPS15A/RPL9/RPL5/RPS17/RPL17/RPL7/RPS8/RPS3/RPL31/RPS5/RPL15/RPL3/RPL21/RPL19/RPS4X/RPL29/RPL4/RPS20/RPL14/RPL10/RPL41/RPS14/RPL32/RPS23/RPL10A/RPL7A/RPL13A/RPL18A/RPS2/RPS27A/RPLP0/RPS18/RPS7/RPL27/RPS13/RPL12/RPL30/RPL6/RPS9/RPL13/RPS4Y1/RPSA/RPL34/RPS10/RPL26/RPL22/RPL37A/RPS16/DIS3/ZFP36L1/ATM/RPL35A/PAN3/RPL24/RPS12/RPL39/PCID2/RPL23/RPL27A/RPL37/RPS29/RP…
GO:0001944	vasculature development	579	-0.432778	-1.77542	1e-10	9.92e-09	7.43684e-09	957	tags=22%, list=6%, signal=21%	SEMA5A/GLUL/ADAMTS6/HSPB1/RASIP1/EPC1/BMPR2/SUFU/ACTG1/ENG/E2F8/FKBP10/ADIPOR2/TBX20/ADGRF5/TMED2/WASF2/CFLAR/HTATIP2/BCAS3/FOXF1/ADAM10/HOXB3/AP2B1/PDCD4/FBXW7/S1PR1/PIK3C2A/ECM1/PRRX1/CLEC14A/FGF2/ERAP1/TGFB1/ARHGEF15/RHOB/SLIT2/EFNB2/PIK3R3/PTGS2/DLL4/PDGFB/ADGRA2/CLIC4/COL4A2/EGFL7/ATP2B4/KLF4/PLK2/LUZP1/ACVRL1/PROX1/TEAD2/DAG1/PLCG1/CCN1/KIT/TJP1/TAL1/NRP2/MFGE8/AMOTL2/TIE1/SMAD6/ECSCR/PARVA…
GO:0002181	cytoplasmic translation	98	0.783603	2.43703	1e-10	9.92e-09	7.43684e-09	1633	tags=57%, list=11%, signal=51%	EIF4B/EIF3E/RPL9/EIF2S3/EIF3L/RPL17/RPL31/RPL15/RPL19/RPL29/RPL41/RPL32/RPS23/RPL10A/RPL13A/RPL18A/RPLP0/EEF2/EIF3H/RPL30/RPL6/RPSA/EIF3D/EIF4A2/EIF3F/RPL26/RPL22/RPL35A/EIF3M/EIF2S2/RPL24/RPL39/RPS29/YBX3/RPL11/EIF3C/RPS21/CNBP/METTL3/EIF2D/EIF3K/RPS28/EIF4H/ETF1/PKM/GSPT1/EIF3I/RPLP1/RPS26/EIF3A/RPL18/DPH5/RPL8/YTHDF2/RPLP2/CPEB2
GO:0006401	RNA catabolic process	387	0.669407	2.39509	1e-10	9.92e-09	7.43684e-09	2059	tags=37%, list=13%, signal=33%	RPS6/RPS25/PABPC1/RPS3A/EIF3E/RPL23A/RPS15A/RPL9/RPL5/RPS17/RPL17/RPL7/RPS8/RPS3/RPL31/VIM/RPS5/NPM1/RPL15/RPL3/RPL21/RPL19/RPS4X/RPL29/RPL4/RPS20/RPL14/RPL10/RPL41/RPS14/RPL32/HSPA8/RPS23/RPL10A/HNRNPC/RPL7A/RPL13A/RPL18A/RPS2/RPS27A/APEX1/RPLP0/RPS18/RPS7/RPL27/RPS13/RPL12/RPL30/PABPC4/RPL6/RPS9/RPL13/TNPO1/RPS4Y1/RPSA/PSMB5/RPL34/XPO1/PSME1/RPS10/RPL26/RPL22/RPL37A/RPS16/DIS3/ZFP36L1/ATM/RPL35…
GO:0006402	mRNA catabolic process	351	0.686624	2.43953	1e-10	9.92e-09	7.43684e-09	1598	tags=34%, list=10%, signal=32%	RPS6/RPS25/PABPC1/RPS3A/EIF3E/RPL23A/RPS15A/RPL9/RPL5/RPS17/RPL17/RPL7/RPS8/RPS3/RPL31/VIM/RPS5/NPM1/RPL15/RPL3/RPL21/RPL19/RPS4X/RPL29/RPL4/RPS20/RPL14/RPL10/RPL41/RPS14/RPL32/HSPA8/RPS23/RPL10A/HNRNPC/RPL7A/RPL13A/RPL18A/RPS2/RPS27A/APEX1/RPLP0/RPS18/RPS7/RPL27/RPS13/RPL12/RPL30/PABPC4/RPL6/RPS9/RPL13/TNPO1/RPS4Y1/RPSA/PSMB5/RPL34/XPO1/PSME1/RPS10/RPL26/RPL22/RPL37A/RPS16/DIS3/ZFP36L1/ATM/RPL35…
GO:0006412	translation	593	0.626434	2.3027	1e-10	9.92e-09	7.43684e-09	1287	tags=27%, list=8%, signal=26%	RPS6/EIF4B/RPS25/GAPDH/ITGA2/RACK1/PABPC1/RPS3A/EIF3E/RPL23A/RPS15A/GARS1/RPL9/RPL5/RPS17/EIF2S3/EIF3L/RPL17/RPL7/RPS8/OXA1L/IARS1/RPS3/RPL31/VIM/RPS5/NPM1/EEF1A1/RPL15/RPL3/ATF4/RPL21/RPL19/RPS4X/RPL29/RPL4/RPS20/SHMT2/EEF1G/RPL14/RPL10/RPL41/RPS14/RPL32/RPS23/RPL10A/RPL7A/MARS1/SARS1/RPL13A/RPL18A/RPS2/EPRS1/RPS27A/RPLP0/EIF2A/RPS18/EEF2/RPS7/EIF3H/EIF4EBP1/RPL27/RPS13/RPL12/RPL30/PABPC4/RPL6/R…
GO:0006413	translational initiation	184	0.815957	2.72386	1e-10	9.92e-09	7.43684e-09	1279	tags=57%, list=8%, signal=52%	RPS6/EIF4B/RPS25/PABPC1/RPS3A/EIF3E/RPL23A/RPS15A/RPL9/RPL5/RPS17/EIF2S3/EIF3L/RPL17/RPL7/RPS8/RPS3/RPL31/RPS5/NPM1/RPL15/RPL3/ATF4/RPL21/RPL19/RPS4X/RPL29/RPL4/RPS20/RPL14/RPL10/RPL41/RPS14/RPL32/RPS23/RPL10A/RPL7A/RPL13A/RPL18A/RPS2/RPS27A/RPLP0/EIF2A/RPS18/RPS7/EIF3H/EIF4EBP1/RPL27/RPS13/RPL12/RPL30/RPL6/RPS9/RPL13/RPS4Y1/EIF2B2/RPSA/RPL34/EIF3D/EIF4A2/EIF3F/RPS10/EIF1/RPL26/RPL22/RPL37A/RPS16…
GO:0006518	peptide metabolic process	732	0.59252	2.19659	1e-10	9.92e-09	7.43684e-09	1647	tags=27%, list=11%, signal=25%	RPS6/EIF4B/RPS25/GAPDH/BACE2/SLC7A11/MME/ITGA2/RACK1/PABPC1/RPS3A/EIF3E/RPL23A/RPS15A/GARS1/RPL9/RPL5/RPS17/EIF2S3/EIF3L/RPL17/RPL7/RPS8/OXA1L/IARS1/RPS3/RPL31/VIM/RPS5/NPM1/EEF1A1/RPL15/RPL3/ATF4/RPL21/RPL19/RPS4X/RPL29/RTN4/RPL4/RPS20/SHMT2/EEF1G/RPL14/RPL10/RPL41/RPS14/RPL32/RPS23/RPL10A/RPL7A/TPP1/GCLM/MARS1/SARS1/RPL13A/RPL18A/RPS2/EPRS1/RPS27A/RPLP0/EIF2A/RPS18/EEF2/RPS7/EIF3H/EIF4EBP1/RPL2…
GO:0006605	protein targeting	398	0.599526	2.15164	1e-10	9.92e-09	7.43684e-09	1514	tags=28%, list=10%, signal=26%	RPS6/RPS25/RPS3A/RPL23A/RPS15A/RPL9/RPL5/RPS17/RPL17/RPL7/RPS8/RPS3/RPL31/RPS5/RPL15/RPL3/BNIP3L/RPL21/RPL19/RPS4X/RPL29/RPL4/RPS20/RPL14/RN7SL1/RPL10/RPL41/RPS14/RPL32/HSPA8/RPS23/RPL10A/RPL7A/CSNK2A2/RPL13A/RPL18A/ZDHHC21/SSR3/RPS2/RPS27A/RPLP0/RPS18/RPS7/RPL27/CLU/RPS13/RPL12/RPL30/RPL6/RPS9/NCOA4/RPL13/RPS4Y1/RPSA/RPL34/EDEM1/RPS10/ZDHHC20/RPL26/RPL22/RPL37A/SRPRA/RPS16/SLC25A6/RPL35A/TOMM20/…
GO:0006612	protein targeting to membrane	186	0.766575	2.56548	1e-10	9.92e-09	7.43684e-09	1192	tags=46%, list=8%, signal=43%	RPS6/RPS25/RPS3A/RPL23A/RPS15A/RPL9/RPL5/RPS17/RPL17/RPL7/RPS8/RPS3/RPL31/RPS5/RPL15/RPL3/RPL21/RPL19/RPS4X/RPL29/RPL4/RPS20/RPL14/RN7SL1/RPL10/RPL41/RPS14/RPL32/RPS23/RPL10A/RPL7A/RPL13A/RPL18A/ZDHHC21/SSR3/RPS2/RPS27A/RPLP0/RPS18/RPS7/RPL27/RPS13/RPL12/RPL30/RPL6/RPS9/RPL13/RPS4Y1/RPSA/RPL34/RPS10/ZDHHC20/RPL26/RPL22/RPL37A/SRPRA/RPS16/RPL35A/RPL24/RPS12/RPL39/RAB8B/RPL23/RPL27A/ERBB2/RPL37/CHP…
GO:0006613	cotranslational protein targeting to membrane	105	0.864587	2.71015	1e-10	9.92e-09	7.43684e-09	1031	tags=70%, list=7%, signal=65%	RPS6/RPS25/RPS3A/RPL23A/RPS15A/RPL9/RPL5/RPS17/RPL17/RPL7/RPS8/RPS3/RPL31/RPS5/RPL15/RPL3/RPL21/RPL19/RPS4X/RPL29/RPL4/RPS20/RPL14/RN7SL1/RPL10/RPL41/RPS14/RPL32/RPS23/RPL10A/RPL7A/RPL13A/RPL18A/SSR3/RPS2/RPS27A/RPLP0/RPS18/RPS7/RPL27/RPS13/RPL12/RPL30/RPL6/RPS9/RPL13/RPS4Y1/RPSA/RPL34/RPS10/RPL26/RPL22/RPL37A/SRPRA/RPS16/RPL35A/RPL24/RPS12/RPL39/RPL23/RPL27A/RPL37/RPS29/RPS11/RPL11/RPL28/RPS15/R…
GO:0006614	SRP-dependent cotranslational protein targeting to membrane	100	0.871931	2.72078	1e-10	9.92e-09	7.43684e-09	1031	tags=73%, list=7%, signal=69%	RPS6/RPS25/RPS3A/RPL23A/RPS15A/RPL9/RPL5/RPS17/RPL17/RPL7/RPS8/RPS3/RPL31/RPS5/RPL15/RPL3/RPL21/RPL19/RPS4X/RPL29/RPL4/RPS20/RPL14/RN7SL1/RPL10/RPL41/RPS14/RPL32/RPS23/RPL10A/RPL7A/RPL13A/RPL18A/SSR3/RPS2/RPS27A/RPLP0/RPS18/RPS7/RPL27/RPS13/RPL12/RPL30/RPL6/RPS9/RPL13/RPS4Y1/RPSA/RPL34/RPS10/RPL26/RPL22/RPL37A/SRPRA/RPS16/RPL35A/RPL24/RPS12/RPL39/RPL23/RPL27A/RPL37/RPS29/RPS11/RPL11/RPL28/RPS15/R…
GO:0009887	animal organ morphogenesis	750	-0.426368	-1.78548	1e-10	9.92e-09	7.43684e-09	1520	tags=21%, list=10%, signal=20%	NKX3-1/HOXA11/GJA5/HIPK2/MYLK/TENM3/EFNA1/PLOD3/HEY2/LIMS2/FHL1/WNT7B/SLC9A3R1/SRSF6/HOXA9/TLE1/TNC/EPHA2/PTCD2/PHACTR4/ABI2/COL13A1/DCN/HOXB8/ASXL1/FGFR1/AGRN/HES1/SIX2/HOXC4/SMARCC1/PSMC5/TFAP2A/TCF15/ITGB4/APLP1/INSR/CTNNA1/TULP3/CHD7/MTOR/SNAI1/FANCC/CHST11/EXT2/SEMA3A/NF2/SPRY1/EVL/BMPR2/SUFU/ENG/MMP16/GAA/GBA/TBX20/TMED2/TACSTD2/NPY2R/HOXC9/CFLAR/MEF2D/TPM1/CAPN1/ID3/LAMA5/FOXF1/ABLIM1/TUG1…
GO:0016032	viral process	847	0.512557	1.91553	1e-10	9.92e-09	7.43684e-09	1647	tags=25%, list=11%, signal=23%	MMP1/RPS6/RPS25/HMGA1/CXCR4/LAMP1/ITGA2/IPO5/RACK1/PABPC1/RPS3A/RPL23A/RPS15A/RPL9/RPL5/RPS17/MDM2/EIF3L/RPL17/RPL7/RPS8/RPS3/RPL31/HMGA2/VIM/RPS5/NPM1/RPL15/PCBP2/CXADR/RPL3/BNIP3L/KPNA3/RPL21/RPL19/RPS4X/RPL29/RPL4/RPS20/IL6ST/RPL14/RPL10/RPL41/RPS14/HNRNPA1/RPL32/HSPA8/BNIP3/RPS23/RPL10A/RPL7A/HMGB1/SUPT16H/RPL13A/NUP58/RPL18A/IPO7/RPS2/RPS27A/RPLP0/RPS18/RRAGA/PSIP1/RPS7/RPL27/RB1/AXL/RPS13/R…
GO:0016071	mRNA metabolic process	796	0.562976	2.09633	1e-10	9.92e-09	7.43684e-09	2384	tags=27%, list=16%, signal=24%	RPS6/RPS25/CELF2/PABPC1/MBNL2/RPS3A/EIF3E/RPL23A/RPS15A/RPL9/RPL5/RPS17/RPL17/RPL7/RPS8/RPS3/RPL31/VIM/RPS5/NPM1/RPL15/PCBP2/RPL3/ATF4/RPL21/RPL19/RPS4X/RPL29/RPL4/RPS20/RPL14/RPL10/RPL41/RPS14/HNRNPA1/RPL32/HSPA8/RPS23/RPL10A/HNRNPC/RPL7A/RPL13A/RPL18A/RPS2/RPS27A/APEX1/RPLP0/RPS18/SAP18/PSIP1/RPS7/RPL27/RPS13/RPL12/RPL30/PABPC4/HIPK3/RPL6/RPS9/RPL13/TNPO1/RPS4Y1/RPSA/PSMB5/RPL34/XPO1/PSME1/RPS1…
GO:0019080	viral gene expression	193	0.772498	2.59718	1e-10	9.92e-09	7.43684e-09	1624	tags=50%, list=11%, signal=45%	RPS6/RPS25/RPS3A/RPL23A/RPS15A/RPL9/RPL5/RPS17/EIF3L/RPL17/RPL7/RPS8/RPS3/RPL31/HMGA2/RPS5/RPL15/PCBP2/RPL3/RPL21/RPL19/RPS4X/RPL29/RPL4/RPS20/RPL14/RPL10/RPL41/RPS14/RPL32/RPS23/RPL10A/RPL7A/RPL13A/NUP58/RPL18A/RPS2/RPS27A/RPLP0/RPS18/RPS7/RPL27/RPS13/RPL12/RPL30/RPL6/RPS9/RPL13/RPS4Y1/RPSA/RPL34/EIF3D/EIF3F/RPS10/JUN/RPL26/RPL22/RPL37A/RPS16/RPL35A/TRIM13/RPL24/RPS12/RPL39/RPL23/RPL27A/RPL37/RP…
GO:0019083	viral transcription	175	0.778992	2.58611	1e-10	9.92e-09	7.43684e-09	1624	tags=51%, list=11%, signal=46%	RPS6/RPS25/RPS3A/RPL23A/RPS15A/RPL9/RPL5/RPS17/RPL17/RPL7/RPS8/RPS3/RPL31/HMGA2/RPS5/RPL15/RPL3/RPL21/RPL19/RPS4X/RPL29/RPL4/RPS20/RPL14/RPL10/RPL41/RPS14/RPL32/RPS23/RPL10A/RPL7A/RPL13A/NUP58/RPL18A/RPS2/RPS27A/RPLP0/RPS18/RPS7/RPL27/RPS13/RPL12/RPL30/RPL6/RPS9/RPL13/RPS4Y1/RPSA/RPL34/RPS10/JUN/RPL26/RPL22/RPL37A/RPS16/RPL35A/TRIM13/RPL24/RPS12/RPL39/RPL23/RPL27A/RPL37/RPS29/RPS11/RPL11/RPL28/RP…
GO:0019439	aromatic compound catabolic process	539	0.610102	2.22757	1e-10	9.92e-09	7.43684e-09	1829	tags=30%, list=12%, signal=27%	HMOX1/RPS6/RPS25/PABPC1/RPS3A/EIF3E/RPL23A/RPS15A/RPL9/RPL5/RPS17/RPL17/RPL7/RPS8/RPS3/RPL31/VIM/RPS5/NPM1/RPL15/RPL3/RPL21/RPL19/RPS4X/RPL29/RPL4/RPS20/RPL14/RPL10/RPL41/RPS14/RPL32/HSPA8/RPS23/RPL10A/HNRNPC/RPL7A/HMGB1/RPL13A/RPL18A/RPS2/PNP/ENTPD1/RPS27A/APEX1/RPLP0/RPS18/RPS7/RPL27/RPS13/RPL12/RPL30/PABPC4/RPL6/RPS9/RPL13/TNPO1/ALDH1L2/RPS4Y1/RPSA/PSMB5/RPL34/XPO1/PSME1/PDE7B/RPS10/ADA2/EPHX1…
GO:0022613	ribonucleoprotein complex biogenesis	438	0.59429	2.14638	1e-10	9.92e-09	7.43684e-09	2600	tags=31%, list=17%, signal=26%	RPS6/EIF4B/RPS25/CELF2/EIF3E/RPL23A/RPL5/RPS17/EIF2S3/EIF3L/RPL7/RPS8/RPS5/NPM1/RPL3/RPL14/RPL10/RPS14/RPL10A/RPL7A/RPL13A/RPS2/RPLP0/EIF2A/PSIP1/RPS7/EIF3H/RPL27/RPL6/RPS9/RPSA/GTF3A/XPO1/RSL1D1/EIF3D/EIF3F/CUL4B/RPS10/RSL24D1/RPL26/CUL4A/RPS16/DIS3/NOP53/ATM/RPL35A/ERI1/EIF3M/EIF2S2/RPL24/RAN/PRKDC/RPS27L/NOP9/ABCE1/CLNS1A/RPL11/PRMT5/EXOSC8/RPS15/NSA2/RPS27/RPS19/EIF3C/RPS21/SNU13/NOB1/EIF2D/E…
GO:0033365	protein localization to organelle	916	0.48769	1.82575	1e-10	9.92e-09	7.43684e-09	1961	tags=24%, list=13%, signal=22%	RPS6/RPS25/LAMP1/IPO5/RPS3A/RPL23A/RPS15A/RPL9/RPL5/RPS17/MDM2/RPL17/RPL7/RPS8/OXA1L/RPS3/RPL31/RPS5/RPL15/RPL3/BNIP3L/KPNA3/RPL21/RPL19/RPS4X/RPL29/RTN4/RPL4/RPS20/RDX/RPL14/RN7SL1/RPL10/RPL41/TFDP1/RPS14/RPL32/HSPA8/RPS23/RPL10A/RPL7A/AKAP11/TPP1/CSNK2A2/RPL13A/NUP58/RPL18A/IPO7/PKIA/SSR3/RPS2/RANBP6/RPS27A/RPLP0/RPS18/RPS7/GJA1/RPL27/RB1/CLU/RPS13/RPL12/RPL30/RPL6/RPS9/NCOA4/RPL13/LATS2/TNPO1/…
GO:0034655	nucleobase-containing compound catabolic process	502	0.618116	2.24686	1e-10	9.92e-09	7.43684e-09	1829	tags=31%, list=12%, signal=28%	RPS6/RPS25/PABPC1/RPS3A/EIF3E/RPL23A/RPS15A/RPL9/RPL5/RPS17/RPL17/RPL7/RPS8/RPS3/RPL31/VIM/RPS5/NPM1/RPL15/RPL3/RPL21/RPL19/RPS4X/RPL29/RPL4/RPS20/RPL14/RPL10/RPL41/RPS14/RPL32/HSPA8/RPS23/RPL10A/HNRNPC/RPL7A/HMGB1/RPL13A/RPL18A/RPS2/PNP/ENTPD1/RPS27A/APEX1/RPLP0/RPS18/RPS7/RPL27/RPS13/RPL12/RPL30/PABPC4/RPL6/RPS9/RPL13/TNPO1/RPS4Y1/RPSA/PSMB5/RPL34/XPO1/PSME1/PDE7B/RPS10/ADA2/APOBEC3C/RPL26/RPL2…
GO:0035239	tube morphogenesis	663	-0.417443	-1.73205	1e-10	9.92e-09	7.43684e-09	957	tags=19%, list=6%, signal=19%	SEMA5A/GLUL/HSPB1/RASIP1/SPRY1/BMPR2/SUFU/ACTG1/ENG/E2F8/FKBP10/ADIPOR2/TBX20/ADGRF5/TMED2/TACSTD2/WASF2/HTATIP2/LAMA5/BCAS3/FOXF1/PAK1/HOXB3/AR/FBXW7/S1PR1/PIK3C2A/ECM1/PRRX1/EPHA4/CLEC14A/FGF2/GDF7/ERAP1/TGFB1/RHOB/SLIT2/EFNB2/PIK3R3/PTGS2/FOXA1/DLL4/ADGRA2/CLIC4/COL4A2/EGFL7/ATP2B4/KLF4/PLK2/LUZP1/ACVRL1/PROX1/TEAD2/DAG1/PLCG1/CCN1/TJP1/TAL1/NRP2/MFGE8/AMOTL2/TIE1/ECSCR/PARVA/SPINK5/COL8A1/FMN…
GO:0042254	ribosome biogenesis	299	0.621554	2.176	1e-10	9.92e-09	7.43684e-09	2508	tags=32%, list=16%, signal=27%	RPS6/RPS25/RPL23A/RPL5/RPS17/RPL7/RPS8/RPS5/NPM1/RPL3/RPL14/RPL10/RPS14/RPL10A/RPL7A/RPS2/RPLP0/EIF2A/RPS7/RPL27/RPL6/RPS9/RPSA/GTF3A/XPO1/RSL1D1/CUL4B/RPS10/RSL24D1/RPL26/CUL4A/RPS16/DIS3/NOP53/RPL35A/ERI1/RPL24/RAN/PRKDC/RPS27L/NOP9/ABCE1/RPL11/EXOSC8/RPS15/NSA2/RPS27/RPS19/RPS21/SNU13/NOB1/RPS28/DDX17/RPL35/NGDN/EFL1/MRPL10/NOP14/RRP1B/TEX10/RPS24/RPUSD4/IMP3/SDAD1/DDX10/HEATR1/NOP10/FBL/RPF2/…
GO:0043043	peptide biosynthetic process	613	0.624169	2.29188	1e-10	9.92e-09	7.43684e-09	1287	tags=27%, list=8%, signal=26%	RPS6/EIF4B/RPS25/GAPDH/SLC7A11/ITGA2/RACK1/PABPC1/RPS3A/EIF3E/RPL23A/RPS15A/GARS1/RPL9/RPL5/RPS17/EIF2S3/EIF3L/RPL17/RPL7/RPS8/OXA1L/IARS1/RPS3/RPL31/VIM/RPS5/NPM1/EEF1A1/RPL15/RPL3/ATF4/RPL21/RPL19/RPS4X/RPL29/RPL4/RPS20/SHMT2/EEF1G/RPL14/RPL10/RPL41/RPS14/RPL32/RPS23/RPL10A/RPL7A/GCLM/MARS1/SARS1/RPL13A/RPL18A/RPS2/EPRS1/RPS27A/RPLP0/EIF2A/RPS18/EEF2/RPS7/EIF3H/EIF4EBP1/RPL27/RPS13/RPL12/RPL30/…
GO:0043603	cellular amide metabolic process	955	0.531927	2.00028	1e-10	9.92e-09	7.43684e-09	1647	tags=24%, list=11%, signal=23%	RPS6/EIF4B/RPS25/GAPDH/BACE2/SLC7A11/MME/ITGA2/RACK1/PABPC1/MTHFD2/RPS3A/EIF3E/RPL23A/RPS15A/GARS1/RPL9/RPL5/RPS17/EIF2S3/EIF3L/RPL17/RPL7/RPS8/OXA1L/IARS1/RPS3/RPL31/VIM/RPS5/NPM1/EEF1A1/RPL15/RPL3/ATF4/RPL21/RPL19/RPS4X/RPL29/RTN4/RPL4/RPS20/SHMT2/EEF1G/RPL14/RPL10/RPL41/RPS14/RPL32/RPS23/RPL10A/ASNS/RPL7A/TPP1/GCLM/MARS1/SARS1/RPL13A/ST8SIA2/RPL18A/RPS2/EPRS1/RPS27A/RPLP0/EIF2A/RPS18/EEF2/RPS7…
GO:0043604	amide biosynthetic process	724	0.566368	2.10046	1e-10	9.92e-09	7.43684e-09	1287	tags=24%, list=8%, signal=23%	RPS6/EIF4B/RPS25/GAPDH/SLC7A11/ITGA2/RACK1/PABPC1/RPS3A/EIF3E/RPL23A/RPS15A/GARS1/RPL9/RPL5/RPS17/EIF2S3/EIF3L/RPL17/RPL7/RPS8/OXA1L/IARS1/RPS3/RPL31/VIM/RPS5/NPM1/EEF1A1/RPL15/RPL3/ATF4/RPL21/RPL19/RPS4X/RPL29/RPL4/RPS20/SHMT2/EEF1G/RPL14/RPL10/RPL41/RPS14/RPL32/RPS23/RPL10A/ASNS/RPL7A/GCLM/MARS1/SARS1/RPL13A/ST8SIA2/RPL18A/RPS2/EPRS1/RPS27A/RPLP0/EIF2A/RPS18/EEF2/RPS7/EIF3H/EIF4EBP1/RPL27/RPS13…
GO:0044270	cellular nitrogen compound catabolic process	528	0.612959	2.23466	1e-10	9.92e-09	7.43684e-09	1829	tags=30%, list=12%, signal=27%	HMOX1/RPS6/RPS25/PABPC1/RPS3A/EIF3E/RPL23A/RPS15A/RPL9/RPL5/RPS17/RPL17/RPL7/RPS8/RPS3/RPL31/VIM/RPS5/NPM1/RPL15/RPL3/RPL21/RPL19/RPS4X/RPL29/RPL4/RPS20/RPL14/RPL10/RPL41/RPS14/RPL32/HSPA8/RPS23/RPL10A/HNRNPC/RPL7A/HMGB1/RPL13A/RPL18A/RPS2/PNP/ENTPD1/RPS27A/APEX1/RPLP0/RPS18/RPS7/RPL27/RPS13/RPL12/RPL30/PABPC4/RPL6/RPS9/RPL13/TNPO1/ALDH1L2/RPS4Y1/RPSA/PSMB5/RPL34/XPO1/PSME1/PDE7B/RPS10/ADA2/APOBE…
GO:0044403	biological process involved in symbiotic interaction	880	0.502249	1.87556	1e-10	9.92e-09	7.43684e-09	1647	tags=24%, list=11%, signal=23%	MMP1/RPS6/RPS25/GAPDH/HMGA1/CXCR4/LAMP1/ITGA2/IPO5/RACK1/PABPC1/RPS3A/RPL23A/RPS15A/RPL9/RPL5/RPS17/MDM2/EIF3L/RPL17/RPL7/RPS8/RPS3/RPL31/HMGA2/VIM/RPS5/NPM1/RPL15/PCBP2/CXADR/RPL3/BNIP3L/KPNA3/RPL21/RPL19/RPS4X/RPL29/RPL4/RPS20/IL6ST/RPL14/RPL10/RPL41/RPS14/HNRNPA1/RPL32/HSPA8/BNIP3/RPS23/RPL10A/RPL7A/HMGB1/SUPT16H/RPL13A/NUP58/RPL18A/IPO7/RPS2/RPS27A/RPLP0/RPS18/RRAGA/PSIP1/RPS7/RPL27/RB1/AXL/R…
GO:0045047	protein targeting to ER	115	0.839683	2.65291	1e-10	9.92e-09	7.43684e-09	1031	tags=64%, list=7%, signal=60%	RPS6/RPS25/RPS3A/RPL23A/RPS15A/RPL9/RPL5/RPS17/RPL17/RPL7/RPS8/RPS3/RPL31/RPS5/RPL15/RPL3/RPL21/RPL19/RPS4X/RPL29/RPL4/RPS20/RPL14/RN7SL1/RPL10/RPL41/RPS14/RPL32/RPS23/RPL10A/RPL7A/RPL13A/RPL18A/SSR3/RPS2/RPS27A/RPLP0/RPS18/RPS7/RPL27/RPS13/RPL12/RPL30/RPL6/RPS9/RPL13/RPS4Y1/RPSA/RPL34/EDEM1/RPS10/RPL26/RPL22/RPL37A/SRPRA/RPS16/RPL35A/RPL24/RPS12/RPL39/RPL23/RPL27A/RPL37/RPS29/RPS11/RPL11/RPL28/R…
GO:0046700	heterocycle catabolic process	526	0.613669	2.23799	1e-10	9.92e-09	7.43684e-09	1829	tags=30%, list=12%, signal=27%	HMOX1/RPS6/RPS25/PABPC1/RPS3A/EIF3E/RPL23A/RPS15A/RPL9/RPL5/RPS17/RPL17/RPL7/RPS8/RPS3/RPL31/VIM/RPS5/NPM1/RPL15/RPL3/RPL21/RPL19/RPS4X/RPL29/RPL4/RPS20/RPL14/RPL10/RPL41/RPS14/RPL32/HSPA8/RPS23/RPL10A/HNRNPC/RPL7A/HMGB1/RPL13A/RPL18A/RPS2/PNP/ENTPD1/RPS27A/APEX1/RPLP0/RPS18/RPS7/RPL27/RPS13/RPL12/RPL30/PABPC4/RPL6/RPS9/RPL13/TNPO1/ALDH1L2/RPS4Y1/RPSA/PSMB5/RPL34/XPO1/PSME1/PDE7B/RPS10/ADA2/APOBE…
GO:0048646	anatomical structure formation involved in morphogenesis	819	-0.398121	-1.66877	1e-10	9.92e-09	7.43684e-09	1608	tags=23%, list=11%, signal=22%	KBTBD8/DVL3/BMERB1/CYP1B1/GTF2I/TCIRG1/CARD10/ANGPTL4/ADAM9/BCL10/NKX3-1/HOXA11/GJA5/HIPK2/SF3B6/EFNA1/AGO1/LRP8/MBOAT7/ACVR2B/ITGA4/HEY2/SALL4/ARHGAP35/FLOT1/TCTA/RRAS/EPHA2/PHACTR4/DCN/EIF2AK3/PHLDB2/HOPX/TSC2/JMJD6/ANXA2/HES1/SIX2/MACROH2A1/TFAP2A/TCF15/HDAC7/ITGB4/PRKACB/TULP3/SNAI1/MEF2A/EXT2/SEMA5A/GLUL/NF2/HSPB1/RASIP1/FHOD3/SPRY1/BMPR2/SUFU/ACTG1/ENG/GBA/E2F8/ADIPOR2/TBX20/TMED2/WASF2/DUS…
GO:0070972	protein localization to endoplasmic reticulum	144	0.787954	2.56614	1e-10	9.92e-09	7.43684e-09	1186	tags=56%, list=8%, signal=52%	RPS6/RPS25/RPS3A/RPL23A/RPS15A/RPL9/RPL5/RPS17/RPL17/RPL7/RPS8/RPS3/RPL31/RPS5/RPL15/RPL3/RPL21/RPL19/RPS4X/RPL29/RTN4/RPL4/RPS20/RPL14/RN7SL1/RPL10/RPL41/RPS14/RPL32/RPS23/RPL10A/RPL7A/RPL13A/RPL18A/SSR3/RPS2/RPS27A/RPLP0/RPS18/RPS7/GJA1/RPL27/RPS13/RPL12/RPL30/RPL6/RPS9/RPL13/RPS4Y1/RPSA/RPL34/EDEM1/RPS10/RPL26/RPL22/RPL37A/SRPRA/RPS16/RPL35A/RPL24/UBAC2/RPS12/RPL39/PPP1R15A/RPL23/RPL27A/RPL37/…
GO:0072359	circulatory system development	845	-0.398502	-1.67252	1e-10	9.92e-09	7.43684e-09	1068	tags=19%, list=7%, signal=19%	HDAC7/RIN2/VCAM1/INSR/CHD7/MTOR/SNAI1/MEF2A/EIF4G2/SEMA5A/GLUL/ADAMTS6/HSPB1/RASIP1/EPC1/FHOD3/SPRY1/BMPR2/SUFU/ACTG1/ENG/GAA/E2F8/FKBP10/ADIPOR2/TBX20/ADGRF5/TMED2/PI16/CRELD1/NPY2R/WASF2/TBC1D32/CFLAR/MEF2D/TPM1/HTATIP2/ID3/BCAS3/FOXF1/PAK1/ADAM10/HOXB3/AP2B1/PDCD4/FBXW7/S1PR1/PIK3C2A/ECM1/PRRX1/AKAP13/CLEC14A/FGF2/ERAP1/TGFB1/PDLIM7/ARHGEF15/RHOB/SLIT2/EFNB2/PIK3R3/PTGS2/DLL4/PDLIM5/PDGFB/ADGR…
GO:0072594	establishment of protein localization to organelle	531	0.579045	2.11294	1e-10	9.92e-09	7.43684e-09	1961	tags=30%, list=13%, signal=27%	RPS6/RPS25/LAMP1/IPO5/RPS3A/RPL23A/RPS15A/RPL9/RPL5/RPS17/RPL17/RPL7/RPS8/OXA1L/RPS3/RPL31/RPS5/RPL15/RPL3/BNIP3L/KPNA3/RPL21/RPL19/RPS4X/RPL29/RPL4/RPS20/RPL14/RN7SL1/RPL10/RPL41/TFDP1/RPS14/RPL32/HSPA8/RPS23/RPL10A/RPL7A/CSNK2A2/RPL13A/NUP58/RPL18A/IPO7/PKIA/SSR3/RPS2/RANBP6/RPS27A/RPLP0/RPS18/RPS7/RPL27/CLU/RPS13/RPL12/RPL30/RPL6/RPS9/NCOA4/RPL13/TNPO1/RPS4Y1/RPSA/RPL34/EDEM1/UFM1/RPS10/RPL26/…
GO:0072599	establishment of protein localization to endoplasmic reticulum	118	0.831828	2.64196	1e-10	9.92e-09	7.43684e-09	1031	tags=63%, list=7%, signal=59%	RPS6/RPS25/RPS3A/RPL23A/RPS15A/RPL9/RPL5/RPS17/RPL17/RPL7/RPS8/RPS3/RPL31/RPS5/RPL15/RPL3/RPL21/RPL19/RPS4X/RPL29/RPL4/RPS20/RPL14/RN7SL1/RPL10/RPL41/RPS14/RPL32/RPS23/RPL10A/RPL7A/RPL13A/RPL18A/SSR3/RPS2/RPS27A/RPLP0/RPS18/RPS7/RPL27/RPS13/RPL12/RPL30/RPL6/RPS9/RPL13/RPS4Y1/RPSA/RPL34/EDEM1/RPS10/RPL26/RPL22/RPL37A/SRPRA/RPS16/RPL35A/RPL24/RPS12/RPL39/RPL23/RPL27A/RPL37/RPS29/RPS11/RPL11/RPL28/R…
GO:0072657	protein localization to membrane	564	0.518169	1.89602	1e-10	9.92e-09	7.43684e-09	2055	tags=29%, list=13%, signal=26%	RPS6/RPS25/SLC7A11/RACK1/RPS3A/RPL23A/RPS15A/RAB3B/RPL9/RPL5/RPS17/RPL17/RPL7/RPS8/OXA1L/RPS3/RPL31/RPS5/RPL15/RPL3/RPL21/RPL19/RPS4X/RPL29/RPL4/RPS20/RDX/RPL14/RN7SL1/RPL10/RPL41/TFDP1/RPS14/RPL32/TM9SF2/RPS23/DENND4C/RPL10A/RPL7A/RAP2A/SQSTM1/MMP14/RPL13A/RPL18A/ZDHHC21/SSR3/RPS2/RPS27A/RPLP0/GPC1/RPS18/RPS7/RPL27/RPS13/RPL12/RPL30/RPL6/RPS9/RPL13/RPS4Y1/RPSA/RPL34/RPS10/GPC5/ZDHHC20/GPER1/RPL2…
GO:0090150	establishment of protein localization to membrane	318	0.656628	2.31348	1e-10	9.92e-09	7.43684e-09	1682	tags=35%, list=11%, signal=32%	RPS6/RPS25/RACK1/RPS3A/RPL23A/RPS15A/RPL9/RPL5/RPS17/RPL17/RPL7/RPS8/OXA1L/RPS3/RPL31/RPS5/RPL15/RPL3/RPL21/RPL19/RPS4X/RPL29/RPL4/RPS20/RPL14/RN7SL1/RPL10/RPL41/TFDP1/RPS14/RPL32/RPS23/RPL10A/RPL7A/RPL13A/RPL18A/ZDHHC21/SSR3/RPS2/RPS27A/RPLP0/RPS18/RPS7/RPL27/RPS13/RPL12/RPL30/RPL6/RPS9/RPL13/RPS4Y1/RPSA/RPL34/RPS10/ZDHHC20/RPL26/RPL22/RPL37A/SRPRA/RPS16/RPL35A/BCL2L11/RPL24/RPS12/RPL39/EGFR/PRE…
GO:1901361	organic cyclic compound catabolic process	558	0.602518	2.20545	1e-10	9.92e-09	7.43684e-09	1829	tags=29%, list=12%, signal=27%	HMOX1/RPS6/RPS25/PABPC1/RPS3A/EIF3E/RPL23A/RPS15A/RPL9/RPL5/RPS17/RPL17/RPL7/RPS8/RPS3/RPL31/VIM/RPS5/NPM1/RPL15/RPL3/RPL21/RPL19/RPS4X/RPL29/RPL4/RPS20/RPL14/RPL10/RPL41/RPS14/RPL32/HSPA8/RPS23/RPL10A/HNRNPC/RPL7A/HMGB1/RPL13A/RPL18A/RPS2/PNP/ENTPD1/RPS27A/APEX1/RPLP0/RPS18/RPS7/RPL27/RPS13/RPL12/RPL30/PABPC4/RPL6/RPS9/RPL13/TNPO1/ALDH1L2/RPS4Y1/RPSA/PSMB5/RPL34/XPO1/PSME1/PDE7B/RPS10/ADA2/APOBE…
GO:0001568	blood vessel development	552	-0.436886	-1.78261	1.12219e-10	1.08606e-08	8.142e-09	957	tags=22%, list=6%, signal=21%	SEMA5A/GLUL/ADAMTS6/HSPB1/RASIP1/BMPR2/SUFU/ACTG1/ENG/E2F8/FKBP10/ADIPOR2/TBX20/ADGRF5/TMED2/WASF2/CFLAR/HTATIP2/BCAS3/FOXF1/HOXB3/AP2B1/FBXW7/S1PR1/PIK3C2A/ECM1/PRRX1/CLEC14A/FGF2/ERAP1/TGFB1/RHOB/SLIT2/EFNB2/PIK3R3/PTGS2/DLL4/PDGFB/ADGRA2/CLIC4/COL4A2/EGFL7/ATP2B4/KLF4/PLK2/LUZP1/ACVRL1/PROX1/TEAD2/DAG1/PLCG1/CCN1/TJP1/TAL1/NRP2/MFGE8/AMOTL2/TIE1/SMAD6/ECSCR/PARVA/SPINK5/COL8A1/TERT/NOTCH4/BTG1…
GO:0071826	ribonucleoprotein complex subunit organization	200	0.609152	2.05574	1.32034e-10	1.24741e-08	9.35157e-09	1310	tags=24%, list=9%, signal=22%	EIF4B/CELF2/EIF3E/RPL23A/RPL5/EIF2S3/EIF3L/RPS5/RPL3/RPL10/RPS14/RPL13A/RPLP0/PSIP1/EIF3H/RPL6/RPSA/EIF3D/EIF3F/RPS10/RSL24D1/NOP53/ATM/EIF3M/EIF2S2/RPL24/DYRK3/PRKDC/RPS27L/CLNS1A/RPL11/PRMT5/RPS15/RPS27/RPS19/EIF3C/EIF2D/EIF3K/RPS28/EIF4H/EIF3I/PTGES3/RBMX/DDX20/NUDT21/EIF3A/ZFAND1
GO:0016072	rRNA metabolic process	234	0.591697	2.03277	2.53957e-10	2.34349e-08	1.75687e-08	2508	tags=29%, list=16%, signal=24%	RPS6/RPS25/RPL5/RPS17/RPL7/RPS8/RPL14/RPS14/RPL10A/RPL7A/RPS2/RPS7/RPL27/RPS9/RSL1D1/RPL26/RPS16/DIS3/NOP53/RPL35A/ERI1/PRKDC/NOP9/RPL11/EXOSC8/RPS15/NSA2/RPS27/RPS19/RPS21/SNU13/NOB1/RPS28/DDX17/RPL35/NGDN/NOP14/RRP1B/TEX10/RPS24/RPUSD4/IMP3/DDX10/HEATR1/NOP10/FBL/RPF2/NOP58/EXOSC6/MAK16/WDR43/WDR12/TSR1/DDX21/TRIR/NAT10/SRFBP1/MTREX/PES1/TFB1M/ISG20/UTP25/ZNHIT6/NIFK/KRR1/URB1/MRPL1
GO:0040012	regulation of locomotion	766	-0.389456	-1.62929	2.77721e-10	2.50454e-08	1.87761e-08	1628	tags=24%, list=11%, signal=22%	IL34/FOXO3/AFDN/BMERB1/CYP1B1/TMSB15B/ZNF703/ARRDC3/CARD10/TP53INP1/ADAM9/TCAF1/MYLK/EFNA1/ARF6/MAPRE2/LDB2/SLC8B1/ITGA4/SRGAP2/SLC9A3R1/RIPOR1/DMTN/LMNA/RRAS/GLIPR2/EPHA2/IL16/ADORA2A/MYO1C/APP/RIN3/DCN/FRMD5/PHLDB2/PIK3R1/FGFR1/RAP2C/FES/TMSB10/PLXNB1/SPOCK3/LGALS3/MACF1/HDAC7/RIN2/DOCK5/INSR/CTNNA1/MTOR/SNAI1/DIAPH1/SEMA7A/DPP4/DAPK3/SEMA3A/SEMA5A/GLUL/NF2/DDX58/HSPB1/SEMA3G/EVL/BMPR2/ACTG1/EN…
GO:0006364	rRNA processing	225	0.599273	2.04792	2.93276e-10	2.57609e-08	1.93125e-08	2508	tags=29%, list=16%, signal=25%	RPS6/RPS25/RPL5/RPS17/RPL7/RPS8/RPL14/RPS14/RPL10A/RPL7A/RPS2/RPS7/RPL27/RPS9/RSL1D1/RPL26/RPS16/DIS3/NOP53/RPL35A/ERI1/PRKDC/NOP9/RPL11/EXOSC8/RPS15/NSA2/RPS27/RPS19/RPS21/SNU13/NOB1/RPS28/DDX17/RPL35/NGDN/NOP14/RRP1B/TEX10/RPS24/RPUSD4/IMP3/DDX10/HEATR1/NOP10/FBL/RPF2/NOP58/EXOSC6/MAK16/WDR43/WDR12/TSR1/DDX21/NAT10/SRFBP1/MTREX/PES1/TFB1M/ISG20/UTP25/ZNHIT6/NIFK/KRR1/URB1/MRPL1
GO:0006091	generation of precursor metabolites and energy	436	0.515979	1.85961	2.9864e-10	2.57609e-08	1.93125e-08	3458	tags=42%, list=23%, signal=34%	ND4/ND5/GAPDH/COX1/LDHA/CYTB/ALDOA/OXA1L/AK4/PPP1R3B/IL6ST/SHMT2/GBE1/BNIP3/HMGB1/NUP58/PPP1CC/ND4L/TPI1/TIGAR/NOX4/PGAM1/OGT/COX2/CS/ME1/NOP53/SDHD/GPI/GNPDA1/PHGDH/IRS2/SLC25A23/PFKP/DNAJC15/HK2/ENO2/DLAT/TALDO1/GSR/ENO1/OXCT1/CDK1/ATP5F1A/TP53/ACAT1/ATP5F1B/UQCRB/AKR1B1/ATP5MC2/NOA1/GHITM/SUCLA2/PHB2/CCNB1/LEPR/FDX1/PKM/NDUFB5/MYC/NDUFS1/PGM1/PGM2/ATP5PB/ETFA/ATP5MG/COX7A2L/ATP5PO/ACSS1/ND3/TK…
GO:2000145	regulation of cell motility	740	-0.390325	-1.63666	6.69475e-10	5.65208e-08	4.23726e-08	1628	tags=24%, list=11%, signal=22%	IL34/FOXO3/AFDN/BMERB1/CYP1B1/TMSB15B/ZNF703/CARD10/TP53INP1/ADAM9/TCAF1/MYLK/EFNA1/ARF6/MAPRE2/LDB2/SLC8B1/ITGA4/SRGAP2/SLC9A3R1/RIPOR1/DMTN/LMNA/RRAS/GLIPR2/EPHA2/MYO1C/APP/RIN3/DCN/FRMD5/PHLDB2/PIK3R1/FGFR1/RAP2C/FES/TMSB10/PLXNB1/SPOCK3/LGALS3/MACF1/HDAC7/RIN2/DOCK5/INSR/CTNNA1/MTOR/SNAI1/DIAPH1/SEMA7A/DPP4/DAPK3/SEMA3A/SEMA5A/GLUL/NF2/DDX58/HSPB1/SEMA3G/EVL/BMPR2/ACTG1/ENG/ICAM1/ADIPOR2/SEMA…
GO:0034660	ncRNA metabolic process	465	0.502807	1.82247	7.47186e-10	6.17674e-08	4.63059e-08	2175	tags=21%, list=14%, signal=18%	RPS6/RPS25/GARS1/RPL5/RPS17/RPL7/RPS8/IARS1/RPL14/RPS14/RPL10A/RPL7A/MARS1/SARS1/RPS2/EPRS1/RPS7/RPL27/RPS9/RPPH1/RSL1D1/AARS1/TARS1/CARS1/RPL26/NARS1/SMAD3/RPS16/DIS3/NOP53/YARS1/RPL35A/ERI1/LARS1/RAN/PRKDC/NOP9/CARS2/RPL11/EXOSC8/QARS1/RPS15/TDRD9/DARS1/NSA2/RPS27/RPS19/RPS21/INTS6/SNU13/NOB1/RBM7/METTL3/RPS28/DDX17/RPL35/NGDN/NOP14/ALKBH8/RRP1B/WARS2/TEX10/RPS24/RPUSD4/IMP3/TRUB1/XPO5/DDX10/HE…
GO:0022618	ribonucleoprotein complex assembly	193	0.612413	2.05896	1.99325e-09	1.61413e-07	1.21008e-07	1279	tags=23%, list=8%, signal=22%	EIF4B/CELF2/EIF3E/RPL23A/RPL5/EIF2S3/EIF3L/RPS5/RPL3/RPL10/RPS14/RPL13A/RPLP0/PSIP1/EIF3H/RPL6/RPSA/EIF3D/EIF3F/RPS10/RSL24D1/NOP53/ATM/EIF3M/EIF2S2/RPL24/PRKDC/RPS27L/CLNS1A/RPL11/PRMT5/RPS15/RPS27/RPS19/EIF3C/EIF2D/EIF3K/RPS28/EIF4H/EIF3I/PTGES3/RBMX/DDX20/NUDT21/EIF3A
GO:0051270	regulation of cellular component movement	795	-0.378729	-1.58649	2.62231e-09	2.08106e-07	1.56014e-07	1628	tags=23%, list=11%, signal=22%	IL34/FOXO3/AFDN/BMERB1/CYP1B1/TMSB15B/ZNF703/CARD10/TP53INP1/TTC21B/ADAM9/GJA5/TCAF1/MYLK/EFNA1/ARF6/MAPRE2/LDB2/SLC8B1/ITGA4/SRGAP2/SLC9A3R1/RIPOR1/DMTN/LMNA/RRAS/GLIPR2/EPHA2/MYO1C/APP/RIN3/DCN/FRMD5/PHLDB2/PIK3R1/FGFR1/RAP2C/FES/TMSB10/PLXNB1/SPOCK3/LGALS3/MACF1/HDAC7/RIN2/DOCK5/INSR/CTNNA1/MTOR/SNAI1/DIAPH1/SEMA7A/DPP4/DAPK3/SEMA3A/SEMA5A/GLUL/NF2/DDX58/HSPB1/SEMA3G/EVL/BMPR2/ACTG1/ENG/ICAM1/…
GO:0001525	angiogenesis	417	-0.44815	-1.78321	3.02939e-09	2.35698e-07	1.76699e-07	957	tags=23%, list=6%, signal=22%	SEMA5A/GLUL/HSPB1/RASIP1/ACTG1/ENG/E2F8/ADIPOR2/TBX20/WASF2/HTATIP2/BCAS3/HOXB3/FBXW7/S1PR1/PIK3C2A/ECM1/CLEC14A/FGF2/ERAP1/RHOB/SLIT2/EFNB2/PIK3R3/PTGS2/DLL4/ADGRA2/CLIC4/COL4A2/EGFL7/ATP2B4/KLF4/PLK2/ACVRL1/DAG1/PLCG1/CCN1/TJP1/TAL1/NRP2/MFGE8/AMOTL2/TIE1/ECSCR/PARVA/SPINK5/COL8A1/TERT/NOTCH4/BTG1/ITGB8/VASH1/SHC1/PRCP/NOTCH1/TGFBI/SMAD1/RAMP2/MAP3K3/EDN1/NOS3/ITGB1/CCN2/THSD7A/SRPX2/JUP/PTPRB/…
GO:0048514	blood vessel morphogenesis	487	-0.435012	-1.75031	3.43498e-09	2.62115e-07	1.96503e-07	957	tags=22%, list=6%, signal=21%	SEMA5A/GLUL/HSPB1/RASIP1/BMPR2/ACTG1/ENG/E2F8/FKBP10/ADIPOR2/TBX20/ADGRF5/WASF2/HTATIP2/BCAS3/FOXF1/HOXB3/FBXW7/S1PR1/PIK3C2A/ECM1/PRRX1/CLEC14A/FGF2/ERAP1/TGFB1/RHOB/SLIT2/EFNB2/PIK3R3/PTGS2/DLL4/ADGRA2/CLIC4/COL4A2/EGFL7/ATP2B4/KLF4/PLK2/ACVRL1/PROX1/TEAD2/DAG1/PLCG1/CCN1/TJP1/TAL1/NRP2/MFGE8/AMOTL2/TIE1/ECSCR/PARVA/SPINK5/COL8A1/TERT/NOTCH4/BTG1/ITGB8/VASH1/SHC1/PRCP/NOTCH1/FZD4/TGFBI/SMAD1/RA…
GO:0046034	ATP metabolic process	266	0.555169	1.92216	3.69779e-09	2.76846e-07	2.07546e-07	2745	tags=37%, list=18%, signal=31%	ND4/ND5/GAPDH/COX1/LDHA/CYTB/ALDOA/AK4/SHMT2/HSPA8/NUP58/ND4L/TPI1/TIGAR/PGAM1/OGT/COX2/SDHD/GPI/SLC25A23/PFKP/DNAJC15/HK2/ENO2/ATP6V1A/ENO1/CDK1/ATP5F1A/TP53/ATP5F1B/UQCRB/ATP5MC2/GHITM/CCNB1/PKM/OLA1/NDUFB5/NDUFS1/PGM1/ATP5PB/ATP5MG/COX7A2L/ATP5PO/ATP6V1B2/ND3/ATP6/PRKAG1/PPARA/UQCRH/FIGNL1/COX7C/ATP5F1C/COX15/COX4I1/HK1/TSPO/HIF1A/NUPR1/NUP188/PFKM/SDHA/NIPSNAP2/NDC1/ATP6V0C/NUP98/ISCU/AK5/CHC…
GO:0030334	regulation of cell migration	700	-0.388277	-1.61079	4.97564e-09	3.65618e-07	2.74097e-07	1628	tags=24%, list=11%, signal=23%	IL34/FOXO3/AFDN/BMERB1/CYP1B1/TMSB15B/ZNF703/CARD10/TP53INP1/ADAM9/TCAF1/MYLK/EFNA1/ARF6/MAPRE2/LDB2/SLC8B1/ITGA4/SRGAP2/SLC9A3R1/RIPOR1/DMTN/LMNA/RRAS/GLIPR2/EPHA2/MYO1C/APP/RIN3/DCN/FRMD5/PHLDB2/PIK3R1/FGFR1/RAP2C/TMSB10/PLXNB1/LGALS3/MACF1/HDAC7/RIN2/DOCK5/INSR/MTOR/SNAI1/SEMA7A/DPP4/DAPK3/SEMA3A/SEMA5A/GLUL/NF2/DDX58/HSPB1/SEMA3G/EVL/BMPR2/ACTG1/ENG/ICAM1/ADIPOR2/SEMA6B/SEMA3F/TACSTD2/ARHGEF2…
GO:0035295	tube development	797	-0.375314	-1.57222	5.66424e-09	4.08649e-07	3.06357e-07	957	tags=17%, list=6%, signal=17%	SEMA5A/GLUL/HSPB1/RASIP1/SPRY1/BMPR2/SUFU/HECA/ACTG1/CPS1/ENG/E2F8/FKBP10/ADIPOR2/TBX20/ADGRF5/TMED2/TACSTD2/WASF2/TBC1D32/HTATIP2/LAMA5/BCAS3/FOXF1/PAK1/HOXB3/AR/FBXW7/S1PR1/PIK3C2A/ECM1/PRRX1/EPHA4/LIPA/CLEC14A/FGF2/GDF7/ERAP1/TGFB1/RHOB/SLIT2/EFNB2/PIK3R3/PTGS2/FOXA1/DLL4/ADGRA2/CLIC4/COL4A2/EGFL7/ATP2B4/KLF4/PLK2/LUZP1/ACVRL1/PROX1/TEAD2/DAG1/PLCG1/CCN1/KIT/TJP1/TAL1/NRP2/MFGE8/LTBP3/AMOTL2/T…
GO:0034330	cell junction organization	535	-0.411818	-1.67739	9.84504e-09	6.97591e-07	5.22971e-07	1900	tags=26%, list=12%, signal=23%	GREM1/GLRB/FBF1/PRNP/MDGA1/ITSN1/RCC2/DKK1/PCDHB10/PTPRF/DBNL/DLG1/IL1RAPL1/SDC4/PCDHB9/ABHD17B/LZTS3/DIP2A/TGFB3/TNR/HIPK1/AFDN/ZNF703/NGEF/GJA5/STAU1/EFNA1/ARF6/MAPRE2/LRP8/LIMS2/WNT7B/FLOT1/DMTN/TNC/EPHA2/ABI2/MYO1C/APP/AJM1/VCP/PHLDB2/PIK3R1/AGRN/MPP7/PLXNB1/SNCG/PCDHGC3/MACF1/ITGB4/INSR/CTNNA1/SNAI1/PCDHB11/DAPK3/NF2/CACNB3/PRKCH/ACTG1/BCR/SEMA3F/TBCD/DNM3/WASF2/BCAS3/ARVCF/MAP1B/F11R/ADAM10…
GO:0044772	mitotic cell cycle phase transition	522	0.470898	1.71829	1.06235e-08	7.39548e-07	5.54425e-07	3227	tags=37%, list=21%, signal=30%	RPS6/CCND1/MDM2/CCND2/CCNG1/HMGA2/RDX/TFDP1/PKIA/APEX1/EIF4EBP1/RB1/FBXL3/AJUBA/LATS2/PSMB5/PSME1/TPX2/CCNI/CUL4B/E2F7/CUL5/CEP57/PRKAR2B/RPL26/CUL4A/RRM2/CDC16/ZFP36L1/ANLN/NOP53/ATM/MCM4/GPNMB/HECW2/RPL24/FAM107A/HAUS6/DTL/PRKDC/EGFR/RPS27L/PCID2/CDKN1A/PBX1/ARPP19/TYMS/PCNA/FOXM1/CHEK1/CDK1/TP53/CALM3/NPAT/GADD45A/PSMD2/CDK6/CCNE2/SKP2/CENPF/DCTN2/PHB2/EPS8/PLK4/CNOT1/ZW10/CCNB1/CCNA2/NDC80/MY…
GO:0048666	neuron development	843	-0.368518	-1.54861	1.33676e-08	9.14526e-07	6.85604e-07	1775	tags=21%, list=12%, signal=19%	PTPRF/ATAT1/DBNL/MAP6/SS18L1/PBX3/CUL7/IL1RAPL1/SDC4/NCAM2/CUX1/LZTS3/DIP2A/PALLD/NR2F6/TNR/PBX2/GPRIN3/DVL3/NGEF/LRP12/RND1/TENM3/DCLK1/EFNA1/ARF6/LRTOMT/USP9X/LRP8/ITGA4/KDM1A/SRGAP2/ARHGAP35/FLOT1/SLC9A3R1/NEO1/UNK/HSP90AA1/UGDH/TNC/EPHA2/SLC12A5/ABI2/ADORA2A/LRRC7/APP/ULK1/TRPV2/PIK3R1/FES/AGRN/MAPK8IP3/HES1/PLXNB1/MACF1/P3H1/ADCY6/KIDINS220/ZDHHC17/CPNE1/CTNNA1/EFNA4/ACAP3/PPP2R5B/MTOR/MEF2A…
GO:0030198	extracellular matrix organization	291	-0.479257	-1.84628	1.44891e-08	9.42501e-07	7.06576e-07	1451	tags=30%, list=9%, signal=28%	ATXN1L/PLOD3/ITGA4/HSD17B12/FLOT1/TNC/COL13A1/APP/DCN/PHLDB2/A2M/AGRN/CTSL/LCP1/TCF15/ITGB4/APLP1/VCAM1/P3H4/DPP4/COLGALT1/ADAMTS6/ENG/ICAM1/MMP16/FKBP10/CFLAR/CAPN1/LAMA5/ADAM19/FOXF1/F11R/ADAM10/LAMA3/FBN2/MMP17/FGF2/TGFB1/CCDC80/ITGB5/PDGFB/COL4A2/BMP1/DAG1/TLL1/CCN1/QSOX1/LTBP3/TIE1/ICAM2/FURIN/SPINK5/COL8A1/ITGB8/NOTCH1/TGFBI/THSD4/RAMP2/SULF2/ITGB1/CCN2/ITGA10/COL5A2/SERPINH1/COL4A1/VWF/ADA…
GO:0043062	extracellular structure organization	291	-0.479257	-1.84628	1.44891e-08	9.42501e-07	7.06576e-07	1451	tags=30%, list=9%, signal=28%	ATXN1L/PLOD3/ITGA4/HSD17B12/FLOT1/TNC/COL13A1/APP/DCN/PHLDB2/A2M/AGRN/CTSL/LCP1/TCF15/ITGB4/APLP1/VCAM1/P3H4/DPP4/COLGALT1/ADAMTS6/ENG/ICAM1/MMP16/FKBP10/CFLAR/CAPN1/LAMA5/ADAM19/FOXF1/F11R/ADAM10/LAMA3/FBN2/MMP17/FGF2/TGFB1/CCDC80/ITGB5/PDGFB/COL4A2/BMP1/DAG1/TLL1/CCN1/QSOX1/LTBP3/TIE1/ICAM2/FURIN/SPINK5/COL8A1/ITGB8/NOTCH1/TGFBI/THSD4/RAMP2/SULF2/ITGB1/CCN2/ITGA10/COL5A2/SERPINH1/COL4A1/VWF/ADA…
GO:0045229	external encapsulating structure organization	291	-0.479257	-1.84628	1.44891e-08	9.42501e-07	7.06576e-07	1451	tags=30%, list=9%, signal=28%	ATXN1L/PLOD3/ITGA4/HSD17B12/FLOT1/TNC/COL13A1/APP/DCN/PHLDB2/A2M/AGRN/CTSL/LCP1/TCF15/ITGB4/APLP1/VCAM1/P3H4/DPP4/COLGALT1/ADAMTS6/ENG/ICAM1/MMP16/FKBP10/CFLAR/CAPN1/LAMA5/ADAM19/FOXF1/F11R/ADAM10/LAMA3/FBN2/MMP17/FGF2/TGFB1/CCDC80/ITGB5/PDGFB/COL4A2/BMP1/DAG1/TLL1/CCN1/QSOX1/LTBP3/TIE1/ICAM2/FURIN/SPINK5/COL8A1/ITGB8/NOTCH1/TGFBI/THSD4/RAMP2/SULF2/ITGB1/CCN2/ITGA10/COL5A2/SERPINH1/COL4A1/VWF/ADA…
GO:0022603	regulation of anatomical structure morphogenesis	766	-0.369493	-1.54577	1.57469e-08	1.0078e-06	7.5553e-07	1002	tags=16%, list=7%, signal=16%	DIAPH1/SEMA7A/DAPK3/EIF4G2/SEMA3A/SEMA5A/GLUL/HSPB1/SEMA3G/SPRY1/BMPR2/ENG/ICAM1/RHOBTB3/SEMA6B/SEMA3F/TACSTD2/DNM3/STAT2/FGD6/TPM1/HTATIP2/MAP1B/PAK1/F11R/ADAM10/AP2B1/AR/TAOK2/P2RY1/TRIOBP/ECM1/PALM/EPHA4/NEDD4/RHOC/FMNL2/FGF2/TGFB1/RIMS2/BDNF/RHOB/LFNG/SLIT2/MCU/PDLIM5/ADGRA2/COL4A2/ARHGDIA/ATP2B4/KLF4/PLK2/MOV10/PLXNA3/ROR1/DAG1/PLCG1/SEMA6C/KIT/TJP1/SDC2/CPNE5/TIE1/EPB41L3/ECSCR/PARVA/SHANK3…
GO:0000904	cell morphogenesis involved in differentiation	570	-0.400024	-1.6394	1.61223e-08	1.01545e-06	7.61265e-07	1484	tags=21%, list=10%, signal=20%	DCLK1/EFNA1/USP9X/LRP8/PLOD3/ITGA4/LIMS2/SRGAP2/ARHGAP35/FLOT1/SLC9A3R1/DMTN/NEO1/UNK/HSP90AA1/EPHA2/VSIG1/ABI2/APP/ULK1/TRPV2/PIK3R1/ARHGEF26/HES1/PLXNB1/MACF1/DOCK5/KIDINS220/ZDHHC17/EFNA4/MEF2A/SEMA7A/EIF4G2/SEMA3A/SEMA5A/SEMA3G/EVL/BMPR2/SEMA6B/SEMA3F/TBCD/TACSTD2/DNM3/ZSWIM5/LAMA5/MAP1B/PAK1/ADAM10/AR/KLF7/TAOK2/TRIOBP/EPHA4/NEDD4/LAMA3/GDF7/PDLIM7/ATRN/BDNF/SLIT2/EFNB2/PDLIM5/CLIC4/ARHGDIA/…
GO:0010608	posttranscriptional regulation of gene expression	599	0.448592	1.64989	2.94485e-08	1.82059e-06	1.36487e-06	2168	tags=23%, list=14%, signal=21%	EIF4B/GAPDH/ITGA2/RACK1/PABPC1/EIF3E/RPL5/EIF2S3/RPS3/VIM/NPM1/ATF4/RPS4X/SHMT2/RPL10/RPS14/HSPA8/HNRNPC/RPL13A/NUP58/EPRS1/RPS27A/APEX1/EIF2A/EEF2/EIF3H/EIF4EBP1/AJUBA/RPL30/PABPC4/RPS9/TNPO1/EIF2B2/PSMB5/XPO1/PSME1/EIF3D/EIF4A2/NIBAN1/EIF1/RPL26/SMAD3/RPL22/DIS3/MTPN/ZFP36L1/MYEF2/RAN/LARP1/PRKDC/EGFR/DNAJC3/PPP1R15A/RPS27L/PCID2/ERBB2/TYMS/MAP2K1/MATR3/YBX3/SELENOT/CSDE1/EXOSC8/TP53/ALKBH5/PSM…
GO:0042255	ribosome assembly	59	0.771323	2.23248	2.98232e-08	1.82059e-06	1.36487e-06	1185	tags=39%, list=8%, signal=36%	RPL23A/RPL5/RPS5/NPM1/RPL3/RPL10/RPS14/RPLP0/EIF2A/RPL6/RPSA/RPS10/RSL24D1/NOP53/RPL24/PRKDC/RPS27L/RPL11/RPS15/RPS27/RPS19/RPS28/EFL1
GO:0006520	cellular amino acid metabolic process	267	0.541405	1.87614	3.36226e-08	2.02143e-06	1.51543e-06	2652	tags=31%, list=17%, signal=26%	SLC7A11/NQO1/PSAT1/GARS1/IARS1/ODC1/ATF4/SHMT2/ASNS/GCLM/MARS1/SARS1/EPRS1/DDAH1/ADSS2/NOX4/PSMB5/GLS/PSME1/AARS1/TARS1/CARS1/NARS1/YARS1/PHGDH/LARS1/MTAP/CARS2/CBS/GOT2/AZIN1/QARS1/DARS1/ACAT1/PSMD2/SLC16A2/PLOD2/PCBD1/PSPH/BCKDK/ENOPH1/AASDHPPT/PSMD5/SMS/WARS2/PSMD14/PSME2/CBSL/PSMA1/SLC7A7/PSMA4/GPT2/PPAT/ARG2/KARS1/EEF1E1/PSMA6/ASRGL1/PSMD10/AHCY/DHFR/OAZ1/ACAD8/MTHFD1/PSMB7/IARS2/BLMH/SLC25A…
GO:0031175	neuron projection development	754	-0.376162	-1.58216	3.47653e-08	2.05894e-06	1.54355e-06	1485	tags=19%, list=10%, signal=18%	TENM3/DCLK1/EFNA1/ARF6/USP9X/LRP8/ITGA4/KDM1A/SRGAP2/ARHGAP35/FLOT1/SLC9A3R1/NEO1/HSP90AA1/TNC/EPHA2/SLC12A5/ABI2/ADORA2A/LRRC7/APP/ULK1/TRPV2/PIK3R1/FES/MAPK8IP3/HES1/PLXNB1/MACF1/P3H1/ADCY6/KIDINS220/ZDHHC17/CPNE1/CTNNA1/EFNA4/ACAP3/PPP2R5B/MTOR/MEF2A/SEMA7A/EIF4G2/SEMA3A/SEMA5A/SEMA3G/EVL/BMPR2/FRY/SEMA6B/SEMA3F/DNM3/CFLAR/ZSWIM5/LAMA5/MAP1B/PAK1/ADAM10/WASF1/KLF7/TAOK2/TMEM30A/TRIOBP/PRRX1/EP…
GO:2000026	regulation of multicellular organismal development	997	-0.344196	-1.46675	3.74082e-08	2.18288e-06	1.63646e-06	1318	tags=17%, list=9%, signal=17%	EPHA2/SPEN/BHLHE40/DCN/HOXB8/EIF2AK3/PRTG/TRPV2/PHLDB2/PIK3R1/FES/AGRN/CTSL/KMT2D/HES1/SIX2/MACROH2A1/HSPA1B/ZEB1/NUMA1/MAPK11/JAK3/IL15/PLXNB1/LGALS3/MACF1/TFAP2A/INSR/CTNNA1/CHD7/MTOR/SEMA7A/ENPP1/EIF4G2/SEMA3A/SEMA5A/GLUL/NF2/HSPB1/SEMA3G/GDF3/SPRY1/BMPR2/PRKCH/ENG/SEMA6B/TBX20/SEMA3F/PI16/RIPK2/TNFSF18/MAF/HTATIP2/LAMA5/OAS2/MAP1B/PAK1/F11R/ADAM10/HOXB3/KLF7/FBXW7/CLSTN1/S1PR1/SOX13/ECM1/H3-3…
GO:0006396	RNA processing	965	0.411626	1.54977	4.03739e-08	2.32179e-06	1.7406e-06	4047	tags=30%, list=26%, signal=24%	RPS6/RPS25/CELF2/PABPC1/MBNL2/SNHG29/RPL5/RPS17/RPL7/RPS8/PCBP2/RPL14/RPS14/HNRNPA1/HSPA8/RPL10A/HNRNPC/RPL7A/SARS1/RPS2/SAP18/PSIP1/AHNAK2/RPS7/RPL27/RPS13/PABPC4/RPS9/RPPH1/RSL1D1/AARS1/RBM26/RPL26/SMAD3/RPS16/DIS3/ZC3H13/ZFP36L1/NOP53/RPL35A/ERI1/PAN3/PCBP1/PRKDC/EGFR/NOP9/MAP2K1/CLNS1A/RPL11/RBM23/PRMT5/EXOSC8/RPS15/TP53/ALKBH5/ACIN1/NSA2/RPS27/RPS19/RPS21/SNRPN/INTS6/HNRNPF/SNU13/NOB1/REST/R…
GO:0015980	energy derivation by oxidation of organic compounds	241	0.550502	1.89204	4.83983e-08	2.74349e-06	2.05674e-06	2905	tags=37%, list=19%, signal=30%	ND4/ND5/COX1/CYTB/OXA1L/PPP1R3B/IL6ST/SHMT2/GBE1/BNIP3/HMGB1/PPP1CC/ND4L/TIGAR/COX2/CS/NOP53/SDHD/IRS2/SLC25A23/DNAJC15/DLAT/CDK1/TP53/UQCRB/NOA1/GHITM/SUCLA2/CCNB1/LEPR/NDUFB5/MYC/NDUFS1/PGM1/PGM2/ETFA/COX7A2L/ND3/CISD1/UQCRH/COX7C/COX15/COX4I1/CALM1/HIF1A/PHKA1/SDHA/SUCLG2/ISCU/CHCHD2/GYG1/IGF2/MRAP2/AIFM2/UQCRC2/GPD2/OPN3/PRKAG2/NFATC4/SLC25A12/CYC1/NDUFA1/ETFDH/NDUFV1/NDUFC2/PHLDA2/LYRM7/UQCR…
GO:0044770	cell cycle phase transition	555	0.453991	1.66116	4.92662e-08	2.75336e-06	2.06414e-06	3227	tags=36%, list=21%, signal=30%	RPS6/CCND1/MDM2/CCND2/CCNG1/HMGA2/NPM1/RDX/TFDP1/PKIA/APEX1/EIF4EBP1/RB1/FBXL3/AJUBA/LATS2/PSMB5/PSME1/TPX2/CCNI/CUL4B/E2F7/CUL5/CEP57/PRKAR2B/RPL26/CUL4A/RRM2/CDC16/ZFP36L1/ANLN/NOP53/ATM/MCM4/GPNMB/HECW2/RPL24/FAM107A/HAUS6/DTL/DYRK3/PRKDC/EGFR/RPS27L/PCID2/CDKN1A/ABRAXAS1/PBX1/ARPP19/TYMS/PCNA/FOXM1/CHEK1/CDK1/TP53/CALM3/NPAT/GADD45A/PSMD2/CDK6/CCNE2/SKP2/CENPF/DCTN2/PHB2/EPS8/NEK10/PLK4/CNOT1…
GO:0030029	actin filament-based process	626	-0.379662	-1.56981	5.70957e-08	3.14661e-06	2.35895e-06	1471	tags=23%, list=10%, signal=21%	ARF6/FCHSD1/LIMK2/ARHGEF10/ELMO1/SRGAP2/ARHGAP35/SLC9A3R1/DMTN/CDC42BPB/CDC42EP1/STARD8/PHACTR4/ABI2/MYO1C/FRMD5/PACSIN2/PHLDB2/PIK3R1/FES/ALMS1/PTPN1/RTKN/CDC42EP4/TMSB10/SHROOM1/LCP1/CYTH2/CTNNA1/MTOR/TNFAIP1/DMD/MEF2A/DIAPH1/DAPK3/SSH2/SEMA5A/LLGL2/NF2/FHOD3/EVL/ACTG1/ICAM1/RHOBTB3/WIPF1/TACSTD2/WASF2/HIP1/FGD6/EPDR1/PHACTR2/ARHGEF2/FRMD6/CFLAR/SCN3B/TPM1/TNNT1/BCAS3/MICAL1/SELE/PAK1/F11R/SMTN…
GO:0007507	heart development	425	-0.42999	-1.71629	6.00277e-08	3.26288e-06	2.44612e-06	1040	tags=19%, list=7%, signal=18%	VCAM1/INSR/CHD7/MTOR/SNAI1/MEF2A/EIF4G2/ADAMTS6/FHOD3/SPRY1/BMPR2/SUFU/ENG/GAA/ADIPOR2/TBX20/TMED2/PI16/CRELD1/NPY2R/TBC1D32/MEF2D/TPM1/ID3/FOXF1/PAK1/AP2B1/PDCD4/S1PR1/AKAP13/FGF2/TGFB1/PDLIM7/SLIT2/EFNB2/DLL4/PDLIM5/PDGFB/LUZP1/ACVRL1/PROX1/TEAD2/CCN1/DSG2/POU4F1/NRP2/DHRS3/TIE1/SMAD6/PARVA/FLRT3/SHC1/NOTCH1/SMAD1/RAMP2/HEG1/EDN1/NOS3/CTNNB1/MEF2C/SOX4/ADAM15/CALCRL/ADAMTS9/TEK/ANKRD1/EPHB4/RAR…
GO:0034470	ncRNA processing	383	0.4978	1.78616	6.105e-08	3.2736e-06	2.45416e-06	4047	tags=35%, list=26%, signal=26%	RPS6/RPS25/RPL5/RPS17/RPL7/RPS8/RPL14/RPS14/RPL10A/RPL7A/SARS1/RPS2/RPS7/RPL27/RPS9/RPPH1/RSL1D1/AARS1/RPL26/SMAD3/RPS16/DIS3/NOP53/RPL35A/ERI1/PRKDC/NOP9/RPL11/EXOSC8/RPS15/NSA2/RPS27/RPS19/RPS21/INTS6/SNU13/NOB1/METTL3/RPS28/DDX17/RPL35/NGDN/NOP14/ALKBH8/RRP1B/TEX10/RPS24/RPUSD4/IMP3/TRUB1/DDX10/HEATR1/NOP10/FBL/OSGEP/RPF2/KARS1/NOP58/EXOSC6/TRMT5/MAK16/WDR43/WDR12/GRSF1/TSR1/DDX21/NAT10/SRFBP1…
GO:1903047	mitotic cell cycle process	789	0.428184	1.59258	7.66788e-08	4.05682e-06	3.04132e-06	3227	tags=34%, list=21%, signal=28%	RPS6/CCND1/MDM2/CCND2/MYH10/CCNG1/HMGA2/RDX/TFDP1/PKIA/MKI67/APEX1/GJA1/EIF4EBP1/RB1/CKAP2/FBXL3/AJUBA/LATS2/PSMB5/PSME1/TPX2/PDS5B/CCNI/CUL4B/CHAMP1/E2F7/CUL5/SNX9/SPRY2/CEP57/PRKAR2B/RPL26/CUL4A/RRM2/CDC16/ZFP36L1/ANLN/NOP53/ATM/BRCA2/MCM4/GPNMB/NUSAP1/HECW2/RPL24/FAM107A/HAUS6/DTL/RAN/MZT1/PRKDC/EGFR/RPS27L/PCID2/CDKN1A/ABRAXAS1/IL1A/PBX1/ARPP19/TYMS/PCNA/FOXM1/CIT/CHEK1/KIF11/NCAPD3/PRMT5/CDK…
GO:0042273	ribosomal large subunit biogenesis	69	0.732863	2.17448	9.11056e-08	4.75667e-06	3.56599e-06	2588	tags=49%, list=17%, signal=41%	RPL23A/RPL5/RPL7/NPM1/RPL3/RPL14/RPL10/RPL10A/RPL7A/RPLP0/RPL6/GTF3A/RSL1D1/RSL24D1/RPL26/NOP53/RPL35A/RPL24/RPL11/NSA2/SNU13/RPL35/SDAD1/RPF2/MAK16/WDR12/PES1/ZNHIT6/NIFK/NLE1/URB1/PAK1IP1/MRPL1/HEATR3
GO:0007059	chromosome segregation	294	0.517083	1.80387	1.13866e-07	5.86779e-06	4.39897e-06	3098	tags=42%, list=20%, signal=34%	RPS3/CSNK2A2/MKI67/RB1/TOP2A/PDS5B/CHAMP1/CDC16/ATM/NUSAP1/HECW2/SLC25A5/RAN/PCID2/ABRAXAS1/BEX4/KNL1/NCAPD3/SKA3/PTTG1/MMS19/NCAPG/CCNE2/CCNB1IP1/PRC1/SETDB2/CENPF/KIF23/DCTN2/PHB2/SMC4/ZW10/CCNB1/NDC80/ARL8B/ESCO2/PSMG2/MAP10/KIF18A/CDC27/BUB1B/NCAPG2/CDCA2/CENPN/HJURP/PIBF1/RCC1/CENPE/CDC6/KIF4A/CHMP4A/MRE11/KIF14/SMC2/SPDL1/NCAPD2/BUB1/DLGAP5/BUB3/FANCD2/ZWINT/NDC1/SPAG5/ESPL1/RACGAP1/CDCA8/K…
GO:0001667	ameboidal-type cell migration	349	-0.441879	-1.73153	1.84105e-07	9.36574e-06	7.02133e-06	1481	tags=28%, list=10%, signal=26%	EFNA1/ARF6/MAPRE2/ITGA4/SRGAP2/DMTN/PDXDC1/RRAS/GLIPR2/EPHA2/PHACTR4/DCN/FGFR1/KANK2/PDXDC2P-NPIPB14P/MACF1/HDAC7/RIN2/ITGB4/DOCK5/MTOR/SEMA7A/DPP4/SEMA3A/SEMA5A/GLUL/HSPB1/SEMA3G/EVL/BMPR2/ADIPOR2/SEMA6B/SEMA3F/TACSTD2/WASF2/LAMA5/BCAS3/PAK1/FBXW7/PIK3C2A/KITLG/CLEC14A/FGF2/TGFB1/RHOB/PPM1F/SLIT2/EFNB2/FGF16/PIK3R3/PTGS2/DLL4/PDGFB/ADGRA2/ATP2B4/PRR5L/KLF4/PLK2/ACVRL1/PROX1/LPXN/PLCG1/SEMA6C/KIT…
GO:0042274	ribosomal small subunit biogenesis	74	0.719316	2.15279	1.99622e-07	1.00266e-05	7.51673e-06	1583	tags=34%, list=10%, signal=30%	RPS6/RPS25/RPS17/RPS8/RPS5/NPM1/RPS14/RPS7/RPSA/RPS10/RPS16/PRKDC/RPS27L/NOP9/RPS15/RPS27/RPS19/RPS21/SNU13/NOB1/RPS28/NGDN/NOP14/RPS24/HEATR1
GO:0031589	cell-substrate adhesion	290	-0.460972	-1.77239	2.90803e-07	1.44238e-05	1.08133e-05	1085	tags=23%, list=7%, signal=22%	MACF1/RIN2/ITGB4/DOCK5/VCAM1/DAPK3/NF2/RSU1/ACTG1/BCR/TBCD/TACSTD2/NPY2R/EPDR1/LAMA5/BCAS3/FOXF1/TAOK2/TRIOBP/SPOCK1/PLAU/CCDC80/ATRN/PPM1F/ITGB5/PDGFB/ACVRL1/LPXN/DAG1/VCL/CCN1/SMAD6/PARVA/COL8A1/FMN1/CORO2B/PXN/FERMT3/NOTCH1/FZD4/PEAK1/CASK/ITGB1/CCN2/JUP/S100A10/ITGA10/UTRN/P4HB/VWF/ADAM15/MDK/KDR/ITGA6/ADAMTS9/TEK/ITGA1/LAMB4/NTN4/ITGA5/LIMCH1/CALR/NRP1/LAMB1/LYVE1/NID1/FN1
GO:0006119	oxidative phosphorylation	135	0.612277	1.97136	3.64608e-07	1.78613e-05	1.33903e-05	3310	tags=50%, list=22%, signal=39%	ND4/ND5/COX1/CYTB/AK4/SHMT2/ND4L/COX2/SDHD/SLC25A23/DNAJC15/CDK1/ATP5F1A/ATP5F1B/UQCRB/ATP5MC2/GHITM/CCNB1/NDUFB5/NDUFS1/ATP5PB/ATP5MG/COX7A2L/ATP5PO/ND3/ATP6/UQCRH/COX7C/ATP5F1C/COX15/COX4I1/NUPR1/SDHA/NIPSNAP2/ISCU/CHCHD2/UQCRC2/PDE12/CYC1/NDUFA1/NDUFV1/UQCC2/NDUFC2/UQCRC1/NDUFA10/ATP5F1E/COX8A/NDUFA4/NDUFB4/COX6A1/UQCR11/CHCHD10/COX6B1/COX7A2/COA6/NDUFV2/NDUFA11/ATP8/DLD/COX6C/STOML2/NDUFS8/CO…
GO:0034622	cellular protein-containing complex assembly	959	0.403626	1.51815	4.03964e-07	1.95479e-05	1.46547e-05	2904	tags=27%, list=19%, signal=23%	ND4/ND5/EIF4B/CELF2/EIF3E/RPL23A/RPL5/EIF2S3/EIF3L/OXA1L/RPS3/RPS5/NPM1/RPL3/RTN4/RDX/RN7SL1/RPL10/RPS14/HMGB1/NAP1L1/RPL13A/RPS27A/RPLP0/PFN2/PSIP1/EIF3H/WASF3/RB1/CLU/RPL6/RPSA/KANK1/TPX2/EIF3D/EIF3F/CUL4B/SPTBN2/RPS10/NAV3/SNX9/RSL24D1/PTK2/SMAD3/CUL4A/TSPYL5/MTPN/ANLN/NOP53/ATM/MCM4/POMP/EIF3M/EIF2S2/RPL24/FAM107A/TBCEL/CTTN/JAK2/MZT1/OCLN/PRKDC/DIAPH3/RPS27L/CDC42EP3/TUBGCP3/CLNS1A/KNL1/RPL1…
GO:0030036	actin cytoskeleton organization	565	-0.383093	-1.56809	4.11585e-07	1.96767e-05	1.47513e-05	1471	tags=23%, list=10%, signal=21%	ARF6/FCHSD1/LIMK2/ARHGEF10/ELMO1/ARHGAP35/SLC9A3R1/DMTN/CDC42BPB/CDC42EP1/STARD8/PHACTR4/ABI2/MYO1C/FRMD5/PACSIN2/PHLDB2/PIK3R1/FES/ALMS1/PTPN1/RTKN/CDC42EP4/TMSB10/SHROOM1/LCP1/CYTH2/CTNNA1/MTOR/TNFAIP1/MEF2A/DIAPH1/DAPK3/SSH2/SEMA5A/LLGL2/NF2/FHOD3/EVL/ACTG1/ICAM1/RHOBTB3/WIPF1/TACSTD2/WASF2/HIP1/FGD6/PHACTR2/ARHGEF2/FRMD6/CFLAR/TPM1/TNNT1/BCAS3/MICAL1/PAK1/F11R/SMTN/WASF1/S1PR1/TAOK2/FMN2/TRIO…
GO:0010975	regulation of neuron projection development	332	-0.434975	-1.68586	4.2452e-07	2.00535e-05	1.50338e-05	1775	tags=24%, list=12%, signal=22%	PTPRF/DBNL/MAP6/SS18L1/CUL7/IL1RAPL1/CUX1/LZTS3/TNR/NGEF/TENM3/EFNA1/ARF6/LRP8/KDM1A/ARHGAP35/ABI2/LRRC7/TRPV2/FES/PLXNB1/MACF1/P3H1/ADCY6/KIDINS220/ACAP3/PPP2R5B/MTOR/SEMA7A/EIF4G2/SEMA3A/SEMA5A/SEMA3G/BMPR2/SEMA6B/SEMA3F/DNM3/CFLAR/MAP1B/PAK1/ADAM10/TMEM30A/PRRX1/EPHA4/SPOCK1/NEDD4/BDNF/SLIT2/EFNB2/NR2F1/PDLIM5/ARHGDIA/KLF4/PLXNA3/ROR1/ABL2/SETX/SEMA6C/SDC2/SHANK3/RAB11A/SKIL/CHN1/KALRN/SEMA3D/…
GO:0034248	regulation of cellular amide metabolic process	377	0.48266	1.72579	4.33504e-07	2.0237e-05	1.51713e-05	1280	tags=19%, list=8%, signal=18%	EIF4B/GAPDH/SLC7A11/ITGA2/RACK1/PABPC1/EIF3E/RPL5/EIF2S3/RPS3/VIM/NPM1/ATF4/RPS4X/RTN4/SHMT2/RPL10/RPS14/RPL13A/EPRS1/EIF2A/EEF2/EIF3H/EIF4EBP1/CLU/RPL30/RPS9/EIF2B2/TIGAR/EIF3D/EIF4A2/NIBAN1/PGAM1/PDK3/EIF1/RPL26/RPL22/MTPN/ZFP36L1/LARP1/PRKDC/DNAJC3/PPP1R15A/RPS27L/ERBB2/TYMS/YBX3/SELENOT/CSDE1/TP53/ABCG1/PUM3/EIF3C/LRPPRC/PDK1/DDX6/RTN3/CNBP/METTL3/CNOT1/EIF3K/EIF4H/ETF1/PKM/IGF2BP3/GSPT1/SPHK…
GO:0000278	mitotic cell cycle	911	0.406629	1.52167	4.67732e-07	2.15017e-05	1.61194e-05	3167	tags=33%, list=21%, signal=28%	RPS6/CCND1/MDM2/CCND2/MYH10/CCNG1/HMGA2/RDX/TFDP1/ASNS/PKIA/MKI67/APEX1/GJA1/EIF4EBP1/RB1/CKAP2/FBXL3/AJUBA/LATS2/PSMB5/PSME1/TPX2/PDS5B/CCNI/CUL4B/CHAMP1/E2F7/CUL5/SNX9/SPRY2/CEP57/SUGT1/PRKAR2B/RPL26/SMAD3/CUL4A/RRM2/CDC16/ZFP36L1/ANLN/NOP53/ATM/BRCA2/MCM4/GPNMB/NUSAP1/HECW2/RPL24/FAM107A/HAUS6/DTL/RAN/MZT1/PRKDC/EGFR/RPS27L/PCID2/CDKN1A/ABRAXAS1/IL1A/PBX1/ARPP19/TYMS/TUBB6/PCNA/TUBGCP3/FOXM1/C…
GO:0019752	carboxylic acid metabolic process	753	0.421579	1.56182	4.71433e-07	2.15017e-05	1.61194e-05	2214	tags=24%, list=14%, signal=21%	PTGS1/GAPDH/SLC7A11/LDHA/NQO1/PSAT1/MTHFD2/ALDOA/GARS1/IARS1/ODC1/ATF4/SHMT2/MGLL/ASNS/SLC2A1/CRYL1/GCLM/MARS1/SARS1/NUP58/EPRS1/ALDH1A3/TPI1/DDAH1/ADSS2/ALDH1L2/TIGAR/NOX4/PSMB5/GLS/PSME1/AARS1/TARS1/CARS1/CSGALNACT1/ALDH3A2/PGAM1/EPHX1/PDK3/PRKAR2B/OGT/NARS1/MIF/CS/ME1/YARS1/GPI/GNPDA1/PHGDH/LARS1/IRS2/PFKP/HADHB/HK2/MTAP/TRIB3/ENO2/PTGR1/ACSM3/DLAT/PLA2G4C/OSBPL1A/PCK2/CARS2/HADHA/CBS/ALDH1A2/…
GO:0034329	cell junction assembly	324	-0.443193	-1.71538	5.04378e-07	2.27429e-05	1.70499e-05	1951	tags=30%, list=13%, signal=27%	LRFN3/ROCK2/NPTN/GJC1/FSCN1/ILK/PCDH17/DLG5/TSC1/FZD5/SNCA/ERBB4/GREM1/FBF1/MDGA1/RCC2/PCDHB10/DBNL/DLG1/IL1RAPL1/SDC4/PCDHB9/HIPK1/AFDN/ZNF703/GJA5/ARF6/LIMS2/FLOT1/DMTN/EPHA2/MYO1C/APP/PHLDB2/AGRN/MPP7/PLXNB1/MACF1/ITGB4/CTNNA1/SNAI1/PCDHB11/DAPK3/PRKCH/ACTG1/BCR/TBCD/DNM3/BCAS3/ARVCF/MAP1B/F11R/CLSTN1/TAOK2/RHOC/LAMA3/CLSTN3/BDNF/PPM1F/EFNB2/PDLIM5/PLEC/ACVRL1/VCL/POU4F1/TJP1/CDH6/EPB41L3/FLRT…
GO:0009628	response to abiotic stimulus	974	0.396476	1.4936	5.27428e-07	2.3515e-05	1.76288e-05	1867	tags=20%, list=12%, signal=19%	MMP1/HMOX1/ANGPT2/ND4/CCND1/ND5/SLC7A11/CXCR4/COX1/LDHA/MME/ITGA2/NQO1/TGFBR2/CYTB/FOXO1/MDM2/HMGA2/AK4/NPM1/STC2/ATF4/BNIP3L/CD34/HSPA8/BNIP3/CITED2/BMP2/ASNS/SLC12A2/SLC2A1/MMP14/NUP58/PPP1CC/FOSL1/RPS27A/PGF/HTR2B/AKAP12/SCARA3/PSIP1/GJA1/EIF4EBP1/FBXL3/AJUBA/DDAH1/CBL/ADSS2/EIF2B2/TIGAR/NOX4/PSMB5/PSME1/CUL4B/EPHB1/PLOD1/ERO1A/PDK3/PTK2/JUN/RPL26/VEGFA/SMAD3/PITPNM1/TSPYL5/COX2/MTPN/ZFP36L1/N…
GO:0048729	tissue morphogenesis	498	-0.399538	-1.61039	5.34827e-07	2.35799e-05	1.76774e-05	1523	tags=21%, list=10%, signal=20%	BCL10/NKX3-1/HOXA11/MYLK/PLOD3/HEY2/WNT7B/SALL4/ARHGAP35/SLC9A3R1/TNC/EPHA2/PTCD2/PHACTR4/PHLDB2/TSC2/HES1/SIX2/PSMC5/TFAP2A/TCF15/ITGB4/PRKACB/TULP3/CHD7/MTOR/SNAI1/EXT2/SEMA3A/NF2/RASIP1/SPRY1/BMPR2/SUFU/ACTG1/ENG/TBX20/TMED2/TACSTD2/TPM1/LAMA5/FOXF1/PAK1/AP2B1/AR/S1PR1/EPHA4/RHOC/LAMA3/FGF2/GDF7/TGFB1/RHOB/SLIT2/FOXA1/DLL4/CLIC4/KLF4/LUZP1/ACVRL1/PROX1/TEAD2/ROR1/GRB2/DAG1/VCL/CCN1/POU4F1/TAL1…
GO:0032989	cellular component morphogenesis	585	-0.380891	-1.56527	6.07116e-07	2.64729e-05	1.98463e-05	1484	tags=22%, list=10%, signal=21%	DBNL/MAP6/SS18L1/CERT1/CUL7/IL1RAPL1/TPPP/CUX1/LZTS3/DIP2A/PALLD/TNR/DVL3/NGEF/DCLK1/EFNA1/USP9X/LRP8/ITGA4/SRGAP2/ARHGAP35/FLOT1/NEO1/HSP90AA1/EPHA2/ABI2/ADORA2A/APP/ULK1/PACSIN2/TRPV2/PHLDB2/PIK3R1/PLXNB1/MACF1/ITGB4/KIDINS220/ZDHHC17/CPNE1/EFNA4/MEF2A/SEMA7A/EIF4G2/SEMA3A/SEMA5A/SEMA3G/FHOD3/EVL/BMPR2/SEMA6B/SEMA3F/DNM3/WASF2/CFLAR/TPM1/ZSWIM5/NES/TNNT1/LAMA5/MAP1B/PAK1/ADAM10/WASF1/NECTIN2/KL…
GO:0000070	mitotic sister chromatid segregation	155	0.585631	1.92788	1.01826e-06	4.39181e-05	3.29246e-05	3164	tags=50%, list=21%, signal=40%	RB1/PDS5B/CHAMP1/CDC16/ATM/NUSAP1/HECW2/RAN/PCID2/NCAPD3/PTTG1/NCAPG/PRC1/CENPF/KIF23/DCTN2/SMC4/ZW10/CCNB1/NDC80/PSMG2/MAP10/KIF18A/CDC27/BUB1B/NCAPG2/PIBF1/CENPE/CDC6/KIF4A/CHMP4A/KIF14/SMC2/SPDL1/NCAPD2/BUB1/DLGAP5/BUB3/ZWINT/SPAG5/ESPL1/RACGAP1/CDCA8/KIFC1/KIF18B/USP44/TTK/CDCA5/SGO2/RAD21/PLK1/SGO1/ANAPC1/CDT1/TRIP13/HASPIN/NEK2/KIF2C/BOD1/MAD2L1/CDK5RAP2/PDS5A/NUF2/NCAPH/CENPK/UBE2C/RMDN1/Z…
GO:0045333	cellular respiration	171	0.56872	1.88449	1.0565e-06	4.50772e-05	3.37935e-05	2745	tags=36%, list=18%, signal=30%	ND4/ND5/COX1/CYTB/OXA1L/SHMT2/BNIP3/ND4L/COX2/CS/NOP53/SDHD/SLC25A23/DNAJC15/DLAT/CDK1/UQCRB/NOA1/GHITM/SUCLA2/CCNB1/NDUFB5/NDUFS1/ETFA/COX7A2L/ND3/CISD1/UQCRH/COX7C/COX15/COX4I1/HIF1A/SDHA/SUCLG2/ISCU/CHCHD2/AIFM2/UQCRC2/GPD2/OPN3/NFATC4/SLC25A12/CYC1/NDUFA1/ETFDH/NDUFV1/NDUFC2/LYRM7/UQCRC1/NDUFA10/COX8A/MDH1/NDUFA4/NDUFB4/COX6A1/UQCR11/SDHB/MDH2/COX6B1/COA6/BLOC1S1/NDUFV2
GO:0000027	ribosomal large subunit assembly	25	0.841113	2.10627	1.35153e-06	5.7052e-05	4.27709e-05	677	tags=40%, list=4%, signal=38%	RPL23A/RPL5/RPL3/RPL10/RPLP0/RPL6/RSL24D1/NOP53/RPL24/RPL11
GO:0006974	cellular response to DNA damage stimulus	812	0.404122	1.50466	1.37926e-06	5.76095e-05	4.31888e-05	3495	tags=30%, list=23%, signal=25%	HMOX1/CCND1/CD44/FOXO1/TPT1/MDM2/RPS3/HMGA2/NPM1/PARP4/TFDP1/HMGB1/SUPT16H/RPS27A/APEX1/CLU/TOP2A/CBL/TIGAR/PDS5B/CUL4B/ACKR3/E2F7/RPL26/MIF/CUL4A/NOP53/ATM/BRCA2/TTC5/MCM4/BCL2L11/IER3/DTL/DYRK3/PRKDC/EGFR/PPP1R15A/RPS27L/CDKN1A/ABRAXAS1/TCEA1/MORF4L1/PCNA/FOXM1/CHEK1/YAP1/CDK1/TP53/ZMAT3/ALKBH5/GADD45A/PTTG1/MMS19/PCLAF/ERCC5/LIG4/SPRED1/TRIM25/MAP3K20/WDR76/UBE2D3/UBA52/METTL3/SPRED2/BCL2L2/PO…
GO:0006082	organic acid metabolic process	799	0.401431	1.49505	1.47571e-06	6.0996e-05	4.57276e-05	2214	tags=23%, list=14%, signal=20%	PTGS1/GAPDH/SLC7A11/LDHA/NQO1/PSAT1/MTHFD2/ALDOA/GARS1/IARS1/ODC1/ATF4/SHMT2/MGLL/ASNS/SLC2A1/CRYL1/GCLM/MARS1/SARS1/NUP58/PNP/EPRS1/ALDH1A3/TPI1/DDAH1/ADSS2/ALDH1L2/TIGAR/NOX4/PSMB5/GLS/PSME1/AARS1/TARS1/CARS1/CSGALNACT1/ALDH3A2/PGAM1/EPHX1/PDK3/PRKAR2B/OGT/NARS1/MIF/CS/ME1/YARS1/GPI/GNPDA1/PHGDH/LARS1/IRS2/PFKP/HADHB/HK2/MTAP/TRIB3/ENO2/PTGR1/ACSM3/DLAT/PLA2G4C/BNIP2/OSBPL1A/PCK2/CARS2/HADHA/CB…
GO:0001666	response to hypoxia	289	0.491348	1.71233	1.72839e-06	7.07037e-05	5.30053e-05	1865	tags=28%, list=12%, signal=25%	HMOX1/ANGPT2/ND4/ND5/CXCR4/LDHA/ITGA2/TGFBR2/CYTB/MDM2/AK4/STC2/BNIP3L/CD34/BNIP3/CITED2/BMP2/SLC2A1/MMP14/RPS27A/PGF/EIF4EBP1/AJUBA/DDAH1/TIGAR/NOX4/PSMB5/PSME1/PLOD1/ERO1A/PDK3/VEGFA/SMAD3/ZFP36L1/NOP53/ATM/FAM162A/HK2/EPAS1/ETS1/BIRC2/SOD2/ENO1/MGARP/TP53/ALKBH5/PSMD2/PLOD2/REST/PDK1/UBA52/PHB2/CCNB1/CCNA2/LONP1/PKM/MYC/STC1/TGFBR3/RORA/PPARA/PSMD5/SLC9A1/PSMD14/PSME2/HIGD1A/HIF1A/ALAS1/PSMA1/…
GO:0043436	oxoacid metabolic process	776	0.406644	1.51167	1.83533e-06	7.43122e-05	5.57105e-05	2214	tags=23%, list=14%, signal=21%	PTGS1/GAPDH/SLC7A11/LDHA/NQO1/PSAT1/MTHFD2/ALDOA/GARS1/IARS1/ODC1/ATF4/SHMT2/MGLL/ASNS/SLC2A1/CRYL1/GCLM/MARS1/SARS1/NUP58/EPRS1/ALDH1A3/TPI1/DDAH1/ADSS2/ALDH1L2/TIGAR/NOX4/PSMB5/GLS/PSME1/AARS1/TARS1/CARS1/CSGALNACT1/ALDH3A2/PGAM1/EPHX1/PDK3/PRKAR2B/OGT/NARS1/MIF/CS/ME1/YARS1/GPI/GNPDA1/PHGDH/LARS1/IRS2/PFKP/HADHB/HK2/MTAP/TRIB3/ENO2/PTGR1/ACSM3/DLAT/PLA2G4C/BNIP2/OSBPL1A/PCK2/CARS2/HADHA/CBS/AL…
GO:0003007	heart morphogenesis	175	-0.517371	-1.91476	1.92598e-06	7.65369e-05	5.73783e-05	1035	tags=26%, list=7%, signal=25%	INSR/CHD7/MTOR/SNAI1/SPRY1/BMPR2/SUFU/ENG/GAA/TBX20/TMED2/NPY2R/TPM1/FOXF1/PDCD4/S1PR1/TGFB1/SLIT2/DLL4/ACVRL1/PROX1/TEAD2/CCN1/POU4F1/NRP2/DHRS3/SMAD6/PARVA/NOTCH1/HEG1/NOS3/CTNNB1/MEF2C/SOX4/ADAM15/TEK/ANKRD1/EPHB4/RARB/COL5A1/PLXND1/NRP1/TGFB2/FAT4/ADGRG6/FLRT2
GO:0010810	regulation of cell-substrate adhesion	179	-0.506125	-1.87826	1.92885e-06	7.65369e-05	5.73783e-05	1422	tags=28%, list=9%, signal=26%	LIMS2/HSD17B12/DMTN/RRAS/PHLDB2/PIK3R1/MACF1/RIN2/DOCK5/DAPK3/NF2/RSU1/ACTG1/TBCD/TACSTD2/NPY2R/BCAS3/FOXF1/TRIOBP/SPOCK1/PLAU/CCDC80/PPM1F/PDGFB/ACVRL1/DAG1/VCL/CCN1/COL8A1/FMN1/CORO2B/NOTCH1/FZD4/PEAK1/CASK/JUP/S100A10/UTRN/P4HB/ADAM15/MDK/KDR/ITGA6/TEK/ITGA5/LIMCH1/CALR/NRP1/NID1/FN1
GO:0060429	epithelium development	835	-0.342097	-1.43332	2.53251e-06	9.9495e-05	7.45895e-05	1524	tags=19%, list=10%, signal=18%	ADAM9/BCL10/NKX3-1/HOXA11/GJA5/KRT15/LRTOMT/LDB2/PLOD3/ACVR2B/HEY2/WNT7B/SALL4/ARHGAP35/SLC9A3R1/SRSF6/TNC/EPHA2/VSIG1/PHACTR4/ABI2/ASXL1/PHLDB2/RAP2C/KANK2/GPR161/CTSL/TSC2/ARHGEF26/HES1/SIX2/MACROH2A1/ZEB1/NUMA1/LGALS3/FOSL2/PSMC5/TFAP2A/TCF15/PRKACB/TULP3/CHD7/MTOR/SNAI1/SEMA3A/NF2/GDF3/RASIP1/SPRY1/BMPR2/PRKCH/SUFU/ACTG1/CPS1/ENG/ICAM1/BCR/E2F8/TBX20/TAGLN2/TMED2/TACSTD2/TBC1D32/EXPH5/MAF/CAP…
GO:0070482	response to oxygen levels	322	0.487842	1.71993	2.58979e-06	0.000100748	7.55288e-05	1865	tags=27%, list=12%, signal=24%	HMOX1/ANGPT2/ND4/ND5/CXCR4/LDHA/ITGA2/TGFBR2/CYTB/FOXO1/MDM2/AK4/STC2/ATF4/BNIP3L/CD34/BNIP3/CITED2/BMP2/SLC2A1/MMP14/RPS27A/PGF/EIF4EBP1/AJUBA/DDAH1/CBL/TIGAR/NOX4/PSMB5/PSME1/PLOD1/ERO1A/PDK3/VEGFA/SMAD3/ZFP36L1/NOP53/ATM/FAM162A/HK2/EPAS1/CDKN1A/ETS1/BIRC2/SOD2/ATP6V1A/ENO1/MGARP/TP53/ALKBH5/PSMD2/PLOD2/REST/PDK1/UBA52/PHB2/CCNB1/CCNA2/LONP1/PKM/MYC/STC1/TGFBR3/ATP6/RORA/PPARA/PSMD5/SLC9A1/PSM…
GO:0007167	enzyme linked receptor protein signaling pathway	803	-0.343285	-1.44089	2.6456e-06	0.00010192	7.64075e-05	1232	tags=18%, list=8%, signal=17%	EPHA2/CHMP6/MYO1C/DCN/EIF2AK3/PIK3R1/FGFR1/FES/PTPN1/TSC2/NOMO1/HES1/SMARCC1/NUMA1/MAPK11/JAK3/ZDHHC17/INSR/EFNA4/PPP2R5B/ENPP1/CHST11/HSPB1/GDF3/SPRY1/BMPR2/PTPRE/SOGA1/CDKN1C/ACTG1/ENG/YES1/BCR/GP6/TBX20/ARHGEF28/WASF2/HIP1/DKK3/PAK1/F11R/CCND3/AP2B1/WASF1/PDCD4/AR/FBXW7/EIF4EBP2/PIK3C2A/FAM89B/BMP6/EPHA4/GLG1/NEDD4/ARPC1B/PPM1L/FBN2/NREP/CBLB/RPS6KB1/CLEC14A/FGF2/GDF7/TGFB1/BDNF/ITGB5/EFNB2/FG…
GO:0048812	neuron projection morphogenesis	497	-0.3806	-1.53847	2.95424e-06	0.000112716	8.45009e-05	1484	tags=22%, list=10%, signal=21%	DBNL/MAP6/SS18L1/CUL7/IL1RAPL1/CUX1/LZTS3/DIP2A/PALLD/TNR/DVL3/NGEF/DCLK1/EFNA1/USP9X/LRP8/ITGA4/SRGAP2/ARHGAP35/FLOT1/NEO1/HSP90AA1/EPHA2/ABI2/ADORA2A/APP/ULK1/TRPV2/PIK3R1/PLXNB1/MACF1/KIDINS220/ZDHHC17/CPNE1/EFNA4/MEF2A/SEMA7A/EIF4G2/SEMA3A/SEMA5A/SEMA3G/EVL/BMPR2/SEMA6B/SEMA3F/DNM3/ZSWIM5/LAMA5/MAP1B/PAK1/ADAM10/WASF1/KLF7/TAOK2/EPHA4/NEDD4/LAMA3/GDF7/PDLIM7/RIMS2/BDNF/SLIT2/EFNB2/PDLIM5/ARHG…
GO:0061138	morphogenesis of a branching epithelium	137	-0.547499	-1.97316	3.13217e-06	0.000118366	8.87368e-05	967	tags=26%, list=6%, signal=24%	SEMA3A/RASIP1/SPRY1/ENG/TBX20/TACSTD2/LAMA5/FOXF1/PAK1/AR/FGF2/GDF7/SLIT2/FOXA1/DLL4/CLIC4/PROX1/GRB2/DAG1/TIE1/NOTCH4/NOTCH1/EDN1/CTNNB1/CELSR1/COL4A1/MDK/KDR/NTN4/PLXND1/LRP5/NRP1/FAT4/HHIP/TGM2
GO:0036293	response to decreased oxygen levels	300	0.489663	1.71431	3.39038e-06	0.000126915	9.51461e-05	1865	tags=28%, list=12%, signal=25%	HMOX1/ANGPT2/ND4/ND5/CXCR4/LDHA/ITGA2/TGFBR2/CYTB/MDM2/AK4/STC2/ATF4/BNIP3L/CD34/BNIP3/CITED2/BMP2/SLC2A1/MMP14/RPS27A/PGF/EIF4EBP1/AJUBA/DDAH1/CBL/TIGAR/NOX4/PSMB5/PSME1/PLOD1/ERO1A/PDK3/VEGFA/SMAD3/ZFP36L1/NOP53/ATM/FAM162A/HK2/EPAS1/ETS1/BIRC2/SOD2/ENO1/MGARP/TP53/ALKBH5/PSMD2/PLOD2/REST/PDK1/UBA52/PHB2/CCNB1/CCNA2/LONP1/PKM/MYC/STC1/TGFBR3/RORA/PPARA/PSMD5/SLC9A1/PSMD14/PSME2/HIGD1A/HIF1A/ALA…
GO:0051241	negative regulation of multicellular organismal process	698	-0.352411	-1.46205	3.84568e-06	0.000142614	0.000106915	1541	tags=19%, list=10%, signal=18%	CARD10/HERC5/NKX3-1/GJA5/EFNA1/REL/AGO1/ACVR2B/HEY2/ISG15/TCTA/SRSF6/LMNA/EPHA2/USF3/DCN/EIF2AK3/PRTG/PIK3R1/RAB11FIP1/UBA7/HES1/MAPK11/JAK3/IL15/SYT11/HDAC7/DOCK5/CTNNA1/MTOR/WWC3/SEMA7A/ENPP1/SEMA3A/SEMA5A/DDX58/THBD/SEMA3G/CACNB3/IL1RL1/SPRY1/EVL/BMPR2/GBA/SEMA6B/SEMA3F/PI16/TACSTD2/NPY2R/TNFSF18/SERPINB1/TNNT1/KCNMA1/PAK1/PDCD4/KLF7/FBXW7/ECM1/PLAU/SSC5D/WNT9A/ATP2A2/FGF2/TGFB1/NOVA2/SLIT2/GU…
GO:0031346	positive regulation of cell projection organization	282	-0.436736	-1.67397	4.18815e-06	0.000153876	0.000115358	1769	tags=24%, list=12%, signal=21%	DBNL/MAP6/SS18L1/CUL7/IL1RAPL1/CUX1/TGFB3/DVL3/TENM3/LRP8/KDM1A/ARHGAP35/CDC42EP1/ABI2/LRRC7/TRPV2/PIK3R1/FES/AGRN/CDC42EP4/PLXNB1/MACF1/P3H1/KIDINS220/PPP2R5B/MTOR/HTT/SEMA7A/EIF4G2/SEMA5A/BMPR2/DNM3/WASF2/CFLAR/BCAS3/MAP1B/PAK1/TMEM30A/PALM/EPHA4/BDNF/SLIT2/ARHGDIA/PLXNA3/ROR1/ABL2/SETX/KIT/SEPTIN9/RAB11A/SKIL/KALRN/ZMYND8/FZD4/PLXNA4/LYN/HSPA5/DPYSL3/MDK/ITGA6/ANKRD1/NLGN1/PLXND1/NRP1/ENC1/REL…
GO:0045727	positive regulation of translation	115	0.605241	1.91221	4.5922e-06	0.000165675	0.000124203	2222	tags=32%, list=15%, signal=28%	ITGA2/PABPC1/EIF3E/RPL5/EIF2S3/VIM/NPM1/RPS4X/EEF2/RPL30/RPS9/EIF3D/NIBAN1/RPL26/LARP1/PRKDC/DNAJC3/PPP1R15A/RPS27L/ERBB2/YBX3/EIF3C/CNBP/METTL3/PKM/EIF2AK4/NGRN/RPUSD4/YTHDF2/DHX29/MRPS27/UPF3A/DHX9/NAT10/EIF5A2/CDC123/UQCC2
GO:0006417	regulation of translation	322	0.482977	1.70277	4.5928e-06	0.000165675	0.000124203	2157	tags=25%, list=14%, signal=22%	EIF4B/GAPDH/ITGA2/RACK1/PABPC1/EIF3E/RPL5/EIF2S3/RPS3/VIM/NPM1/ATF4/RPS4X/SHMT2/RPL10/RPS14/RPL13A/EPRS1/EIF2A/EEF2/EIF3H/EIF4EBP1/RPL30/RPS9/EIF2B2/EIF3D/EIF4A2/NIBAN1/EIF1/RPL26/RPL22/MTPN/ZFP36L1/LARP1/PRKDC/DNAJC3/PPP1R15A/RPS27L/ERBB2/TYMS/YBX3/SELENOT/CSDE1/PUM3/EIF3C/LRPPRC/DDX6/CNBP/METTL3/CNOT1/EIF3K/EIF4H/ETF1/PKM/IGF2BP3/GSPT1/NGDN/EIF2AK4/DIO2/NGRN/RPUSD4/DPH5/YTHDF2/CPEB2/DHX29/MRPS2…
GO:0002009	morphogenesis of an epithelium	431	-0.39624	-1.58503	4.99623e-06	0.000178604	0.000133896	1523	tags=20%, list=10%, signal=19%	BCL10/NKX3-1/HOXA11/PLOD3/WNT7B/SALL4/ARHGAP35/SLC9A3R1/TNC/EPHA2/PHACTR4/PHLDB2/TSC2/HES1/SIX2/PSMC5/TFAP2A/TCF15/PRKACB/TULP3/MTOR/SNAI1/SEMA3A/RASIP1/SPRY1/SUFU/ACTG1/ENG/TBX20/TMED2/TACSTD2/LAMA5/FOXF1/PAK1/AP2B1/AR/EPHA4/RHOC/LAMA3/FGF2/GDF7/TGFB1/RHOB/SLIT2/FOXA1/DLL4/CLIC4/KLF4/LUZP1/ACVRL1/PROX1/TEAD2/ROR1/GRB2/DAG1/VCL/CCN1/TIE1/FLRT3/FMN1/NOTCH4/NOTCH1/FZD4/EDN1/CTNNB1/PODXL/CELSR1/MEF2…
GO:2000147	positive regulation of cell motility	426	-0.392735	-1.56967	5.69427e-06	0.00020174	0.000151241	1091	tags=20%, list=7%, signal=19%	LGALS3/HDAC7/RIN2/DOCK5/INSR/MTOR/SNAI1/SEMA7A/DAPK3/SEMA3A/SEMA5A/HSPB1/SEMA3G/BMPR2/ACTG1/ICAM1/SEMA6B/SEMA3F/ARHGEF2/TNFSF18/BCAS3/FOXF1/PAK1/ADAM10/S1PR1/PIK3C2A/FAM89B/KITLG/PLAU/RHOC/RPS6KB1/FGF2/TGFB1/RHOB/PPM1F/FGF16/PIK3R3/PTGS2/MCU/PDGFB/ADGRA2/GNAI2/PLK2/PROX1/PLCG1/CCN1/SEMA6C/KIT/F2R/TJP1/NRP2/TERT/FERMT3/RAB11A/SEMA3D/NOTCH1/SELP/LYN/MAP3K3/EDN1/NOS3/ITGB1/LPAR1/SRPX2/HSPA5/PODXL/SM…
GO:0010811	positive regulation of cell-substrate adhesion	96	-0.597499	-2.03004	5.98086e-06	0.000210018	0.000157447	1422	tags=31%, list=9%, signal=29%	LIMS2/HSD17B12/DMTN/RRAS/RIN2/DOCK5/RSU1/NPY2R/FOXF1/TRIOBP/CCDC80/PPM1F/PDGFB/DAG1/CCN1/COL8A1/FMN1/JUP/S100A10/UTRN/P4HB/MDK/KDR/ITGA6/TEK/ITGA5/CALR/NRP1/NID1/FN1
GO:0000819	sister chromatid segregation	180	0.547824	1.82119	6.57426e-06	0.00022883	0.00017155	2817	tags=43%, list=18%, signal=36%	RB1/TOP2A/PDS5B/CHAMP1/CDC16/ATM/NUSAP1/HECW2/RAN/PCID2/NCAPD3/PTTG1/NCAPG/PRC1/CENPF/KIF23/DCTN2/PHB2/SMC4/ZW10/CCNB1/NDC80/ESCO2/PSMG2/MAP10/KIF18A/CDC27/BUB1B/NCAPG2/PIBF1/CENPE/CDC6/KIF4A/CHMP4A/MRE11/KIF14/SMC2/SPDL1/NCAPD2/BUB1/DLGAP5/BUB3/ZWINT/SPAG5/ESPL1/RACGAP1/CDCA8/KIFC1/KIF18B/USP44/TTK/CDCA5/FEN1/SGO2/RAD21/PLK1/SGO1/ANAPC1/CDT1/TRIP13/HASPIN/NEK2/KIF2C/BOD1/MAD2L1/CDK5RAP2/PDS5A/NU…
GO:0098609	cell-cell adhesion	604	-0.364545	-1.49991	6.70591e-06	0.000231383	0.000173464	1428	tags=22%, list=9%, signal=21%	PCDHB10/PTPRF/MIA3/DLG1/IL1RAPL1/SDC4/NCAM2/PCDHB9/PCDHGA3/PALLD/TNR/AFDN/CYP1B1/ZNF703/MAGI1/ADAM9/BCL10/TENM3/ITGA4/LIMS2/WNT7B/FLOT1/DMTN/PCDHGA12/PCDHGA1/CDC42EP1/LRRC7/COL13A1/CD55/PCDHB7/PIK3R1/PCDHGA6/CD70/ANXA2/HES1/PCDHB15/JAK3/IL15/LGALS3/PCDHGC3/VCAM1/CTNNA1/CD276/MILR1/PCDHGA11/PCDHGB7/PCDHB11/DPP4/PCDHGB3/NF2/HSPB1/ACTG1/ICAM1/YES1/NT5E/RIPK2/TNFSF18/LAMA5/ARVCF/ADAM19/FOXF1/SELE/PAK…
GO:0030335	positive regulation of cell migration	416	-0.386929	-1.54446	8.20986e-06	0.000280834	0.000210536	1091	tags=20%, list=7%, signal=19%	LGALS3/HDAC7/RIN2/DOCK5/INSR/MTOR/SNAI1/SEMA7A/DAPK3/SEMA3A/SEMA5A/HSPB1/SEMA3G/BMPR2/ACTG1/ICAM1/SEMA6B/SEMA3F/ARHGEF2/TNFSF18/BCAS3/FOXF1/PAK1/ADAM10/S1PR1/PIK3C2A/FAM89B/KITLG/PLAU/RHOC/RPS6KB1/FGF2/TGFB1/RHOB/PPM1F/FGF16/PIK3R3/PTGS2/MCU/PDGFB/ADGRA2/GNAI2/PLK2/PROX1/PLCG1/CCN1/SEMA6C/KIT/F2R/TJP1/NRP2/TERT/FERMT3/RAB11A/SEMA3D/NOTCH1/SELP/LYN/MAP3K3/EDN1/NOS3/ITGB1/LPAR1/SRPX2/HSPA5/PODXL/SM…
GO:0043542	endothelial cell migration	191	-0.489488	-1.82252	8.73472e-06	0.000296234	0.000222081	1068	tags=28%, list=7%, signal=27%	HDAC7/RIN2/DPP4/SEMA5A/GLUL/HSPB1/BMPR2/BCAS3/FBXW7/PIK3C2A/CLEC14A/FGF2/TGFB1/RHOB/SLIT2/EFNB2/FGF16/PIK3R3/PTGS2/DLL4/PDGFB/ADGRA2/ATP2B4/KLF4/PLK2/ACVRL1/PROX1/LPXN/PLCG1/NRP2/PXN/VASH1/PRCP/NOTCH1/MAP3K3/EDN1/NOS3/SRPX2/JUP/MMRN2/MEF2C/PTPRM/CEACAM1/KDR/ADAMTS9/TEK/CDH5/FSTL1/EPHB4/CALR/PLXND1/RHOJ/NRP1/SPARC
GO:0048858	cell projection morphogenesis	513	-0.373258	-1.51827	9.11746e-06	0.000306594	0.000229848	1484	tags=20%, list=10%, signal=19%	DCLK1/EFNA1/USP9X/LRP8/ITGA4/SRGAP2/ARHGAP35/FLOT1/NEO1/HSP90AA1/EPHA2/ABI2/ADORA2A/APP/ULK1/PACSIN2/TRPV2/PIK3R1/PLXNB1/MACF1/KIDINS220/ZDHHC17/CPNE1/EFNA4/MEF2A/SEMA7A/EIF4G2/SEMA3A/SEMA5A/SEMA3G/EVL/BMPR2/SEMA6B/SEMA3F/DNM3/WASF2/ZSWIM5/NES/LAMA5/MAP1B/PAK1/ADAM10/WASF1/KLF7/TAOK2/EPHA4/NEDD4/LAMA3/GDF7/PDLIM7/RIMS2/BDNF/SLIT2/EFNB2/PDLIM5/ARHGDIA/DPYSL2/MOV10/PLXNA3/GRB2/DAG1/VCL/PLCG1/SEMA6C…
GO:0030155	regulation of cell adhesion	543	-0.369883	-1.51238	9.27371e-06	0.000309228	0.000231822	1606	tags=23%, list=11%, signal=21%	AFDN/CYP1B1/ZNF703/MAGI1/MUC1/ADAM9/BCL10/RND1/TENM3/EFNA1/ITGA4/LIMS2/HSD17B12/FLOT1/DMTN/RRAS/TNC/EPHA2/CD55/FRMD5/PHLDB2/PIK3R1/FES/CD70/HES1/JAK3/IL15/PLXNB1/LGALS3/MACF1/RIN2/DOCK5/VCAM1/CD276/DPP4/DAPK3/SEMA5A/NF2/RSU1/ACTG1/ICAM1/YES1/TBCD/TACSTD2/NPY2R/RIPK2/TNFSF18/TPM1/SIPA1/LAMA5/BCAS3/ADAM19/FOXF1/SELE/PAK1/F11R/ADAM10/S1PR1/SOX13/TRIOBP/BMP6/SPOCK1/PLAU/LAMA3/CBLB/ADAM22/TGFB1/CCDC80…
GO:0040017	positive regulation of locomotion	436	-0.391018	-1.57049	9.43588e-06	0.000312013	0.00023391	1091	tags=20%, list=7%, signal=19%	LGALS3/HDAC7/RIN2/DOCK5/INSR/MTOR/SNAI1/SEMA7A/DAPK3/SEMA3A/SEMA5A/HSPB1/SEMA3G/BMPR2/ACTG1/ICAM1/SEMA6B/SEMA3F/ARHGEF2/TNFSF18/BCAS3/FOXF1/PAK1/ADAM10/S1PR1/PIK3C2A/FAM89B/KITLG/PLAU/RHOC/RPS6KB1/FGF2/TGFB1/RHOB/PPM1F/SLIT2/FGF16/PIK3R3/PTGS2/MCU/PDGFB/ADGRA2/GNAI2/PLK2/PROX1/PLCG1/CCN1/SEMA6C/KIT/F2R/TJP1/NRP2/TERT/FERMT3/RAB11A/SEMA3D/NOTCH1/SELP/LYN/MAP3K3/EDN1/NOS3/ITGB1/LPAR1/SRPX2/HSPA5/PO…
GO:0034250	positive regulation of cellular amide metabolic process	139	0.582641	1.87946	9.652e-06	0.000316522	0.00023729	2222	tags=31%, list=15%, signal=27%	ITGA2/RACK1/PABPC1/EIF3E/RPL5/EIF2S3/VIM/NPM1/RPS4X/EEF2/CLU/RPL30/RPS9/EIF3D/NIBAN1/RPL26/LARP1/PRKDC/DNAJC3/PPP1R15A/RPS27L/ERBB2/YBX3/ABCG1/EIF3C/CNBP/METTL3/PKM/NSMAF/EIF2AK4/NGRN/RPUSD4/YTHDF2/DHX29/MRPS27/UPF3A/IFNGR1/DHX9/NAT10/EIF5A2/CDC123/PICALM/UQCC2
GO:0098813	nuclear chromosome segregation	233	0.497787	1.70813	1.11892e-05	0.000363925	0.000272828	3098	tags=40%, list=20%, signal=33%	RB1/TOP2A/PDS5B/CHAMP1/CDC16/ATM/NUSAP1/HECW2/RAN/PCID2/ABRAXAS1/KNL1/NCAPD3/PTTG1/NCAPG/CCNE2/CCNB1IP1/PRC1/CENPF/KIF23/DCTN2/PHB2/SMC4/ZW10/CCNB1/NDC80/ESCO2/PSMG2/MAP10/KIF18A/CDC27/BUB1B/NCAPG2/PIBF1/CENPE/CDC6/KIF4A/CHMP4A/MRE11/KIF14/SMC2/SPDL1/NCAPD2/BUB1/DLGAP5/BUB3/FANCD2/ZWINT/NDC1/SPAG5/ESPL1/RACGAP1/CDCA8/KIFC1/KIF18B/USP44/TTK/CDCA5/FEN1/SGO2/RAD21/PLK1/SGO1/ANAPC1/CDT1/RNF212/TRIP13…
GO:0032990	cell part morphogenesis	528	-0.371143	-1.51185	1.12848e-05	0.00036405	0.000272921	1769	tags=22%, list=12%, signal=20%	DBNL/MAP6/SS18L1/CERT1/CUL7/IL1RAPL1/CUX1/LZTS3/DIP2A/PALLD/TNR/DVL3/NGEF/DCLK1/EFNA1/USP9X/LRP8/ITGA4/SRGAP2/ARHGAP35/FLOT1/NEO1/HSP90AA1/EPHA2/ABI2/ADORA2A/APP/ULK1/PACSIN2/TRPV2/PIK3R1/PLXNB1/MACF1/KIDINS220/ZDHHC17/CPNE1/EFNA4/MEF2A/SEMA7A/EIF4G2/SEMA3A/SEMA5A/SEMA3G/EVL/BMPR2/SEMA6B/SEMA3F/DNM3/WASF2/ZSWIM5/NES/LAMA5/MAP1B/PAK1/ADAM10/WASF1/NECTIN2/KLF7/TAOK2/EPHA4/NEDD4/LAMA3/GDF7/PDLIM7/RI…
GO:0050772	positive regulation of axonogenesis	63	-0.658162	-2.10786	1.18166e-05	0.00037813	0.000283477	1249	tags=30%, list=8%, signal=28%	TRPV2/PLXNB1/MACF1/SEMA7A/EIF4G2/SEMA5A/BMPR2/MAP1B/PAK1/BDNF/SLIT2/ARHGDIA/PLXNA3/RAB11A/SKIL/PLXNA4/PLXND1/NRP1/FN1
GO:0007409	axonogenesis	350	-0.408505	-1.60037	1.25896e-05	0.000398974	0.000299104	1484	tags=21%, list=10%, signal=20%	DCLK1/EFNA1/USP9X/ITGA4/ARHGAP35/FLOT1/NEO1/HSP90AA1/EPHA2/APP/ULK1/TRPV2/PIK3R1/PLXNB1/MACF1/ZDHHC17/EFNA4/SEMA7A/EIF4G2/SEMA3A/SEMA5A/SEMA3G/EVL/BMPR2/SEMA6B/SEMA3F/ZSWIM5/LAMA5/MAP1B/PAK1/KLF7/TAOK2/EPHA4/LAMA3/GDF7/PDLIM7/BDNF/SLIT2/EFNB2/ARHGDIA/DPYSL2/PLXNA3/GRB2/DAG1/VCL/PLCG1/SEMA6C/POU4F1/ADARB1/NRP2/SPTBN5/TUBB3/FLRT3/SHANK3/SLITRK4/RAB11A/ANK3/SKIL/CHN1/SHC1/KALRN/SEMA3D/NOTCH1/PLXNA4/…
GO:0048598	embryonic morphogenesis	428	-0.382818	-1.52645	1.2669e-05	0.000398974	0.000299104	1821	tags=25%, list=12%, signal=22%	FOXC2/DUSP1/MAPK3/HOXA3/DKK1/HOXB6/EIF4A3/DLG1/BRD2/SDC4/PCGF2/POFUT2/TGFB3/HIPK1/PBX2/DVL3/BCL10/HOXA11/HIPK2/EFNA1/SP8/ITGA4/WNT7B/SALL4/ARHGAP35/SLC9A3R1/HOXA9/UGDH/EPHA2/PHACTR4/HOXB8/PHLDB2/TSC2/HES1/SIX2/HOXC4/MACROH2A1/TFAP2A/ITGB4/PRKACB/TULP3/CHD7/SNAI1/CHST11/EXT2/NF2/TASOR/BMPR2/SUFU/ENG/MMP16/TBX20/TMED2/HOXC9/DUSP4/TBC1D32/LAMA5/FOXF1/HOXB3/AR/TRIOBP/PRRX1/LAMA3/FBN2/FGF2/GDF7/TGFB1/…
GO:0051272	positive regulation of cellular component movement	436	-0.38802	-1.55845	1.29351e-05	0.000404147	0.000302981	1091	tags=19%, list=7%, signal=19%	LGALS3/HDAC7/RIN2/DOCK5/INSR/MTOR/SNAI1/SEMA7A/DAPK3/SEMA3A/SEMA5A/HSPB1/SEMA3G/BMPR2/ACTG1/ICAM1/SEMA6B/SEMA3F/ARHGEF2/TNFSF18/BCAS3/FOXF1/PAK1/ADAM10/S1PR1/PIK3C2A/FAM89B/KITLG/PLAU/RHOC/RPS6KB1/FGF2/TGFB1/RHOB/PPM1F/FGF16/PIK3R3/PTGS2/MCU/PDGFB/ADGRA2/GNAI2/PLK2/PROX1/PLCG1/CCN1/SEMA6C/KIT/F2R/TJP1/NRP2/TERT/FERMT3/RAB11A/SEMA3D/NOTCH1/SELP/LYN/MAP3K3/EDN1/NOS3/ITGB1/LPAR1/SRPX2/HSPA5/PODXL/SM…
GO:0048667	cell morphogenesis involved in neuron differentiation	450	-0.385713	-1.5414	1.33168e-05	0.000412822	0.000309485	1484	tags=23%, list=10%, signal=21%	DBNL/MAP6/SS18L1/CUL7/IL1RAPL1/CUX1/LZTS3/DIP2A/PALLD/TNR/NGEF/DCLK1/EFNA1/USP9X/LRP8/ITGA4/ARHGAP35/FLOT1/SLC9A3R1/NEO1/UNK/HSP90AA1/EPHA2/ABI2/APP/ULK1/TRPV2/PIK3R1/HES1/PLXNB1/MACF1/KIDINS220/ZDHHC17/EFNA4/MEF2A/SEMA7A/EIF4G2/SEMA3A/SEMA5A/SEMA3G/EVL/BMPR2/SEMA6B/SEMA3F/TBCD/DNM3/ZSWIM5/LAMA5/MAP1B/PAK1/ADAM10/KLF7/TAOK2/TRIOBP/EPHA4/NEDD4/LAMA3/GDF7/PDLIM7/BDNF/SLIT2/EFNB2/PDLIM5/ARHGDIA/DPYS…
GO:0006259	DNA metabolic process	849	0.38749	1.4489	1.38923e-05	0.000427323	0.000320356	3497	tags=30%, list=23%, signal=24%	LOX/RPS3/HMGA2/NPM1/PARP4/TFDP1/HNRNPA1/HNRNPC/SPOCD1/HMGB1/SUPT16H/RPS27A/APEX1/GJA1/TOP2A/TIGAR/PRKD2/UHRF2/PDS5B/CUL4B/APOBEC3C/CUL4A/NOP53/ATM/ERI1/BRCA2/TTC5/MCM4/TFRC/DTL/RAN/PRKDC/EGFR/CDKN1A/ABRAXAS1/TCEA1/TYMS/MORF4L1/PCNA/FOXM1/CBS/CHEK1/PRMT5/CDK1/TDRD9/TP53/ALKBH5/GADD45A/PTTG1/MMS19/PCLAF/ERCC5/LIG4/CCNE2/KMT2A/CCNB1IP1/TRIM25/CENPF/UBE2D3/CNBP/UBA52/POLH/HMGB2/LONP1/TNFSF4/ESCO2/DEK…
GO:0001763	morphogenesis of a branching structure	145	-0.5198	-1.87112	1.41435e-05	0.000431703	0.00032364	967	tags=24%, list=6%, signal=23%	SEMA3A/RASIP1/SPRY1/ENG/TBX20/TACSTD2/LAMA5/FOXF1/PAK1/AR/FGF2/GDF7/SLIT2/FOXA1/DLL4/CLIC4/PROX1/GRB2/DAG1/TIE1/NOTCH4/NOTCH1/EDN1/CTNNB1/CELSR1/COL4A1/MDK/KDR/NTN4/PLXND1/LRP5/NRP1/FAT4/HHIP/TGM2
GO:0061564	axon development	387	-0.396365	-1.57348	1.46192e-05	0.000442818	0.000331972	1484	tags=21%, list=10%, signal=19%	DCLK1/EFNA1/USP9X/ITGA4/ARHGAP35/FLOT1/NEO1/HSP90AA1/TNC/EPHA2/APP/ULK1/TRPV2/PIK3R1/MAPK8IP3/PLXNB1/MACF1/ZDHHC17/CTNNA1/EFNA4/SEMA7A/EIF4G2/SEMA3A/SEMA5A/SEMA3G/EVL/BMPR2/SEMA6B/SEMA3F/ZSWIM5/LAMA5/MAP1B/PAK1/KLF7/TAOK2/EPHA4/LAMA3/NREP/GDF7/PDLIM7/BDNF/SLIT2/EFNB2/ARHGDIA/KLF4/DPYSL2/PLXNA3/GRB2/DAG1/VCL/PLCG1/SEMA6C/POU4F1/ADARB1/NRP2/SPTBN5/TUBB3/FLRT3/SHANK3/SLITRK4/RAB11A/ANK3/SKIL/CHN1/SH…
GO:0090130	tissue migration	260	-0.430491	-1.647	1.53614e-05	0.000461773	0.000346183	1085	tags=25%, list=7%, signal=24%	MACF1/HDAC7/RIN2/DOCK5/MTOR/DPP4/SEMA3A/SEMA5A/GLUL/HSPB1/EVL/BMPR2/TACSTD2/BCAS3/FOXF1/FBXW7/PIK3C2A/CLEC14A/FGF2/TGFB1/RHOB/PPM1F/SLIT2/EFNB2/FGF16/PIK3R3/PTGS2/DLL4/PDGFB/ADGRA2/ATP2B4/KLF4/PLK2/ACVRL1/PROX1/LPXN/PLCG1/KIT/NRP2/PXN/RAB11A/VASH1/PRCP/NOTCH1/MAP3K3/EDN1/NOS3/SRPX2/JUP/MMRN2/MEF2C/PTPRM/CEACAM1/KDR/ADAMTS9/TEK/CDH5/FSTL1/EPHB4/CALR/PLXND1/RHOJ/NRP1/TGFB2/SPARC
GO:0120035	regulation of plasma membrane bounded cell projection organization	478	-0.369713	-1.48536	1.56005e-05	0.000465436	0.000348929	1775	tags=22%, list=12%, signal=20%	PTPRF/DBNL/MAP6/SS18L1/CUL7/IL1RAPL1/ABHD17B/CUX1/LZTS3/TGFB3/TNR/CDKL1/NGEF/EVI5L/TENM3/EFNA1/ARF6/LIMK2/LRP8/KDM1A/ARHGAP35/DMTN/CDC42EP1/EPHA2/ABI2/LRRC7/TRPV2/PIK3R1/FES/AGRN/CDC42EP4/PLXNB1/MACF1/P3H1/ADCY6/KIDINS220/ACAP3/PPP2R5B/MTOR/HTT/SEMA7A/EIF4G2/SEMA3A/SEMA5A/SEMA3G/EVL/BMPR2/ICAM1/SEMA6B/SEMA3F/TACSTD2/DNM3/WASF2/CFLAR/BCAS3/MAP1B/PAK1/ADAM10/TMEM30A/PLD1/PRRX1/PALM/EPHA4/SPOCK1/NED…
GO:0008202	steroid metabolic process	217	-0.454187	-1.72117	1.65814e-05	0.000491006	0.000368098	1712	tags=25%, list=11%, signal=23%	CYP39A1/NFYB/CUBN/ERG28/HSD17B7/ACLY/CYP1B1/OSBPL2/AMACR/NPC1/HSD17B12/APP/MVD/SCAP/ACACA/ABCA1/SNAI1/MVK/GBA/NFYA/STS/TM7SF2/ASAH1/SRD5A3/DKK3/OSBPL3/DHH/BMP6/LIPA/SREBF2/IGFBP7/FDPS/H6PD/PROX1/CYP26B1/KIT/SMPD1/ACAT2/HMGCR/FDFT1/IDI1/DHCR7/CYP51A1/HMGCS1/LSS/SQLE/SCD/DHCR24/MSMO1/INSIG1/STARD4/LRP5/FASN/LDLR/SULT1B1
GO:0022612	gland morphogenesis	85	-0.602066	-2.0087	1.71999e-05	0.000505551	0.000379002	1520	tags=32%, list=10%, signal=29%	NKX3-1/LIMS2/SLC9A3R1/TNC/EPHA2/SEMA3A/CFLAR/CAPN1/LAMA5/AR/FBXW7/GDF7/TGFB1/FOXA1/PROX1/DAG1/NRG3/NOTCH1/SULF2/CEACAM1/MDK/NTN4/PLXND1/LRP5/TGFB2/IGFBP5/TGM2
GO:0002183	cytoplasmic translational initiation	33	0.767845	2.02077	1.77621e-05	0.000513538	0.00038499	1748	tags=61%, list=11%, signal=54%	EIF4B/EIF3E/EIF2S3/EIF3L/RPL13A/EIF3H/EIF3D/EIF4A2/EIF3F/EIF3M/EIF2S2/EIF3C/METTL3/EIF2D/EIF3K/EIF4H/EIF3I/EIF3A/YTHDF2/DHX29
GO:0098742	cell-cell adhesion via plasma-membrane adhesion molecules	176	-0.493467	-1.82484	1.78535e-05	0.000513538	0.00038499	1997	tags=33%, list=13%, signal=29%	PCDH18/ADGRL1/PCDHGA9/ALCAM/MMP24/MDGA1/PCDHGA4/PCDHB10/PTPRF/IL1RAPL1/PCDHB9/PCDHGA3/PALLD/TENM3/PCDHGA12/PCDHGA1/PCDHB7/PCDHGA6/PCDHB15/PCDHGC3/VCAM1/MILR1/PCDHGA11/PCDHGB7/PCDHB11/PCDHGB3/ICAM1/ARVCF/SELE/SELL/NECTIN2/CLSTN1/PCDHB12/CLSTN3/PCDHGA10/FAT1/KLF4/DSG2/CDH6/FLRT3/PCDHB14/NECTIN3/PCDHGB6/SELP/PCDHB13/ITGB1/HMCN1/CELSR1/PTPRM/CEACAM1/CDH5/NLGN1/ITGA5/TGFB2/FAT4/PCDH10/PCDH1/PECAM1
GO:0006281	DNA repair	537	0.420949	1.53554	1.78599e-05	0.000513538	0.00038499	3490	tags=30%, list=23%, signal=24%	RPS3/HMGA2/NPM1/PARP4/HMGB1/SUPT16H/RPS27A/APEX1/TIGAR/PDS5B/CUL4B/CUL4A/NOP53/ATM/BRCA2/TTC5/MCM4/DTL/PRKDC/EGFR/ABRAXAS1/TCEA1/MORF4L1/PCNA/FOXM1/CHEK1/CDK1/TP53/ALKBH5/GADD45A/PTTG1/MMS19/PCLAF/ERCC5/LIG4/TRIM25/UBE2D3/UBA52/POLH/HMGB2/ESCO2/DEK/RAD51AP1/RNF111/USP10/RFC3/H4C6/MCM2/NUCKS1/ASCC3/MCM3/RAD50/MCM6/MCM5/UHRF1/PARP10/GTF2H1/CLSPN/UBE2V1/POLR2A/USP28/NEIL1/FANCI/PARP2/FIGNL1/ZMPSTE24…
GO:0000082	G1/S transition of mitotic cell cycle	227	0.502716	1.71876	1.89228e-05	0.000540185	0.000404967	2336	tags=31%, list=15%, signal=27%	RPS6/CCND1/MDM2/CCND2/RDX/TFDP1/APEX1/EIF4EBP1/RB1/LATS2/PSME1/CUL4B/E2F7/CUL5/RPL26/CUL4A/RRM2/ATM/MCM4/GPNMB/FAM107A/PRKDC/EGFR/RPS27L/CDKN1A/TYMS/PCNA/CDK1/TP53/NPAT/GADD45A/CDK6/CCNE2/SKP2/CNOT1/CCNB1/MYC/GSPT1/MCM2/MCM3/MCM6/MCM5/RCC1/CDC6/IQGAP3/KIF14/PSME2/PPP3CA/E2F4/PPAT/GTSE1/ZPR1/DHFR/PLRG1/BCL2/EIF4E/BTG2/MAX/BACH1/CDT1/CCNH/LSM11/CDKN2A/CDKN3/MCM10/CDC25C/UBE2E2/CDKN2C/CDK4/CDKN2B
GO:0006414	translational elongation	131	0.580943	1.86594	2.28892e-05	0.000646358	0.000484563	4363	tags=50%, list=29%, signal=36%	RACK1/OXA1L/EEF1A1/EEF1G/EEF2/RPL30/EEF1B2/SELENOT/MRPL45/MRPL57/MRPL15/RPLP1/MRPL52/EFL1/EEF1A2/DAP3/DIO2/MRPL10/MRPS31/EEF1D/DPH5/RPLP2/MRPS16/CPEB2/MRPS2/MRPS27/GFM1/HBS1L/DPH6/EIF5A2/MRPL19/SRP9/MRPL21/MRPL1/MRPS22/TUFM/PTCD3/MRPS33/MRPL11/MRPS15/ERAL1/MRPL30/MRPL34/MRPL51/MRPL44/MRPL49/MRPS21/MRPL37/LTN1/MRPS28/MRPS10/MRPL50/MRPS23/DPH3/MRPL53/MRPL48/EEFSEC/MRPL46/EIF5A/MRPS5/MRPS30/MRPS24/Z…
GO:1903311	regulation of mRNA metabolic process	297	0.468815	1.63854	2.29679e-05	0.000646358	0.000484563	2811	tags=28%, list=18%, signal=23%	CELF2/PABPC1/MBNL2/VIM/NPM1/HNRNPA1/HSPA8/HNRNPC/RPS27A/APEX1/SAP18/PABPC4/TNPO1/PSMB5/XPO1/PSME1/DIS3/ZFP36L1/MYEF2/LARP1/PCID2/YBX3/RBM23/EXOSC8/ALKBH5/PSMD2/ZC3HAV1/REST/RBM7/SERBP1/UBA52/METTL3/CNOT1/CCNB1/DDX17/IGF2BP3/SRSF3/NOVA1/RBMX/NUDT21/NBAS/PSMD5/SET/PSMD14/PSME2/PSMA1/PSMA4/THRAP3/YTHDF2/NUP98/PRPF19/PSMA6/PSMD10/EXOSC6/RC3H2/PABPN1/NCL/PDE12/WTAP/BTG2/PSMB7/DHX9/MAPK14/BARD1/AHCYL1/…
GO:0007423	sensory organ development	365	-0.395228	-1.55352	2.32433e-05	0.000649504	0.000486921	1731	tags=23%, list=11%, signal=21%	PBX3/DLG1/SDC4/SLC25A27/TGFB3/SMCHD1/SLC25A25/HIPK1/GDF11/PBX2/CYP1B1/TCIRG1/HIPK2/TENM3/LRTOMT/LIMK2/ACVR2B/HEY2/WNT7B/ARHGAP35/SLC9A3R1/EPHA2/PHACTR4/ABI2/JMJD6/HES1/SIX2/TFAP2A/TCF15/TULP3/CHD7/NF2/GDF3/SPRY1/BMPR2/LPCAT1/TBC1D32/MAF/NES/TUG1/ADAM10/TRIOBP/PRRX1/BMP6/EPHA4/FBN2/WNT9A/FGF2/ARHGEF15/CPAMD8/DLL4/CLIC4/ATP2B4/KLF4/ACVRL1/PROX1/ROR1/HDAC1/CYP26B1/SHROOM2/KIT/COL8A1/NECTIN3/INHBA/SK…
GO:0006734	NADH metabolic process	34	0.744232	1.96789	2.34492e-05	0.000650675	0.000487799	2730	tags=68%, list=18%, signal=56%	GAPDH/NQO1/ALDOA/TPI1/TIGAR/PGAM1/GPI/PFKP/HK2/ENO2/PCK2/ENO1/TP53/PKM/HK1/PFKM/GPD2/ALDOC/SLC25A12/MDH1/MDH2/PGK1/FOXK1
GO:0010564	regulation of cell cycle process	661	0.396343	1.46151	2.51642e-05	0.000693413	0.000519839	3053	tags=31%, list=20%, signal=26%	CCND1/MDM2/CCND2/HMGA2/NPM1/RDX/TFDP1/CSNK2A2/KLHL9/PKIA/MKI67/APEX1/RB1/PSMB5/PSME1/TPX2/UHRF2/E2F7/CEP57/GPER1/PRKAR2B/RPL26/MIF/CUL4A/RRM2/CDC16/ZFP36L1/ANLN/NOP53/ATM/BRCA2/GPNMB/NUSAP1/HECW2/FAM107A/HAUS6/DTL/DYRK3/PRKDC/EGFR/RPS27L/PCID2/CDKN1A/ABRAXAS1/RPL23/IL1A/PBX1/PCNA/FOXM1/CIT/CHEK1/KIF11/PRMT5/CDK1/TP53/CALM3/GADD45A/KLHL21/PSMD2/SUZ12/PTTG1/CDK6/PRC1/MAP3K20/CENPF/KIF23/DCTN2/PHB2/…
GO:0120039	plasma membrane bounded cell projection morphogenesis	510	-0.366265	-1.48655	2.90542e-05	0.000795083	0.000596059	1484	tags=19%, list=10%, signal=18%	DCLK1/EFNA1/USP9X/LRP8/ITGA4/SRGAP2/ARHGAP35/FLOT1/NEO1/HSP90AA1/EPHA2/ABI2/ADORA2A/APP/ULK1/TRPV2/PIK3R1/PLXNB1/MACF1/KIDINS220/ZDHHC17/CPNE1/EFNA4/MEF2A/SEMA7A/EIF4G2/SEMA3A/SEMA5A/SEMA3G/EVL/BMPR2/SEMA6B/SEMA3F/DNM3/WASF2/ZSWIM5/LAMA5/MAP1B/PAK1/ADAM10/WASF1/KLF7/TAOK2/EPHA4/NEDD4/LAMA3/GDF7/PDLIM7/RIMS2/BDNF/SLIT2/EFNB2/PDLIM5/ARHGDIA/DPYSL2/MOV10/PLXNA3/GRB2/DAG1/VCL/PLCG1/SEMA6C/POU4F1/ADAR…
GO:0032970	regulation of actin filament-based process	321	-0.408413	-1.58152	3.34454e-05	0.000901376	0.000675745	1728	tags=26%, list=11%, signal=23%	DLG1/SDC4/SORBS3/KCNJ2/TGFB3/TMSB15B/GJA5/RND1/ARF6/FCHSD1/ARHGEF10/ARHGAP35/DMTN/CDC42EP1/ABI2/MYO1C/PHLDB2/PIK3R1/FES/ALMS1/CDC42EP4/TMSB10/MTOR/DAPK3/SSH2/SEMA5A/NF2/FHOD3/EVL/ACTG1/ICAM1/RHOBTB3/TACSTD2/WASF2/TPM1/BCAS3/PAK1/F11R/WASF1/S1PR1/TAOK2/TRIOBP/AKAP9/ARPC1B/RHOC/AKAP13/ATP2A2/ARHGEF15/RHOB/PPM1F/SLIT2/PLEKHG2/ARHGDIA/PROX1/GRB2/CNN2/ABL2/DSG2/TJP1/SPTBN5/SHANK3/PDE4D/FMN1/CORO2B/RND…
GO:0000075	cell cycle checkpoint	198	0.5166	1.74314	3.34595e-05	0.000901376	0.000675745	3318	tags=40%, list=22%, signal=32%	CCND1/MDM2/HMGA2/TFDP1/E2F7/RPL26/CUL4A/NOP53/ATM/DTL/PRKDC/RPS27L/PCID2/CDKN1A/ABRAXAS1/PCNA/CHEK1/CDK1/TP53/GADD45A/MAP3K20/WDR76/CENPF/CNOT1/ZW10/CCNB1/NDC80/PSMG2/PTPN11/BUB1B/CLSPN/EIF2AK4/USP28/CDC6/MRE11/SPDL1/BUB1/E2F4/BUB3/FANCD2/ZWINT/PRPF19/H2AX/BRCA1/GTSE1/FEM1B/USP44/TTK/PLK1/BTG2/CDT1/BRCC3/MAPK14/TRIP13/CDC25C/MAD2L1/CDK5RAP2/SYF2/PRMT1/RHNO1/ZNF207/CDC45/NABP1/CDC5L/E2F1/CNOT6L/NA…
GO:0051094	positive regulation of developmental process	921	-0.314852	-1.33549	3.36199e-05	0.000901376	0.000675745	1432	tags=17%, list=9%, signal=16%	ACVR2B/HEY2/KDM1A/LIMS2/ISG15/WNT7B/FLOT1/DMTN/LMNA/RRAS/GLIPR2/SPEN/DCN/TRPV2/PHLDB2/FGFR1/FES/AGRN/HES1/MSR1/MACROH2A1/HSPA1B/ZEB1/NUMA1/MAPK11/IL15/PLXNB1/MACF1/TFAP2A/RIN2/DOCK5/CPNE1/INSR/CTNNA1/CHD7/MTOR/SNAI1/MEF2A/SEMA7A/EIF4G2/SEMA3A/SEMA5A/NF2/HSPB1/GDF3/SPRY1/BMPR2/PRKCH/ENG/TBX20/TACSTD2/ARHGEF2/RIPK2/MAP1B/PAK1/F11R/PPIB/AR/CLSTN1/SOX13/TRIOBP/ECM1/JUND/BMP6/EPHA4/KITLG/ATP11C/FBN2/C…
GO:0019218	regulation of steroid metabolic process	85	-0.590864	-1.97133	3.45698e-05	0.000920623	0.000690174	1223	tags=34%, list=8%, signal=32%	MVD/SCAP/ACACA/SNAI1/MVK/NFYA/TM7SF2/ASAH1/DKK3/DHH/BMP6/SREBF2/IGFBP7/FDPS/H6PD/PROX1/KIT/HMGCR/FDFT1/IDI1/DHCR7/CYP51A1/HMGCS1/LSS/SQLE/SCD/INSIG1/STARD4/FASN
GO:0022904	respiratory electron transport chain	109	0.586062	1.84904	3.77799e-05	0.000999405	0.000749235	3560	tags=50%, list=23%, signal=39%	ND4/ND5/COX1/CYTB/ND4L/COX2/SDHD/DNAJC15/CDK1/UQCRB/GHITM/CCNB1/NDUFB5/NDUFS1/ETFA/COX7A2L/ND3/UQCRH/COX7C/COX15/COX4I1/SDHA/ISCU/CHCHD2/AIFM2/UQCRC2/GPD2/SLC25A12/CYC1/NDUFA1/ETFDH/NDUFV1/NDUFC2/UQCRC1/NDUFA10/COX8A/NDUFA4/NDUFB4/COX6A1/UQCR11/SDHB/COX6B1/COA6/NDUFV2/NDUFA11/DLD/COX6C/NDUFS8/COX5A/COX5B/NDUFS5/SDHC/NDUFB8/SCO2/NDUFS2
GO:0007156	homophilic cell adhesion via plasma membrane adhesion molecules	110	-0.556916	-1.93979	3.84182e-05	0.00100956	0.000756849	1822	tags=35%, list=12%, signal=31%	PCDHGA4/PCDHB10/PCDHB9/PCDHGA3/PALLD/TENM3/PCDHGA12/PCDHGA1/PCDHB7/PCDHGA6/PCDHB15/PCDHGC3/PCDHGA11/PCDHGB7/PCDHB11/PCDHGB3/NECTIN2/CLSTN1/PCDHB12/CLSTN3/PCDHGA10/FAT1/DSG2/CDH6/PCDHB14/NECTIN3/PCDHGB6/PCDHB13/ITGB1/HMCN1/CELSR1/PTPRM/CEACAM1/CDH5/FAT4/PCDH10/PCDH1/PECAM1
GO:1901990	regulation of mitotic cell cycle phase transition	383	0.443489	1.59129	4.02286e-05	0.00104136	0.00078069	3227	tags=36%, list=21%, signal=29%	CCND1/MDM2/CCND2/HMGA2/RDX/TFDP1/PKIA/APEX1/RB1/PSMB5/PSME1/TPX2/E2F7/CEP57/PRKAR2B/RPL26/CUL4A/CDC16/ZFP36L1/ANLN/NOP53/ATM/GPNMB/HECW2/FAM107A/HAUS6/DTL/PRKDC/EGFR/RPS27L/PCID2/CDKN1A/PBX1/PCNA/CHEK1/CDK1/TP53/GADD45A/PSMD2/CDK6/CENPF/DCTN2/PHB2/PLK4/CNOT1/ZW10/CCNB1/NDC80/PSMG2/CDC27/BUB1B/CLSPN/CENPE/PCM1/CDC6/HMMR/PSMD5/HAUS4/MRE11/KIF14/CKAP5/PSMD14/PSME2/SPDL1/CDC14A/SMARCD3/BUB1/DLGAP5/UB…
GO:0045597	positive regulation of cell differentiation	610	-0.34639	-1.42219	4.04093e-05	0.00104136	0.00078069	1449	tags=18%, list=9%, signal=17%	LRP8/ACVR2B/KDM1A/LIMS2/ISG15/WNT7B/DMTN/RRAS/GLIPR2/SPEN/TRPV2/FGFR1/FES/HES1/MSR1/MACROH2A1/HSPA1B/ZEB1/NUMA1/MAPK11/IL15/PLXNB1/MACF1/RIN2/DOCK5/CPNE1/CTNNA1/MTOR/SNAI1/MEF2A/SEMA7A/EIF4G2/SEMA5A/NF2/GDF3/BMPR2/PRKCH/ENG/TACSTD2/ARHGEF2/RIPK2/MAP1B/PAK1/F11R/AR/SOX13/TRIOBP/JUND/BMP6/EPHA4/KITLG/ATP11C/FBN2/FGF2/GDF7/TGFB1/PDLIM7/BDNF/SLIT2/EFNB2/HSPA1A/PTGS2/FOXA1/ARHGDIA/CSNK1D/ACVRL1/PROX1/…
GO:0042773	ATP synthesis coupled electron transport	94	0.607286	1.87815	4.04417e-05	0.00104136	0.00078069	3284	tags=48%, list=21%, signal=38%	ND4/ND5/COX1/CYTB/ND4L/COX2/SDHD/DNAJC15/CDK1/UQCRB/GHITM/CCNB1/NDUFB5/NDUFS1/COX7A2L/ND3/UQCRH/COX7C/COX15/COX4I1/SDHA/ISCU/CHCHD2/UQCRC2/CYC1/NDUFA1/NDUFV1/NDUFC2/UQCRC1/NDUFA10/COX8A/NDUFA4/NDUFB4/COX6A1/UQCR11/COX6B1/COA6/NDUFV2/NDUFA11/DLD/COX6C/NDUFS8/COX5A/COX5B/NDUFS5
GO:0071526	semaphorin-plexin signaling pathway	37	-0.743708	-2.16084	4.06782e-05	0.00104136	0.00078069	1100	tags=41%, list=7%, signal=38%	PLXNB1/SEMA7A/SEMA3A/SEMA5A/SEMA3G/SEMA6B/SEMA3F/ARHGDIA/PLXNA3/SEMA6C/NRP2/SEMA3D/PLXNA4/PLXND1/NRP1
GO:0070848	response to growth factor	553	-0.350406	-1.42708	4.20661e-05	0.00106999	0.000802151	1042	tags=17%, list=7%, signal=16%	KIDINS220/ZDHHC17/VCAM1/PPP2R5B/CHST11/EXT2/HSPB1/GDF3/SPRY1/BMPR2/CDKN1C/CPS1/ENG/CFLAR/MAP1B/DKK3/F11R/WASF1/PDCD4/P2RY1/FAM89B/BMP6/GLG1/NEDD4/FBN2/NREP/RPS6KB1/FGF2/GDF7/TGFB1/BDNF/ITGB5/SLIT2/FGF16/HSPA1A/DLL4/PDGFB/ADGRA2/COL4A2/ATP2B4/FUT8/KLF4/ACVRL1/GRB2/LPXN/SETX/PLCG1/CCN1/NRP2/LTBP3/SMAD6/LTBP2/FLRT3/FURIN/PXN/SKIL/EHD4/ITGB8/SHC1/NOTCH1/FZD4/MEIS2/BPTF/SMAD1/RAMP2/CASK/EDN1/SULF2/ZFP…
GO:0050810	regulation of steroid biosynthetic process	67	-0.628326	-2.02886	5.14306e-05	0.00129487	0.000970743	1223	tags=42%, list=8%, signal=39%	MVD/SCAP/ACACA/SNAI1/MVK/NFYA/TM7SF2/ASAH1/DKK3/DHH/BMP6/SREBF2/IGFBP7/FDPS/H6PD/PROX1/HMGCR/FDFT1/IDI1/DHCR7/CYP51A1/HMGCS1/LSS/SQLE/SCD/INSIG1/STARD4/FASN
GO:0002040	sprouting angiogenesis	111	-0.5434	-1.90015	5.156e-05	0.00129487	0.000970743	957	tags=32%, list=6%, signal=31%	SEMA5A/GLUL/E2F8/FBXW7/PIK3C2A/CLEC14A/FGF2/SLIT2/EFNB2/PIK3R3/PTGS2/DLL4/ADGRA2/KLF4/PLK2/ACVRL1/TJP1/PARVA/NOTCH1/SMAD1/RAMP2/MAP3K3/SRPX2/MMRN2/RNF213/KLF2/CEMIP2/CEACAM1/KDR/ADAMTS9/TEK/EPHB4/ITGA5/PPP1R16B/RHOJ/NRP1
GO:0007431	salivary gland development	25	-0.783612	-2.0611	5.22887e-05	0.00130491	0.00097827	967	tags=40%, list=6%, signal=38%	TGFB3/NKX3-1/SEMA3A/LAMA5/TGFB1/DAG1/NTN4/PLXND1/TGFB2/TGM2
GO:0140014	mitotic nuclear division	271	0.46675	1.62012	5.34896e-05	0.00132654	0.000994484	3098	tags=39%, list=20%, signal=31%	MKI67/RB1/TPX2/PDS5B/CHAMP1/CDC16/ANLN/ATM/NUSAP1/HECW2/RPL24/RAN/MZT1/PCID2/ABRAXAS1/IL1A/CHEK1/KIF11/NCAPD3/PRMT5/CDK1/PTTG1/NCAPG/PRC1/CENPF/KIF23/DCTN2/PHB2/EPS8/SMC4/ZW10/CCNB1/KIF20B/NDC80/OBSL1/PSMG2/MAP10/KIF18A/SPHK1/CDC27/BUB1B/NCAPG2/PIBF1/RCC1/CENPE/CDC6/CCNB2/KIF4A/CHMP4A/KIF14/MYBL2/SMC2/SPDL1/CDC14A/NCAPD2/BUB1/DLGAP5/BUB3/LPIN1/ZWINT/SPAG5/ESPL1/RACGAP1/CDCA8/KIFC1/KIF18B/IGF2/USP…
GO:0019674	NAD metabolic process	41	0.741408	2.03025	5.47779e-05	0.00134372	0.00100736	2044	tags=49%, list=13%, signal=42%	GAPDH/LDHA/NQO1/ALDOA/TPI1/TIGAR/PGAM1/GPI/PFKP/HK2/ENO2/PCK2/ENO1/TP53/PKM/HK1/PFKM/GPD2/ALDOC/SLC25A12
GO:0043488	regulation of mRNA stability	171	0.518182	1.71703	5.48594e-05	0.00134372	0.00100736	2987	tags=33%, list=20%, signal=27%	PABPC1/VIM/NPM1/HSPA8/HNRNPC/RPS27A/APEX1/PABPC4/TNPO1/PSMB5/XPO1/PSME1/DIS3/ZFP36L1/MYEF2/LARP1/PCID2/YBX3/EXOSC8/ALKBH5/PSMD2/SERBP1/UBA52/METTL3/IGF2BP3/PSMD5/SET/PSMD14/PSME2/PSMA1/PSMA4/THRAP3/YTHDF2/PSMA6/PSMD10/EXOSC6/RC3H2/PDE12/PSMB7/DHX9/MAPK14/YWHAB/PUM2/HNRNPR/PSMC2/TAF15/TIRAP/PSMB4/PSMB8/RBM24/AKT1/FXR1/PSMA2/E2F1/TENT4B/CNOT6L
GO:0031329	regulation of cellular catabolic process	749	0.388837	1.44073	5.63754e-05	0.00137238	0.00102885	2644	tags=26%, list=17%, signal=22%	HMOX1/DEPP1/UCHL1/GAPDH/RACK1/PABPC1/FOXO1/RPL5/MDM2/VIM/NPM1/EEF1A1/BNIP3L/PPP1R3B/RDX/HSPA8/BNIP3/HNRNPC/HMGB1/CSNK2A2/RPS27A/APEX1/HTR2B/LAPTM4B/RRAGA/RPS7/EIF3H/CLU/PSAP/PABPC4/TNPO1/TIGAR/PAFAH1B2/PSMB5/XPO1/PSME1/RIC1/PGAM1/SNX9/PTK2/OGT/FYCO1/DIS3/ZFP36L1/NOP53/ATM/TRIM13/BCL2L11/IRS2/CTTN/MYEF2/LARP1/TRIB3/PCID2/PIK3CG/RPL23/RNF144A/FEZ1/VPS26A/LAMP3/YBX3/RPL11/ATP6V1A/DAP/CAMKK2/EXOSC8/T…
GO:0009894	regulation of catabolic process	881	0.380309	1.42042	6.06944e-05	0.00146088	0.0010952	2658	tags=25%, list=17%, signal=22%	HMOX1/DEPP1/UCHL1/GAPDH/RACK1/PABPC1/FOXO1/RPL5/MDM2/VIM/NPM1/EEF1A1/ODC1/BNIP3L/PPP1R3B/RDX/HSPA8/BNIP3/HNRNPC/HMGB1/CSNK2A2/NUP58/RPS27A/APEX1/HTR2B/LAPTM4B/RRAGA/MYCBP2/RPS7/GJA1/EIF3H/CLU/PSAP/PABPC4/TNPO1/TIGAR/PAFAH1B2/PSMB5/XPO1/PSME1/RIC1/PGAM1/SNX9/PTK2/OGT/FYCO1/SMAD3/DIS3/ZFP36L1/NOP53/ATM/TRIM13/BCL2L11/HECW2/IRS2/CTTN/MYEF2/IRAK3/DTL/LARP1/EGFR/TRIB3/PCID2/PIK3CG/RPL23/RNF144A/FEZ1/V…
GO:0006260	DNA replication	265	0.47305	1.63699	6.07474e-05	0.00146088	0.0010952	3497	tags=33%, list=23%, signal=26%	HMGA1/SUPT16H/NAP1L1/NFIB/NFIX/E2F7/JUN/RRM2/ATM/BRCA2/MCM4/DTL/EGFR/FAM111B/PCNA/CHEK1/CDK1/TP53/TBRG1/OBI1/PCLAF/LIG4/CCNE2/POLH/CCNA2/ESCO2/GINS1/RFC3/MCM2/NUCKS1/MCM3/RAD50/MCM6/MCM5/CLSPN/CDC6/ZMPSTE24/MRE11/SET/NFIC/FAM111A/WDHD1/SDE2/BRCA1/ZPR1/FEN1/RRM1/POLQ/TOP1MT/CDT1/DDX21/DHX9/BARD1/EXO1/MCM10/PDS5A/RECQL/ATAD5/RBBP7/TERF2/RECQL4/PPP2CA/RHNO1/CDC45/CHAF1A/SSRP1/CCDC88A/NFIA/PPP2R1A/CD…
GO:0007435	salivary gland morphogenesis	23	-0.785193	-2.03634	6.34417e-05	0.00151649	0.00113688	967	tags=43%, list=6%, signal=41%	TGFB3/NKX3-1/SEMA3A/LAMA5/TGFB1/DAG1/NTN4/PLXND1/TGFB2/TGM2
GO:0048483	autonomic nervous system development	28	-0.776586	-2.14134	6.50295e-05	0.00154513	0.00115836	1304	tags=50%, list=9%, signal=46%	PHACTR4/HES1/TFAP2A/VCAM1/SEMA3A/SEMA3F/PLXNA3/ADARB1/NRP2/PLXNA4/CTNNB1/SOX4/NRP1/FN1
GO:0016126	sterol biosynthetic process	63	-0.631752	-2.02328	6.91188e-05	0.00163252	0.00122387	1711	tags=41%, list=11%, signal=37%	NFYB/ERG28/HSD17B7/ACLY/MVD/SCAP/ACACA/MVK/NFYA/TM7SF2/SREBF2/FDPS/ACAT2/HMGCR/FDFT1/IDI1/DHCR7/CYP51A1/HMGCS1/LSS/SQLE/SCD/DHCR24/MSMO1/INSIG1/FASN
GO:0003205	cardiac chamber development	117	-0.531757	-1.87654	7.02936e-05	0.00165044	0.00123731	1028	tags=28%, list=7%, signal=27%	CHD7/ADAMTS6/BMPR2/SUFU/ENG/TBX20/CRELD1/NPY2R/TPM1/FOXF1/AP2B1/TGFB1/SLIT2/DLL4/LUZP1/PROX1/CCN1/POU4F1/NRP2/DHRS3/SMAD6/PARVA/NOTCH1/HEG1/MEF2C/SOX4/TEK/RARB/PLXND1/NRP1/TGFB2/ADGRG6/PDE2A
GO:0030855	epithelial cell differentiation	424	-0.366568	-1.46069	7.22434e-05	0.00168625	0.00126415	1482	tags=22%, list=10%, signal=20%	KRT15/LRTOMT/PLOD3/ACVR2B/HEY2/WNT7B/SLC9A3R1/SRSF6/EPHA2/VSIG1/ABI2/ASXL1/RAP2C/CTSL/ARHGEF26/HES1/SIX2/MACROH2A1/ZEB1/NUMA1/LGALS3/FOSL2/TCF15/NF2/GDF3/SPRY1/BMPR2/PRKCH/CPS1/ENG/ICAM1/BCR/E2F8/TAGLN2/EXPH5/MAF/CAPN1/ID3/ASAH1/FOXF1/F11R/AR/KLF7/S1PR1/TRIOBP/BMP6/KRT18/FGF2/GDF7/FOXA1/PDGFB/CLIC4/KLF4/ACVRL1/PROX1/HDAC1/CYP26B1/VCL/DSG2/TJP1/TIE1/UGCG/FURIN/PDE4D/SPINK5/NOTCH4/SKIL/BTG1/NOTCH1/…
GO:0022900	electron transport chain	153	0.553237	1.81243	7.39444e-05	0.00171586	0.00128635	3319	tags=43%, list=22%, signal=34%	ND4/ND5/COX1/CYTB/ND4L/NOX4/COX2/ME1/SDHD/PHGDH/DNAJC15/GSR/CDK1/UQCRB/AKR1B1/GHITM/CCNB1/FDX1/NDUFB5/NDUFS1/ETFA/COX7A2L/ND3/UQCRH/COX7C/COX15/COX4I1/COX11/SDHA/ISCU/CHCHD2/AIFM2/UQCRC2/GPD2/ADH5/SLC25A12/CYC1/NDUFA1/ETFDH/NDUFV1/NDUFC2/UQCRC1/NDUFA10/COX8A/DEGS1/NDUFA4/NDUFB4/COX6A1/UQCR11/SDHB/COX6B1/GLRX2/COX7A2/COA6/NDUFV2/ALDH2/NDUFA11/CYB561/CYB5B/DLD/COX6C/NDUFS8/COX5A/COX5B/NDUFS5/ME2
GO:0009790	embryo development	775	-0.323493	-1.3551	8.03693e-05	0.00183422	0.00137508	2213	tags=26%, list=14%, signal=23%	TGFBR1/ROCK2/DNMT3A/PCSK5/RBBP6/MDFI/WDR19/ARID2/RICTOR/WDR48/ADM/SH2B3/WNT3/GABPA/CCM2/RARG/INPP5K/PDGFA/POLG2/TSC1/WDTC1/LRP6/CCSAP/CCDC40/NIPBL/FZD5/CIR1/SEMA4C/ERBB4/PRICKLE1/NR5A2/NSDHL/GREM1/CNOT3/HOXD3/FOXC2/DUSP1/MAPK3/HOXA3/DKK1/HOXB6/EIF4A3/PBX3/DLG1/CERT1/BRD2/TDG/SDC4/PCGF2/POFUT2/TGFB3/CELF1/HIPK1/C6orf141/PBX2/KBTBD8/DVL3/TFEB/BCL10/NKX3-1/HOXA11/HIPK2/SF3B6/EFNA1/PLOD3/SP8/ITGA4/HE…
GO:0010631	epithelial cell migration	257	-0.429219	-1.63975	8.04533e-05	0.00183422	0.00137508	1085	tags=25%, list=7%, signal=24%	MACF1/HDAC7/RIN2/DOCK5/MTOR/DPP4/SEMA3A/SEMA5A/GLUL/HSPB1/EVL/BMPR2/TACSTD2/BCAS3/FBXW7/PIK3C2A/CLEC14A/FGF2/TGFB1/RHOB/PPM1F/SLIT2/EFNB2/FGF16/PIK3R3/PTGS2/DLL4/PDGFB/ADGRA2/ATP2B4/KLF4/PLK2/ACVRL1/PROX1/LPXN/PLCG1/KIT/NRP2/PXN/RAB11A/VASH1/PRCP/NOTCH1/MAP3K3/EDN1/NOS3/SRPX2/JUP/MMRN2/MEF2C/PTPRM/CEACAM1/KDR/ADAMTS9/TEK/CDH5/FSTL1/EPHB4/CALR/PLXND1/RHOJ/NRP1/TGFB2/SPARC
GO:0090132	epithelium migration	257	-0.429219	-1.63975	8.04533e-05	0.00183422	0.00137508	1085	tags=25%, list=7%, signal=24%	MACF1/HDAC7/RIN2/DOCK5/MTOR/DPP4/SEMA3A/SEMA5A/GLUL/HSPB1/EVL/BMPR2/TACSTD2/BCAS3/FBXW7/PIK3C2A/CLEC14A/FGF2/TGFB1/RHOB/PPM1F/SLIT2/EFNB2/FGF16/PIK3R3/PTGS2/DLL4/PDGFB/ADGRA2/ATP2B4/KLF4/PLK2/ACVRL1/PROX1/LPXN/PLCG1/KIT/NRP2/PXN/RAB11A/VASH1/PRCP/NOTCH1/MAP3K3/EDN1/NOS3/SRPX2/JUP/MMRN2/MEF2C/PTPRM/CEACAM1/KDR/ADAMTS9/TEK/CDH5/FSTL1/EPHB4/CALR/PLXND1/RHOJ/NRP1/TGFB2/SPARC
GO:0045446	endothelial cell differentiation	97	-0.571464	-1.94642	8.08943e-05	0.00183422	0.00137508	1445	tags=35%, list=9%, signal=32%	PLOD3/ACVR2B/HEY2/WNT7B/RAP2C/ARHGEF26/ZEB1/BMPR2/ENG/ICAM1/F11R/S1PR1/BMP6/CLIC4/ACVRL1/PROX1/VCL/TJP1/TIE1/PDE4D/NOTCH4/BTG1/NOTCH1/HEG1/CEACAM1/KDR/CDH5/FSTL1/SCUBE1/PPP1R16B/FASN/NRP1/PDE2A/PECAM1
GO:0006695	cholesterol biosynthetic process	58	-0.651252	-2.0602	8.22726e-05	0.00184439	0.00138271	1223	tags=43%, list=8%, signal=40%	NFYB/HSD17B7/ACLY/MVD/SCAP/ACACA/MVK/NFYA/TM7SF2/SREBF2/FDPS/ACAT2/HMGCR/FDFT1/IDI1/DHCR7/CYP51A1/HMGCS1/LSS/SQLE/SCD/DHCR24/MSMO1/INSIG1/FASN
GO:1902653	secondary alcohol biosynthetic process	58	-0.651252	-2.0602	8.22726e-05	0.00184439	0.00138271	1223	tags=43%, list=8%, signal=40%	NFYB/HSD17B7/ACLY/MVD/SCAP/ACACA/MVK/NFYA/TM7SF2/SREBF2/FDPS/ACAT2/HMGCR/FDFT1/IDI1/DHCR7/CYP51A1/HMGCS1/LSS/SQLE/SCD/DHCR24/MSMO1/INSIG1/FASN
GO:0048754	branching morphogenesis of an epithelial tube	115	-0.533531	-1.87384	8.74142e-05	0.00194865	0.00146087	926	tags=26%, list=6%, signal=25%	RASIP1/SPRY1/ENG/TBX20/TACSTD2/LAMA5/FOXF1/PAK1/AR/FGF2/GDF7/SLIT2/FOXA1/DLL4/CLIC4/DAG1/TIE1/NOTCH4/NOTCH1/EDN1/CTNNB1/CELSR1/COL4A1/MDK/KDR/PLXND1/LRP5/NRP1/FAT4/HHIP
GO:0140053	mitochondrial gene expression	165	0.534942	1.7705	8.96809e-05	0.00198801	0.00149037	4415	tags=48%, list=29%, signal=34%	GARS1/OXA1L/SHMT2/MTIF3/MRPL45/LRPPRC/NOA1/MRPL57/MRPL15/MRPL52/DAP3/MRPL10/MRPS31/NGRN/WARS2/RPUSD4/MRPS16/MRPS2/MRPS27/TRMT5/GFM1/MTRF1/IARS2/TFB1M/MRPL19/UQCC2/GFM2/PPARGC1B/MRPL21/POLRMT/MRPL1/MRPS22/CHCHD10/YARS2/TUFM/PTCD3/C1QBP/MRPS33/MTRF1L/MRPL11/TRUB2/RARS2/MRPS15/ERAL1/MRPL30/GATC/MRPL34/MRPL51/MRPL44/METTL4/MRPL49/MRPS21/TFAM/MTO1/PRKAA1/FASTKD2/ELAC2/MRPL37/MRPS28/MRPS10/MRPL50/MRPS2…
GO:1901987	regulation of cell cycle phase transition	409	0.429347	1.54134	9.08628e-05	0.00199548	0.00149597	3227	tags=35%, list=21%, signal=29%	CCND1/MDM2/CCND2/HMGA2/NPM1/RDX/TFDP1/PKIA/APEX1/RB1/PSMB5/PSME1/TPX2/E2F7/CEP57/PRKAR2B/RPL26/CUL4A/CDC16/ZFP36L1/ANLN/NOP53/ATM/GPNMB/HECW2/FAM107A/HAUS6/DTL/DYRK3/PRKDC/EGFR/RPS27L/PCID2/CDKN1A/ABRAXAS1/PBX1/PCNA/CHEK1/CDK1/TP53/GADD45A/PSMD2/CDK6/CENPF/DCTN2/PHB2/NEK10/PLK4/CNOT1/ZW10/CCNB1/NDC80/PSMG2/CDC27/BUB1B/CLSPN/CENPE/PCM1/CDC6/HMMR/PSMD5/HAUS4/MRE11/KIF14/CKAP5/PLPP2/PSMD14/PSME2/SPD…
GO:0022604	regulation of cell morphogenesis	262	-0.423305	-1.62083	9.10236e-05	0.00199548	0.00149597	1829	tags=25%, list=12%, signal=22%	MKLN1/RCC2/DBNL/SS18L1/DLG1/CUL7/IL1RAPL1/CUX1/DVL3/CDC42SE1/RND1/LRP8/LIMS2/ARHGAP35/SLC9A3R1/DMTN/CDC42EP1/FES/CDC42EP4/PLXNB1/MACF1/DOCK5/DIAPH1/DAPK3/ICAM1/RHOBTB3/TACSTD2/FGD6/TPM1/F11R/TAOK2/P2RY1/TRIOBP/PALM/EPHA4/RHOC/FMNL2/RIMS2/RHOB/MOV10/PLXNA3/DAG1/KIT/CPNE5/EPB41L3/PARVA/RND3/KALRN/FZD4/PLXNA4/LPAR1/ARHGAP18/S100A10/P4HB/MDK/KDR/SYT1/CALR/PLXND1/RHOJ/NRP1/FMNL3/RELN/SPARC/FN1
GO:0031344	regulation of cell projection organization	492	-0.360905	-1.45241	9.22818e-05	0.00201195	0.00150832	1775	tags=22%, list=12%, signal=20%	PTPRF/DBNL/MAP6/SS18L1/CUL7/IL1RAPL1/ABHD17B/CUX1/LZTS3/TGFB3/TNR/DVL3/CDKL1/NGEF/EVI5L/TENM3/EFNA1/ARF6/LIMK2/LRP8/KDM1A/ARHGAP35/DMTN/CDC42EP1/EPHA2/ABI2/LRRC7/TRPV2/PIK3R1/FES/AGRN/CDC42EP4/PLXNB1/MACF1/P3H1/ADCY6/KIDINS220/ACAP3/PPP2R5B/MTOR/HTT/SEMA7A/EIF4G2/SEMA3A/SEMA5A/SEMA3G/EVL/BMPR2/ICAM1/SEMA6B/SEMA3F/TACSTD2/DNM3/WASF2/CFLAR/BCAS3/MAP1B/PAK1/ADAM10/TMEM30A/PLD1/PRRX1/PALM/EPHA4/SPOCK…
GO:0048880	sensory system development	259	-0.41614	-1.5892	9.29819e-05	0.00201293	0.00150906	1645	tags=24%, list=11%, signal=22%	SLC25A25/HIPK1/GDF11/PBX2/CYP1B1/TCIRG1/HIPK2/TENM3/LIMK2/ACVR2B/WNT7B/ARHGAP35/EPHA2/PHACTR4/ABI2/JMJD6/TFAP2A/TULP3/CHD7/SEMA3A/NF2/GDF3/SPRY1/BMPR2/LPCAT1/TBC1D32/MAF/NES/TUG1/BMP6/FBN2/WNT9A/FGF2/ARHGEF15/CPAMD8/DLL4/CLIC4/ATP2B4/KLF4/ACVRL1/PROX1/HDAC1/SHROOM2/POU4F1/COL8A1/NECTIN3/INHBA/SKIL/FZD4/MEIS2/COL5A2/COL4A1/PTPRM/RARB/COL5A1/RHOJ/LRP5/FBN1/RCN1/NRP1/TGFB2/EFEMP1
GO:0006694	steroid biosynthetic process	130	-0.502619	-1.79328	9.33414e-05	0.00201293	0.00150906	1712	tags=32%, list=11%, signal=28%	CYP39A1/NFYB/ERG28/HSD17B7/ACLY/OSBPL2/AMACR/HSD17B12/MVD/SCAP/ACACA/SNAI1/MVK/NFYA/TM7SF2/ASAH1/SRD5A3/DKK3/OSBPL3/DHH/BMP6/SREBF2/IGFBP7/FDPS/H6PD/PROX1/ACAT2/HMGCR/FDFT1/IDI1/DHCR7/CYP51A1/HMGCS1/LSS/SQLE/SCD/DHCR24/MSMO1/INSIG1/STARD4/FASN
GO:0051301	cell division	534	0.408583	1.49197	9.40995e-05	0.00201831	0.00151309	2817	tags=31%, list=18%, signal=26%	CCND1/RACK1/CCND2/MYH10/RPS3/CCNG1/HMGA2/ETV5/KLHL9/PPP1CC/PGF/HTR2B/SPART/RB1/CKAP2/ASPM/TOP2A/LATS2/TPX2/SEPTIN10/PDS5B/E2F7/SNX9/VEGFA/CDC16/ANLN/FGF5/BRCA2/WWTR1/NUSAP1/HAUS6/RAN/DYRK3/IL1A/ARPP19/CIT/KNL1/KIF11/NCAPD3/CDK1/CALM3/SKA3/KLHL21/PTTG1/SEPTIN11/CDK6/NCAPG/LIG4/CCNE2/PRC1/SETDB2/CENPF/MLLT3/KIF23/SMC4/PLK4/TXNIP/ZW10/CCNB1/CCNA2/KIF20B/NEDD9/NDC80/ARL8B/CALM2/KLHL42/MYC/HELLS/DIXDC…
GO:0097485	neuron projection guidance	209	-0.432639	-1.6367	9.57365e-05	0.00204238	0.00153113	1100	tags=24%, list=7%, signal=23%	ARHGAP35/NEO1/EPHA2/APP/PIK3R1/PLXNB1/EFNA4/SEMA7A/SEMA3A/SEMA5A/SEMA3G/EVL/BMPR2/SEMA6B/SEMA3F/ZSWIM5/LAMA5/KLF7/EPHA4/LAMA3/GDF7/PDLIM7/BDNF/SLIT2/EFNB2/DPYSL2/PLXNA3/GRB2/DAG1/PLCG1/SEMA6C/NRP2/SPTBN5/TUBB3/FLRT3/SHANK3/CHN1/SHC1/KALRN/SEMA3D/NOTCH1/PLXNA4/PTPRM/SPTAN1/SPTBN1/EPHB4/NTN4/PLXND1/NRP1/RELN/FLRT2
GO:0009314	response to radiation	369	0.43639	1.55768	0.000100295	0.00212818	0.00159546	2205	tags=22%, list=14%, signal=19%	MMP1/ANGPT2/CCND1/SLC7A11/MME/MDM2/HMGA2/NPM1/ATF4/ASNS/PPP1CC/SCARA3/FBXL3/CBL/TIGAR/NOX4/CUL4B/JUN/RPL26/PITPNM1/TSPYL5/ATM/TRIM13/BRCA2/DTL/PRKDC/EGFR/CDKN1A/ABRAXAS1/PCNA/SOD2/CHEK1/YAP1/TP53/GADD45A/PCLAF/ERCC5/LIG4/MAP3K20/TXN/METTL3/POLH/RAD51AP1/MYC/EXT1/NUCKS1/GPX1/ND3/TRIM32/EIF2AK4/USP28/PBK/FIGNL1/ZMPSTE24/CALM1/HIF1A/CEP250/FANCD2/EEF1D/SDE2/KARS1/PTPRK/DDHD2/H2AX/BRCA1/NMT2/MAPK13/G…
GO:0001501	skeletal system development	362	-0.375992	-1.48154	0.000103094	0.00217595	0.00163127	1323	tags=22%, list=9%, signal=20%	HOXA9/TEAD4/EPHA2/COL13A1/HOXB8/EIF2AK3/ASXL1/FGFR1/ANXA2/SIX2/HOXC4/PLXNB1/TFAP2A/TCF15/P3H1/TULP3/CHD7/SNAI1/CHST11/EXT2/HOXC6/GDF3/BMPR2/SUFU/ENG/MMP16/WASF2/HOXC9/MAF/MEF2D/HAPLN3/HOXB3/PPIB/FBXW7/ECM1/PRRX1/BMP6/GLG1/AKAP13/FBN2/WNT9A/FGF2/TGFB1/SLC38A10/RASSF2/ACVRL1/BMP1/TLL1/CYP26B1/CCN1/KIT/TAL1/DHRS3/LTBP3/FMN1/ITGB8/TGFBI/SMAD1/EDN1/SULF2/CCN2/BPNT2/CTNNB1/MEF2C/COL5A2/SERPINH1/SOX4/MD…
GO:0001706	endoderm formation	45	-0.664901	-2.04101	0.000104278	0.00218621	0.00163896	844	tags=31%, list=6%, signal=29%	TBX20/DUSP4/LAMA3/ITGB5/COL4A2/COL8A1/INHBA/COL5A2/MMP2/ITGA5/COL5A1/COL12A1/LAMB1/FN1
GO:0060562	epithelial tube morphogenesis	248	-0.423036	-1.61272	0.000104682	0.00218621	0.00163896	2069	tags=29%, list=14%, signal=26%	CCM2/RARG/DLG5/TSC1/LRP6/CCDC40/SEMA4C/PRICKLE1/GREM1/FOXC2/DLG1/BRD2/SDC4/DVL3/BCL10/NKX3-1/HOXA11/SALL4/ARHGAP35/TNC/EPHA2/PHACTR4/TSC2/HES1/SIX2/PRKACB/TULP3/RASIP1/SPRY1/SUFU/ENG/TBX20/TMED2/TACSTD2/LAMA5/FOXF1/PAK1/AR/EPHA4/FGF2/GDF7/TGFB1/RHOB/SLIT2/FOXA1/DLL4/CLIC4/LUZP1/ACVRL1/PROX1/TEAD2/DAG1/TIE1/FMN1/NOTCH4/NOTCH1/EDN1/CTNNB1/PODXL/CELSR1/MEF2C/COL4A1/SOX4/MTSS1/MDK/KDR/PLXND1/LRP5/NRP…
GO:0007093	mitotic cell cycle checkpoint	151	0.53007	1.73403	0.000110846	0.00230281	0.00172638	3318	tags=40%, list=22%, signal=32%	CCND1/MDM2/HMGA2/TFDP1/E2F7/RPL26/NOP53/ATM/PRKDC/RPS27L/PCID2/CDKN1A/PCNA/CHEK1/CDK1/TP53/GADD45A/MAP3K20/CENPF/CNOT1/ZW10/CCNB1/NDC80/PSMG2/BUB1B/CLSPN/CDC6/MRE11/SPDL1/BUB1/E2F4/BUB3/FANCD2/ZWINT/BRCA1/GTSE1/USP44/TTK/PLK1/BTG2/CDT1/TRIP13/CDC25C/MAD2L1/CDK5RAP2/SYF2/PRMT1/ZNF207/NABP1/E2F1/CNOT6L/NAE1/RAD17/TOPBP1/AURKB/TNKS1BP1/NABP2/CARM1/ZWILCH/MSH2/CDKN1B
GO:0006165	nucleoside diphosphate phosphorylation	107	0.576373	1.81491	0.000117243	0.00242303	0.0018165	2213	tags=34%, list=14%, signal=29%	GAPDH/LDHA/ALDOA/AK4/NUP58/TPI1/TIGAR/PGAM1/OGT/GPI/PFKP/HK2/ENO2/ENO1/PKM/PGM1/PRKAG1/PPARA/CMPK1/CMPK2/NME2/HK1/HIF1A/NUPR1/NUP188/PFKM/NDC1/NUP98/AK5/P2RX7/PFKFB3/ALDOC/PRKAG2/PRKAA2/NUP155/NME5
GO:0042542	response to hydrogen peroxide	111	0.584699	1.84661	0.000121464	0.00249724	0.00187214	1175	tags=20%, list=8%, signal=18%	HMOX1/ND5/LDHA/NQO1/RACK1/FOXO1/RPS3/BNIP3/FOSL1/APEX1/EEF2/AXL/STK24/JUN/ETS1/PCNA/SOD2/PRDX3/TXN/TXNIP/SPHK1/GPX1
GO:0043487	regulation of RNA stability	180	0.511261	1.69964	0.000122943	0.00250813	0.0018803	2987	tags=32%, list=20%, signal=26%	PABPC1/VIM/NPM1/HSPA8/HNRNPC/RPS27A/APEX1/PABPC4/TNPO1/PSMB5/XPO1/PSME1/DIS3/ZFP36L1/MYEF2/LARP1/PCID2/YBX3/EXOSC8/ALKBH5/PSMD2/SERBP1/UBA52/METTL3/IGF2BP3/PSMD5/SET/PSMD14/PSME2/PSMA1/PSMA4/THRAP3/YTHDF2/PSMA6/PSMD10/EXOSC6/RC3H2/PDE12/PSMB7/DHX9/MAPK14/YWHAB/PUM2/HNRNPR/PSMC2/TNFRSF1B/TAF15/TIRAP/PSMB4/PSMB8/RBM24/AKT1/FXR1/PSMA2/E2F1/TENT4B/CNOT6L
GO:0050807	regulation of synapse organization	143	-0.481214	-1.72789	0.000123257	0.00250813	0.0018803	1971	tags=29%, list=13%, signal=26%	ADGRL1/SNCA/PRNP/MDGA1/ITSN1/DBNL/IL1RAPL1/ABHD17B/LZTS3/NGEF/EFNA1/ARF6/LRP8/ABI2/APP/VCP/AGRN/SEMA3F/DNM3/ADAM10/CLSTN1/EPHA4/NEDD4/CLSTN3/BDNF/ARHGEF15/PDLIM5/DAG1/NRP2/FLRT3/SHANK3/SLITRK4/KALRN/ZMYND8/SRPX2/MEF2C/TUBA1A/NLGN1/TANC2/RELN/SPARC/FLRT2
GO:0046939	nucleotide phosphorylation	108	0.575443	1.81514	0.000125006	0.00253073	0.00189724	2213	tags=33%, list=14%, signal=29%	GAPDH/LDHA/ALDOA/AK4/NUP58/TPI1/TIGAR/PGAM1/OGT/GPI/PFKP/HK2/ENO2/ENO1/PKM/PGM1/PRKAG1/PPARA/CMPK1/CMPK2/NME2/HK1/HIF1A/NUPR1/NUP188/PFKM/NDC1/NUP98/AK5/P2RX7/PFKFB3/ALDOC/PRKAG2/PRKAA2/NUP155/NME5
GO:0032956	regulation of actin cytoskeleton organization	294	-0.395983	-1.52883	0.00012723	0.00256268	0.0019212	1504	tags=23%, list=10%, signal=22%	RND1/ARF6/FCHSD1/ARHGEF10/ARHGAP35/DMTN/CDC42EP1/ABI2/MYO1C/PHLDB2/PIK3R1/FES/ALMS1/CDC42EP4/TMSB10/MTOR/DAPK3/SSH2/SEMA5A/NF2/FHOD3/EVL/ACTG1/ICAM1/RHOBTB3/TACSTD2/WASF2/TPM1/BCAS3/PAK1/F11R/WASF1/S1PR1/TAOK2/TRIOBP/ARPC1B/RHOC/AKAP13/ARHGEF15/RHOB/PPM1F/SLIT2/PLEKHG2/ARHGDIA/PROX1/GRB2/ABL2/TJP1/SPTBN5/SHANK3/FMN1/CORO2B/RND3/PXN/KANK3/EDN1/CCN2/LPAR1/ARHGAP18/S100A10/ARHGAP28/CELSR1/CGNL1/SPTA…
GO:0001654	eye development	254	-0.411482	-1.57741	0.000128705	0.0025793	0.00193365	1645	tags=24%, list=11%, signal=21%	SLC25A25/HIPK1/GDF11/PBX2/CYP1B1/TCIRG1/HIPK2/TENM3/LIMK2/ACVR2B/WNT7B/ARHGAP35/EPHA2/PHACTR4/ABI2/JMJD6/TFAP2A/TULP3/CHD7/NF2/GDF3/SPRY1/BMPR2/LPCAT1/TBC1D32/MAF/NES/TUG1/BMP6/FBN2/WNT9A/FGF2/ARHGEF15/CPAMD8/DLL4/CLIC4/ATP2B4/KLF4/ACVRL1/PROX1/HDAC1/SHROOM2/COL8A1/NECTIN3/INHBA/SKIL/FZD4/MEIS2/COL5A2/COL4A1/PTPRM/RARB/COL5A1/RHOJ/LRP5/FBN1/RCN1/NRP1/TGFB2/EFEMP1
GO:0051093	negative regulation of developmental process	635	-0.333878	-1.38497	0.000130517	0.00260246	0.00195102	1388	tags=17%, list=9%, signal=16%	TCTA/SRSF6/DMTN/HOXA9/EPHA2/USF3/APP/DCN/HOXB8/PRTG/TERC/ASXL1/PIK3R1/HOPX/ANXA2/HES1/SIX2/ZEB1/MAPK11/ABCA1/JAK3/HDAC7/CTNNA1/WWC3/SNAI1/SEMA7A/ENPP1/ABCA5/SEMA3A/SEMA5A/SEMA3G/GDF3/SPRY1/SUFU/SEMA6B/SEMA3F/PI16/TACSTD2/DNM3/CFLAR/TNFSF18/ID3/PAK1/PDCD4/KLF7/FBXW7/ECM1/EPHA4/WNT9A/TGFB1/BDNF/ARHGEF15/FOXA1/PDGFB/TLR4/COL4A2/ARHGDIA/ATP2B4/KLF4/PLK2/PLXNA3/SEMA6C/TAL1/LTBP3/TIE1/SMAD6/ECSCR/TRIB2…
GO:0007411	axon guidance	208	-0.433304	-1.63937	0.000137358	0.00272517	0.00204301	1100	tags=25%, list=7%, signal=23%	ARHGAP35/NEO1/EPHA2/APP/PIK3R1/PLXNB1/EFNA4/SEMA7A/SEMA3A/SEMA5A/SEMA3G/EVL/BMPR2/SEMA6B/SEMA3F/ZSWIM5/LAMA5/KLF7/EPHA4/LAMA3/GDF7/PDLIM7/BDNF/SLIT2/EFNB2/DPYSL2/PLXNA3/GRB2/DAG1/PLCG1/SEMA6C/NRP2/SPTBN5/TUBB3/FLRT3/SHANK3/CHN1/SHC1/KALRN/SEMA3D/NOTCH1/PLXNA4/PTPRM/SPTAN1/SPTBN1/EPHB4/NTN4/PLXND1/NRP1/RELN/FLRT2
GO:0000280	nuclear division	362	0.425197	1.51428	0.000143266	0.00282825	0.00212029	2518	tags=30%, list=16%, signal=26%	MKI67/RB1/TOP2A/TPX2/PDS5B/CHAMP1/CDC16/ANLN/ATM/BRCA2/BCL2L11/NUSAP1/HECW2/RPL24/RAN/MZT1/PCID2/ABRAXAS1/IL1A/CHEK1/KIF11/NCAPD3/PRMT5/CDK1/TDRD9/PTTG1/NCAPG/CCNE2/CCNB1IP1/PRC1/CENPF/KIF23/DCTN2/PHB2/EPS8/SMC4/ZW10/CCNB1/KIF20B/NDC80/OBSL1/RAD51AP1/PSMG2/MAP10/KIF18A/SPHK1/CDC27/BUB1B/NCAPG2/RAD50/PIBF1/RCC1/CENPE/CDC6/CCNB2/KIF4A/C11orf80/CHMP4A/FIGNL1/MRE11/KIF14/MYBL2/SMC2/SPDL1/CDC14A/NCAPD…
GO:0009611	response to wounding	479	-0.348836	-1.39662	0.000144245	0.00283348	0.00212421	1396	tags=21%, list=9%, signal=19%	ARHGAP35/RIPOR1/SRSF6/DMTN/TNC/ADORA2A/ITPR3/DCN/TEC/PHLDB2/PIK3R1/A2M/MAPK8IP3/SYTL4/PLLP/SYT11/MACF1/ITGB4/PRKACB/CTNNA1/MTOR/HSPB1/THBD/LMAN1/GNG2/PRKCH/ACTG1/GP6/GNAQ/FKBP10/ADIPOR2/CFLAR/TPM1/ID3/C6orf89/GGCX/MICAL1/FOXF1/MAP1B/PAK1/F11R/P2RY1/H3-3B/EPHA4/PLAU/RHOC/NREP/RPS6KB1/FGF2/TGFB1/F2RL3/PDGFB/TLR4/PLEC/CD59/KLF4/ACVRL1/HDAC1/DCBLD2/DAG1/VCL/CCN1/SMPD1/F2R/FLRT3/EHD2/NOTCH4/TFPI/FERMT…
GO:0046890	regulation of lipid biosynthetic process	148	-0.487156	-1.76569	0.000149381	0.00290606	0.00217862	1223	tags=28%, list=8%, signal=26%	MVD/SCAP/IDH1/ACACA/MTOR/SNAI1/MVK/NFYA/ADIPOR2/ADGRF5/LPCAT1/TM7SF2/ASAH1/DKK3/FBXW7/DHH/BMP6/ACSL3/SREBF2/IGFBP7/FDPS/H6PD/PTGS2/PDGFB/PROX1/FABP5/CCN1/HMGCR/FDFT1/IDI1/DHCR7/CYP51A1/ZBTB20/HMGCS1/LSS/SQLE/SCD/CEACAM1/INSIG1/STARD4/FASN/LDLR
GO:0071363	cellular response to growth factor stimulus	530	-0.352425	-1.43225	0.000149404	0.00290606	0.00217862	1042	tags=17%, list=7%, signal=17%	KIDINS220/ZDHHC17/VCAM1/PPP2R5B/CHST11/EXT2/HSPB1/GDF3/SPRY1/BMPR2/CDKN1C/CPS1/ENG/CFLAR/MAP1B/DKK3/F11R/WASF1/PDCD4/FAM89B/BMP6/GLG1/NEDD4/FBN2/NREP/RPS6KB1/FGF2/GDF7/TGFB1/BDNF/ITGB5/SLIT2/FGF16/HSPA1A/DLL4/PDGFB/ADGRA2/COL4A2/ATP2B4/FUT8/KLF4/ACVRL1/GRB2/LPXN/SETX/PLCG1/CCN1/NRP2/LTBP3/SMAD6/LTBP2/FLRT3/FURIN/PXN/SKIL/EHD4/ITGB8/SHC1/NOTCH1/FZD4/BPTF/SMAD1/RAMP2/CASK/EDN1/SULF2/ZFP36L2/CCN2/CT…
GO:0061013	regulation of mRNA catabolic process	189	0.503607	1.6882	0.00015061	0.00291522	0.00218549	3131	tags=34%, list=20%, signal=27%	PABPC1/VIM/NPM1/HSPA8/HNRNPC/RPS27A/APEX1/PABPC4/TNPO1/PSMB5/XPO1/PSME1/DIS3/ZFP36L1/MYEF2/LARP1/PCID2/YBX3/EXOSC8/ALKBH5/PSMD2/ZC3HAV1/SERBP1/UBA52/METTL3/CNOT1/IGF2BP3/NBAS/PSMD5/SET/PSMD14/PSME2/PSMA1/PSMA4/THRAP3/YTHDF2/PSMA6/PSMD10/EXOSC6/RC3H2/PDE12/BTG2/PSMB7/DHX9/MAPK14/YWHAB/PUM2/HNRNPR/PSMC2/TOB1/TAF15/TIRAP/PSMB4/PSMB8/RBM24/AKT1/FXR1/PSMA2/E2F1/TENT4B/CNOT6L/TNRC6B/FASTKD1/FASTKD2
GO:0032543	mitochondrial translation	134	0.55428	1.78097	0.000152038	0.00292858	0.0021955	4363	tags=49%, list=29%, signal=35%	GARS1/OXA1L/SHMT2/MTIF3/MRPL45/LRPPRC/NOA1/MRPL57/MRPL15/MRPL52/DAP3/MRPL10/MRPS31/NGRN/WARS2/RPUSD4/MRPS16/MRPS2/MRPS27/GFM1/MTRF1/IARS2/MRPL19/UQCC2/GFM2/MRPL21/MRPL1/MRPS22/YARS2/TUFM/PTCD3/C1QBP/MRPS33/MTRF1L/MRPL11/TRUB2/RARS2/MRPS15/ERAL1/MRPL30/GATC/MRPL34/MRPL51/MRPL44/MRPL49/MRPS21/FASTKD2/MRPL37/MRPS28/MRPS10/MRPL50/MRPS23/MRPL53/MTG1/MRPL48/UQCC1/RMND1/MRPL46/TARS2/MRPS5/MRPS30/MRPS24/…
GO:0050808	synapse organization	302	-0.390749	-1.50736	0.000159964	0.00306533	0.00229802	2314	tags=29%, list=15%, signal=25%	TMEM108/DMPK/ARF4/PCDHB16/FGF13/LRFN3/NPTN/CRIPT/PCDH17/DLG5/TSC1/HDAC6/FZD5/ADGRL1/SNCA/ERBB4/GLRB/PRNP/MDGA1/ITSN1/DKK1/PCDHB10/PTPRF/DBNL/DLG1/IL1RAPL1/PCDHB9/ABHD17B/LZTS3/DIP2A/TNR/NGEF/STAU1/EFNA1/ARF6/LRP8/WNT7B/TNC/ABI2/APP/VCP/AGRN/PLXNB1/SNCG/PCDHGC3/INSR/PCDHB11/CACNB3/ACTG1/SEMA3F/DNM3/WASF2/MAP1B/ADAM10/WASF1/CLSTN1/PALM/EPHA4/NEDD4/CLSTN3/BDNF/ARHGEF15/EFNB2/PDLIM5/DAG1/POU4F1/F2R/N…
GO:0048844	artery morphogenesis	52	-0.651099	-2.02655	0.000160683	0.00306533	0.00229802	2213	tags=48%, list=14%, signal=41%	TGFBR1/ARID2/JAG1/AKT3/FOXC2/GJA5/MYLK/HEY2/HES1/CHD7/BMPR2/ENG/FKBP10/ADGRF5/FOXF1/PRRX1/DLL4/ACVRL1/PROX1/NOTCH1/SOX4/MDK/ADAMTS9/NRP1/TGFB2
GO:0040013	negative regulation of locomotion	248	-0.414592	-1.58053	0.000164907	0.00309337	0.00231904	1617	tags=27%, list=11%, signal=25%	FOXO3/AFDN/BMERB1/CYP1B1/ARRDC3/CARD10/TP53INP1/TCAF1/SRGAP2/SLC9A3R1/RRAS/ADORA2A/RIN3/DCN/FRMD5/PHLDB2/RAP2C/SPOCK3/CTNNA1/SEMA7A/DPP4/SEMA3A/SEMA5A/NF2/SEMA3G/EVL/ENG/ADIPOR2/SEMA6B/SEMA3F/TACSTD2/TPM1/FGF2/TGFB1/RHOB/SLIT2/DLL4/CLIC4/ATP2B4/KLF4/ACVRL1/PLXNA3/NISCH/DAG1/VCL/SEMA6C/ADARB1/TIE1/VASH1/ZMYND8/NRG3/SEMA3D/NOTCH1/JUP/MMRN2/DPYSL3/MEF2C/CD200/PTPRM/ADAM15/ADAMTS9/MCTP1/LIMCH1/CALR/N…
GO:0150063	visual system development	255	-0.411136	-1.57341	0.000164907	0.00309337	0.00231904	1645	tags=24%, list=11%, signal=21%	SLC25A25/HIPK1/GDF11/PBX2/CYP1B1/TCIRG1/HIPK2/TENM3/LIMK2/ACVR2B/WNT7B/ARHGAP35/EPHA2/PHACTR4/ABI2/JMJD6/TFAP2A/TULP3/CHD7/NF2/GDF3/SPRY1/BMPR2/LPCAT1/TBC1D32/MAF/NES/TUG1/BMP6/FBN2/WNT9A/FGF2/ARHGEF15/CPAMD8/DLL4/CLIC4/ATP2B4/KLF4/ACVRL1/PROX1/HDAC1/SHROOM2/COL8A1/NECTIN3/INHBA/SKIL/FZD4/MEIS2/COL5A2/COL4A1/PTPRM/RARB/COL5A1/RHOJ/LRP5/FBN1/RCN1/NRP1/TGFB2/EFEMP1
GO:0051983	regulation of chromosome segregation	79	0.630898	1.91126	0.000165603	0.00309337	0.00231904	2428	tags=47%, list=16%, signal=40%	CSNK2A2/MKI67/RB1/CDC16/ATM/HECW2/PCID2/PTTG1/CENPF/ZW10/CCNB1/NDC80/PSMG2/CDC27/BUB1B/CENPE/CDC6/SPDL1/BUB1/DLGAP5/BUB3/ZWINT/ESPL1/USP44/TTK/RAD21/PLK1/CSNK2A1/ANAPC1/CDT1/TRIP13/KIF2C/MAD2L1/CDK5RAP2/PUM2/UBE2C/SMC6
GO:0010965	regulation of mitotic sister chromatid separation	60	0.665268	1.93343	0.000165794	0.00309337	0.00231904	3164	tags=60%, list=21%, signal=48%	RB1/CDC16/ATM/HECW2/PCID2/PTTG1/CENPF/ZW10/CCNB1/NDC80/PSMG2/CDC27/BUB1B/CENPE/CDC6/SPDL1/BUB1/DLGAP5/BUB3/ZWINT/ESPL1/USP44/TTK/RAD21/PLK1/ANAPC1/CDT1/TRIP13/MAD2L1/CDK5RAP2/UBE2C/ZNF207/TACC3/NEK6/FBXO5/AURKB
GO:0051960	regulation of nervous system development	315	-0.392387	-1.51954	0.000167492	0.00309337	0.00231904	1312	tags=23%, list=9%, signal=22%	DBNL/MAP6/SS18L1/DLG1/CUL7/IL1RAPL1/TPPP/CUX1/TNR/IL34/LRP8/HEY2/KDM1A/SPEN/BHLHE40/EIF2AK3/PRTG/TRPV2/AGRN/HES1/PLXNB1/MACF1/CTNNA1/CHD7/MTOR/SEMA7A/EIF4G2/SEMA3A/SEMA5A/NF2/SEMA3G/BMPR2/PRKCH/SEMA6B/SEMA3F/MAP1B/PAK1/HOXB3/CLSTN1/EPHA4/CLSTN3/TGFB1/BDNF/SLIT2/DLL4/ARHGDIA/PLXNA3/HDAC1/DAG1/SEMA6C/KIT/POU4F1/FLRT3/SHANK3/RAB11A/SKIL/KALRN/SEMA3D/NOTCH1/PLXNA4/LYN/SRPX2/CTNNB1/TNFRSF21/MDK/NLGN1/…
GO:0110020	regulation of actomyosin structure organization	80	-0.583809	-1.93461	0.000168075	0.00309337	0.00231904	2213	tags=49%, list=14%, signal=42%	TGFBR1/ROCK2/ASAP3/CARMIL1/INPP5K/TSC1/SDC4/SORBS3/TGFB3/ARHGEF10/PHLDB2/PIK3R1/ALMS1/MTOR/NF2/EVL/ACTG1/TACSTD2/WASF2/TPM1/PAK1/F11R/S1PR1/RHOC/AKAP13/ARHGEF15/PPM1F/PROX1/TJP1/CORO2B/PXN/EDN1/CCN2/LPAR1/S100A10/ARHGAP28/CGNL1/LIMCH1/NRP1
GO:0097435	supramolecular fiber organization	578	-0.339511	-1.39359	0.00016833	0.00309337	0.00231904	1471	tags=20%, list=10%, signal=19%	ARF6/FCHSD1/LIMK2/PLOD3/ARHGEF10/ELMO1/ARHGAP35/DMTN/PLK3/CDC42EP1/ABI2/MYO1C/COL13A1/APP/PHLDB2/PIK3R1/FES/ALMS1/CDC42EP4/TMSB10/HSPA1B/SHROOM1/LCP1/NUMA1/KLHL24/GOLGA2/CTNNA1/MTOR/TNFAIP1/MEF2A/P3H4/DIAPH1/DAPK3/SSH2/COLGALT1/SEMA5A/NF2/FHOD3/EVL/ACTG1/ICAM1/RHOBTB3/FKBP10/WIPF1/TBCD/TACSTD2/WASF2/HIP1/ARHGEF2/CFLAR/TPM1/TNNT1/MICAL1/MAP1B/PAK1/F11R/WASF1/S1PR1/FMN2/TRIOBP/AKAP9/ARPC1B/MYO1B/RH…
GO:0050919	negative chemotaxis	38	-0.70418	-2.07184	0.000168389	0.00309337	0.00231904	1001	tags=42%, list=7%, signal=39%	SEMA7A/DPP4/SEMA3A/SEMA5A/SEMA3G/SEMA6B/SEMA3F/SLIT2/PLXNA3/SEMA6C/NRP2/FLRT3/NRG3/SEMA3D/PLXNA4/FLRT2
GO:1901605	alpha-amino acid metabolic process	142	0.533335	1.7283	0.00016949	0.00309925	0.00232345	2214	tags=27%, list=14%, signal=24%	SLC7A11/PSAT1/ODC1/ATF4/SHMT2/ASNS/GCLM/SARS1/DDAH1/ADSS2/NOX4/GLS/PHGDH/MTAP/CBS/GOT2/AZIN1/ACAT1/PLOD2/PCBD1/PSPH/ENOPH1/AASDHPPT/SMS/CBSL/SLC7A7/GPT2/PPAT/ARG2/ASRGL1/AHCY/DHFR/MTHFD1/BLMH/SLC25A12/GOT1/ASS1/CLN3/AFMID
GO:0042775	mitochondrial ATP synthesis coupled electron transport	93	0.606007	1.87417	0.000171319	0.00310731	0.00232949	3452	tags=49%, list=23%, signal=39%	ND4/ND5/COX1/CYTB/ND4L/COX2/SDHD/DNAJC15/CDK1/UQCRB/GHITM/CCNB1/NDUFB5/NDUFS1/COX7A2L/ND3/UQCRH/COX7C/COX15/COX4I1/SDHA/ISCU/CHCHD2/UQCRC2/CYC1/NDUFA1/NDUFV1/NDUFC2/UQCRC1/NDUFA10/COX8A/NDUFA4/NDUFB4/COX6A1/UQCR11/COX6B1/NDUFV2/NDUFA11/DLD/COX6C/NDUFS8/COX5A/COX5B/NDUFS5/SDHC/NDUFB8
GO:1905818	regulation of chromosome separation	65	0.649356	1.91019	0.000171644	0.00310731	0.00232949	3164	tags=58%, list=21%, signal=47%	CSNK2A2/RB1/CDC16/ATM/HECW2/PCID2/PTTG1/CENPF/ZW10/CCNB1/NDC80/PSMG2/CDC27/BUB1B/CENPE/CDC6/SPDL1/BUB1/DLGAP5/BUB3/ZWINT/ESPL1/USP44/TTK/RAD21/PLK1/CSNK2A1/ANAPC1/CDT1/TRIP13/MAD2L1/CDK5RAP2/UBE2C/ZNF207/TACC3/NEK6/FBXO5/AURKB
GO:1902652	secondary alcohol metabolic process	116	-0.510982	-1.79477	0.00017228	0.00310731	0.00232949	1910	tags=33%, list=13%, signal=29%	NSDHL/CYP46A1/NFE2L1/CYP39A1/NFYB/CUBN/HSD17B7/ACLY/NPC1/APP/MVD/SCAP/IDH1/ACACA/ABCA1/MVK/GBA/NFYA/TM7SF2/SREBF2/FDPS/SMPD1/ACAT2/HMGCR/FDFT1/IDI1/DHCR7/CYP51A1/HMGCS1/LSS/SQLE/SCD/DHCR24/MSMO1/INSIG1/LRP5/FASN/LDLR
GO:0034446	substrate adhesion-dependent cell spreading	94	-0.553752	-1.88378	0.000173594	0.00311683	0.00233663	1481	tags=29%, list=10%, signal=26%	EFNA1/ITGA4/LIMS2/SRGAP2/DMTN/PIK3R1/DOCK5/TACSTD2/LAMA5/TRIOBP/ATRN/LPXN/PARVA/PXN/FERMT3/FZD4/PEAK1/S100A10/P4HB/MDK/TEK/LAMB4/NTN4/CALR/NRP1/LAMB1/FN1
GO:0007005	mitochondrion organization	510	0.405188	1.47401	0.000175715	0.00314071	0.00235453	3332	tags=32%, list=22%, signal=26%	ND4/ND5/OXA1L/CXADR/BNIP3L/TFDP1/BNIP3/CSNK2A2/SQSTM1/GCLM/CLU/TIGAR/GPER1/JUN/MAP1LC3B/SLC25A6/BCL2L11/TOMM20/TFRC/FAM162A/CTTN/DNAJC15/SLC25A5/HK2/EPAS1/FEZ1/MTX3/SOD2/PRDX3/CAMKK2/PPP3R1/ATP5F1A/MGARP/TP53/CALM3/RNF31/SLC25A36/RAB38/ATP5F1B/BLOC1S2/UBE2D3/TRAK2/ATP5MC2/GHITM/PHB2/PITRM1/YME1L1/LONP1/VDAC2/DMAC1/NDUFB5/NDUFS1/RAB29/VPS11/ATP5PB/ATP5MG/COX7A2L/ATP5PO/GPX1/ND3/ATP6/TIMM9/HSPA9/HS…
GO:0048705	skeletal system morphogenesis	159	-0.466896	-1.69952	0.000178761	0.00318083	0.00238461	2228	tags=36%, list=15%, signal=31%	MED12/TGFBR1/MDFI/WDR19/INPPL1/WDR48/RARG/LRP6/RAB33B/NIPBL/GREM1/HOXD3/FOXC2/HOXA3/HOXB6/EIF4A3/DLG1/PCGF2/TGFB3/HOXA11/HOXA9/COL13A1/HOXB8/FGFR1/SIX2/HOXC4/TFAP2A/TCF15/TULP3/CHST11/EXT2/BMPR2/MMP16/HOXC9/MEF2D/HOXB3/PRRX1/BMP6/GLG1/FBN2/BMP1/CYP26B1/DHRS3/LTBP3/FMN1/CCN2/BPNT2/CTNNB1/MEF2C/SERPINH1/MMP2/TEK/INSIG1/RARB/LRP5/HYAL2/HHIP
GO:0003158	endothelium development	114	-0.5099	-1.78499	0.000183624	0.00325277	0.00243854	1513	tags=33%, list=10%, signal=30%	GJA5/PLOD3/ACVR2B/HEY2/WNT7B/RAP2C/ARHGEF26/ZEB1/BMPR2/ENG/ICAM1/F11R/S1PR1/BMP6/RHOB/DLL4/CLIC4/ACVRL1/PROX1/VCL/TJP1/TIE1/PDE4D/NOTCH4/BTG1/NOTCH1/HEG1/CTNNB1/CEACAM1/KDR/CDH5/FSTL1/SCUBE1/PPP1R16B/FASN/NRP1/PDE2A/PECAM1
GO:0071711	basement membrane organization	27	-0.763993	-2.06782	0.000187761	0.00331128	0.0024824	406	tags=30%, list=3%, signal=29%	DAG1/RAMP2/COL4A1/LAMB4/NTN4/LAMB1/NID1/FLRT2
GO:0045540	regulation of cholesterol biosynthetic process	42	-0.678601	-2.03419	0.000193946	0.00339021	0.00254158	1223	tags=43%, list=8%, signal=40%	MVD/SCAP/ACACA/MVK/NFYA/TM7SF2/SREBF2/FDPS/HMGCR/FDFT1/IDI1/DHCR7/CYP51A1/HMGCS1/LSS/SQLE/SCD/FASN
GO:0106118	regulation of sterol biosynthetic process	42	-0.678601	-2.03419	0.000193946	0.00339021	0.00254158	1223	tags=43%, list=8%, signal=40%	MVD/SCAP/ACACA/MVK/NFYA/TM7SF2/SREBF2/FDPS/HMGCR/FDFT1/IDI1/DHCR7/CYP51A1/HMGCS1/LSS/SQLE/SCD/FASN
GO:0007492	endoderm development	61	-0.619537	-1.97735	0.000195913	0.00340662	0.00255388	844	tags=28%, list=6%, signal=26%	TBX20/DUSP4/LAMA3/ITGB5/COL4A2/HDAC1/COL8A1/INHBA/NOTCH1/BPTF/COL5A2/MMP2/ITGA5/COL5A1/COL12A1/LAMB1/FN1
GO:1902414	protein localization to cell junction	92	-0.552499	-1.86392	0.000196602	0.00340662	0.00255388	1293	tags=25%, list=8%, signal=23%	LRRC7/CACNG8/MAPK8IP3/MPP7/HSPB1/ACTG1/TAMALIN/F11R/ADAM10/CLSTN1/CEP112/CLSTN3/ADAM22/DAG1/VCL/TJP1/NECTIN3/RAB11A/HEG1/CGNL1/CDH5/NLGN1/PECAM1
GO:0031100	animal organ regeneration	57	0.671626	1.93268	0.000206489	0.00356238	0.00267065	1586	tags=37%, list=10%, signal=33%	HMOX1/ANGPT2/CCND1/TGFBR2/CYTB/CSNK2A2/AXL/RPL30/EGFR/CDKN1A/TYMS/PCNA/PRMT5/ATIC/CCNA2/PKM/TGFBR3/PTCH1/CPT1A/LPIN1/PPAT
GO:0045785	positive regulation of cell adhesion	310	-0.388047	-1.50681	0.000215583	0.00370317	0.0027762	1428	tags=21%, list=9%, signal=19%	ITGA4/LIMS2/HSD17B12/FLOT1/DMTN/RRAS/CD55/FRMD5/PIK3R1/CD70/HES1/JAK3/IL15/RIN2/DOCK5/VCAM1/CD276/DPP4/RSU1/ICAM1/YES1/NPY2R/RIPK2/TNFSF18/TPM1/ADAM19/FOXF1/SELE/PAK1/F11R/SOX13/TRIOBP/CCDC80/PPM1F/FOXA1/PDGFB/NFAT5/GRB2/DAG1/CCN1/TJP1/COL8A1/IGFBP2/FMN1/ANK3/SELP/LYN/JUP/S100A10/PODXL/UTRN/P4HB/SOX4/MDK/KDR/ITGA6/TEK/ITGA5/CALR/NRP1/TGFB2/TGM2/NID1/FN1
GO:0009636	response to toxic substance	164	0.510274	1.68874	0.000217863	0.00372622	0.00279348	2147	tags=26%, list=14%, signal=22%	PTGS1/SLC7A11/TXNRD1/NQO1/CYTB/ESD/MT2A/ATF4/ASNS/EPHX1/MGST1/NXN/CDKN1A/TYMS/GPX8/GSR/SOD2/SELENOT/PRDX3/GSTM3/AHR/TXN/MGST3/CCNB1/MGST2/GPX3/GPX1/PRDX4/PXDN/GSTM2/SESN1/NUPR1/GSTO1/SLC7A8/DHX15/DHFR/SRXN1/BCL2/BLMH/ADH5/SESN2/ASS1
GO:0046031	ADP metabolic process	100	0.589572	1.8397	0.000225935	0.00384768	0.00288454	2139	tags=33%, list=14%, signal=29%	GAPDH/LDHA/ALDOA/AK4/AK3/NUP58/TPI1/TIGAR/PGAM1/OGT/GPI/PFKP/HK2/ENO2/ENO1/PKM/PGM1/PRKAG1/PPARA/HK1/HIF1A/NUPR1/NUP188/PFKM/NDC1/NUP98/AK5/P2RX7/PFKFB3/ALDOC/PRKAG2/PRKAA2/NUP155
GO:0042330	taxis	446	-0.351788	-1.40373	0.000233508	0.00395965	0.00296848	1318	tags=20%, list=9%, signal=19%	EPHA2/IL16/APP/RIN3/NUP85/PIK3R1/FGFR1/FES/TSC2/PLXNB1/LGALS3/VCAM1/EFNA4/SEMA7A/DPP4/SEMA3A/SEMA5A/HSPB1/SEMA3G/EVL/BMPR2/SEMA6B/SEMA3F/TNFSF18/ZSWIM5/ACKR4/LAMA5/ADAM10/PPIB/KLF7/S1PR1/PLD1/EPHA4/PLAU/LAMA3/FGF2/GDF7/TGFB1/PDLIM7/BDNF/PPM1F/SLIT2/EFNB2/FGF16/MCU/PDGFB/ADGRA2/DPYSL2/PLXNA3/GRB2/DAG1/CXCL1/PLCG1/CCN1/SEMA6C/KIT/NRP2/SPTBN5/LYST/TUBB3/ECSCR/PARVA/FLRT3/SHANK3/CHN1/SHC1/KALRN/NRG3/…
GO:0036294	cellular response to decreased oxygen levels	183	0.494399	1.64764	0.000236999	0.00399762	0.00299694	2836	tags=38%, list=19%, signal=32%	HMOX1/MDM2/AK4/STC2/ATF4/BNIP3L/CD34/BNIP3/CITED2/RPS27A/EIF4EBP1/AJUBA/DDAH1/CBL/TIGAR/PSMB5/PSME1/ERO1A/PDK3/VEGFA/ZFP36L1/NOP53/FAM162A/EPAS1/ENO1/MGARP/TP53/PSMD2/PDK1/UBA52/PHB2/CCNB1/CCNA2/MYC/STC1/RORA/PSMD5/SLC9A1/PSMD14/PSME2/HIGD1A/HIF1A/PSMA1/PSMA4/CPEB2/CHCHD2/PSMA6/PSMD10/TMBIM6/PTGIS/IRAK1/BCL2/PSMB7/BACH1/CPEB4/EGR1/ELOC/GNB1/SLC8A1/PSMC2/DNM1L/PSMB4/PSMB8/PGK1/SFRP1/AKT1/EGLN1/PSM…
GO:0051306	mitotic sister chromatid separation	62	0.653484	1.91272	0.000240493	0.00399762	0.00299694	3164	tags=58%, list=21%, signal=46%	RB1/CDC16/ATM/HECW2/PCID2/PTTG1/CENPF/ZW10/CCNB1/NDC80/PSMG2/CDC27/BUB1B/CENPE/CDC6/SPDL1/BUB1/DLGAP5/BUB3/ZWINT/ESPL1/USP44/TTK/RAD21/PLK1/ANAPC1/CDT1/TRIP13/MAD2L1/CDK5RAP2/UBE2C/ZNF207/TACC3/NEK6/FBXO5/AURKB
GO:0000077	DNA damage checkpoint	142	0.527114	1.70814	0.000240513	0.00399762	0.00299694	2059	tags=27%, list=13%, signal=24%	CCND1/MDM2/HMGA2/TFDP1/E2F7/RPL26/CUL4A/NOP53/ATM/DTL/PRKDC/RPS27L/CDKN1A/ABRAXAS1/PCNA/CHEK1/CDK1/TP53/GADD45A/MAP3K20/WDR76/CNOT1/CCNB1/PTPN11/CLSPN/EIF2AK4/USP28/MRE11/E2F4/FANCD2/PRPF19/H2AX/BRCA1/GTSE1/FEM1B/PLK1/BTG2/BRCC3/MAPK14
GO:0030038	contractile actin filament bundle assembly	89	-0.543447	-1.82726	0.000240784	0.00399762	0.00299694	2213	tags=44%, list=14%, signal=38%	TGFBR1/ROCK2/ASAP3/CARMIL1/ARRB1/INPP5K/TSC1/SDC4/SORBS3/TGFB3/ARHGEF10/PHLDB2/PIK3R1/ALMS1/MTOR/TNFAIP1/NF2/EVL/ACTG1/TACSTD2/WASF2/TPM1/PAK1/F11R/S1PR1/RHOC/ARHGEF15/PPM1F/ITGB5/TJP1/CORO2B/PXN/CCN2/LPAR1/S100A10/ARHGAP28/CGNL1/LIMCH1/NRP1
GO:0043149	stress fiber assembly	89	-0.543447	-1.82726	0.000240784	0.00399762	0.00299694	2213	tags=44%, list=14%, signal=38%	TGFBR1/ROCK2/ASAP3/CARMIL1/ARRB1/INPP5K/TSC1/SDC4/SORBS3/TGFB3/ARHGEF10/PHLDB2/PIK3R1/ALMS1/MTOR/TNFAIP1/NF2/EVL/ACTG1/TACSTD2/WASF2/TPM1/PAK1/F11R/S1PR1/RHOC/ARHGEF15/PPM1F/ITGB5/TJP1/CORO2B/PXN/CCN2/LPAR1/S100A10/ARHGAP28/CGNL1/LIMCH1/NRP1
GO:0016125	sterol metabolic process	122	-0.502821	-1.78201	0.000244659	0.00404502	0.00303248	1910	tags=34%, list=13%, signal=30%	NSDHL/CYP46A1/NFE2L1/CYP39A1/NFYB/CUBN/ERG28/HSD17B7/ACLY/CYP1B1/NPC1/APP/MVD/SCAP/ACACA/ABCA1/MVK/GBA/NFYA/TM7SF2/LIPA/SREBF2/FDPS/CYP26B1/SMPD1/ACAT2/HMGCR/FDFT1/IDI1/DHCR7/CYP51A1/HMGCS1/LSS/SQLE/SCD/DHCR24/MSMO1/INSIG1/LRP5/FASN/LDLR
GO:1902600	proton transmembrane transport	119	0.566258	1.80386	0.000252357	0.00415498	0.00311492	1387	tags=26%, list=9%, signal=24%	ND4/ND5/COX1/CYTB/SLC9A7/TMCO3/SLC25A3/COX2/CHP1/ATP6V1A/ATP5F1A/ATP6V1C1/ATP5F1B/ATP6V1F/CLCN4/ATP5MC2/SLC46A1/PHB2/ATP6V0A4/ATP5PB/ATP1A1/ATP5MG/COX7A2L/ATP5PO/ATP6V1B2/ATP6/COX7C/ATP5F1C/SLC9A1/COX15/COX4I1
GO:0003279	cardiac septum development	83	-0.548136	-1.82133	0.000255031	0.00418166	0.00313491	1513	tags=34%, list=10%, signal=31%	GJA5/HEY2/SALL4/HES1/CHD7/ADAMTS6/BMPR2/SUFU/ENG/TBX20/CRELD1/AP2B1/SLIT2/LUZP1/PROX1/CCN1/NRP2/DHRS3/SMAD6/PARVA/NOTCH1/HEG1/SOX4/RARB/PLXND1/NRP1/TGFB2/PDE2A
GO:0009185	ribonucleoside diphosphate metabolic process	115	0.550348	1.73878	0.000258748	0.00422515	0.00316751	2139	tags=30%, list=14%, signal=26%	GAPDH/LDHA/ALDOA/AK4/AK3/NUP58/TPI1/TIGAR/PGAM1/OGT/TJP2/GPI/PFKP/HK2/ENO2/ENO1/PKM/PGM1/PRKAG1/PPARA/CMPK1/HK1/HIF1A/NUPR1/NUP188/PFKM/NDC1/NUP98/AK5/P2RX7/PFKFB3/ALDOC/PRKAG2/PRKAA2/NUP155
GO:0010948	negative regulation of cell cycle process	305	0.446644	1.56608	0.000261314	0.00424956	0.00318582	3555	tags=39%, list=23%, signal=30%	CCND1/MDM2/HMGA2/NPM1/TFDP1/RB1/PSMB5/PSME1/E2F7/GPER1/RPL26/MIF/RRM2/ZFP36L1/NOP53/ATM/GPNMB/FAM107A/DTL/PRKDC/RPS27L/PCID2/CDKN1A/ABRAXAS1/RPL23/PCNA/CHEK1/CDK1/TP53/GADD45A/PSMD2/SUZ12/PTTG1/CDK6/CENPF/CNOT1/ZW10/CCNB1/NDC80/PSMG2/BUB1B/CLSPN/CDC6/PSMD5/MRE11/PSMD14/PSME2/SPDL1/BUB1/E2F4/PSMA1/PSMA4/BUB3/ZWINT/ESPL1/BRCA1/PSMA6/GTSE1/PSMD10/USP44/TTK/MGA/BCL2/RAD21/PLK1/BTG2/MAX/PSMB7/CDT1/BRC…
GO:0035272	exocrine system development	30	-0.732996	-2.04149	0.000262571	0.00425257	0.00318808	967	tags=33%, list=6%, signal=31%	TGFB3/NKX3-1/SEMA3A/LAMA5/TGFB1/DAG1/NTN4/PLXND1/TGFB2/TGM2
GO:0045765	regulation of angiogenesis	217	-0.416525	-1.57845	0.00026632	0.00428707	0.00321393	648	tags=21%, list=4%, signal=21%	SEMA5A/GLUL/HSPB1/ENG/HTATIP2/ECM1/FGF2/RHOB/ADGRA2/COL4A2/ATP2B4/KLF4/PLK2/PLCG1/TJP1/TIE1/ECSCR/SPINK5/TERT/BTG1/ITGB8/VASH1/SMAD1/RAMP2/NOS3/ITGB1/JUP/CTNNB1/WARS1/PTPRM/KLF2/CEMIP2/CEACAM1/MDK/KDR/ADAMTS9/TEK/CDH5/ITGA5/PLXND1/PPP1R16B/RHOJ/HSPG2/TGFB2/STAB1/SPARC
GO:0003002	regionalization	231	-0.415588	-1.5741	0.000266861	0.00428707	0.00321393	2325	tags=31%, list=15%, signal=27%	HHEX/EP300/HOXC10/HES4/MED12/TGFBR1/PCSK5/MDFI/WDR19/WNT3/RARG/LRP6/FZD5/GREM1/HOXD3/FOXC2/HOXA3/DKK1/HOXB6/PBX3/PCGF2/HIPK1/GDF11/PBX2/NKX3-1/HOXA11/HIPK2/SP8/ACVR2B/HEY2/WNT7B/HOXA9/WLS/BHLHE40/HOXB8/GPR161/HES1/SIX2/HOXC4/TCF15/PGAP1/PRKACB/TULP3/SNAI1/SEMA3A/HOXC6/TASOR/SPRY1/BMPR2/SUFU/TBX20/SEMA3F/TMED2/HOXC9/TBC1D32/FOXF1/HOXB3/AR/LFNG/FOXA1/DLL4/ACVRL1/CYP26B1/NRP2/SMAD6/NOTCH1/BPTF/EDN1/…
GO:0051962	positive regulation of nervous system development	196	-0.430621	-1.6147	0.00027306	0.00436896	0.00327533	1249	tags=26%, list=8%, signal=24%	DBNL/MAP6/SS18L1/CUL7/IL1RAPL1/CUX1/IL34/LRP8/KDM1A/SPEN/TRPV2/AGRN/HES1/PLXNB1/MACF1/MTOR/SEMA7A/EIF4G2/SEMA5A/BMPR2/PRKCH/MAP1B/PAK1/CLSTN1/EPHA4/CLSTN3/TGFB1/BDNF/SLIT2/ARHGDIA/PLXNA3/HDAC1/DAG1/KIT/FLRT3/SHANK3/RAB11A/SKIL/KALRN/NOTCH1/PLXNA4/LYN/SRPX2/CTNNB1/MDK/NLGN1/PLXND1/NRP1/RELN/FLRT2/FN1
GO:0044843	cell cycle G1/S phase transition	242	0.469183	1.61255	0.000280283	0.00446651	0.00334846	2336	tags=30%, list=15%, signal=26%	RPS6/CCND1/MDM2/CCND2/RDX/TFDP1/APEX1/EIF4EBP1/RB1/LATS2/PSME1/CUL4B/E2F7/CUL5/RPL26/CUL4A/RRM2/ATM/MCM4/GPNMB/FAM107A/PRKDC/EGFR/RPS27L/CDKN1A/TYMS/PCNA/CDK1/TP53/NPAT/GADD45A/CDK6/CCNE2/SKP2/PHB2/CNOT1/CCNB1/CCNA2/MYC/GSPT1/MCM2/MCM3/MCM6/MCM5/RCC1/CDC6/IQGAP3/KIF14/PLPP2/PSME2/PPP3CA/E2F4/PPAT/GTSE1/ZPR1/DHFR/PLRG1/BCL2/EIF4E/BTG2/MAX/BACH1/CDT1/CCNH/LSM11/CDKN2A/CDKN3/MCM10/CDC25C/UBE2E2/CDKN…
GO:0009132	nucleoside diphosphate metabolic process	128	0.548015	1.75295	0.000286625	0.00454931	0.00341054	2213	tags=30%, list=14%, signal=26%	GAPDH/LDHA/ALDOA/AK4/AK3/NUP58/ENTPD1/TPI1/TIGAR/PGAM1/OGT/TJP2/GPI/PFKP/HK2/ENO2/ENO1/PKM/PGM1/PRKAG1/PPARA/CMPK1/CMPK2/NME2/HK1/HIF1A/NUPR1/NUP188/PFKM/NDC1/NUP98/AK5/P2RX7/PFKFB3/ALDOC/PRKAG2/PRKAA2/NUP155/NME5
GO:0007091	metaphase/anaphase transition of mitotic cell cycle	59	0.660868	1.91278	0.000296898	0.00468406	0.00351155	3164	tags=59%, list=21%, signal=47%	RB1/CDC16/ATM/HECW2/PCID2/CENPF/ZW10/CCNB1/NDC80/PSMG2/CDC27/BUB1B/CENPE/CDC6/SPDL1/BUB1/DLGAP5/BUB3/ZWINT/ESPL1/USP44/TTK/RAD21/PLK1/ANAPC1/CDT1/TRIP13/MAD2L1/CDK5RAP2/UBE2C/ZNF207/TACC3/NEK6/FBXO5/AURKB
GO:0072001	renal system development	238	-0.410215	-1.5556	0.000297982	0.00468406	0.00351155	1307	tags=19%, list=9%, signal=18%	PTCD2/DCN/NUP85/ASXL1/KANK2/JMJD6/HES1/SIX2/TFAP2A/ADAMTS6/SPRY1/TACSTD2/TBC1D32/CFLAR/ID3/LAMA5/FOXF1/AP2B1/BMP6/EPHA4/FGF2/SLIT2/PDGFB/PROX1/CYP26B1/SMAD6/FMN1/NOTCH1/SMAD1/SULF2/CTNNB1/PODXL/MEF2C/COL4A1/SOX4/MTSS1/TNS2/TEK/RARB/PLXND1/FBN1/TGFB2/FAT4/HYAL2/PECAM1/NID1
GO:0044839	cell cycle G2/M phase transition	258	0.459829	1.59284	0.000298936	0.00468406	0.00351155	3227	tags=37%, list=21%, signal=30%	CCND1/HMGA2/NPM1/PKIA/FBXL3/AJUBA/PSMB5/PSME1/TPX2/CEP57/PRKAR2B/NOP53/ATM/HAUS6/DTL/DYRK3/CDKN1A/ABRAXAS1/PBX1/ARPP19/FOXM1/CHEK1/CDK1/TP53/CALM3/PSMD2/SKP2/CENPF/DCTN2/NEK10/PLK4/CCNB1/CCNA2/CLSPN/PCM1/CDC6/HMMR/CCNB2/PSMD5/HAUS4/MRE11/KIF14/CKAP5/PSMD14/CALM1/PSME2/OPTN/SMARCD3/HAUS2/PSMA1/PSMA4/CEP250/MELK/BRCA1/PSMA6/GTSE1/PSMD10/RAD21/PLK1/PSMB7/BACH1/CCNH/CENPJ/BRCC3/TUBB/BORA/NEK2/CDC25C/…
GO:1901991	negative regulation of mitotic cell cycle phase transition	219	0.473026	1.61095	0.000299837	0.00468406	0.00351155	3262	tags=39%, list=21%, signal=31%	CCND1/MDM2/HMGA2/TFDP1/RB1/PSMB5/PSME1/E2F7/RPL26/ZFP36L1/NOP53/ATM/GPNMB/FAM107A/PRKDC/RPS27L/PCID2/CDKN1A/PCNA/CHEK1/CDK1/TP53/GADD45A/PSMD2/CDK6/CENPF/CNOT1/ZW10/CCNB1/NDC80/PSMG2/BUB1B/CLSPN/CDC6/PSMD5/MRE11/PSMD14/PSME2/SPDL1/BUB1/E2F4/PSMA1/PSMA4/BUB3/ZWINT/BRCA1/PSMA6/GTSE1/PSMD10/USP44/TTK/BCL2/RAD21/PLK1/BTG2/PSMB7/CDT1/CDKN2A/TRIP13/CDC25C/MAD2L1/CDK5RAP2/CDKN2C/CDK4/CDKN2B/PSMC2/SYF2/P…
GO:0001558	regulation of cell growth	333	-0.374808	-1.45719	0.000302757	0.00471113	0.00353185	1269	tags=18%, list=8%, signal=17%	JADE1/DERL2/TRPV2/RPTOR/EGLN2/HSPA1B/MACF1/MTOR/SEMA7A/ENPP1/EIF4G2/SEMA3A/SEMA5A/SEMA3G/BMPR2/ADIPOR2/SEMA6B/SEMA3F/PI16/SIPA1/MAP1B/PAK1/ADAM10/CLSTN1/TAOK2/H3-3B/SPOCK1/CLSTN3/TGFB1/RIMS2/BDNF/SLIT2/IGFBP7/HSPA1A/DPYSL2/ACVRL1/PLXNA3/DCBLD2/SEMA6C/NET1/CPNE5/EPB41L3/INHBA/RAB11A/BTG1/NRG3/SEMA3D/PLXNA4/EDN1/IGFBP4/CEACAM1/ADAM15/DCUN1D3/SYT1/NRP1/TGFB2/IGFBP5/HYAL2/FN1
GO:0010469	regulation of signaling receptor activity	110	-0.518771	-1.80693	0.000315407	0.0048888	0.00366505	1344	tags=27%, list=9%, signal=25%	TGFA/CHMP6/RASGRF2/LRRC7/APP/CACNG8/KLHL24/PPP2R5B/DLGAP4/CAPN1/DKK3/FBXW7/P2RY1/AKAP9/PLAU/CBLB/LYPD1/HDAC1/TAL1/DAPK1/SHANK3/PDE4D/SHC1/GPRC5A/EDN1/ITGB1/MEF2C/NLGN1/NRP1/RELN
GO:0006935	chemotaxis	445	-0.352296	-1.40645	0.000320793	0.00495294	0.00371313	1318	tags=20%, list=9%, signal=19%	EPHA2/IL16/APP/RIN3/NUP85/PIK3R1/FGFR1/FES/TSC2/PLXNB1/LGALS3/VCAM1/EFNA4/SEMA7A/DPP4/SEMA3A/SEMA5A/HSPB1/SEMA3G/EVL/BMPR2/SEMA6B/SEMA3F/TNFSF18/ZSWIM5/ACKR4/LAMA5/ADAM10/PPIB/KLF7/S1PR1/PLD1/EPHA4/PLAU/LAMA3/FGF2/GDF7/TGFB1/PDLIM7/BDNF/PPM1F/SLIT2/EFNB2/FGF16/MCU/PDGFB/ADGRA2/DPYSL2/PLXNA3/GRB2/DAG1/CXCL1/PLCG1/CCN1/SEMA6C/KIT/NRP2/SPTBN5/LYST/TUBB3/ECSCR/PARVA/FLRT3/SHANK3/CHN1/SHC1/KALRN/NRG3/…
GO:0044784	metaphase/anaphase transition of cell cycle	60	0.654802	1.90302	0.000322418	0.00495874	0.00371747	3164	tags=58%, list=21%, signal=46%	RB1/CDC16/ATM/HECW2/PCID2/CENPF/ZW10/CCNB1/NDC80/PSMG2/CDC27/BUB1B/CENPE/CDC6/SPDL1/BUB1/DLGAP5/BUB3/ZWINT/ESPL1/USP44/TTK/RAD21/PLK1/ANAPC1/CDT1/TRIP13/MAD2L1/CDK5RAP2/UBE2C/ZNF207/TACC3/NEK6/FBXO5/AURKB
GO:0046165	alcohol biosynthetic process	120	-0.500301	-1.76293	0.000326871	0.00500781	0.00375427	1223	tags=28%, list=8%, signal=25%	MVD/SCAP/ACACA/MVK/MOXD1/GBA/NFYA/ACER3/TM7SF2/ASAH1/SRD5A3/DKK3/P2RY1/BMP6/FGF2/SREBF2/FDPS/H6PD/SPTLC2/ACAT2/HMGCR/FDFT1/IDI1/DHCR7/CYP51A1/HMGCS1/LSS/SQLE/SCD/DHCR24/MSMO1/INSIG1/FASN
GO:0006090	pyruvate metabolic process	120	0.54383	1.73209	0.000329232	0.00501264	0.00375788	2139	tags=31%, list=14%, signal=27%	GAPDH/LDHA/ALDOA/NUP58/TPI1/TIGAR/PGAM1/PDK3/OGT/ME1/GPI/PFKP/HK2/ENO2/DLAT/PCK2/ENO1/PDK1/PKM/PGM1/PRKAG1/PPARA/LDHB/HK1/HIF1A/NUPR1/NUP188/PFKM/NDC1/NUP98/P2RX7/VDAC1/PFKFB3/ALDOC/PRKAG2/PRKAA2/NUP155
GO:0097193	intrinsic apoptotic signaling pathway	251	0.457372	1.57771	0.000329712	0.00501264	0.00375788	2705	tags=29%, list=18%, signal=25%	HMOX1/CD44/RACK1/TPT1/MDM2/RPS3/ATF4/BNIP3/CASP4/RPS7/CLU/STK24/ACKR3/CUL5/ERO1A/RPL26/MIF/CUL4A/ATM/BRCA2/BCL2L11/HINT1/JAK2/PRKDC/TRIB3/PPP1R15A/RPS27L/CDKN1A/TNFRSF10B/YBX3/CYLD/RPL11/SOD2/ENO1/TP53/CREB3L1/PDK1/BCL2L2/VDAC2/GPX1/BCL2A1/TRIM32/USP28/FIGNL1/HIF1A/NUPR1/CHAC1/ARL6IP5/FHIT/MELK/BRCA1/TMBIM6/URI1/BCL2/NFATC4/CDIP1/RIPK3/IVNS1ABP/CEBPB/RTKN2/GSDME/NME5/HNRNPK/ERN1/TNFRSF1B/UBE2K/TA…
GO:0071214	cellular response to abiotic stimulus	271	0.443063	1.5379	0.000333842	0.00503682	0.00377601	2279	tags=27%, list=15%, signal=23%	MMP1/MME/ITGA2/MDM2/HMGA2/NPM1/ATF4/BNIP3/SLC2A1/GJA1/ADSS2/NOX4/CUL4B/RPL26/TSPYL5/MTPN/ZFP36L1/ATM/SLC25A23/EGFR/LRRC8C/CDKN1A/TNFRSF10B/PCNA/CHP1/MAP3K1/YBX3/CHEK1/YAP1/TP53/GADD45A/LIG4/AKR1B1/MAP3K20/REST/METTL3/POLH/RAD51AP1/MYC/PTPN11/ATP1A1/NUCKS1/WNK3/EIF2AK4/USP28/PBK/PTGER4/ERRFI1/FIGNL1/ZMPSTE24/CAB39/SLC9A1/CALM1/TSPO/EEF1D/SDE2/PTPRK/H2AX/NMT2/MAPK13/CASP1/GATA3/OPN3/GNA11/NFATC4/ME…
GO:0104004	cellular response to environmental stimulus	271	0.443063	1.5379	0.000333842	0.00503682	0.00377601	2279	tags=27%, list=15%, signal=23%	MMP1/MME/ITGA2/MDM2/HMGA2/NPM1/ATF4/BNIP3/SLC2A1/GJA1/ADSS2/NOX4/CUL4B/RPL26/TSPYL5/MTPN/ZFP36L1/ATM/SLC25A23/EGFR/LRRC8C/CDKN1A/TNFRSF10B/PCNA/CHP1/MAP3K1/YBX3/CHEK1/YAP1/TP53/GADD45A/LIG4/AKR1B1/MAP3K20/REST/METTL3/POLH/RAD51AP1/MYC/PTPN11/ATP1A1/NUCKS1/WNK3/EIF2AK4/USP28/PBK/PTGER4/ERRFI1/FIGNL1/ZMPSTE24/CAB39/SLC9A1/CALM1/TSPO/EEF1D/SDE2/PTPRK/H2AX/NMT2/MAPK13/CASP1/GATA3/OPN3/GNA11/NFATC4/ME…
GO:0007160	cell-matrix adhesion	183	-0.440315	-1.63739	0.000337948	0.00507946	0.00380798	1085	tags=25%, list=7%, signal=23%	ITGA4/DMTN/RRAS/COL13A1/PHLDB2/PIK3R1/MACF1/RIN2/ITGB4/VCAM1/DAPK3/NF2/ACTG1/BCR/EPDR1/BCAS3/TAOK2/PLAU/PPM1F/ITGB5/ACVRL1/DAG1/VCL/FMN1/CORO2B/PXN/FERMT3/PEAK1/CASK/ITGB1/CCN2/JUP/S100A10/ITGA10/UTRN/ADAM15/KDR/ADAMTS9/TEK/ITGA1/LIMCH1/NRP1/LYVE1/NID1/FN1
GO:0032940	secretion by cell	964	-0.300389	-1.27232	0.000342652	0.00513073	0.00384641	1360	tags=16%, list=9%, signal=15%	SNCAIP/DMTN/SYTL2/HSP90AA1/STX1A/WLS/ADORA2A/LRRC7/TMEM167A/ITPR3/APP/CD55/VCP/RAP2C/RAB11FIP1/FES/A2M/ANXA2/GALNS/IDH1/UBR4/SYTL4/FAM3C/HSPA1B/SYNJ1/CADPS2/ABCA1/SYT11/SNCG/LGALS3/TOR4A/P3H1/PCYOX1L/CPNE1/CHD7/CD68/MILR1/DIAPH1/DPP4/CREG1/LLGL2/ATP11B/ENG/GAA/FUCA1/CPPED1/TAGLN2/LPCAT1/NPY2R/MIDN/ATP13A2/PHACTR2/EXPH5/CAPN1/SERPINB1/ASAH1/MICAL1/SLC16A1/FOXF1/ANO1/PAK1/ADAM10/SELL/KLF7/PIK3C2A/P…
GO:0033045	regulation of sister chromatid segregation	65	0.638003	1.87679	0.000344983	0.00514621	0.00385802	3164	tags=55%, list=21%, signal=44%	RB1/CDC16/ATM/HECW2/PCID2/PTTG1/CENPF/ZW10/CCNB1/NDC80/PSMG2/CDC27/BUB1B/CENPE/CDC6/SPDL1/BUB1/DLGAP5/BUB3/ZWINT/ESPL1/USP44/TTK/RAD21/PLK1/ANAPC1/CDT1/TRIP13/MAD2L1/CDK5RAP2/UBE2C/ZNF207/TACC3/NEK6/FBXO5/AURKB
GO:0050803	regulation of synapse structure or activity	151	-0.471627	-1.71043	0.000351432	0.00522278	0.00391542	1971	tags=28%, list=13%, signal=24%	ADGRL1/SNCA/PRNP/MDGA1/ITSN1/DBNL/IL1RAPL1/ABHD17B/LZTS3/NGEF/EFNA1/ARF6/LRP8/ABI2/APP/VCP/AGRN/SEMA3F/DNM3/ADAM10/CLSTN1/EPHA4/NEDD4/CLSTN3/BDNF/ARHGEF15/PDLIM5/DAG1/NRP2/FLRT3/SHANK3/SLITRK4/KALRN/ZMYND8/SRPX2/MEF2C/TUBA1A/NLGN1/TANC2/RELN/SPARC/FLRT2
GO:0043039	tRNA aminoacylation	48	0.667401	1.86974	0.000358445	0.00528829	0.00396453	748	tags=29%, list=5%, signal=28%	GARS1/IARS1/MARS1/SARS1/EPRS1/AARS1/TARS1/CARS1/NARS1/YARS1/LARS1/CARS2/QARS1/DARS1
GO:0090181	regulation of cholesterol metabolic process	52	-0.631372	-1.96515	0.000358506	0.00528829	0.00396453	1223	tags=35%, list=8%, signal=32%	MVD/SCAP/ACACA/MVK/NFYA/TM7SF2/SREBF2/FDPS/HMGCR/FDFT1/IDI1/DHCR7/CYP51A1/HMGCS1/LSS/SQLE/SCD/FASN
GO:0060041	retina development in camera-type eye	106	-0.525576	-1.83055	0.000364378	0.00535501	0.00401455	1625	tags=24%, list=11%, signal=21%	HIPK1/CYP1B1/TCIRG1/HIPK2/ACVR2B/JMJD6/TFAP2A/CHD7/BMPR2/LPCAT1/TBC1D32/ARHGEF15/DLL4/CLIC4/ATP2B4/ACVRL1/PROX1/NECTIN3/FZD4/COL4A1/PTPRM/RHOJ/LRP5/NRP1/TGFB2
GO:1902099	regulation of metaphase/anaphase transition of cell cycle	58	0.651878	1.87971	0.000366112	0.00536064	0.00401877	2387	tags=50%, list=16%, signal=42%	RB1/CDC16/ATM/HECW2/PCID2/CENPF/ZW10/CCNB1/NDC80/PSMG2/CDC27/BUB1B/CENPE/CDC6/SPDL1/BUB1/DLGAP5/BUB3/ZWINT/ESPL1/USP44/TTK/RAD21/PLK1/CDT1/TRIP13/MAD2L1/CDK5RAP2/UBE2C
GO:0050770	regulation of axonogenesis	120	-0.49827	-1.75577	0.000368891	0.00538146	0.00403439	1100	tags=27%, list=7%, signal=25%	DBNL/MAP6/TNR/EFNA1/ARHGAP35/TRPV2/PLXNB1/MACF1/SEMA7A/EIF4G2/SEMA3A/SEMA5A/SEMA3G/BMPR2/SEMA6B/SEMA3F/MAP1B/PAK1/EPHA4/BDNF/SLIT2/ARHGDIA/PLXNA3/SEMA6C/RAB11A/SKIL/CHN1/SEMA3D/PLXNA4/PLXND1/NRP1/FN1
GO:0009142	nucleoside triphosphate biosynthetic process	73	0.622338	1.85062	0.000374773	0.00544726	0.00408371	2510	tags=40%, list=16%, signal=33%	ALDOA/AK4/AK3/ADK/COX2/IMPDH2/TYMS/ATP6V1A/ENO1/ATP5F1A/ATP5F1B/ATP5MC2/PKM/ATP5PB/ATP5MG/ATP5PO/ATP6/PPARA/CMPK1/CMPK2/ATP5F1C/NME2/ATP6V0C/AK5/PRKAG2/SLC25A12/NME5/ATP5F1E/UCK2
GO:0051304	chromosome separation	85	0.603486	1.84714	0.000387101	0.00559351	0.00419335	2387	tags=40%, list=16%, signal=34%	CSNK2A2/RB1/TOP2A/CDC16/ATM/HECW2/PCID2/PTTG1/CENPF/ZW10/CCNB1/NDC80/PSMG2/CDC27/BUB1B/CENPE/CDC6/SPDL1/BUB1/DLGAP5/BUB3/ZWINT/ESPL1/USP44/TTK/RAD21/PLK1/CSNK2A1/ANAPC1/CDT1/TRIP13/MAD2L1/CDK5RAP2/UBE2C
GO:0006418	tRNA aminoacylation for protein translation	45	0.682313	1.88398	0.000387655	0.00559351	0.00419335	748	tags=31%, list=5%, signal=30%	GARS1/IARS1/MARS1/SARS1/EPRS1/AARS1/TARS1/CARS1/NARS1/YARS1/LARS1/CARS2/QARS1/DARS1
GO:0051240	positive regulation of multicellular organismal process	970	-0.2997	-1.27037	0.000392639	0.00564489	0.00423187	1531	tags=18%, list=10%, signal=17%	ANGPTL4/BCL10/NKX3-1/HOXA11/GJA5/GCH1/HIPK2/LRP8/ACVR2B/HEY2/KDM1A/ISG15/FLOT1/DMTN/HSP90AA1/RRAS/GLIPR2/IL16/SPEN/ADORA2A/APP/EIF2AK3/TRPV2/PIK3R1/FES/ALMS1/AGRN/ANXA2/NLRP1/HES1/MACROH2A1/ABCA7/HSPA1B/NUMA1/MAPK11/ABCA1/IL15/PLXNB1/MACF1/TFAP2A/CHD7/MTOR/SNAI1/CD276/MEF2A/SEMA7A/EIF4G2/SEMA3A/SEMA5A/DDX58/HSPB1/THBD/IL1RL1/SPRY1/BMPR2/PRKCH/ENG/ICAM1/GBA/ADIPOR2/TBX20/NPY2R/ARHGEF2/RIPK2/SCN3B/…
GO:0008203	cholesterol metabolic process	110	-0.511418	-1.78131	0.000402775	0.00576584	0.00432254	1910	tags=34%, list=13%, signal=30%	NSDHL/CYP46A1/NFE2L1/CYP39A1/NFYB/CUBN/HSD17B7/ACLY/NPC1/APP/MVD/SCAP/ACACA/ABCA1/MVK/GBA/NFYA/TM7SF2/SREBF2/FDPS/SMPD1/ACAT2/HMGCR/FDFT1/IDI1/DHCR7/CYP51A1/HMGCS1/LSS/SQLE/SCD/DHCR24/MSMO1/INSIG1/LRP5/FASN/LDLR
GO:0001655	urogenital system development	258	-0.398713	-1.5213	0.000403958	0.00576584	0.00432254	1324	tags=19%, list=9%, signal=18%	TNC/PTCD2/DCN/NUP85/ASXL1/KANK2/JMJD6/HES1/SIX2/SMARCC1/TFAP2A/ADAMTS6/SPRY1/TACSTD2/TBC1D32/CFLAR/ID3/LAMA5/FOXF1/AP2B1/AR/BMP6/EPHA4/FGF2/SLIT2/FOXA1/PDGFB/PROX1/CYP26B1/SMAD6/FMN1/NOTCH1/SMAD1/SULF2/CTNNB1/PODXL/MEF2C/COL4A1/SOX4/MTSS1/TNS2/TEK/RARB/PLXND1/FBN1/TGFB2/FAT4/HYAL2/PECAM1/NID1
GO:0035909	aorta morphogenesis	26	-0.756062	-2.0066	0.000411421	0.00585132	0.00438663	1487	tags=50%, list=10%, signal=45%	MYLK/HEY2/HES1/CHD7/ENG/FKBP10/DLL4/ACVRL1/PROX1/NOTCH1/SOX4/ADAMTS9/TGFB2
GO:1901342	regulation of vasculature development	219	-0.418165	-1.58386	0.000425585	0.00603114	0.00452144	957	tags=21%, list=6%, signal=20%	SEMA5A/GLUL/HSPB1/ENG/HTATIP2/ADAM10/ECM1/FGF2/RHOB/ADGRA2/COL4A2/ATP2B4/KLF4/PLK2/PLCG1/TJP1/TIE1/ECSCR/SPINK5/TERT/BTG1/ITGB8/VASH1/SMAD1/RAMP2/NOS3/ITGB1/JUP/CTNNB1/WARS1/PTPRM/KLF2/CEMIP2/CEACAM1/MDK/KDR/ADAMTS9/TEK/CDH5/ITGA5/PLXND1/PPP1R16B/RHOJ/HSPG2/TGFB2/STAB1/SPARC
GO:0030071	regulation of mitotic metaphase/anaphase transition	57	0.657746	1.89274	0.000429708	0.0060679	0.004549	2387	tags=51%, list=16%, signal=43%	RB1/CDC16/ATM/HECW2/PCID2/CENPF/ZW10/CCNB1/NDC80/PSMG2/CDC27/BUB1B/CENPE/CDC6/SPDL1/BUB1/DLGAP5/BUB3/ZWINT/ESPL1/USP44/TTK/RAD21/PLK1/CDT1/TRIP13/MAD2L1/CDK5RAP2/UBE2C
GO:0045786	negative regulation of cell cycle	533	0.390862	1.42752	0.000437584	0.00615722	0.00461595	3318	tags=35%, list=22%, signal=28%	CCND1/IPO5/MDM2/HMGA2/NPM1/TFDP1/BMP2/APBB2/IPO7/CAMK2N1/RRAGA/RB1/LATS2/PSMB5/PSME1/UHRF2/RPS6KA2/E2F7/NOTCH2/GPER1/RPL26/MIF/SMAD3/CUL4A/RRM2/ZFP36L1/NOP53/ATM/GPNMB/IRF6/FAM107A/DTL/PRKDC/EGFR/PPP1R15A/RPS27L/PCID2/CDKN1A/ABRAXAS1/RPL23/MAP2K1/PCNA/FOXM1/CHEK1/PRR11/CDK1/TP53/GADD45A/TBRG1/PSMD2/SUZ12/PTTG1/STRADB/CDK6/MAP3K20/WDR76/CENPF/CNOT1/ZW10/CCNB1/KIF20B/NDC80/MYC/PSMG2/BTG3/PTPN11/BUB…
GO:0007264	small GTPase mediated signal transduction	429	-0.345579	-1.38123	0.000453581	0.00635975	0.00476779	1517	tags=22%, list=10%, signal=21%	RALBP1/RND1/LRRC59/ARF6/MAPRE2/ARHGAP1/ARHGEF10/ELMO1/SRGAP2/ARHGAP35/FLOT1/RIPOR1/RRAS/CDC42EP1/ARHGAP31/STARD8/PHACTR4/ABI2/RASGRF2/CHML/RAP2C/KANK2/A2M/RTKN/TSC2/RALGAPB/LPAR6/ARHGEF26/CDC42EP4/MAPK11/ABCA1/ARHGEF6/MADD/CYTH2/RIN2/DOCK5/TNFAIP1/ARHGAP29/RASIP1/SPRY1/BCR/ARHGEF28/WASF2/NUCB2/ARHGEF2/SIPA1/ARAP3/F11R/WASF1/RAB30/PLD1/KITLG/RHOC/AKAP13/FGF2/CTNNAL1/RHOB/GRAP/SLIT2/F2RL3/PLEKHG2/D…
GO:0010632	regulation of epithelial cell migration	202	-0.426528	-1.60017	0.000458114	0.00640069	0.00479848	1541	tags=31%, list=10%, signal=28%	CARD10/ADAM9/EFNA1/ARF6/MAPRE2/RRAS/GLIPR2/EPHA2/DCN/FGFR1/MACF1/HDAC7/RIN2/DOCK5/MTOR/SEMA3A/SEMA5A/GLUL/HSPB1/EVL/BMPR2/TACSTD2/BCAS3/FBXW7/PIK3C2A/FGF2/TGFB1/RHOB/PPM1F/SLIT2/FGF16/PTGS2/DLL4/PDGFB/ADGRA2/ATP2B4/KLF4/PLK2/ACVRL1/PROX1/PLCG1/NRP2/RAB11A/VASH1/PRCP/NOTCH1/MAP3K3/EDN1/NOS3/SRPX2/JUP/MMRN2/MEF2C/PTPRM/CEACAM1/KDR/ADAMTS9/TEK/CALR/RHOJ/NRP1/TGFB2/SPARC
GO:0140352	export from cell	995	-0.297143	-1.26619	0.000459953	0.00640384	0.00480084	1298	tags=15%, list=8%, signal=15%	SYTL2/HSP90AA1/STX1A/WLS/ADORA2A/LRRC7/TMEM167A/ITPR3/APP/CD55/VCP/RAP2C/RAB11FIP1/FES/A2M/ANXA2/GALNS/IDH1/UBR4/SYTL4/FAM3C/HSPA1B/SYNJ1/CADPS2/ABCA1/SYT11/SNCG/LGALS3/TOR4A/P3H1/PCYOX1L/CPNE1/CHD7/CD68/MILR1/DIAPH1/DPP4/CREG1/LLGL2/ATP11B/ENG/GAA/FUCA1/CPPED1/TAGLN2/LPCAT1/NPY2R/MIDN/ATP13A2/PHACTR2/EXPH5/CAPN1/SERPINB1/ASAH1/MICAL1/SLC16A1/FOXF1/ANO1/PAK1/ADAM10/SELL/KLF7/PIK3C2A/P2RY1/TMEM30A…
GO:0071560	cellular response to transforming growth factor beta stimulus	195	-0.427463	-1.59757	0.000464798	0.00644866	0.00483444	973	tags=20%, list=6%, signal=19%	CHST11/SPRY1/CDKN1C/ENG/CFLAR/DKK3/F11R/FAM89B/GLG1/FBN2/NREP/TGFB1/ITGB5/HSPA1A/COL4A2/FUT8/ACVRL1/LPXN/LTBP3/SMAD6/LTBP2/FURIN/PXN/SKIL/ITGB8/SMAD1/EDN1/ZFP36L2/HSPA5/MEF2C/SMURF2/CDH5/ANKRD1/FBN1/TGFB2/DAB2/LTBP1/PDE2A/HYAL2
GO:0060998	regulation of dendritic spine development	51	-0.631936	-1.96743	0.00047331	0.00654388	0.00490583	1824	tags=35%, list=12%, signal=31%	ITSN1/DBNL/NGEF/EFNA1/ARF6/LRP8/MTOR/EIF4G2/DNM3/PLK2/SHANK3/KALRN/ZMYND8/LPAR1/MEF2C/NLGN1/TANC2/RELN
GO:0062197	cellular response to chemical stress	292	0.437401	1.52702	0.000476007	0.00655831	0.00491665	2439	tags=27%, list=16%, signal=23%	HMOX1/SLC7A11/TXNRD1/NQO1/RACK1/FOXO1/RPS3/ATF4/ETV5/BNIP3/SLC2A1/APEX1/AXL/STK24/NOX4/ERO1A/JUN/MGST1/ZFP36L1/ATM/SLC25A23/JAK2/EGFR/LRRC8C/EPAS1/ETS1/PCNA/GPX8/GSR/YBX3/SOD2/PRDX3/CAMKK2/TP53/AKR1B1/TLR6/REST/PDK1/TXN/CCNA2/LONP1/GPX3/SPHK1/GPX1/WNK3/ERRFI1/NME2/CAB39/TSPO/HIF1A/ARL6IP5/FANCD2/CPEB2/MELK/CHCHD2/SLC1A1/PTPRK/MAPK13/AIFM2/DHFR/SRXN1/ZNF277/BCL2/PLEKHA1/G6PD/RIPK3/MET/STX2/SESN2/P…
GO:0043069	negative regulation of programmed cell death	666	0.368949	1.36243	0.000486315	0.00667716	0.00500574	2133	tags=24%, list=14%, signal=22%	HMOX1/RPS6/CD44/NQO1/RPS3A/FOXO1/TPT1/MDM2/CCND2/HMGA2/NPM1/BNIP3L/IL6ST/GBE1/RPL10/BNIP3/CITED2/ASNS/CSNK2A2/SQSTM1/GCLM/DAD1/RPS27A/HTR2B/RB1/AXL/CLU/CBL/HIPK3/TIGAR/CHD8/UFM1/ACKR3/SPRY2/NOTCH2/PTK2/FLT4/VEGFA/MIF/EDNRB/SMAD3/TNFRSF10D/FHL2/IRS2/TFRC/IER3/CTTN/SLC25A5/JAK2/DYRK3/PRKDC/EGFR/DNAJC3/PCID2/CDKN1A/PIK3CG/IL1A/TNFRSF10B/IGBP1/BNIP2/BIRC2/LAMP3/YBX3/SOD2/ENO1/CAMK1D/PRDX3/YAP1/CDK1/Q…
GO:1901988	negative regulation of cell cycle phase transition	230	0.468965	1.60315	0.000492886	0.00674403	0.00505588	3262	tags=38%, list=21%, signal=31%	CCND1/MDM2/HMGA2/TFDP1/RB1/PSMB5/PSME1/E2F7/RPL26/ZFP36L1/NOP53/ATM/GPNMB/FAM107A/DTL/PRKDC/RPS27L/PCID2/CDKN1A/ABRAXAS1/PCNA/CHEK1/CDK1/TP53/GADD45A/PSMD2/CDK6/CENPF/CNOT1/ZW10/CCNB1/NDC80/PSMG2/BUB1B/CLSPN/CDC6/PSMD5/MRE11/PSMD14/PSME2/SPDL1/BUB1/E2F4/PSMA1/PSMA4/BUB3/ZWINT/BRCA1/PSMA6/GTSE1/PSMD10/USP44/TTK/BCL2/RAD21/PLK1/BTG2/PSMB7/CDT1/BRCC3/CDKN2A/TRIP13/CDC25C/MAD2L1/CDK5RAP2/CDKN2C/CDK4/…
GO:0016049	cell growth	384	-0.367389	-1.44832	0.000495523	0.00675682	0.00506547	1283	tags=18%, list=8%, signal=17%	APP/ULK1/JADE1/DERL2/TRPV2/RPTOR/KMT2D/EGLN2/HSPA1B/MACF1/CPNE1/MTOR/SEMA7A/ENPP1/EIF4G2/SEMA3A/SEMA5A/SEMA3G/BMPR2/ADIPOR2/SEMA6B/SEMA3F/PI16/SIPA1/MAP1B/PAK1/ADAM10/WASF1/CLSTN1/TAOK2/H3-3B/SPOCK1/AKAP13/CLSTN3/TGFB1/RIMS2/BDNF/SLIT2/IGFBP7/HSPA1A/PDLIM5/DPYSL2/ACVRL1/PLXNA3/DCBLD2/VCL/SEMA6C/NET1/NRP2/CPNE5/EPB41L3/FLRT3/INHBA/RAB11A/BTG1/NRG3/SEMA3D/PLXNA4/EDN1/IGFBP4/CTNNB1/CEACAM1/ADAM15/DC…
GO:0035987	endodermal cell differentiation	37	-0.689776	-2.00414	0.000516573	0.00701702	0.00526053	611	tags=32%, list=4%, signal=31%	LAMA3/ITGB5/COL4A2/COL8A1/INHBA/COL5A2/MMP2/ITGA5/COL5A1/COL12A1/LAMB1/FN1
GO:0043010	camera-type eye development	217	-0.40762	-1.54471	0.000518142	0.00701702	0.00526053	1645	tags=24%, list=11%, signal=21%	SLC25A25/HIPK1/GDF11/CYP1B1/TCIRG1/HIPK2/TENM3/LIMK2/ACVR2B/WNT7B/ARHGAP35/EPHA2/PHACTR4/ABI2/JMJD6/TFAP2A/TULP3/CHD7/NF2/SPRY1/BMPR2/LPCAT1/TBC1D32/MAF/NES/FBN2/WNT9A/FGF2/ARHGEF15/DLL4/CLIC4/ATP2B4/KLF4/ACVRL1/PROX1/HDAC1/SHROOM2/COL8A1/NECTIN3/INHBA/SKIL/FZD4/COL4A1/PTPRM/RHOJ/LRP5/FBN1/RCN1/NRP1/TGFB2/EFEMP1
GO:0007188	adenylate cyclase-modulating G protein-coupled receptor signaling pathway	111	-0.50052	-1.75021	0.000529328	0.00714413	0.00535582	1392	tags=26%, list=9%, signal=24%	SLC9A3R1/GPR37/ADORA2A/GPR161/ABCA1/ADCY6/APLP1/PRKACB/GNG2/GNAQ/NPY2R/WASF2/S1PR1/P2RY1/PALM/AKAP13/GNAI2/ATP2B4/PDE4D/GABBR1/RAMP2/EDN1/LPAR1/PDE4B/HTR1D/CALCRL/ADCY4/ADGRG6/PDE2A
GO:0045773	positive regulation of axon extension	35	-0.679171	-1.93835	0.000535785	0.00717495	0.00537893	1249	tags=31%, list=8%, signal=29%	TRPV2/MACF1/SEMA7A/EIF4G2/SEMA5A/BMPR2/MAP1B/PAK1/RAB11A/NRP1/FN1
GO:0071103	DNA conformation change	310	0.431743	1.51427	0.000536133	0.00717495	0.00537893	2504	tags=25%, list=16%, signal=21%	HMGA1/HMGA2/NPM1/NAV2/HMGB1/NAP1L1/RPS27A/TOP2A/CHD8/CUL4B/GPER1/CUL4A/TSPYL5/MCM4/NUSAP1/KNL1/NCAPD3/ANP32B/TP53/ACIN1/NCAPG/SETDB2/UBA52/SMC4/CCNB1/HMGB2/KAT6B/CENPU/H3C8/MPHOSPH8/HELLS/RFC3/H4C6/NCAPG2/MCM2/ASCC3/MCM3/CENPN/HJURP/RAD50/MCM6/MCM5/PARP10/H3C14/H3C15/GTF2H1/TSPY26P/MRE11/SMC2/SET/CHD2/H3C2/NCAPD2/TRIM28/H2AX/SMARCA1/IPO4/CDCA5/POLQ/ASF1B/TOP1MT/DHX9/GTF2H3/CDKN2A/CHD1L/GTF2F2/H1-…
GO:0009135	purine nucleoside diphosphate metabolic process	112	0.555481	1.75846	0.000543195	0.00717495	0.00537893	2139	tags=30%, list=14%, signal=26%	GAPDH/LDHA/ALDOA/AK4/AK3/NUP58/TPI1/TIGAR/PGAM1/OGT/TJP2/GPI/PFKP/HK2/ENO2/ENO1/PKM/PGM1/PRKAG1/PPARA/HK1/HIF1A/NUPR1/NUP188/PFKM/NDC1/NUP98/AK5/P2RX7/PFKFB3/ALDOC/PRKAG2/PRKAA2/NUP155
GO:0009179	purine ribonucleoside diphosphate metabolic process	112	0.555481	1.75846	0.000543195	0.00717495	0.00537893	2139	tags=30%, list=14%, signal=26%	GAPDH/LDHA/ALDOA/AK4/AK3/NUP58/TPI1/TIGAR/PGAM1/OGT/TJP2/GPI/PFKP/HK2/ENO2/ENO1/PKM/PGM1/PRKAG1/PPARA/HK1/HIF1A/NUPR1/NUP188/PFKM/NDC1/NUP98/AK5/P2RX7/PFKFB3/ALDOC/PRKAG2/PRKAA2/NUP155
GO:0046364	monosaccharide biosynthetic process	74	0.617437	1.84788	0.00054387	0.00717495	0.00537893	2105	tags=36%, list=14%, signal=32%	GAPDH/ALDOA/ATF4/TPI1/PGAM1/OGT/CHST15/GPI/ENO2/ARPP19/PCK2/TALDO1/ENO1/GOT2/AKR1B1/LEPR/PGM1/TKT/PPARA/PGD/SLC39A14/ALDOC/G6PD/SLC25A12/SESN2/GOT1/SLC37A4
GO:0001704	formation of primary germ layer	89	-0.526106	-1.76895	0.000544021	0.00717495	0.00537893	1166	tags=37%, list=8%, signal=34%	FOXC2/DUSP1/DKK1/POFUT2/HOXA11/ITGA4/EPHA2/SIX2/MACROH2A1/ITGB4/SNAI1/EXT2/NF2/BMPR2/TBX20/DUSP4/FOXF1/LAMA3/ITGB5/COL4A2/KLF4/TAL1/COL8A1/INHBA/SMAD1/ITGB1/COL5A2/MMP2/ITGA5/COL5A1/COL12A1/LAMB1/FN1
GO:0043038	amino acid activation	49	0.663261	1.8672	0.000544269	0.00717495	0.00537893	748	tags=29%, list=5%, signal=27%	GARS1/IARS1/MARS1/SARS1/EPRS1/AARS1/TARS1/CARS1/NARS1/YARS1/LARS1/CARS2/QARS1/DARS1
GO:0061001	regulation of dendritic spine morphogenesis	38	-0.681389	-2.00478	0.000548897	0.00720097	0.00539844	1769	tags=39%, list=12%, signal=35%	DBNL/LZTS3/NGEF/EFNA1/LRP8/ABI2/DNM3/ADAM10/EPHA4/PDLIM5/SHANK3/KALRN/NLGN1/TANC2/RELN
GO:0051017	actin filament bundle assembly	129	-0.467748	-1.67461	0.000549872	0.00720097	0.00539844	1233	tags=30%, list=8%, signal=28%	ARHGEF10/DMTN/PHLDB2/PIK3R1/ALMS1/SHROOM1/LCP1/MTOR/TNFAIP1/NF2/EVL/ACTG1/TACSTD2/WASF2/TPM1/MICAL1/PAK1/F11R/S1PR1/FMN2/MYO1B/RHOC/ARHGEF15/PPM1F/ITGB5/TJP1/SHANK3/CORO2B/PXN/CCN2/LPAR1/MARCKS/S100A10/ARHGAP28/DPYSL3/CGNL1/LIMCH1/NRP1/HSP90B1
GO:0051492	regulation of stress fiber assembly	74	-0.570419	-1.85137	0.00056416	0.00735276	0.00551223	2213	tags=49%, list=14%, signal=42%	TGFBR1/ROCK2/ASAP3/CARMIL1/INPP5K/TSC1/SDC4/SORBS3/TGFB3/ARHGEF10/PHLDB2/PIK3R1/ALMS1/MTOR/NF2/EVL/ACTG1/TACSTD2/WASF2/TPM1/PAK1/F11R/S1PR1/RHOC/ARHGEF15/PPM1F/TJP1/CORO2B/PXN/CCN2/LPAR1/S100A10/ARHGAP28/CGNL1/LIMCH1/NRP1
GO:0007006	mitochondrial membrane organization	132	0.538136	1.72338	0.000565169	0.00735276	0.00551223	3326	tags=39%, list=22%, signal=31%	OXA1L/BNIP3L/TFDP1/BNIP3/BCL2L11/SLC25A5/HK2/MTX3/PPP3R1/ATP5F1A/TP53/CALM3/ATP5F1B/BLOC1S2/ATP5MC2/GHITM/VDAC2/ATP5PB/ATP5MG/ATP5PO/ATP6/TIMM9/HSPA9/HSPA4/ATP5F1C/SLC9A1/CALM1/YWHAQ/IMMT/TMEM14A/BCL2/APOOL/YWHAB/TOMM70/TIMM8B/TOMM22/ATP5F1E/CHCHD10/CLN8/YWHAH/OPA1/E2F1/ATP8/NMT1/CHCHD3/SLC35F6/MUL1/RHOT1/TIMM10/YWHAE/ATP5MC1/TIMM22
GO:0007266	Rho protein signal transduction	109	-0.50395	-1.75683	0.00056913	0.00738009	0.00553272	1424	tags=32%, list=9%, signal=29%	ARHGAP1/ARHGEF10/ARHGAP35/FLOT1/RIPOR1/CDC42EP1/STARD8/PHACTR4/RASGRF2/KANK2/RTKN/LPAR6/CDC42EP4/ABCA1/TNFAIP1/ARHGAP29/RASIP1/BCR/ARHGEF28/ARHGEF2/F11R/AKAP13/CTNNAL1/RHOB/F2RL3/ARHGDIA/ABL2/NET1/F2R/HEG1/LPAR1/CELSR1/F2RL2/RHOJ/NRP1
GO:0048846	axon extension involved in axon guidance	32	-0.687828	-1.93143	0.000572973	0.00738167	0.00553391	1001	tags=56%, list=7%, signal=53%	SEMA4F/WNT3/SEMA4C/ALCAM/SEMA7A/SEMA3A/SEMA5A/SEMA3G/BMPR2/SEMA6B/SEMA3F/SLIT2/PLXNA3/SEMA6C/NRP2/SEMA3D/PLXNA4/NRP1
GO:1902284	neuron projection extension involved in neuron projection guidance	32	-0.687828	-1.93143	0.000572973	0.00738167	0.00553391	1001	tags=56%, list=7%, signal=53%	SEMA4F/WNT3/SEMA4C/ALCAM/SEMA7A/SEMA3A/SEMA5A/SEMA3G/BMPR2/SEMA6B/SEMA3F/SLIT2/PLXNA3/SEMA6C/NRP2/SEMA3D/PLXNA4/NRP1
GO:0007229	integrin-mediated signaling pathway	85	-0.540534	-1.80341	0.000583688	0.00749538	0.00561915	1524	tags=32%, list=10%, signal=29%	ADAM9/ITGA4/LIMS2/ISG15/DMTN/PHACTR4/TEC/ITGB4/CTNNA1/SEMA7A/LAMA5/ADAM10/LAMA3/ITGB5/FUT8/FERMT3/ITGB8/ITGB1/CCN2/ITGA10/CEACAM1/ADAM15/ITGA6/ITGA1/ITGA5/NRP1/FN1
GO:0071453	cellular response to oxygen levels	197	0.488597	1.64648	0.000598381	0.00764183	0.00572894	1999	tags=28%, list=13%, signal=25%	HMOX1/FOXO1/MDM2/AK4/STC2/ATF4/BNIP3L/CD34/BNIP3/CITED2/RPS27A/EIF4EBP1/AJUBA/DDAH1/CBL/TIGAR/PSMB5/PSME1/ERO1A/PDK3/VEGFA/ZFP36L1/NOP53/FAM162A/EPAS1/ATP6V1A/ENO1/MGARP/TP53/PSMD2/PDK1/UBA52/PHB2/CCNB1/CCNA2/MYC/STC1/RORA/PSMD5/SLC9A1/PSMD14/PSME2/HIGD1A/HIF1A/PSMA1/PSMA4/CPEB2/CHCHD2/PSMA6/PSMD10/TMBIM6/PTGIS/IRAK1/BCL2/PSMB7/BACH1
GO:0000028	ribosomal small subunit assembly	20	0.817486	1.98435	0.000598944	0.00764183	0.00572894	996	tags=50%, list=7%, signal=47%	RPS5/RPS14/RPSA/RPS10/PRKDC/RPS27L/RPS15/RPS27/RPS19/RPS28
GO:0001822	kidney development	232	-0.402049	-1.51882	0.000606123	0.00770864	0.00577903	1307	tags=19%, list=9%, signal=18%	PTCD2/DCN/NUP85/ASXL1/KANK2/JMJD6/HES1/SIX2/TFAP2A/ADAMTS6/SPRY1/TACSTD2/TBC1D32/CFLAR/ID3/LAMA5/AP2B1/BMP6/EPHA4/FGF2/SLIT2/PDGFB/PROX1/CYP26B1/SMAD6/FMN1/NOTCH1/SMAD1/SULF2/CTNNB1/PODXL/MEF2C/SOX4/MTSS1/TNS2/TEK/RARB/PLXND1/FBN1/TGFB2/FAT4/HYAL2/PECAM1/NID1
GO:0051130	positive regulation of cellular component organization	923	-0.301285	-1.27781	0.000612537	0.00776533	0.00582152	1485	tags=16%, list=10%, signal=16%	TENM3/ARF6/MAPRE2/FCHSD1/LRP8/KDM1A/ARHGEF10/ARHGAP35/FLOT1/BOK/HSP90AA1/TGFA/CDC42EP1/EPHA2/ABI2/LRRC7/MYO1C/APP/DCN/ULK1/VCP/TRPV2/PHLDB2/PIK3R1/FES/AGRN/ANXA2/MACROH2A1/ABCA7/CDC42EP4/HSPA1B/MPP7/PAN2/SYNJ1/LCP1/NUMA1/ABCA1/PLXNB1/LGALS3/MACF1/PSMC5/P3H1/KIDINS220/INSR/PPP2R5B/SH3GL1/MTOR/HTT/SEMA7A/ABCB4/WBP2/EIF4G2/COLGALT1/SEMA5A/BMF/NF2/TASOR/BBC3/RASIP1/SCYL2/LMAN1/EVL/BMPR2/ICAM1/GBA/DNM…
GO:0007346	regulation of mitotic cell cycle	523	0.385709	1.40724	0.000615847	0.00778242	0.00583434	3269	tags=34%, list=21%, signal=27%	CCND1/MDM2/CCND2/HMGA2/RDX/TFDP1/ASNS/PKIA/MKI67/APEX1/EIF4EBP1/RB1/PSMB5/PSME1/TPX2/E2F7/CEP57/PRKAR2B/RPL26/SMAD3/CUL4A/CDC16/ZFP36L1/ANLN/NOP53/ATM/BRCA2/GPNMB/NUSAP1/HECW2/FAM107A/HAUS6/DTL/PRKDC/EGFR/RPS27L/PCID2/CDKN1A/IL1A/PBX1/PCNA/CYLD/CHEK1/PRMT5/CDK1/TP53/GADD45A/PSMD2/CDK6/MAP3K20/CENPF/DCTN2/PHB2/PLK4/CNOT1/ZW10/CCNB1/KIF20B/NDC80/OBSL1/PSMG2/SPHK1/BTG3/PTPN11/CDC27/BUB1B/CLSPN/RCC1/…
GO:0031570	DNA integrity checkpoint	150	0.524196	1.71548	0.000639249	0.00805251	0.00603682	3318	tags=39%, list=22%, signal=31%	CCND1/MDM2/HMGA2/TFDP1/E2F7/RPL26/CUL4A/NOP53/ATM/DTL/PRKDC/RPS27L/CDKN1A/ABRAXAS1/PCNA/CHEK1/CDK1/TP53/GADD45A/MAP3K20/WDR76/CNOT1/CCNB1/PTPN11/CLSPN/EIF2AK4/USP28/CDC6/MRE11/E2F4/FANCD2/PRPF19/H2AX/BRCA1/GTSE1/FEM1B/PLK1/BTG2/CDT1/BRCC3/MAPK14/CDC25C/SYF2/PRMT1/RHNO1/CDC45/CDC5L/E2F1/CNOT6L/NAE1/HINFP/RAD17/TOPBP1/TNKS1BP1/DNA2/CARM1/BRIP1/MSH2/CDKN1B
GO:0048843	negative regulation of axon extension involved in axon guidance	23	-0.72678	-1.88485	0.000646389	0.00811668	0.00608493	1001	tags=61%, list=7%, signal=57%	SEMA4D/SEMA4F/WNT3/SEMA4C/SEMA7A/SEMA3A/SEMA5A/SEMA3G/SEMA6B/SEMA3F/PLXNA3/SEMA6C/SEMA3D/NRP1
GO:0009069	serine family amino acid metabolic process	35	0.714253	1.88394	0.000669895	0.00838531	0.00628632	1873	tags=31%, list=12%, signal=28%	SLC7A11/PSAT1/SHMT2/GCLM/SARS1/PHGDH/CBS/PSPH/CBSL/DHFR/MTHFD1
GO:0019725	cellular homeostasis	629	0.376486	1.38182	0.000685214	0.00855009	0.00640985	2427	tags=23%, list=16%, signal=20%	LOX/HMOX1/FTH1/CXCR4/TXNRD1/NQO1/RACK1/ALDOA/FOXO1/TPT1/MT2A/STC2/ATF4/RTN4/BNIP3/SLC12A2/HMGB1/GCLM/CAMK2N1/APEX1/HTR2B/GJA1/NCOA4/RASA3/SLC9A7/MICU2/SLC4A7/ACKR3/ERO1A/PDK3/NEDD8/GPER1/EDNRB/SMAD3/UBASH3B/CLN5/ANO6/IRS2/SLC25A23/TFRC/JAK2/HTR1B/HK2/PIK3CG/IL1A/PCK2/PCNA/CLNS1A/CHP1/GSR/TRPM7/ATP6V1A/SELENOT/OXCT1/RAB7A/PRDX3/CALM3/NEDD4L/ATP6V1C1/FAM155A/RAB38/ATP5F1B/RAP1GDS1/ATP6V1F/ITGAV/FTL…
GO:0019319	hexose biosynthetic process	69	0.604516	1.79367	0.000704191	0.00875934	0.00656672	2827	tags=41%, list=19%, signal=33%	GAPDH/ALDOA/ATF4/TPI1/PGAM1/OGT/CHST15/GPI/ENO2/ARPP19/PCK2/ENO1/GOT2/AKR1B1/LEPR/PGM1/PPARA/SLC39A14/ALDOC/SLC25A12/SESN2/GOT1/SLC37A4/MDH1/MDH2/PGK1/ATF3/SORD
GO:1902749	regulation of cell cycle G2/M phase transition	206	0.460001	1.55948	0.000722143	0.00895458	0.00671308	3227	tags=36%, list=21%, signal=29%	CCND1/HMGA2/NPM1/PKIA/PSMB5/PSME1/TPX2/CEP57/PRKAR2B/NOP53/ATM/HAUS6/DTL/DYRK3/CDKN1A/ABRAXAS1/PBX1/CHEK1/CDK1/TP53/PSMD2/CENPF/DCTN2/NEK10/PLK4/CCNB1/CLSPN/PCM1/CDC6/HMMR/PSMD5/HAUS4/MRE11/KIF14/CKAP5/PSMD14/PSME2/SMARCD3/HAUS2/PSMA1/PSMA4/CEP250/BRCA1/PSMA6/GTSE1/PSMD10/RAD21/PLK1/PSMB7/CENPJ/BRCC3/TUBB/NEK2/CDC25C/CDK5RAP2/CDK4/ATAD5/PSMC2/SYF2/PSMB4/PSMB8/MAPRE1/NINL/PSMA2/NABP1/PPP2R1A/NAE1/…
GO:0080135	regulation of cellular response to stress	604	0.378146	1.38746	0.000729873	0.00902223	0.0067638	1926	tags=20%, list=13%, signal=18%	HMGA1/SLC7A11/CD44/RACK1/FOXO1/TPT1/MDM2/RPS3/HMGA2/NPM1/ATF4/CD34/HSPA8/BMP2/HMGB1/RAP2A/NUP58/RELL1/CLU/AJUBA/DDAH1/HIPK3/STK24/TIGAR/RSL1D1/EPHB1/ACKR3/FLT4/RPL26/VEGFA/MIF/CUL4A/ATM/BCL2L11/HSPH1/SLC25A23/IER3/DYRK3/PRKDC/EGFR/DNAJC3/PPP1R15A/ABRAXAS1/IGBP1/MAP2K1/PCNA/FOXM1/YBX3/CYLD/SOD2/CHEK1/ENO1/TRAF5/QARS1/TP53/GADD45A/B2M/CREB3L1/MMS19/CDK6/SPRED1/TLR6/MAP3K20/WDR76/REST/TXN/SPRED2/POL…
GO:0060996	dendritic spine development	83	-0.526279	-1.7487	0.000732175	0.00902258	0.00676407	1824	tags=34%, list=12%, signal=30%	DLG5/HDAC6/ITSN1/DBNL/LZTS3/DIP2A/NGEF/EFNA1/ARF6/LRP8/SRGAP2/SLC12A5/ABI2/MTOR/EIF4G2/DNM3/ADAM10/EPHA4/PDLIM5/PLK2/SHANK3/KALRN/ZMYND8/LPAR1/MEF2C/NLGN1/TANC2/RELN
GO:0001755	neural crest cell migration	43	-0.621585	-1.87419	0.000736677	0.00904996	0.00678459	1001	tags=33%, list=7%, signal=31%	PHACTR4/SEMA7A/SEMA3A/SEMA5A/SEMA3G/SEMA6B/SEMA3F/LAMA5/KITLG/SEMA6C/NRP2/SEMA3D/NRP1/FN1
GO:0031032	actomyosin structure organization	152	-0.458788	-1.65974	0.000747285	0.00915194	0.00686104	1410	tags=29%, list=9%, signal=27%	ARHGEF10/CDC42BPB/FRMD5/PHLDB2/PIK3R1/ALMS1/RTKN/MTOR/TNFAIP1/MEF2A/NF2/FHOD3/EVL/ACTG1/TACSTD2/WASF2/FRMD6/CFLAR/TPM1/TNNT1/PAK1/F11R/S1PR1/RHOC/AKAP13/ARHGEF15/PPM1F/ITGB5/CDC42BPA/PROX1/CNN2/TJP1/EPB41L3/CORO2B/PXN/EDN1/CCN2/LPAR1/S100A10/ARHGAP28/CGNL1/ANKRD1/LIMCH1/NRP1
GO:0071456	cellular response to hypoxia	175	0.488677	1.62232	0.000756589	0.00923737	0.00692508	1999	tags=30%, list=13%, signal=26%	HMOX1/MDM2/AK4/STC2/BNIP3L/CD34/BNIP3/CITED2/RPS27A/EIF4EBP1/AJUBA/DDAH1/TIGAR/PSMB5/PSME1/ERO1A/PDK3/VEGFA/ZFP36L1/NOP53/FAM162A/EPAS1/ENO1/MGARP/TP53/PSMD2/PDK1/UBA52/PHB2/CCNB1/CCNA2/MYC/STC1/RORA/PSMD5/SLC9A1/PSMD14/PSME2/HIGD1A/HIF1A/PSMA1/PSMA4/CPEB2/CHCHD2/PSMA6/PSMD10/TMBIM6/PTGIS/IRAK1/BCL2/PSMB7/BACH1
GO:0090596	sensory organ morphogenesis	166	-0.435048	-1.59493	0.00076317	0.00928914	0.0069639	1625	tags=19%, list=11%, signal=17%	HIPK1/GDF11/HIPK2/TENM3/SLC9A3R1/EPHA2/PHACTR4/ABI2/SIX2/TFAP2A/CHD7/TUG1/TRIOBP/PRRX1/FBN2/WNT9A/PROX1/HDAC1/CYP26B1/SHROOM2/COL8A1/NECTIN3/EDN1/COL5A2/PTPRM/INSIG1/RARB/COL5A1/LRP5/FBN1/EFEMP1
GO:0071559	response to transforming growth factor beta	201	-0.42165	-1.58282	0.000780152	0.0094668	0.00709708	973	tags=19%, list=6%, signal=18%	CHST11/SPRY1/CDKN1C/ENG/CFLAR/DKK3/F11R/FAM89B/GLG1/FBN2/NREP/TGFB1/ITGB5/HSPA1A/COL4A2/FUT8/ACVRL1/LPXN/LTBP3/SMAD6/LTBP2/FURIN/PXN/SKIL/ITGB8/SMAD1/EDN1/ZFP36L2/HSPA5/MEF2C/SMURF2/CDH5/ANKRD1/FBN1/TGFB2/DAB2/LTBP1/PDE2A/HYAL2
GO:0055086	nucleobase-containing small molecule metabolic process	511	0.380593	1.38404	0.000807351	0.00976697	0.00732212	1920	tags=23%, list=13%, signal=21%	GAPDH/LDHA/TXNRD1/ALDOA/GARS1/AK4/AK3/SHMT2/NUP58/PNP/ENTPD1/TPI1/ADK/ADSS2/TIGAR/PDE7B/CSGALNACT1/UGGT2/ADA2/PGAM1/REXO2/PDK3/APOBEC3C/OGT/RRM2/COX2/ME1/TJP2/GPI/GNPDA1/HINT1/DPAGT1/PFKP/RAN/GMPR2/HK2/MTAP/IMPDH2/ENO2/NAMPT/ACSM3/DLAT/TYMS/GSR/ATP6V1A/ENO1/ATP5F1A/ACAT1/HPRT1/ATP5F1B/PRTFDC1/PDK1/ATP5MC2/LACC1/ATIC/ACSL4/SUCLA2/RHOQ/NAXD/ENPP4/PKM/PGM1/ATP5PB/EXTL2/ATP5MG/ATP5PO/ACSS1/GPX1/RNASE…
GO:0010594	regulation of endothelial cell migration	150	-0.475823	-1.71623	0.00085138	0.0102683	0.00769797	1068	tags=29%, list=7%, signal=28%	HDAC7/RIN2/SEMA5A/GLUL/HSPB1/BMPR2/BCAS3/FBXW7/PIK3C2A/FGF2/TGFB1/RHOB/SLIT2/FGF16/PTGS2/DLL4/PDGFB/ADGRA2/ATP2B4/KLF4/PLK2/ACVRL1/PROX1/PLCG1/NRP2/VASH1/PRCP/NOTCH1/MAP3K3/EDN1/NOS3/SRPX2/JUP/MMRN2/MEF2C/PTPRM/CEACAM1/KDR/ADAMTS9/TEK/CALR/RHOJ/NRP1/SPARC
GO:0000086	G2/M transition of mitotic cell cycle	240	0.447805	1.53609	0.000869915	0.0104545	0.00783757	3227	tags=36%, list=21%, signal=29%	CCND1/HMGA2/PKIA/FBXL3/AJUBA/PSMB5/PSME1/TPX2/CEP57/PRKAR2B/NOP53/ATM/HAUS6/DTL/CDKN1A/PBX1/ARPP19/FOXM1/CHEK1/CDK1/CALM3/PSMD2/SKP2/CENPF/DCTN2/PLK4/CCNB1/CCNA2/CLSPN/PCM1/CDC6/HMMR/CCNB2/PSMD5/HAUS4/MRE11/KIF14/CKAP5/PSMD14/CALM1/PSME2/OPTN/SMARCD3/HAUS2/PSMA1/PSMA4/CEP250/MELK/BRCA1/PSMA6/PSMD10/RAD21/PLK1/PSMB7/BACH1/CCNH/CENPJ/TUBB/BORA/NEK2/CDC25C/CDK5RAP2/CDK4/CDKN2B/PPP1CB/PSMC2/TPD52L1/S…
GO:0060548	negative regulation of cell death	736	0.368131	1.3633	0.000877901	0.0104545	0.00783757	2133	tags=24%, list=14%, signal=21%	HMOX1/RPS6/SLC7A11/CD44/NQO1/RACK1/RPS3A/FOXO1/TPT1/MDM2/CCND2/HMGA2/NPM1/ATF4/BNIP3L/IL6ST/CD34/GBE1/RPL10/BNIP3/CITED2/ASNS/CSNK2A2/SQSTM1/GCLM/DAD1/RPS27A/HTR2B/RB1/AXL/CLU/CBL/HIPK3/TIGAR/CHD8/UFM1/ACKR3/SPRY2/NOTCH2/PTK2/FLT4/VEGFA/MIF/EDNRB/SMAD3/TNFRSF10D/FHL2/GPNMB/IRS2/TFRC/IER3/CTTN/SLC25A5/JAK2/DYRK3/PRKDC/EGFR/DNAJC3/PCID2/CDKN1A/PIK3CG/IL1A/TNFRSF10B/IGBP1/BNIP2/BIRC2/LAMP3/YBX3/SOD2…
GO:0006897	endocytosis	440	-0.342855	-1.37789	0.000883316	0.0104545	0.00783757	1522	tags=19%, list=10%, signal=18%	HEATR5A/LRP12/RALBP1/CLCN5/STON2/ARF6/NPC1/LRP8/ITGA4/GPR107/ELMO1/FLOT1/HSP90AA1/STX1A/APP/RIN3/ANKRD13B/PACSIN2/CACNG8/PTPN1/LMBR1L/CTSL/TSC2/JMJD6/ANXA2/MSR1/ABCA7/SYNJ1/SYT11/SNCG/LGALS3/CYTH2/RIN2/APLP1/INSR/SH3GL1/ENPP1/LY75/SCYL2/CFI/PLA2R1/DNM3/WASF2/HIP1/HYOU1/ACKR4/SYNJ2/SELE/AP2B1/WASF1/PIK3C2A/NEDD4/GULP1/SSC5D/PDLIM7/DPYSL2/GRB2/ARHGAP27/ABL2/ATP9A/EEA1/SMPD1/FCHO2/RAB5B/MFGE8/EHD2/E…
GO:0016525	negative regulation of angiogenesis	73	-0.552459	-1.79311	0.00088591	0.0104545	0.00783757	482	tags=23%, list=3%, signal=23%	COL4A2/ATP2B4/KLF4/PLK2/TIE1/ECSCR/SPINK5/VASH1/CTNNB1/PTPRM/KLF2/ADAMTS9/TEK/HSPG2/TGFB2/STAB1/SPARC
GO:1901343	negative regulation of vasculature development	73	-0.552459	-1.79311	0.00088591	0.0104545	0.00783757	482	tags=23%, list=3%, signal=23%	COL4A2/ATP2B4/KLF4/PLK2/TIE1/ECSCR/SPINK5/VASH1/CTNNB1/PTPRM/KLF2/ADAMTS9/TEK/HSPG2/TGFB2/STAB1/SPARC
GO:2000181	negative regulation of blood vessel morphogenesis	73	-0.552459	-1.79311	0.00088591	0.0104545	0.00783757	482	tags=23%, list=3%, signal=23%	COL4A2/ATP2B4/KLF4/PLK2/TIE1/ECSCR/SPINK5/VASH1/CTNNB1/PTPRM/KLF2/ADAMTS9/TEK/HSPG2/TGFB2/STAB1/SPARC
GO:0007169	transmembrane receptor protein tyrosine kinase signaling pathway	563	-0.322576	-1.31772	0.000886286	0.0104545	0.00783757	1355	tags=18%, list=9%, signal=17%	ELMO1/SLC9A3R1/HSP90AA1/TGFA/EPHA2/CHMP6/MYO1C/DCN/EIF2AK3/PIK3R1/FGFR1/FES/PTPN1/TSC2/SMARCC1/MAPK11/JAK3/ZDHHC17/INSR/EFNA4/PPP2R5B/ENPP1/HSPB1/SPRY1/PTPRE/SOGA1/ACTG1/YES1/BCR/ARHGEF28/WASF2/HIP1/PAK1/CCND3/AP2B1/WASF1/AR/FBXW7/EIF4EBP2/PIK3C2A/EPHA4/NEDD4/ARPC1B/CBLB/RPS6KB1/CLEC14A/FGF2/TGFB1/BDNF/EFNB2/FGF16/PIK3R3/RASSF2/PDGFB/ADGRA2/GNAI2/COL4A2/MYORG/ANKS1A/GRB2/SETX/PLCG1/KIT/NRP2/SDC2/…
GO:0006096	glycolytic process	92	0.569665	1.76132	0.000887898	0.0104545	0.00783757	2139	tags=33%, list=14%, signal=28%	GAPDH/LDHA/ALDOA/NUP58/TPI1/TIGAR/PGAM1/OGT/GPI/PFKP/HK2/ENO2/ENO1/PKM/PGM1/PRKAG1/PPARA/HK1/HIF1A/NUPR1/NUP188/PFKM/NDC1/NUP98/P2RX7/PFKFB3/ALDOC/PRKAG2/PRKAA2/NUP155
GO:0006839	mitochondrial transport	247	0.442418	1.51992	0.000910692	0.0106912	0.00801499	3929	tags=42%, list=26%, signal=31%	OXA1L/BNIP3L/TFDP1/BNIP3/CSNK2A2/MICU2/SLC25A30/SLC25A6/BCL2L11/TOMM20/SLC25A23/DNAJC15/SLC25A5/HK2/PPP3R1/ATP5F1A/MGARP/TP53/RNF31/SLC25A36/ATP5F1B/BLOC1S2/UBE2D3/ATP5MC2/PITRM1/VDAC2/VPS11/TMEM14C/ATP5PB/ATP5MG/ATP5PO/ATP6/TIMM9/HSPA4/ATP5F1C/SLC9A1/AIP/TSPO/CPT1A/MIPEP/SFXN1/SLC25A15/YWHAQ/HAX1/TOMM34/VDAC1/TMEM14A/BCL2/PRKAG2/MFF/SLC25A12/PRKAA2/TIMM44/YWHAB/TOMM70/TIMM8B/SLC25A51/RAC2/LEPROT…
GO:0065004	protein-DNA complex assembly	212	0.452005	1.53458	0.000958134	0.011215	0.00840766	2848	tags=29%, list=19%, signal=24%	NPM1/HMGB1/NAP1L1/RPS27A/RB1/CUL4B/CUL4A/TSPYL5/MCM4/KNL1/ANP32B/TP53/ERCC5/CENPF/UBA52/HMGB2/KAT6B/CENPU/H3C8/HELLS/H4C6/MCM2/MCM3/CENPN/HJURP/MCM6/MCM5/H3C14/H3C15/GTF2H1/CENPE/TSPY26P/SET/H3C2/POLR1E/DLGAP5/H2AX/TAF1B/IPO4/ASF1B/RRN3/CDT1/CCNH/GTF2H3/CHD1L/DR1/H1-5/CENPK/RBBP7/PSMC2/H3C7/CENPP/CENPH/SENP6/CAND1/TCF4/CDC45/SMYD3/H2BC12/CENPI/CHAF1A
GO:0007015	actin filament organization	357	-0.362123	-1.42084	0.000985001	0.0114955	0.008618	1504	tags=22%, list=10%, signal=20%	RND1/ARF6/FCHSD1/ARHGEF10/ELMO1/ARHGAP35/DMTN/CDC42EP1/ABI2/MYO1C/PHLDB2/PIK3R1/ALMS1/CDC42EP4/TMSB10/SHROOM1/LCP1/CTNNA1/MTOR/TNFAIP1/DIAPH1/SSH2/SEMA5A/NF2/FHOD3/EVL/ACTG1/ICAM1/RHOBTB3/WIPF1/TACSTD2/WASF2/HIP1/ARHGEF2/TPM1/MICAL1/PAK1/F11R/WASF1/S1PR1/FMN2/TRIOBP/ARPC1B/MYO1B/RHOC/ARHGEF15/RHOB/PPM1F/ITGB5/SLIT2/MCU/PLEKHG2/FAT1/PROX1/GRB2/SHROOM2/TJP1/SPTBN5/SHANK3/FMN1/CORO2B/RND3/PXN/KANK3/…
GO:0060840	artery development	74	-0.558805	-1.81368	0.00100431	0.0116865	0.00876113	1520	tags=39%, list=10%, signal=35%	NKX3-1/GJA5/MYLK/ACVR2B/HEY2/HES1/CHD7/ADAMTS6/BMPR2/SUFU/ENG/FKBP10/ADGRF5/FOXF1/AP2B1/PRRX1/DLL4/LUZP1/ACVRL1/PROX1/SMAD6/NOTCH1/SOX4/MDK/ADAMTS9/PLXND1/NRP1/TGFB2/PDE2A
GO:0003206	cardiac chamber morphogenesis	82	-0.542028	-1.80338	0.00101438	0.0117692	0.00882316	1028	tags=33%, list=7%, signal=31%	HES1/CHD7/BMPR2/ENG/TBX20/NPY2R/TPM1/FOXF1/TGFB1/SLIT2/DLL4/PROX1/CCN1/POU4F1/NRP2/DHRS3/SMAD6/PARVA/NOTCH1/HEG1/MEF2C/SOX4/TEK/RARB/NRP1/TGFB2/ADGRG6
GO:0043066	negative regulation of apoptotic process	650	0.371964	1.37044	0.00108455	0.0125466	0.00940595	2133	tags=24%, list=14%, signal=21%	HMOX1/RPS6/CD44/NQO1/RPS3A/FOXO1/TPT1/MDM2/CCND2/HMGA2/NPM1/BNIP3L/IL6ST/GBE1/RPL10/BNIP3/CITED2/ASNS/CSNK2A2/SQSTM1/GCLM/DAD1/RPS27A/HTR2B/RB1/AXL/CLU/CBL/HIPK3/CHD8/UFM1/ACKR3/SPRY2/NOTCH2/PTK2/FLT4/VEGFA/MIF/EDNRB/SMAD3/TNFRSF10D/FHL2/IRS2/TFRC/IER3/CTTN/SLC25A5/JAK2/DYRK3/PRKDC/EGFR/DNAJC3/PCID2/CDKN1A/PIK3CG/IL1A/TNFRSF10B/IGBP1/BNIP2/BIRC2/LAMP3/YBX3/SOD2/ENO1/CAMK1D/PRDX3/YAP1/CDK1/QARS1/T…
GO:0040007	growth	713	-0.303311	-1.26117	0.00108827	0.012553	0.00941078	1522	tags=17%, list=10%, signal=16%	LRP12/HOXA11/UBAP2/DCLK1/DIPK2A/USP9X/ITGA4/HEY2/FHL1/WNT7B/SALL4/HSP90AA1/TNC/SLC12A5/APP/ULK1/JADE1/DERL2/TRPV2/TEC/RPTOR/AGRN/KMT2D/EGLN2/HSPA1B/MAPK11/MACF1/CPNE1/INSR/CHD7/MTOR/WWC3/SEMA7A/ENPP1/CREG1/BCL9/CHST11/EIF4G2/SEMA3A/SEMA5A/SEMA3G/EPC1/SPRY1/BMPR2/ADIPOR2/SEMA6B/TBX20/SEMA3F/TMED2/PI16/CFLAR/SIPA1/MAP1B/PAK1/ADAM10/PPIB/WASF1/AR/CLSTN1/S1PR1/TAOK2/ECM1/H3-3B/SPOCK1/AKAP13/CLSTN3/RP…
GO:0008544	epidermis development	198	-0.411415	-1.54353	0.0011025	0.0126804	0.00950625	1524	tags=25%, list=10%, signal=23%	ADAM9/KRT15/LRTOMT/LDB2/PLOD3/HEY2/SLC9A3R1/SRSF6/EPHA2/CTSL/HES1/MACROH2A1/NUMA1/FOSL2/SNAI1/GDF3/PRKCH/BCR/STS/EXPH5/CAPN1/LAMA5/ASAH1/KLF7/TRIOBP/EMP1/AGPAT2/LAMA3/KRT18/ATP2A2/CLIC4/KLF4/FABP5/HDAC1/CYP26B1/DSG2/UGCG/FURIN/SPINK5/INHBA/EDA2R/NOTCH1/KRT7/CCN2/JUP/CTNNB1/ELAPOR2/TGFB2/IGFBP5
GO:0048762	mesenchymal cell differentiation	187	-0.428573	-1.58814	0.0011187	0.0128294	0.00961799	2054	tags=29%, list=13%, signal=26%	DLG5/JAG1/LRP6/SEMA4C/ERBB4/GREM1/FOXC2/MAPK3/FAM83D/CUL7/POFUT2/TGFB3/KBTBD8/ZNF703/EFNA1/HEY2/GLIPR2/PHACTR4/USF3/PHLDB2/FGFR1/HES1/SIX2/MTOR/SNAI1/SEMA7A/SEMA3A/SEMA5A/SEMA3G/TASOR/SPRY1/ENG/SEMA6B/SEMA3F/LAMA5/PDCD4/KITLG/TGFB1/FOXA1/DAG1/SEMA6C/NRP2/NOTCH4/SEMA3D/NOTCH1/EDN1/CTNNB1/DDX5/MEF2C/ADAM15/MDK/NRP1/TGFB2/DAB2/FN1
GO:1901888	regulation of cell junction assembly	147	-0.454261	-1.64439	0.00113277	0.0129298	0.00969323	2054	tags=31%, list=13%, signal=27%	DLG5/TSC1/FZD5/SNCA/GREM1/MDGA1/RCC2/IL1RAPL1/SDC4/ARF6/FLOT1/DMTN/EPHA2/MYO1C/APP/PHLDB2/AGRN/MACF1/SNAI1/DAPK3/PRKCH/ACTG1/BCAS3/F11R/CLSTN1/CLSTN3/BDNF/PPM1F/PDLIM5/ACVRL1/VCL/TJP1/FLRT3/FMN1/SLITRK4/PEAK1/SRPX2/S100A10/MEF2C/KDR/TEK/NLGN1/LIMCH1/NRP1/FLRT2
GO:0030510	regulation of BMP signaling pathway	67	-0.55952	-1.80669	0.00113396	0.0129298	0.00969323	1505	tags=27%, list=10%, signal=24%	HIPK2/NEO1/HES1/NUMA1/GDF3/BMPR2/ENG/ACVRL1/CCN1/SMAD6/SKIL/NOTCH1/SMURF2/CRIM1/CDH5/FSTL1/ELAPOR2/FBN1
GO:0043467	regulation of generation of precursor metabolites and energy	138	0.525495	1.69146	0.00114435	0.0130108	0.00975397	2226	tags=30%, list=15%, signal=26%	AK4/PPP1R3B/SHMT2/BNIP3/HMGB1/NUP58/TIGAR/PGAM1/OGT/NOP53/IRS2/SLC25A23/DNAJC15/CDK1/TP53/NOA1/GHITM/PHB2/CCNB1/COX7A2L/PRKAG1/PPARA/CISD1/HIF1A/NUPR1/NUP188/NDC1/NUP98/ISCU/CHCHD2/P2RX7/IGF2/OPN3/PFKFB3/PRKAG2/PDE12/SLC25A12/PRKAA2/NUP155/UQCC2/PHLDA2
GO:0009416	response to light stimulus	251	0.440884	1.52084	0.0011612	0.0131647	0.00986933	2176	tags=20%, list=14%, signal=17%	MMP1/CCND1/SLC7A11/MME/NPM1/ATF4/ASNS/PPP1CC/SCARA3/FBXL3/CUL4B/RPL26/PITPNM1/BRCA2/DTL/EGFR/CDKN1A/PCNA/CHEK1/TP53/PCLAF/ERCC5/METTL3/POLH/MYC/EXT1/GPX1/ND3/TRIM32/EIF2AK4/USP28/PBK/CALM1/HIF1A/CEP250/SDE2/PTPRK/DDHD2/NMT2/MAPK13/FEN1/HOXA1/OPN3/GNA11/BCL2/NFATC4/METAP2/RHBDD1/MTA1/NDRG4
GO:0019216	regulation of lipid metabolic process	298	-0.371438	-1.43154	0.00117206	0.0132499	0.00993322	1223	tags=22%, list=8%, signal=20%	SLC45A3/PLPP1/MVD/SCAP/IDH1/ACACA/MACROH2A1/ABCA7/ABCA1/MTOR/SNAI1/ABCB4/MVK/NCOR2/NFYA/ADIPOR2/ADGRF5/SIN3B/LPCAT1/ACOX1/TM7SF2/ASAH1/DKK3/FBXW7/DHH/HELZ2/BMP6/FGF2/TGFB1/ACSL3/SREBF2/IGFBP7/FDPS/H6PD/FADS1/PTGS2/PDGFB/NCOA2/NPAS2/PROX1/FABP5/CCN1/KIT/HMGCR/FDFT1/IDI1/GLIPR1/DHCR7/CYP51A1/ZBTB20/PDP1/HMGCS1/GOLM1/LSS/LYN/TNFRSF21/SQLE/SCD/CEACAM1/TEK/ANKRD1/INSIG1/STARD4/FASN/LDLR
GO:0098739	import across plasma membrane	107	0.530956	1.6719	0.00118145	0.0133095	0.0099779	2712	tags=40%, list=18%, signal=33%	SLC7A11/SLC7A1/SLC12A2/SLC2A1/SLC9A7/SLC7A5/SLC3A2/SLC7A2/SLC1A4/SLC47A1/IRS2/SLC2A3/SLC16A2/FAM155A/WNK1/SLC46A1/SLC6A6/SLC31A1/SLC1A5/SLC6A9/ATP1A1/WNK3/KCNJ12/SLC9A1/SLC7A8/ARL6IP5/ISCU/SLC1A1/ATP1B3/SLC39A10/SLC39A14/ARL6IP1/SLC8A1/SLC36A4/HFE/SLC30A1/ACSL1/SLC12A6/SLC43A2/CLN8/SLC15A4/AKT1/RGS4
GO:0009411	response to UV	136	0.509914	1.64313	0.00118404	0.0133095	0.0099779	1966	tags=24%, list=13%, signal=21%	MMP1/CCND1/MME/NPM1/ATF4/SCARA3/CUL4B/RPL26/BRCA2/DTL/EGFR/CDKN1A/PCNA/CHEK1/TP53/PCLAF/ERCC5/METTL3/POLH/MYC/GPX1/TRIM32/EIF2AK4/USP28/PBK/SDE2/PTPRK/MAPK13/FEN1/OPN3/BCL2/NFATC4
GO:0003231	cardiac ventricle development	88	-0.513368	-1.72175	0.00119024	0.0133112	0.00997915	1513	tags=32%, list=10%, signal=29%	GJA5/HEY2/SALL4/PTCD2/HES1/CHD7/BMPR2/SUFU/ENG/TBX20/NPY2R/TPM1/FOXF1/AP2B1/TGFB1/SLIT2/DLL4/LUZP1/PROX1/CCN1/POU4F1/SMAD6/NOTCH1/HEG1/MEF2C/SOX4/TGFB2/PDE2A
GO:0008360	regulation of cell shape	130	-0.458799	-1.63694	0.00119089	0.0133112	0.00997915	1396	tags=26%, list=9%, signal=24%	ARHGAP35/SLC9A3R1/DMTN/CDC42EP1/FES/CDC42EP4/PLXNB1/DIAPH1/DAPK3/ICAM1/RHOBTB3/FGD6/TPM1/F11R/TAOK2/P2RY1/PALM/RHOC/FMNL2/RHOB/PLXNA3/DAG1/KIT/EPB41L3/PARVA/RND3/PLXNA4/LPAR1/ARHGAP18/KDR/PLXND1/RHOJ/FMNL3/FN1
GO:0071277	cellular response to calcium ion	60	-0.574743	-1.82608	0.00119555	0.0133257	0.00999001	1916	tags=30%, list=13%, signal=26%	MCOLN1/RASGRP2/SYT7/NCSTN/DMTN/SYT11/CPNE1/MEF2A/JUND/SYT9/CLIC4/SMPD1/CPNE5/EDN1/HSPA5/MEF2C/NLGN1/SYT1
GO:0006757	ATP generation from ADP	93	0.56937	1.76087	0.00119911	0.0133279	0.00999166	2139	tags=32%, list=14%, signal=28%	GAPDH/LDHA/ALDOA/NUP58/TPI1/TIGAR/PGAM1/OGT/GPI/PFKP/HK2/ENO2/ENO1/PKM/PGM1/PRKAG1/PPARA/HK1/HIF1A/NUPR1/NUP188/PFKM/NDC1/NUP98/P2RX7/PFKFB3/ALDOC/PRKAG2/PRKAA2/NUP155
GO:0045787	positive regulation of cell cycle	315	0.423629	1.48979	0.00122612	0.01359	0.0101882	2086	tags=26%, list=14%, signal=23%	CCND1/RPS15A/MDM2/CCND2/HMGA2/NPM1/RDX/TFDP1/CITED2/ASNS/FOSL1/APEX1/EIF4EBP1/RB1/UHRF2/E2F7/GPER1/RPL26/MIF/CUL4A/CDC16/ATM/BRCA2/BCL2L11/NUSAP1/DTL/DYRK3/EGFR/PCID2/CDKN1A/RPL23/IL1A/PBX1/CCPG1/PCNA/CIT/CHEK1/CDK1/TP53/GADD45A/MAP3K20/KIF23/PHB2/PLK4/CNOT1/CCNB1/KIF20B/NDC80/RAD51AP1/MAP10/SPHK1/PTPN11/CDC27/TRIM32/CDC6/KIF14/DUSP3/CDC14A/SMARCD3/NUPR1/DLGAP5/E2F4/RAD23A/SPAG5/ESPL1/RACGAP1/IGF…
GO:0009060	aerobic respiration	78	0.584808	1.76913	0.00125904	0.0138844	0.0104089	3319	tags=47%, list=22%, signal=37%	ND4/COX1/OXA1L/SHMT2/BNIP3/COX2/CS/NOP53/SDHD/DLAT/UQCRB/SUCLA2/COX7A2L/UQCRH/COX7C/COX15/COX4I1/HIF1A/SDHA/SUCLG2/UQCRC2/UQCRC1/COX8A/MDH1/NDUFA4/COX6A1/SDHB/MDH2/COX6B1/BLOC1S1/PDHA1/DLD/COX6C/NDUFS8/COX5A/COX5B/ME2
GO:0071345	cellular response to cytokine stimulus	807	0.357633	1.33108	0.00125968	0.0138844	0.0104089	2068	tags=21%, list=14%, signal=19%	MMP1/LOX/TNFSF15/HMOX1/CCND1/GAPDH/CXCR4/MME/CD44/RACK1/FOXO1/RPS3/VIM/MT2A/RPL3/MAT2A/IL6ST/HSPA8/SLC12A2/HMGB1/SQSTM1/GCLM/RPL13A/ADAM23/ELF1/CASP4/EPRS1/RPS27A/RPLP0/AKAP12/AXL/CBL/ARID5B/PSMB5/PSME1/EIF4A2/HLA-A/ACKR3/HLA-B/IRAK2/SPRY2/GPER1/VEGFA/MIF/SMAD3/ST3GAL6/ZFP36L1/JAK1/IRF6/IRS2/PFKP/TFRC/IRAK3/SLC25A5/JAK2/CARD8/OCLN/HK2/MTAP/CDKN1A/IL1A/ABCE1/PCK2/TALDO1/BIRC2/YBX3/CYLD/SOD2/TRAF5/…
GO:0071478	cellular response to radiation	162	0.487027	1.61206	0.00127823	0.0140499	0.010533	2205	tags=27%, list=14%, signal=23%	MMP1/MME/MDM2/HMGA2/NPM1/ATF4/NOX4/CUL4B/RPL26/TSPYL5/ATM/CDKN1A/PCNA/CHEK1/YAP1/TP53/GADD45A/LIG4/MAP3K20/METTL3/POLH/RAD51AP1/MYC/NUCKS1/EIF2AK4/USP28/PBK/FIGNL1/ZMPSTE24/CALM1/EEF1D/SDE2/PTPRK/H2AX/NMT2/MAPK13/GATA3/OPN3/NFATC4/METAP2/MAPK14/RHBDD1/EGR1
GO:1990138	neuron projection extension	136	-0.457479	-1.64467	0.00130644	0.0142987	0.0107195	1484	tags=26%, list=10%, signal=23%	DCLK1/USP9X/ITGA4/HSP90AA1/ULK1/TRPV2/MACF1/CPNE1/SEMA7A/EIF4G2/SEMA3A/SEMA5A/SEMA3G/BMPR2/SEMA6B/SEMA3F/MAP1B/PAK1/WASF1/RIMS2/SLIT2/DPYSL2/PLXNA3/VCL/SEMA6C/NRP2/CPNE5/FLRT3/RAB11A/SEMA3D/PLXNA4/CTNNB1/SYT1/NRP1/FN1
GO:0097120	receptor localization to synapse	45	-0.600294	-1.84269	0.00130807	0.0142987	0.0107195	2203	tags=31%, list=14%, signal=27%	NPTN/KIF5C/IQSEC2/DLG1/LRRC7/CACNG8/TAMALIN/ADAM10/CLSTN1/CEP112/ADAM22/DAG1/RAB11A/NLGN1
GO:0007389	pattern specification process	296	-0.360205	-1.38413	0.00134724	0.0146863	0.0110101	2325	tags=27%, list=15%, signal=24%	HHEX/EP300/HOXC10/C2CD3/HES4/MED12/TGFBR1/PCSK5/MDFI/WDR19/WNT3/RARG/LRP6/CCDC40/FZD5/ERBB4/GREM1/DNAH11/HOXD3/FOXC2/HOXA3/DKK1/HOXB6/PBX3/PCGF2/HIPK1/GDF11/PBX2/NKX3-1/HOXA11/HIPK2/SP8/ACVR2B/HEY2/WNT7B/DNAAF11/HOXA9/WLS/BHLHE40/HOXB8/GPR161/HES1/SIX2/HOXC4/TCF15/PGAP1/PRKACB/TULP3/SNAI1/SEMA3A/HOXC6/TASOR/SPRY1/BMPR2/SUFU/ENG/TBX20/SEMA3F/TMED2/HOXC9/TBC1D32/FOXF1/HOXB3/AR/LFNG/FOXA1/DLL4/ACVRL…
GO:0051493	regulation of cytoskeleton organization	436	-0.341411	-1.37125	0.00137877	0.0149889	0.0112369	2213	tags=27%, list=14%, signal=24%	TGFBR1/ROCK2/ASAP3/FSCN1/CARMIL1/RICTOR/NIN/ARFGEF1/MAP1S/INPP5K/PDGFA/TSC1/ARHGAP17/CCSAP/HDAC6/GSN/SNCA/SSH3/MAPK3/ATAT1/DBNL/MAP6/DYRK1A/DLG1/SDC4/TPPP/SORBS3/TGFB3/BMERB1/TMSB15B/RND1/ARF6/MAPRE2/FCHSD1/ARHGEF10/ARHGAP35/DMTN/CDC42EP1/ABI2/MYO1C/PHLDB2/PIK3R1/FES/ALMS1/CDC42EP4/TMSB10/HSPA1B/CDK2AP2/NUMA1/PLXNB1/MTOR/DIAPH1/DAPK3/SSH2/SEMA5A/NF2/FHOD3/EVL/TRIM36/ACTG1/ICAM1/RHOBTB3/MAP9/TBCD/…
GO:0009141	nucleoside triphosphate metabolic process	95	0.563269	1.74343	0.00139513	0.0151254	0.0113392	2630	tags=36%, list=17%, signal=30%	ALDOA/AK4/AK3/ADK/COX2/RAN/IMPDH2/TYMS/ATP6V1A/ENO1/ATP5F1A/ATP5F1B/ATP5MC2/RHOQ/PKM/ATP5PB/ATP5MG/ATP5PO/EFL1/ATP6/PPARA/CMPK1/CMPK2/ATP5F1C/NME2/ATP6V0C/AK5/PRKAG2/SLC25A12/NME5/ATP5F1E/UCK2/NUDT15/ADA
GO:0006415	translational termination	104	0.542476	1.69583	0.00140143	0.0151523	0.0113594	4650	tags=51%, list=30%, signal=36%	OXA1L/ABCE1/MRPL45/MRPL57/ETF1/GSPT1/MRPL15/MRPL52/DAP3/MRPL10/MRPS31/MRPS16/MRPS2/MRPS27/MTRF1/EIF5A2/MRPL19/GFM2/MRPL21/MRPL1/MRPS22/OGFOD1/PTCD3/MRPS33/MTRF1L/MRPL11/MRPS15/ERAL1/MRPL30/MRPL34/MRPL51/MRPL44/MRPL49/MRPS21/MRPL37/MRPS28/MRPS10/MRPL50/MRPS23/MRPL53/MRPL48/MRPL46/EIF5A/MRPS5/MRPS30/MRPS24/MRPL13/MRPL4/MRPL22/MRPL32/TRMT112/MRPS11/MRPS18B
GO:0051056	regulation of small GTPase mediated signal transduction	275	-0.384686	-1.46868	0.001409	0.0151927	0.0113897	1599	tags=24%, list=10%, signal=22%	CDC42SE1/NGEF/RALBP1/LRRC59/ARF6/MAPRE2/ARHGAP1/ARHGEF10/SRGAP2/ARHGAP35/FLOT1/ARHGAP31/STARD8/RASGRF2/KANK2/A2M/TSC2/RALGAPB/LPAR6/ARHGEF26/ABCA1/ARHGEF6/MADD/CYTH2/TNFAIP1/ARHGAP29/RASIP1/SPRY1/BCR/ARHGEF28/ARHGEF2/SIPA1/ARAP3/F11R/KITLG/RHOC/AKAP13/RHOB/SLIT2/F2RL3/PLEKHG2/ARHGDIA/CYTH1/GRB2/ABL2/NET1/F2R/CHN2/ARHGAP23/CHN1/SHC1/KALRN/NOTCH1/HEG1/LYN/LPAR1/ARHGAP18/ARHGAP28/CGNL1/F2RL2/ARHGEF1…
GO:1902903	regulation of supramolecular fiber organization	312	-0.364397	-1.41321	0.00145236	0.0156157	0.0117068	2213	tags=29%, list=14%, signal=25%	TGFBR1/ROCK2/ASAP3/CARMIL1/RICTOR/NIN/ARFGEF1/MAP1S/INPP5K/TSC1/HDAC6/GSN/SNCA/SSH3/DBNL/DYRK1A/DLG1/SDC4/SORBS3/TGFB3/BMERB1/TMSB15B/ARF6/FCHSD1/ARHGEF10/ARHGAP35/DMTN/CDC42EP1/ABI2/MYO1C/APP/PHLDB2/PIK3R1/FES/ALMS1/CDC42EP4/TMSB10/HSPA1B/NUMA1/MTOR/DAPK3/SSH2/COLGALT1/SEMA5A/NF2/FHOD3/EVL/ACTG1/ICAM1/TBCD/TACSTD2/WASF2/ARHGEF2/TPM1/MAP1B/PAK1/F11R/WASF1/S1PR1/TRIOBP/AKAP9/ARPC1B/RHOC/AKAP13/ARH…
GO:0006399	tRNA metabolic process	178	0.466006	1.54479	0.0014561	0.0156157	0.0117068	4858	tags=44%, list=32%, signal=30%	GARS1/IARS1/MARS1/SARS1/EPRS1/RPPH1/AARS1/TARS1/CARS1/NARS1/YARS1/LARS1/CARS2/QARS1/DARS1/ALKBH8/WARS2/RPUSD4/TRUB1/OSGEP/KARS1/EEF1E1/TRMT5/GRSF1/IARS2/PPA1/NAT10/TRMT1L/FARSB/CSTF2/YARS2/TARBP1/URM1/PUS3/RARS2/GATC/PPA2/C9orf64/TYW3/MTO1/SSB/ELAC2/RARS1/TSEN15/TSEN2/TRMT13/RPP30/TRPT1/ADAT1/DPH3/OSGEPL1/ELP1/TP53RK/TRNT1/KTI12/TARS2/GATB/TRMT1/NARS2/TRIT1/ADAT2/ELP2/DTWD1/PARS2/TRMT2B/TRMT61B/R…
GO:0071824	protein-DNA complex subunit organization	244	0.442535	1.52026	0.00146185	0.0156351	0.0117214	2848	tags=28%, list=19%, signal=23%	HMGA1/NPM1/HMGB1/SUPT16H/NAP1L1/RPS27A/RB1/CUL4B/CUL4A/TSPYL5/MCM4/RPL23/KNL1/ANP32B/TP53/ERCC5/CENPF/UBA52/HMGB2/KAT6B/CENPU/H3C8/MYC/HELLS/H4C6/MCM2/MCM3/CENPN/HJURP/MCM6/MCM5/H3C14/H3C15/GTF2H1/CENPE/TSPY26P/ANP32E/SET/SMARCD3/H3C2/POLR1E/DLGAP5/H2AX/TAF1B/IPO4/ASF1B/RRN3/CDT1/CCNH/GTF2H3/CHD1L/DR1/H1-5/CENPK/RBBP7/PSMC2/H3C7/CENPP/CENPH/SENP6/CAND1/TCF4/CDC45/SMYD3/SUPT6H/H2BC12/CENPI/CHAF1A
GO:0090068	positive regulation of cell cycle process	239	0.446378	1.53288	0.00149439	0.0159402	0.01195	2387	tags=29%, list=16%, signal=25%	CCND1/MDM2/CCND2/HMGA2/NPM1/RDX/TFDP1/APEX1/RB1/UHRF2/E2F7/RPL26/CUL4A/CDC16/ATM/NUSAP1/DTL/DYRK3/EGFR/PCID2/CDKN1A/RPL23/IL1A/PBX1/PCNA/CIT/CDK1/TP53/GADD45A/MAP3K20/KIF23/PHB2/PLK4/CNOT1/CCNB1/KIF20B/NDC80/RAD51AP1/MAP10/SPHK1/CDC27/CDC6/KIF14/CDC14A/SMARCD3/DLGAP5/E2F4/SPAG5/ESPL1/RACGAP1/IGF2/BRCA1/GTSE1/CDCA5/FEN1/PLRG1/CEP295/RAD21/MED1/BTG2/CDT1/CENPJ/LSM11/CDC25C/UBE2E2/MAD2L1/CDK4/ATAD5/…
GO:0008637	apoptotic mitochondrial changes	102	0.536069	1.67681	0.00152639	0.0161961	0.012142	3735	tags=46%, list=24%, signal=35%	BNIP3L/TFDP1/BNIP3/GCLM/CLU/GPER1/JUN/BCL2L11/FAM162A/SLC25A5/HK2/SOD2/PPP3R1/TP53/BLOC1S2/GHITM/VDAC2/NDUFS1/GPX1/YWHAQ/PSMD10/AIFM2/TMEM14A/BCL2/MFF/YWHAB/DNM1L/CHCHD10/AKT1/YWHAH/OPA1/E2F1/NMT1/SLC25A4/ARRB2/SLC35F6/MUL1/RHOT1/WDR35/YWHAE/HGF/VPS35/TRIAP1/PDCD5/TIMM50/FXN/BAK1
GO:0048285	organelle fission	409	0.396533	1.42354	0.00152801	0.0161961	0.012142	2551	tags=29%, list=17%, signal=24%	BNIP3/MKI67/RB1/TOP2A/TPX2/PDS5B/CHAMP1/CDC16/ANLN/ATM/BRCA2/BCL2L11/NUSAP1/HECW2/RPL24/RAN/MZT1/PCID2/ABRAXAS1/IL1A/CHEK1/KIF11/NCAPD3/PRMT5/CDK1/TDRD9/PTTG1/NCAPG/CCNE2/CCNB1IP1/PRC1/CENPF/KIF23/DCTN2/PHB2/EPS8/SMC4/ZW10/CCNB1/KIF20B/NDC80/OBSL1/RAD51AP1/PSMG2/MAP10/KIF18A/SPHK1/CDC27/BUB1B/NCAPG2/RAD50/PIBF1/RCC1/CENPE/CDC6/CCNB2/KIF4A/C11orf80/CHMP4A/FIGNL1/MRE11/KIF14/MYBL2/SMC2/SPDL1/CDC14A…
GO:0006066	alcohol metabolic process	275	-0.383046	-1.46241	0.00153063	0.0161961	0.012142	1961	tags=24%, list=13%, signal=21%	INPP1/SNCA/PNPLA2/NSDHL/CYP27C1/CYP46A1/NFE2L1/TKFC/CBR4/CYP39A1/NFYB/CUBN/HSD17B7/ACLY/CYP1B1/GCH1/NPC1/PLPP1/APP/MVD/SCAP/IDH1/ACACA/SYNJ1/ABCA1/MVK/GALK1/MOXD1/GBA/NFYA/ACER3/TM7SF2/ASAH1/SYNJ2/SRD5A3/DKK3/P2RY1/BMP6/FGF2/SREBF2/FDPS/H6PD/SPTLC2/PLCG1/SMPD1/NUDT4/ACAT2/DHRS3/HMGCR/FDFT1/IDI1/DHCR7/CYP51A1/HMGCS1/LSS/BPNT2/SQLE/SCD/DHCR24/MSMO1/INSIG1/LRP5/FASN/ALDH1A1/LDLR/SULT1B1
GO:2001020	regulation of response to DNA damage stimulus	210	0.454455	1.54184	0.00155026	0.0163602	0.0122649	2056	tags=23%, list=13%, signal=20%	CD44/TPT1/MDM2/RPS3/HMGA2/HMGB1/CLU/TIGAR/ACKR3/RPL26/MIF/CUL4A/ATM/IER3/DYRK3/PRKDC/EGFR/ABRAXAS1/PCNA/FOXM1/CHEK1/TP53/MMS19/SPRED1/MAP3K20/WDR76/SPRED2/POLH/DEK/RAD51AP1/MYC/TRIM32/UBE2V1/FIGNL1/ZMPSTE24/MGMT/TRIM28/SPIRE1/EEF1E1/H2AX/BRCA1/PSMD10/FEM1B/UBE2N/POLQ/BCL2/DHX9/BRCC3/RNF169
GO:0030509	BMP signaling pathway	107	-0.471858	-1.64169	0.00157532	0.0164719	0.0123487	1925	tags=30%, list=13%, signal=26%	UBE2O/HIVEP1/GREM1/MAPK3/TGFB3/HIPK2/USP9X/ACVR2B/NEO1/HES1/NUMA1/GDF3/BMPR2/ENG/PDCD4/BMP6/GDF7/TGFB1/ACVRL1/CCN1/SMAD6/SKIL/NOTCH1/SMAD1/DDX5/SMURF2/CRIM1/CDH5/FSTL1/ELAPOR2/FBN1/TGFB2
GO:0033865	nucleoside bisphosphate metabolic process	117	-0.47862	-1.68902	0.00157745	0.0164719	0.0123487	1843	tags=22%, list=12%, signal=20%	ACOT11/ACOT7/CBR4/DIP2A/ACLY/ELOVL5/HSD17B12/SLC35B2/MVD/ACACA/FAR1/ENPP1/MVK/ELOVL1/ACSM2A/ACSL3/TPST2/ACSL5/HMGCR/PDP1/HMGCS1/BPNT2/SCD/FASN/CROT/SULT1B1
GO:0033875	ribonucleoside bisphosphate metabolic process	117	-0.47862	-1.68902	0.00157745	0.0164719	0.0123487	1843	tags=22%, list=12%, signal=20%	ACOT11/ACOT7/CBR4/DIP2A/ACLY/ELOVL5/HSD17B12/SLC35B2/MVD/ACACA/FAR1/ENPP1/MVK/ELOVL1/ACSM2A/ACSL3/TPST2/ACSL5/HMGCR/PDP1/HMGCS1/BPNT2/SCD/FASN/CROT/SULT1B1
GO:0034032	purine nucleoside bisphosphate metabolic process	117	-0.47862	-1.68902	0.00157745	0.0164719	0.0123487	1843	tags=22%, list=12%, signal=20%	ACOT11/ACOT7/CBR4/DIP2A/ACLY/ELOVL5/HSD17B12/SLC35B2/MVD/ACACA/FAR1/ENPP1/MVK/ELOVL1/ACSM2A/ACSL3/TPST2/ACSL5/HMGCR/PDP1/HMGCS1/BPNT2/SCD/FASN/CROT/SULT1B1
GO:0009144	purine nucleoside triphosphate metabolic process	76	0.589847	1.77217	0.00159925	0.0166557	0.0124865	1348	tags=29%, list=9%, signal=27%	ALDOA/AK4/AK3/ADK/COX2/RAN/IMPDH2/ATP6V1A/ENO1/ATP5F1A/ATP5F1B/ATP5MC2/RHOQ/PKM/ATP5PB/ATP5MG/ATP5PO/EFL1/ATP6/PPARA/ATP5F1C/NME2
GO:0048675	axon extension	100	-0.499344	-1.71255	0.00163323	0.0169651	0.0127184	1484	tags=27%, list=10%, signal=25%	DCLK1/USP9X/HSP90AA1/ULK1/TRPV2/MACF1/SEMA7A/EIF4G2/SEMA3A/SEMA5A/SEMA3G/BMPR2/SEMA6B/SEMA3F/MAP1B/PAK1/SLIT2/DPYSL2/PLXNA3/VCL/SEMA6C/NRP2/RAB11A/SEMA3D/PLXNA4/NRP1/FN1
GO:0051985	negative regulation of chromosome segregation	40	0.648423	1.77356	0.00165719	0.0171243	0.0128378	2271	tags=52%, list=15%, signal=45%	ATM/PCID2/PTTG1/CENPF/ZW10/CCNB1/NDC80/PSMG2/BUB1B/SPDL1/BUB1/BUB3/ZWINT/USP44/TTK/RAD21/PLK1/CDT1/TRIP13/MAD2L1/CDK5RAP2
GO:1905819	negative regulation of chromosome separation	40	0.648423	1.77356	0.00165719	0.0171243	0.0128378	2271	tags=52%, list=15%, signal=45%	ATM/PCID2/PTTG1/CENPF/ZW10/CCNB1/NDC80/PSMG2/BUB1B/SPDL1/BUB1/BUB3/ZWINT/USP44/TTK/RAD21/PLK1/CDT1/TRIP13/MAD2L1/CDK5RAP2
GO:0061572	actin filament bundle organization	132	-0.461486	-1.6569	0.00167604	0.0172741	0.0129501	1233	tags=30%, list=8%, signal=27%	ARHGEF10/DMTN/PHLDB2/PIK3R1/ALMS1/SHROOM1/LCP1/MTOR/TNFAIP1/NF2/EVL/ACTG1/TACSTD2/WASF2/TPM1/MICAL1/PAK1/F11R/S1PR1/FMN2/MYO1B/RHOC/ARHGEF15/PPM1F/ITGB5/TJP1/SHANK3/CORO2B/PXN/CCN2/LPAR1/MARCKS/S100A10/ARHGAP28/DPYSL3/CGNL1/LIMCH1/NRP1/HSP90B1
GO:0048588	developmental cell growth	174	-0.420116	-1.55148	0.00168628	0.0173346	0.0129954	1484	tags=25%, list=10%, signal=23%	DCLK1/USP9X/ITGA4/HSP90AA1/APP/ULK1/TRPV2/KMT2D/MACF1/CPNE1/MTOR/SEMA7A/EIF4G2/SEMA3A/SEMA5A/SEMA3G/BMPR2/SEMA6B/SEMA3F/PI16/MAP1B/PAK1/WASF1/AKAP13/RIMS2/BDNF/SLIT2/PDLIM5/DPYSL2/PLXNA3/VCL/SEMA6C/NRP2/CPNE5/FLRT3/RAB11A/SEMA3D/PLXNA4/EDN1/CTNNB1/SYT1/NRP1/FN1
GO:0006979	response to oxidative stress	359	0.406935	1.45162	0.0017511	0.0179544	0.0134601	2312	tags=24%, list=15%, signal=21%	HMOX1/PTGS1/ND5/SLC7A11/COX1/LDHA/TXNRD1/NQO1/RACK1/FOXO1/RPS3/ATF4/ETV5/BNIP3/GCLM/MMP14/FOSL1/APEX1/SCARA3/EEF2/PSIP1/AXL/STK24/NOX4/PSMB5/ERO1A/JUN/MGST1/MYEF2/JAK2/EGFR/EPAS1/ETS1/PCNA/GPX8/GSR/SOD2/PRDX3/CAMKK2/TP53/TLR6/REST/PDK1/TXN/TXNIP/CCNA2/LONP1/GPX3/SPHK1/GPX1/PRDX4/ND3/NEIL1/NME2/PXDN/HIF1A/SESN1/ARL6IP5/FANCD2/CPEB2/MELK/CHCHD2/SLC1A1/PTPRK/APOD/MAPK13/AIFM2/DHFR/SRXN1/ZNF277/BCL2/…
GO:0044331	cell-cell adhesion mediated by cadherin	23	-0.687639	-1.78334	0.00176389	0.018039	0.0135235	1888	tags=52%, list=12%, signal=46%	MMP24/AFDN/FLOT1/ADAM19/BMP6/PPM1F/FOXA1/TJP1/CTNND1/NOTCH4/NOTCH1/CDH5
GO:1901989	positive regulation of cell cycle phase transition	85	0.568326	1.73953	0.00178913	0.0182501	0.0136818	2387	tags=35%, list=16%, signal=30%	CCND1/CCND2/NPM1/RDX/TFDP1/APEX1/RB1/CUL4A/CDC16/DTL/DYRK3/EGFR/PBX1/CDK1/PHB2/CCNB1/CDC27/CDC6/SMARCD3/DLGAP5/ESPL1/CDCA5/PLRG1/CDT1/LSM11/CDC25C/UBE2E2/CDK4/ATAD5/UBE2C
GO:0048048	embryonic eye morphogenesis	25	-0.697992	-1.8359	0.00180125	0.0182568	0.0136868	2060	tags=48%, list=13%, signal=42%	RARG/LRP6/FZD5/HIPK1/HIPK2/PHACTR4/TFAP2A/FBN2/PROX1/RARB/FBN1/EFEMP1
GO:0140058	neuron projection arborization	25	-0.697815	-1.83543	0.00180125	0.0182568	0.0136868	1085	tags=36%, list=7%, signal=33%	SPRY3/DVL3/MACF1/SEMA3A/TAOK2/MOV10/FZD4/NLGN1/NRP1
GO:0018212	peptidyl-tyrosine modification	261	-0.375724	-1.43777	0.0018036	0.0182568	0.0136868	1505	tags=22%, list=10%, signal=20%	HIPK2/EFNA1/LRP8/PARP9/DMTN/TGFA/EPHA2/CHMP6/ABI2/APP/TEC/FGFR1/RAP2C/FES/PTPN1/HES1/JAK3/IL15/INSR/PPP2R5B/MTOR/SAMSN1/AATK/NF2/ICAM1/ARHGEF2/RIPK2/TNFSF18/FBXW7/BMP6/EPHA4/KITLG/CBLB/TGFB1/BDNF/TPST2/PDGFB/ROR1/ABL2/KIT/TAL1/TIE1/EHD4/SHC1/GPRC5A/LYN/PEAK1/MAP2K6/KDR/TEK/GPRC5B/EPHB4/ITGA5/NRP1/HYAL2/RELN/PECAM1/EFEMP1
GO:1903670	regulation of sprouting angiogenesis	33	-0.645493	-1.81284	0.00185408	0.0187201	0.0140341	578	tags=36%, list=4%, signal=35%	GLUL/FGF2/KLF4/TJP1/SMAD1/KLF2/CEMIP2/CEACAM1/ADAMTS9/ITGA5/PPP1R16B/RHOJ
GO:0009145	purine nucleoside triphosphate biosynthetic process	58	0.61652	1.77775	0.00187816	0.0189151	0.0141803	2362	tags=40%, list=15%, signal=34%	ALDOA/AK4/ADK/COX2/IMPDH2/ATP6V1A/ENO1/ATP5F1A/ATP5F1B/ATP5MC2/PKM/ATP5PB/ATP5MG/ATP5PO/ATP6/PPARA/ATP5F1C/NME2/ATP6V0C/PRKAG2/SLC25A12/NME5/ATP5F1E
GO:0008608	attachment of spindle microtubules to kinetochore	33	0.670523	1.76464	0.00189189	0.0190051	0.0142478	3164	tags=61%, list=21%, signal=48%	RB1/CHAMP1/ABRAXAS1/KNL1/CCNB1/NDC80/CENPE/BUB3/SPAG5/RACGAP1/SGO1/CDT1/NEK2/KIF2C/BOD1/NUF2/RMDN1/ZNF207/CDC42/AURKB
GO:1901890	positive regulation of cell junction assembly	65	-0.541348	-1.73408	0.00190353	0.0190738	0.0142993	667	tags=20%, list=4%, signal=19%	CLSTN1/CLSTN3/BDNF/PPM1F/FLRT3/FMN1/SRPX2/S100A10/KDR/TEK/NLGN1/NRP1/FLRT2
GO:0046847	filopodium assembly	49	-0.581308	-1.79555	0.00193574	0.0192377	0.0144221	2247	tags=43%, list=15%, signal=37%	RALA/TGFBR1/FSCN1/RAB5A/FGD1/TGFB3/ARF6/SRGAP2/DMTN/PIK3R1/AGRN/ITGB4/DNM3/FGD6/BCAS3/PALM/ZMYND8/DPYSL3/NLGN1/PPP1R16B/NRP1
GO:0009187	cyclic nucleotide metabolic process	28	-0.689958	-1.90247	0.00194184	0.0192377	0.0144221	1688	tags=39%, list=11%, signal=35%	PDE8A/PDE10A/EPHA2/ADCY6/GUCY1A1/GUCY1B1/PDE4D/PDE4B/ADCY4/GUCY1A2/PDE2A
GO:1902930	regulation of alcohol biosynthetic process	58	-0.57943	-1.83299	0.0019473	0.0192377	0.0144221	1223	tags=38%, list=8%, signal=35%	MVD/SCAP/ACACA/MVK/NFYA/TM7SF2/DKK3/P2RY1/BMP6/SREBF2/FDPS/H6PD/HMGCR/FDFT1/IDI1/DHCR7/CYP51A1/HMGCS1/LSS/SQLE/SCD/FASN
GO:0006735	NADH regeneration	21	0.776473	1.89438	0.00194898	0.0192377	0.0144221	1481	tags=57%, list=10%, signal=52%	GAPDH/ALDOA/TPI1/PGAM1/GPI/PFKP/HK2/ENO2/ENO1/PKM/HK1/PFKM
GO:0061621	canonical glycolysis	21	0.776473	1.89438	0.00194898	0.0192377	0.0144221	1481	tags=57%, list=10%, signal=52%	GAPDH/ALDOA/TPI1/PGAM1/GPI/PFKP/HK2/ENO2/ENO1/PKM/HK1/PFKM
GO:0061718	glucose catabolic process to pyruvate	21	0.776473	1.89438	0.00194898	0.0192377	0.0144221	1481	tags=57%, list=10%, signal=52%	GAPDH/ALDOA/TPI1/PGAM1/GPI/PFKP/HK2/ENO2/ENO1/PKM/HK1/PFKM
GO:0032231	regulation of actin filament bundle assembly	84	-0.506986	-1.68481	0.00198904	0.0195844	0.0146821	2213	tags=44%, list=14%, signal=38%	TGFBR1/ROCK2/ASAP3/CARMIL1/INPP5K/TSC1/SDC4/SORBS3/TGFB3/ARHGEF10/PHLDB2/PIK3R1/ALMS1/MTOR/NF2/EVL/ACTG1/TACSTD2/WASF2/TPM1/PAK1/F11R/S1PR1/RHOC/ARHGEF15/PPM1F/TJP1/SHANK3/CORO2B/PXN/CCN2/LPAR1/S100A10/ARHGAP28/CGNL1/LIMCH1/NRP1
GO:0090287	regulation of cellular response to growth factor stimulus	214	-0.397047	-1.50019	0.00200124	0.0196558	0.0147356	1291	tags=23%, list=8%, signal=21%	MYO1C/DCN/FGFR1/PTPN1/HES1/NUMA1/ZDHHC17/PPP2R5B/CHST11/GDF3/SPRY1/BMPR2/CDKN1C/ENG/CFLAR/DKK3/WASF1/FAM89B/GLG1/NEDD4/FBN2/NREP/FGF2/TGFB1/SLIT2/FGF16/HSPA1A/ADGRA2/ATP2B4/ACVRL1/CCN1/SMAD6/SKIL/NOTCH1/FZD4/CASK/SULF2/MMRN2/HSPA5/SMURF2/CRIM1/CDH5/FSTL1/ITGA5/ELAPOR2/FBN1/DAB2/LTBP1/HHIP
GO:0031145	anaphase-promoting complex-dependent catabolic process	78	0.572721	1.73256	0.00205517	0.0201342	0.0150943	3900	tags=50%, list=26%, signal=37%	RPS27A/PSMB5/PSME1/CDC16/CDK1/PSMD2/PTTG1/UBA52/CCNB1/CDC27/BUB1B/PSMD5/PSMD14/PSME2/UBE2E1/PSMA1/PSMA4/BUB3/PSMA6/PSMD10/PLK1/ANAPC1/PSMB7/MAD2L1/UBE2C/PSMC2/PSMB4/PSMB8/ANAPC16/PSMA2/UBE2D1/FBXO5/AURKB/CDC20/PSMD7/UBC/PSMD4/PSMD8/UBE2S
GO:0051491	positive regulation of filopodium assembly	25	-0.692855	-1.82239	0.00206011	0.0201342	0.0150943	2247	tags=52%, list=15%, signal=44%	RALA/TGFBR1/FSCN1/TGFB3/PIK3R1/AGRN/DNM3/BCAS3/PALM/ZMYND8/DPYSL3/NLGN1/NRP1
GO:0031099	regeneration	142	0.48884	1.58411	0.00211002	0.0205714	0.015422	2028	tags=28%, list=13%, signal=25%	HMOX1/ANGPT2/CCND1/TGFBR2/CYTB/CSNK2A2/AXL/RPL30/STK24/MTPN/JAK2/EGFR/CDKN1A/TYMS/MAP2K1/PCNA/LAMB2/PRMT5/YAP1/JAM3/ATIC/CCNB1/CCNA2/PKM/TGFBR3/GPX1/PTCH1/LRP1/TSPO/PPP3CA/CPT1A/LPIN1/PPAT/NINJ1/APOD/KLF5/DHFR/BCL2/MED1/CD9
GO:0044774	mitotic DNA integrity checkpoint	102	0.526716	1.64755	0.00215894	0.0209967	0.0157409	1554	tags=23%, list=10%, signal=20%	CCND1/MDM2/HMGA2/TFDP1/E2F7/RPL26/NOP53/ATM/PRKDC/RPS27L/CDKN1A/PCNA/CDK1/TP53/GADD45A/MAP3K20/CNOT1/CCNB1/CLSPN/CDC6/MRE11/E2F4/FANCD2
GO:0002576	platelet degranulation	95	-0.487294	-1.66461	0.0021757	0.021108	0.0158243	1382	tags=25%, list=9%, signal=23%	DMTN/APP/A2M/SYTL4/FAM3C/TOR4A/PCYOX1L/TAGLN2/PHACTR2/ECM1/TGFB1/PDGFB/MANF/VCL/QSOX1/ENDOD1/FERMT3/SELP/LYN/VWF/TGFB2/PECAM1/SPARC/FN1
GO:0034599	cellular response to oxidative stress	247	0.427668	1.46924	0.0021989	0.0212811	0.0159541	2439	tags=27%, list=16%, signal=23%	HMOX1/SLC7A11/TXNRD1/NQO1/RACK1/FOXO1/RPS3/ATF4/ETV5/BNIP3/APEX1/AXL/STK24/NOX4/ERO1A/JUN/MGST1/JAK2/EGFR/EPAS1/ETS1/PCNA/GPX8/GSR/SOD2/PRDX3/CAMKK2/TP53/TLR6/REST/PDK1/TXN/CCNA2/LONP1/GPX3/SPHK1/GPX1/NME2/HIF1A/ARL6IP5/FANCD2/CPEB2/MELK/CHCHD2/SLC1A1/PTPRK/MAPK13/AIFM2/DHFR/SRXN1/ZNF277/BCL2/PLEKHA1/G6PD/RIPK3/MET/STX2/SESN2/PRKD1/PRKAA2/SIRPA/NME5/GPX7/SLC25A24/PPARGC1B/ERN1/PYCR2
GO:0010976	positive regulation of neuron projection development	122	-0.459036	-1.62683	0.00223644	0.0215917	0.0161869	1485	tags=20%, list=10%, signal=19%	TENM3/LRP8/KDM1A/ARHGAP35/LRRC7/FES/P3H1/KIDINS220/PPP2R5B/MTOR/CFLAR/TMEM30A/BDNF/ROR1/ABL2/SETX/KALRN/LYN/HSPA5/DPYSL3/MDK/ITGA6/ANKRD1/ENC1/RELN
GO:0043687	post-translational protein modification	305	-0.358995	-1.38635	0.0022708	0.0218703	0.0163957	695	tags=10%, list=5%, signal=9%	ADAM10/FBXW7/FBXL7/PDIA6/IGFBP7/TMEM132A/STT3B/CCN1/QSOX1/SDC2/MFGE8/DCAF7/SPSB1/RAB11A/GOLM1/CALU/IGFBP4/WSB1/P4HB/FBXL13/DCUN1D3/FSTL1/FBN1/RCN1/LAMB1/LTBP1/IGFBP5/HSP90B1/FN1
GO:0009205	purine ribonucleoside triphosphate metabolic process	70	0.593156	1.75932	0.00231754	0.0222356	0.0166696	2362	tags=37%, list=15%, signal=32%	ALDOA/AK4/AK3/COX2/RAN/IMPDH2/ATP6V1A/ENO1/ATP5F1A/ATP5F1B/ATP5MC2/RHOQ/PKM/ATP5PB/ATP5MG/ATP5PO/EFL1/ATP6/PPARA/ATP5F1C/NME2/ATP6V0C/PRKAG2/SLC25A12/NME5/ATP5F1E
GO:0034097	response to cytokine	875	0.348072	1.30038	0.00231994	0.0222356	0.0166696	2037	tags=20%, list=13%, signal=19%	MMP1/LOX/TNFSF15/HMOX1/CCND1/GAPDH/CXCR4/MME/CD44/RACK1/FOXO1/RPS3/VIM/MT2A/RPL3/MAT2A/IL6ST/SHMT2/HSPA8/SLC12A2/HMGB1/SQSTM1/GCLM/RPL13A/ADAM23/ELF1/CASP4/FOSL1/EPRS1/RPS27A/RPLP0/AKAP12/AXL/CBL/ARID5B/PSMB5/PSME1/EIF4A2/HLA-A/ACKR3/HLA-B/IRAK2/SPRY2/GPER1/JUN/VEGFA/MIF/SMAD3/ST3GAL6/ZFP36L1/JAK1/IRF6/IRS2/PFKP/TFRC/IRAK3/SLC25A5/JAK2/CARD8/OCLN/HK2/MTAP/CDKN1A/IL1A/ETS1/ABCE1/IGBP1/TYMS/PCK2/TA…
GO:0010389	regulation of G2/M transition of mitotic cell cycle	190	0.44241	1.48491	0.00236913	0.0225122	0.016877	3227	tags=35%, list=21%, signal=28%	CCND1/HMGA2/PKIA/PSMB5/PSME1/TPX2/CEP57/PRKAR2B/NOP53/ATM/HAUS6/DTL/CDKN1A/PBX1/CHEK1/CDK1/PSMD2/CENPF/DCTN2/PLK4/CCNB1/CLSPN/PCM1/CDC6/HMMR/PSMD5/HAUS4/MRE11/KIF14/CKAP5/PSMD14/PSME2/SMARCD3/HAUS2/PSMA1/PSMA4/CEP250/BRCA1/PSMA6/PSMD10/RAD21/PLK1/PSMB7/CENPJ/TUBB/NEK2/CDC25C/CDK5RAP2/CDK4/PSMC2/SYF2/PSMB4/PSMB8/MAPRE1/NINL/PSMA2/NABP1/PPP2R1A/NAE1/CEP164/RAD17/CEP290/FBXO5/TOPBP1/AURKB/YWHAE/NABP2
GO:0045165	cell fate commitment	145	-0.430388	-1.54927	0.00236944	0.0225122	0.016877	2316	tags=29%, list=15%, signal=25%	SOX5/HOXC10/FGF13/TGFBR1/WNT3/JAG1/ERBB4/FOXC2/DKK1/TCF3/HOXA11/HEY2/WNT7B/CTSL/HES1/SIX2/MTOR/GDF3/SUFU/TBX20/ARHGEF2/TNFSF18/AR/DHH/SOX13/PRRX1/WNT9A/FGF2/GDF7/FOXA1/DLL4/ZNF521/KLF4/PROX1/CYP26B1/POU4F1/TAL1/NOTCH4/NOTCH1/SMAD1/MEF2C/NRP1
GO:0060485	mesenchyme development	221	-0.396684	-1.50146	0.00237105	0.0225122	0.016877	2054	tags=29%, list=13%, signal=25%	DLG5/JAG1/LRP6/SEMA4C/ERBB4/GREM1/FOXC2/MAPK3/FAM83D/CUL7/POFUT2/TGFB3/KBTBD8/ZNF703/EFNA1/HEY2/GLIPR2/PHACTR4/USF3/PHLDB2/FGFR1/HES1/SIX2/TCF15/MTOR/SNAI1/SEMA7A/SEMA3A/SEMA5A/SEMA3G/TASOR/SPRY1/BMPR2/ENG/SEMA6B/TBX20/SEMA3F/CRELD1/LAMA5/FOXF1/PDCD4/KITLG/TGFB1/FOXA1/ACVRL1/TEAD2/DAG1/SEMA6C/NRP2/NOTCH4/SEMA3D/NOTCH1/EDN1/NOS3/CTNNB1/DDX5/MEF2C/ADAM15/MDK/NRP1/TGFB2/DAB2/FN1
GO:0030516	regulation of axon extension	80	-0.525004	-1.73975	0.0023715	0.0225122	0.016877	1249	tags=25%, list=8%, signal=23%	TRPV2/MACF1/SEMA7A/EIF4G2/SEMA3A/SEMA5A/SEMA3G/BMPR2/SEMA6B/SEMA3F/MAP1B/PAK1/DPYSL2/PLXNA3/SEMA6C/RAB11A/SEMA3D/PLXNA4/NRP1/FN1
GO:0060415	muscle tissue morphogenesis	43	-0.584489	-1.76234	0.00238084	0.0225469	0.016903	1487	tags=40%, list=10%, signal=36%	MYLK/HEY2/PTCD2/CHD7/ENG/TBX20/TPM1/S1PR1/TGFB1/DLL4/PROX1/POU4F1/ADARB1/NOTCH1/HEG1/ANKRD1/TGFB2
GO:0042493	response to drug	262	0.430267	1.48922	0.00239979	0.0226723	0.016997	973	tags=16%, list=6%, signal=15%	LOX/HMOX1/CCND1/CXCR4/LDHA/ITGA2/NQO1/TGFBR2/CYTB/HMGA2/AK4/PARP4/PLIN2/RAP2A/GCLM/DAD1/PNP/FOSL1/APEX1/ABCC4/HTR2B/EEF2/JUN/PRKAR2B/MGST1/BCHE/TFRC/HTR1B/EGFR/CDKN1A/PTGR1/TYMS/SOD2/OXCT1/TP53/B2M/REST/CENPF/SLC46A1/TXNIP/CCNB1
GO:0098869	cellular oxidant detoxification	65	0.596054	1.75339	0.00243129	0.0229153	0.0171792	1813	tags=34%, list=12%, signal=30%	PTGS1/TXNRD1/NQO1/MGST1/NXN/GPX8/GSR/SOD2/SELENOT/PRDX3/TXN/MGST3/MGST2/GPX3/GPX1/PRDX4/PXDN/GSTM2/SESN1/GSTO1/DHFR/SRXN1
GO:0050878	regulation of body fluid levels	351	-0.34583	-1.35842	0.00244932	0.0230306	0.0172656	1072	tags=16%, list=7%, signal=15%	ADCY6/PRKACB/SLC22A4/EXT2/HSPB1/THBD/LMAN1/GNG2/PRKCH/NCOR2/ACTG1/ELOVL1/GP6/GBA/GNAQ/GGCX/MICAL1/OAS2/F11R/P2RY1/H3-3B/PLAU/F2RL3/PDGFB/TLR4/GNAI2/CD59/HDAC1/CYP26B1/VCL/F2R/VAMP8/UGCG/CORO2B/EHD2/TFPI/FERMT3/RAB11A/PLAT/KALRN/PRCP/SELP/HEG1/LYN/EDN1/ITPR2/NOS3/VWF/CEACAM1/F2RL2/ADCY4/SCUBE1/HYAL2/FN1/TFPI2
GO:0014033	neural crest cell differentiation	74	-0.533449	-1.73138	0.0024613	0.0230885	0.017309	2041	tags=32%, list=13%, signal=28%	JAG1/LRP6/SEMA4C/ERBB4/FOXC2/MAPK3/KBTBD8/PHACTR4/HES1/SEMA7A/SEMA3A/SEMA5A/SEMA3G/SEMA6B/SEMA3F/LAMA5/KITLG/SEMA6C/NRP2/SEMA3D/EDN1/MEF2C/NRP1/FN1
GO:0018108	peptidyl-tyrosine phosphorylation	258	-0.373085	-1.42351	0.00247422	0.023155	0.0173589	1505	tags=22%, list=10%, signal=20%	HIPK2/EFNA1/LRP8/PARP9/DMTN/TGFA/EPHA2/CHMP6/ABI2/APP/TEC/FGFR1/RAP2C/FES/PTPN1/HES1/JAK3/IL15/INSR/PPP2R5B/MTOR/SAMSN1/AATK/NF2/ICAM1/ARHGEF2/RIPK2/TNFSF18/FBXW7/BMP6/EPHA4/KITLG/CBLB/TGFB1/BDNF/PDGFB/ROR1/ABL2/KIT/TAL1/TIE1/EHD4/SHC1/GPRC5A/LYN/PEAK1/MAP2K6/KDR/TEK/GPRC5B/EPHB4/ITGA5/NRP1/HYAL2/RELN/PECAM1/EFEMP1
GO:0010720	positive regulation of cell development	225	-0.381009	-1.44099	0.00248898	0.0232383	0.0174213	1769	tags=24%, list=12%, signal=22%	DBNL/MAP6/SS18L1/CUL7/IL1RAPL1/CUX1/IL34/HOXA11/LRP8/KDM1A/LIMS2/DMTN/SPEN/TRPV2/HES1/PLXNB1/MACF1/DOCK5/MTOR/SEMA7A/EIF4G2/SEMA5A/BMPR2/PRKCH/MAP1B/PAK1/F11R/TRIOBP/EPHA4/TGFB1/BDNF/SLIT2/ARHGDIA/PLXNA3/HDAC1/DAG1/KIT/SHANK3/RAB11A/SKIL/KALRN/NOTCH1/PLXNA4/LYN/CTNNB1/S100A10/P4HB/MDK/CDH5/CALR/PLXND1/NRP1/RELN/FN1
GO:2000146	negative regulation of cell motility	224	-0.384935	-1.45473	0.00249874	0.0232747	0.0174486	1617	tags=25%, list=11%, signal=23%	FOXO3/AFDN/BMERB1/CYP1B1/CARD10/TP53INP1/TCAF1/SRGAP2/SLC9A3R1/RRAS/RIN3/DCN/FRMD5/PHLDB2/RAP2C/SPOCK3/CTNNA1/DPP4/SEMA3A/NF2/EVL/ENG/ADIPOR2/TACSTD2/TPM1/FGF2/TGFB1/RHOB/SLIT2/DLL4/CLIC4/ATP2B4/KLF4/ACVRL1/NISCH/DAG1/VCL/ADARB1/TIE1/VASH1/ZMYND8/NRG3/NOTCH1/JUP/MMRN2/DPYSL3/MEF2C/CD200/PTPRM/ADAM15/ADAMTS9/MCTP1/LIMCH1/CALR/IGFBP5/HYAL2
GO:0006521	regulation of cellular amino acid metabolic process	53	0.622825	1.77955	0.00255843	0.0237748	0.0178235	2811	tags=42%, list=18%, signal=34%	SLC7A11/NQO1/ODC1/PSMB5/PSME1/AZIN1/PSMD2/PSMD5/PSMD14/PSME2/PSMA1/SLC7A7/PSMA4/PSMA6/PSMD10/OAZ1/PSMB7/CLN3/PSMC2/PSMB4/PSMB8/PSMA2
GO:0048841	regulation of axon extension involved in axon guidance	28	-0.682377	-1.88157	0.00262324	0.0243202	0.0182324	1001	tags=43%, list=7%, signal=40%	SEMA7A/SEMA3A/SEMA5A/SEMA3G/BMPR2/SEMA6B/SEMA3F/PLXNA3/SEMA6C/SEMA3D/PLXNA4/NRP1
GO:0014031	mesenchymal cell development	72	-0.542973	-1.75614	0.00263605	0.0243819	0.0182787	2041	tags=33%, list=13%, signal=29%	JAG1/SEMA4C/ERBB4/FOXC2/MAPK3/KBTBD8/HEY2/PHACTR4/HES1/SEMA7A/SEMA3A/SEMA5A/SEMA3G/SEMA6B/SEMA3F/LAMA5/KITLG/SEMA6C/NRP2/SEMA3D/NOTCH1/EDN1/NRP1/FN1
GO:1901617	organic hydroxy compound biosynthetic process	176	-0.415888	-1.53795	0.00265905	0.0245375	0.0183953	1712	tags=27%, list=11%, signal=24%	CYP39A1/NFYB/ERG28/HSD17B7/ACLY/OSBPL2/GCH1/AMACR/GPR37/MVD/SCAP/ACACA/SNAI1/MVK/MOXD1/GBA/NFYA/ACER3/TM7SF2/ASAH1/MFSD12/SRD5A3/DKK3/OSBPL3/P2RY1/BMP6/FGF2/SREBF2/FDPS/H6PD/SPTLC2/PROX1/ACAT2/HMGCR/FDFT1/IDI1/DHCR7/CYP51A1/HMGCS1/LSS/SQLE/SCD/DHCR24/MSMO1/INSIG1/STARD4/FASN/TGFB2
GO:0008630	intrinsic apoptotic signaling pathway in response to DNA damage	92	0.543725	1.68112	0.00266991	0.0245806	0.0184276	2037	tags=26%, list=13%, signal=23%	HMOX1/CD44/TPT1/RPS3/CLU/ACKR3/RPL26/MIF/ATM/BRCA2/BCL2L11/PRKDC/RPS27L/CDKN1A/TP53/BCL2L2/BCL2A1/TRIM32/USP28/NUPR1/BRCA1/BCL2/NFATC4/CDIP1
GO:0033238	regulation of cellular amine metabolic process	60	0.602496	1.751	0.00267624	0.0245818	0.0184285	2811	tags=38%, list=18%, signal=31%	SLC7A11/NQO1/ODC1/PSMB5/PSME1/AZIN1/PSMD2/HPRT1/PSMD5/PSMD14/PSME2/PSMA1/SLC7A7/PSMA4/PSMA6/PSMD10/OAZ1/PSMB7/CLN3/PSMC2/PSMB4/PSMB8/PSMA2
GO:0035023	regulation of Rho protein signal transduction	68	-0.543275	-1.74661	0.00268832	0.0246357	0.018469	1410	tags=37%, list=9%, signal=34%	CDC42SE1/ARHGEF10/ARHGAP35/FLOT1/STARD8/RASGRF2/KANK2/LPAR6/ABCA1/TNFAIP1/RASIP1/BCR/ARHGEF28/ARHGEF2/F11R/AKAP13/F2RL3/ARHGDIA/ABL2/NET1/F2R/HEG1/LPAR1/F2RL2/NRP1
GO:0051489	regulation of filopodium assembly	38	-0.635374	-1.8694	0.00270166	0.0247009	0.0185178	2247	tags=45%, list=15%, signal=38%	RALA/TGFBR1/FSCN1/RAB5A/TGFB3/ARF6/DMTN/PIK3R1/AGRN/DNM3/BCAS3/PALM/ZMYND8/DPYSL3/NLGN1/PPP1R16B/NRP1
GO:0006754	ATP biosynthetic process	48	0.610223	1.70955	0.0027293	0.0248963	0.0186643	2044	tags=38%, list=13%, signal=33%	ALDOA/AK4/COX2/ATP6V1A/ENO1/ATP5F1A/ATP5F1B/ATP5MC2/PKM/ATP5PB/ATP5MG/ATP5PO/ATP6/PPARA/ATP5F1C/ATP6V0C/PRKAG2/SLC25A12
GO:0045930	negative regulation of mitotic cell cycle	278	0.41089	1.4277	0.00275134	0.0250056	0.0187462	3318	tags=36%, list=22%, signal=29%	CCND1/MDM2/HMGA2/TFDP1/RB1/PSMB5/PSME1/E2F7/RPL26/SMAD3/ZFP36L1/NOP53/ATM/GPNMB/FAM107A/PRKDC/EGFR/RPS27L/PCID2/CDKN1A/PCNA/CHEK1/CDK1/TP53/GADD45A/PSMD2/CDK6/MAP3K20/CENPF/CNOT1/ZW10/CCNB1/NDC80/PSMG2/BTG3/BUB1B/CLSPN/CDC6/PSMD5/MRE11/PSMD14/PSME2/SPDL1/CDC14A/BUB1/E2F4/PSMA1/PSMA4/BUB3/FANCD2/ZWINT/BRCA1/PSMA6/GTSE1/PSMD10/USP44/TTK/BCL2/RAD21/PLK1/BTG2/FOXC1/PSMB7/CDT1/TRIM35/CDKN2A/TRIP13/CDC…
GO:0006446	regulation of translational initiation	73	0.574561	1.70855	0.00275389	0.0250056	0.0187462	1009	tags=23%, list=7%, signal=22%	EIF4B/EIF3E/NPM1/ATF4/RPL13A/EIF3H/EIF4EBP1/EIF2B2/EIF4A2/EIF1/LARP1/DNAJC3/PPP1R15A/CSDE1/METTL3/EIF3K/EIF4H
GO:0043648	dicarboxylic acid metabolic process	72	0.584366	1.73497	0.00282713	0.025612	0.0192008	2655	tags=36%, list=17%, signal=30%	SLC7A11/MTHFD2/SHMT2/GCLM/ADSS2/ALDH1L2/GLS/ME1/PCK2/GOT2/SLC46A1/MTHFD1L/ATIC/SDHA/GPT2/SUCLG2/DHFR/MTHFD1/SLC25A12/GOT1/ASS1/MDH1/SDHB/MDH2/GLUD1/SLC25A32
GO:0060284	regulation of cell development	368	-0.338894	-1.33261	0.00284445	0.0257102	0.0192745	1449	tags=18%, list=9%, signal=17%	LRP8/HEY2/KDM1A/LIMS2/DMTN/SPEN/BHLHE40/PRTG/TRPV2/HES1/PLXNB1/MACF1/DOCK5/CTNNA1/CHD7/MTOR/SEMA7A/EIF4G2/SEMA3A/SEMA5A/NF2/SEMA3G/BMPR2/PRKCH/SEMA6B/SEMA3F/TACSTD2/TUG1/MAP1B/PAK1/F11R/HOXB3/FBXW7/TRIOBP/EPHA4/TGFB1/BDNF/SLIT2/DLL4/ADGRA2/ARHGDIA/PLXNA3/HDAC1/DAG1/VCL/SEMA6C/KIT/POU4F1/SHANK3/RAB11A/SKIL/KALRN/SEMA3D/NOTCH1/PLXNA4/LYN/CTNNB1/S100A10/P4HB/MDK/CDH5/CALR/PLXND1/FBN1/NRP1/LDLR/RELN/…
GO:0030163	protein catabolic process	828	0.347433	1.29442	0.00286334	0.0258221	0.0193583	2658	tags=24%, list=17%, signal=21%	UCHL1/RACK1/FOXO1/RPL5/MDM2/EEF1A1/PCBP2/ODC1/BNIP3L/RDX/HSPA8/BNIP3/TPP1/CSNK2A2/SQSTM1/RPS27A/GPC1/USP12/LAPTM4B/MYCBP2/RPS7/GJA1/EIF3H/CLU/FBXL3/CBL/RNF6/PSMB5/ABHD17C/XPO1/PSME1/EDEM1/CUL4B/RIC1/UGGT2/CTSB/CUL5/SNX9/NEDD8/PTK2/OGT/SMAD3/CUL4A/CDC16/NOP53/ATM/TRIM13/NDFIP2/VPS36/CLN5/WWTR1/HECW2/UBAC2/IRAK3/DTL/EGFR/DNAJC3/TRIB3/RPL23/RNF144A/UBE4A/BIRC2/LAMP3/RMND5A/CYLD/RPL11/VLDLR/RAB7A/LYP…
GO:0006403	RNA localization	219	0.436844	1.48773	0.00288555	0.0259634	0.0194643	4791	tags=46%, list=31%, signal=32%	TGFBR2/NPM1/XPOT/HNRNPA1/NUP58/XPO1/ZFP36L1/ATM/TOMM20/RAN/PCID2/NOP9/ABCE1/RPS15/ALKBH5/SIDT2/LRPPRC/IGF2BP3/SRSF3/CCT8/CCT4/CKAP5/NUP188/SDAD1/XPO5/NOP10/FBL/NDC1/CCT6A/NUP98/NOP58/UPF3A/PABPN1/EIF4E/CCT3/DHX9/SLBP/EIF5A2/NUP155/NMD3/CDC40/ZNHIT6/TERF2/SRSF5/POLDIP3/SUPT6H/SMG7/RRS1/NUP205/PHAX/SENP2/FYTTD1/SSB/CASC3/CCT2/RANBP17/RUVBL2/NUP153/DDX19A/FMR1/IWS1/NUTF2/NUP133/NUP37/SRSF9/NUP107/NU…
GO:0000083	regulation of transcription involved in G1/S transition of mitotic cell cycle	31	0.697751	1.81271	0.00290537	0.0260826	0.0195536	3098	tags=58%, list=20%, signal=46%	TFDP1/RB1/E2F7/RRM2/TYMS/PCNA/NPAT/CDC6/E2F4/ZPR1/DHFR/BACH1/CDT1/KLF11/CDC45/E2F1/HINFP/FBXO5
GO:0071634	regulation of transforming growth factor beta production	32	-0.623212	-1.74999	0.00298871	0.0267667	0.0200665	517	tags=22%, list=3%, signal=21%	PTGS2/FURIN/ITGB8/CD200/TGFB2/LTBP1/FN1
GO:0007416	synapse assembly	120	-0.456157	-1.60738	0.00299506	0.0267667	0.0200665	2289	tags=31%, list=15%, signal=26%	PCDHB16/FGF13/LRFN3/NPTN/PCDH17/DLG5/FZD5/SNCA/ERBB4/MDGA1/PCDHB10/DBNL/IL1RAPL1/PCDHB9/ARF6/APP/AGRN/PLXNB1/PCDHB11/DNM3/MAP1B/CLSTN1/CLSTN3/BDNF/EFNB2/PDLIM5/POU4F1/FLRT3/SHANK3/PCDHB14/SLITRK4/PCDHB13/SRPX2/MEF2C/NLGN1/PLXND1/FLRT2
GO:0060560	developmental growth involved in morphogenesis	182	-0.39694	-1.47647	0.00301873	0.0268784	0.0201502	1484	tags=24%, list=10%, signal=22%	DCLK1/USP9X/ITGA4/WNT7B/HSP90AA1/TNC/APP/ULK1/TRPV2/MACF1/CPNE1/SEMA7A/EIF4G2/SEMA3A/SEMA5A/SEMA3G/SPRY1/BMPR2/SEMA6B/SEMA3F/MAP1B/PAK1/WASF1/S1PR1/RIMS2/BDNF/SLIT2/DPYSL2/PLXNA3/VCL/SEMA6C/NRP2/CPNE5/FLRT3/FMN1/RAB11A/SEMA3D/NOTCH1/PLXNA4/CTNNB1/SYT1/NRP1/FN1
GO:0050432	catecholamine secretion	27	-0.679342	-1.8387	0.00302111	0.0268784	0.0201502	1951	tags=41%, list=13%, signal=36%	SNCA/SYT7/STX1A/ADORA2A/SYT11/SNCG/NPY2R/P2RY1/SYT9/NISCH/SYT1
GO:0032392	DNA geometric change	110	0.505892	1.59655	0.00303166	0.0268841	0.0201545	2338	tags=26%, list=15%, signal=22%	HMGA1/NAV2/HMGB1/RPS27A/TOP2A/CHD8/CUL4B/CUL4A/MCM4/TP53/UBA52/HMGB2/RFC3/MCM2/ASCC3/MCM3/RAD50/MCM6/MCM5/GTF2H1/MRE11/CHD2/SMARCA1/POLQ/DHX9/GTF2H3/CHD1L/GTF2F2/RECQL
GO:0061387	regulation of extent of cell growth	87	-0.496073	-1.65322	0.00303531	0.0268841	0.0201545	1085	tags=24%, list=7%, signal=23%	TRPV2/MACF1/SEMA7A/EIF4G2/SEMA3A/SEMA5A/SEMA3G/BMPR2/SEMA6B/SEMA3F/MAP1B/PAK1/BDNF/DPYSL2/PLXNA3/SEMA6C/RAB11A/SEMA3D/PLXNA4/NRP1/FN1
GO:0006323	DNA packaging	201	0.450622	1.52342	0.00322157	0.0284703	0.0213437	2848	tags=28%, list=19%, signal=23%	HMGA1/HMGA2/NPM1/HMGB1/NAP1L1/TOP2A/GPER1/TSPYL5/NUSAP1/KNL1/NCAPD3/ANP32B/TP53/ACIN1/NCAPG/SETDB2/SMC4/CCNB1/HMGB2/KAT6B/CENPU/H3C8/MPHOSPH8/HELLS/H4C6/NCAPG2/MCM2/CENPN/HJURP/PARP10/H3C14/H3C15/TSPY26P/SMC2/SET/H3C2/NCAPD2/TRIM28/H2AX/IPO4/CDCA5/ASF1B/CDKN2A/H1-5/NCAPH/CENPK/RBBP7/H3C7/CENPP/CENPH/SRPK1/SMYD3/H2BC12/PPHLN1/CENPI/INCENP/CHAF1A
GO:0042102	positive regulation of T cell proliferation	63	0.591751	1.7275	0.00323187	0.0284979	0.0213643	1044	tags=22%, list=7%, signal=21%	SLC7A1/TGFBR2/RPS3/IL6ST/HMGB1/PNP/HLA-A/TFRC/IL1A/PDCD1LG2/CD274/LGALS9/TNFSF4/PTPN22
GO:0061383	trabecula morphogenesis	34	-0.648134	-1.82176	0.00324769	0.0285739	0.0214214	1100	tags=35%, list=7%, signal=33%	PLXNB1/CHD7/ENG/S1PR1/FBN2/DLL4/NOTCH1/HEG1/MMP2/TEK/TGFB2/ADGRG6
GO:0072331	signal transduction by p53 class mediator	248	0.430188	1.48057	0.00326205	0.0285824	0.0214277	3318	tags=38%, list=22%, signal=30%	CD44/RPL5/MDM2/TFDP1/CSNK2A2/SUPT16H/RPS7/TPX2/E2F7/RPL26/MIF/NOP53/ATM/BRCA2/TTC5/HINT1/DYRK3/RPS27L/CDKN1A/RPL23/PCNA/FOXM1/RPL11/CHEK1/PRMT5/CDK1/TP53/GADD45A/SPRED1/SPRED2/CNOT1/CCNB1/USP10/RFC3/RAD50/PRKAG1/USP28/ZMPSTE24/MRE11/NUPR1/E2F4/CSNK2B/FHIT/RPF2/NUAK1/EEF1E1/BRCA1/GTSE1/PSMD10/BCL2/PRKAG2/CSNK2A1/BTG2/CDIP1/MAPK14/BARD1/SESN2/EXO1/PRKAA2/CDC25C/HNRNPK/RBBP7/PAK1IP1/TAF15/TAF9/PRKAB…
GO:0007009	plasma membrane organization	91	-0.494587	-1.66308	0.00326306	0.0285824	0.0214277	1394	tags=25%, list=9%, signal=23%	FLOT1/SLC9A3R1/PLSCR3/PACSIN2/SYTL4/ABCA7/SYT11/AR/ATP2A2/SMPD1/UGCG/EPB41L3/ANO4/EHD2/ANK3/DYSF/CAVIN2/MTSS1/SPTBN1/PLSCR4/COL5A1/TGFB2/FAT4
GO:0034101	erythrocyte homeostasis	105	0.506716	1.58836	0.00334924	0.0292726	0.0219452	2069	tags=30%, list=14%, signal=27%	HMOX1/RPS6/RPS17/RPS14/RB1/AXL/VEGFA/ZFP36L1/JAK2/DYRK3/PRKDC/EPAS1/ETS1/ACIN1/B2M/CDK6/RPS19/HMGB2/MFHAS1/FAM210B/TGFBR3/TMEM14C/NCAPG2/HSPA9/RPS24/HIF1A/ALAS1/GATA3/MED1/G6PD/MAPK14/SP3
GO:0051338	regulation of transferase activity	815	0.346072	1.28854	0.00336114	0.0293121	0.0219747	2438	tags=24%, list=16%, signal=21%	TNFSF15/UCHL1/CCND1/CXCR4/IPO5/RACK1/TGFBR2/FLT1/RPL5/CCND2/RPS3/CCNG1/HMGA2/NPM1/EEF1A1/PARP4/TNFAIP8L3/SH3BP5/BMP2/HMGB1/AKAP11/IPO7/PKIA/RPS2/CAMK2N1/RPS27A/HTR2B/RPS7/RB1/AXL/CLU/AJUBA/CBL/HIPK3/LATS2/TIGAR/NOX4/TPX2/EIF4A2/CCNI/EPHB1/IRAK2/SNX9/SPRY2/PTK2/PRKAR2B/FLT4/VEGFA/UBASH3B/WWTR1/IRS2/IRAK3/JAK2/EGFR/DNAJC3/TRIB3/CDKN1A/PIK3CG/RPL23/ERBB2/TNFRSF10B/MAP2K1/PCNA/PRKAR1B/CHP1/CIT/MAP3K1…
GO:2001251	negative regulation of chromosome organization	86	0.531272	1.62335	0.00337459	0.0293648	0.0220143	3164	tags=40%, list=21%, signal=32%	HNRNPA1/HNRNPC/TOP2A/ATM/PCID2/PTTG1/CENPF/ZW10/CCNB1/NDC80/PSMG2/BUB1B/MCM2/RAD50/SPDL1/BUB1/BUB3/ZWINT/ESPL1/USP44/TTK/RAD21/PLK1/CDT1/NAT10/TRIP13/MAD2L1/CDK5RAP2/TERF2/ZNF207/TINF2/TENT4B/FBXO5/AURKB
GO:0070585	protein localization to mitochondrion	137	0.487936	1.57043	0.00344701	0.0298895	0.0224076	3194	tags=35%, list=21%, signal=28%	OXA1L/BNIP3L/TFDP1/CSNK2A2/SLC25A6/BCL2L11/TOMM20/DNAJC15/HK2/PPP3R1/MGARP/TP53/CALM3/RNF31/UBE2D3/PITRM1/VPS11/TIMM9/HSPA4/MTCH2/CALM1/HK1/AIP/TSPO/MIPEP/YWHAQ/HAX1/TOMM34/BCL2/MFF/TIMM44/YWHAB/TOMM70/TIMM8B/RAC2/LEPROT/TOMM22/SAE1/DNM1L/AKT1/YWHAH/E2F1/NMT1/GRPEL1/BCAP31/PRKAA1/TIMM10/YWHAE
GO:0042440	pigment metabolic process	55	0.59854	1.72149	0.00344995	0.0298895	0.0224076	1911	tags=29%, list=13%, signal=26%	HMOX1/SLC7A11/SHMT2/ZEB2/HPRT1/SLC6A9/TMEM14C/PAICS/COX15/TSPO/ALAS1/PPAT/APRT/DDT/OPN3/BCL2
GO:0098754	detoxification	85	0.55319	1.6932	0.00348268	0.0301074	0.0225709	2087	tags=32%, list=14%, signal=28%	PTGS1/TXNRD1/NQO1/ESD/MT2A/MGST1/NXN/GPX8/GSR/SOD2/SELENOT/PRDX3/GSTM3/TXN/MGST3/MGST2/GPX3/GPX1/PRDX4/PXDN/GSTM2/SESN1/GSTO1/DHFR/SRXN1/ADH5/SESN2
GO:0070125	mitochondrial translational elongation	88	0.541477	1.66224	0.00351246	0.0302988	0.0227144	4650	tags=51%, list=30%, signal=36%	OXA1L/MRPL45/MRPL57/MRPL15/MRPL52/DAP3/MRPL10/MRPS31/MRPS16/MRPS2/MRPS27/GFM1/MRPL19/MRPL21/MRPL1/MRPS22/TUFM/PTCD3/MRPS33/MRPL11/MRPS15/ERAL1/MRPL30/MRPL34/MRPL51/MRPL44/MRPL49/MRPS21/MRPL37/MRPS28/MRPS10/MRPL50/MRPS23/MRPL53/MRPL48/MRPL46/MRPS5/MRPS30/MRPS24/MRPL13/MRPL4/MRPL22/MRPL32/MRPS11/MRPS18B
GO:0048589	developmental growth	466	-0.318141	-1.27325	0.0036038	0.0310192	0.0232546	2139	tags=25%, list=14%, signal=22%	AKAP6/ARID2/WDR48/ADM/NIN/WNT3/CCM2/RARG/WDTC1/LRP6/TXK/HDAC6/MBD5/NIPBL/GSN/TAF10/SEMA4C/ERBB4/ALCAM/STK40/FOXC2/DBNL/STAT5A/WWC2/EYS/SLC25A25/TNR/H3-3A/HOXA11/DCLK1/DIPK2A/USP9X/ITGA4/HEY2/WNT7B/SALL4/HSP90AA1/TNC/SLC12A5/APP/ULK1/TRPV2/TEC/AGRN/KMT2D/MAPK11/MACF1/CPNE1/INSR/CHD7/MTOR/WWC3/SEMA7A/BCL9/CHST11/EIF4G2/SEMA3A/SEMA5A/SEMA3G/SPRY1/BMPR2/SEMA6B/TBX20/SEMA3F/TMED2/PI16/CFLAR/MAP1B/PAK1…
GO:2000310	regulation of NMDA receptor activity	25	-0.675611	-1.77703	0.00362028	0.0310937	0.0233104	1299	tags=36%, list=9%, signal=33%	DLG1/RASGRF2/LRRC7/APP/CAPN1/DAPK1/MEF2C/NLGN1/RELN
GO:0098657	import into cell	153	0.486975	1.59536	0.00363647	0.0311653	0.023364	2727	tags=33%, list=18%, signal=27%	SLC7A11/SLC7A1/RAB3B/SLC38A1/SLC12A2/SLC2A1/EPRS1/SLC9A7/SLC7A5/SLC3A2/SLC7A2/SLC1A4/SLC47A1/IRS2/SLC2A3/SLC16A2/FAM155A/WNK1/SLC46A1/SLC6A6/SLC31A1/SLC1A5/SLC6A9/ATP1A1/WNK3/KCNJ12/SLC9A1/SLC7A8/ARL6IP5/ISCU/SLC1A1/ATP1B3/SLC39A10/SLC39A14/ARL6IP1/SLC8A1/ITGB3/SLC36A4/HFE/SLC30A1/ACSL1/SLC12A6/SLC43A2/NEURL1B/CLN8/SPX/SLC15A4/AKT1/RGS4/USP46
GO:0051236	establishment of RNA localization	186	0.440087	1.47283	0.00375902	0.0321461	0.0240994	4599	tags=44%, list=30%, signal=31%	TGFBR2/NPM1/XPOT/HNRNPA1/NUP58/XPO1/ZFP36L1/ATM/TOMM20/RAN/PCID2/NOP9/ABCE1/RPS15/ALKBH5/SIDT2/LRPPRC/IGF2BP3/SRSF3/CKAP5/NUP188/SDAD1/XPO5/NDC1/NUP98/UPF3A/PABPN1/EIF4E/DHX9/SLBP/EIF5A2/NUP155/NMD3/CDC40/TERF2/SRSF5/POLDIP3/SUPT6H/SMG7/RRS1/NUP205/PHAX/SENP2/FYTTD1/SSB/CASC3/RANBP17/NUP153/DDX19A/FMR1/IWS1/NUTF2/NUP133/NUP37/SRSF9/NUP107/NUP35/KHDRBS1/LSG1/CPSF2/HSF1/YBX1/DDX19B/SEH1L/POM121/NUP…
GO:0009206	purine ribonucleoside triphosphate biosynthetic process	57	0.602856	1.73479	0.00378703	0.0322787	0.0241988	2362	tags=39%, list=15%, signal=33%	ALDOA/AK4/COX2/IMPDH2/ATP6V1A/ENO1/ATP5F1A/ATP5F1B/ATP5MC2/PKM/ATP5PB/ATP5MG/ATP5PO/ATP6/PPARA/ATP5F1C/NME2/ATP6V0C/PRKAG2/SLC25A12/NME5/ATP5F1E
GO:0002262	myeloid cell homeostasis	126	0.499372	1.59771	0.0037908	0.0322787	0.0241988	1531	tags=25%, list=10%, signal=22%	HMOX1/RPS6/SLC7A11/RPS17/RPS14/HMGB1/RB1/AXL/VEGFA/ZFP36L1/BCL2L11/JAK2/DYRK3/PRKDC/EPAS1/ETS1/ACIN1/B2M/CDK6/RPS19/JAM3/HMGB2/MFHAS1/FAM210B/TGFBR3/TMEM14C/NCAPG2/HSPA9/RPS24/HIF1A/ALAS1
GO:0006094	gluconeogenesis	66	0.594618	1.74425	0.0038243	0.0324942	0.0243603	2105	tags=32%, list=14%, signal=28%	GAPDH/ALDOA/ATF4/TPI1/PGAM1/OGT/GPI/ENO2/ARPP19/PCK2/ENO1/GOT2/LEPR/PGM1/PPARA/SLC39A14/ALDOC/SLC25A12/SESN2/GOT1/SLC37A4
GO:0043588	skin development	170	-0.408248	-1.5007	0.00384986	0.0326416	0.0244708	1559	tags=24%, list=10%, signal=21%	ARRDC3/ADAM9/KRT15/LDB2/SRSF6/EPHA2/CTSL/MACROH2A1/NUMA1/FOSL2/TCF15/ITGB4/SNAI1/PRKCH/SUFU/ELOVL1/BCR/GBA/EXPH5/CAPN1/LAMA5/ASAH1/KRT18/CLIC4/HDAC1/CYP26B1/DSG2/UGCG/FURIN/SPINK5/INHBA/NOTCH1/KRT7/JUP/COL5A2/DHCR24/ITGA6/COL5A1/TGFB2/IGFBP5
GO:0110053	regulation of actin filament organization	229	-0.384842	-1.46134	0.00386253	0.0326791	0.0244989	1769	tags=30%, list=12%, signal=27%	TGFBR1/ROCK2/ASAP3/CARMIL1/RICTOR/ARFGEF1/INPP5K/TSC1/GSN/SSH3/DBNL/DLG1/SDC4/SORBS3/TGFB3/TMSB15B/ARF6/FCHSD1/ARHGEF10/ARHGAP35/DMTN/CDC42EP1/ABI2/MYO1C/PHLDB2/PIK3R1/ALMS1/CDC42EP4/TMSB10/MTOR/SSH2/SEMA5A/NF2/FHOD3/EVL/ACTG1/ICAM1/TACSTD2/WASF2/TPM1/PAK1/F11R/WASF1/S1PR1/TRIOBP/ARPC1B/RHOC/ARHGEF15/PPM1F/SLIT2/PLEKHG2/GRB2/TJP1/SPTBN5/SHANK3/FMN1/CORO2B/PXN/KANK3/CCN2/LPAR1/ARHGAP18/S100A10/ARH…
GO:0014032	neural crest cell development	68	-0.535804	-1.72259	0.0038889	0.0328323	0.0246138	2041	tags=32%, list=13%, signal=28%	JAG1/SEMA4C/ERBB4/FOXC2/MAPK3/KBTBD8/PHACTR4/HES1/SEMA7A/SEMA3A/SEMA5A/SEMA3G/SEMA6B/SEMA3F/LAMA5/KITLG/SEMA6C/NRP2/SEMA3D/EDN1/NRP1/FN1
GO:0008610	lipid biosynthetic process	561	-0.31327	-1.28038	0.00405638	0.0341058	0.0255685	1765	tags=21%, list=12%, signal=19%	ACOT7/PIP4K2A/CBR4/CERT1/CYP39A1/NFYB/QKI/ERG28/ASXL3/HSD17B7/MTMR3/SGMS1/PGS1/FIG4/ACLY/ELOVL5/OSBPL2/ST3GAL2/AMACR/GAL3ST4/MBOAT7/HSD17B12/PLSCR3/PIGS/SLC45A3/PLPP1/DECR2/PIK3R1/LPIN2/MVD/SCAP/GPAT3/IDH1/ACACA/SYNJ1/FAR1/PGAP1/CPNE1/MTOR/SNAI1/MVK/AGPS/CERS6/SELENOI/ELOVL1/ACSM2A/GBA/NFYA/ADIPOR2/ADGRF5/LPCAT1/ACER3/GBGT1/TM7SF2/ASAH1/LPCAT2/SYNJ2/SRD5A3/DKK3/OSBPL3/ST8SIA4/FBXW7/DHH/PIK3C2A/PL…
GO:0015931	nucleobase-containing compound transport	228	0.432052	1.47608	0.00405694	0.0341058	0.0255685	4480	tags=41%, list=29%, signal=29%	TGFBR2/NPM1/XPOT/HNRNPA1/NUP58/ABCC4/GJA1/XPO1/SLC25A6/ZFP36L1/TOMM20/SLC25A23/SLC25A5/RAN/PCID2/NOP9/ABCE1/RPS15/ALKBH5/SIDT2/SLC25A36/LRPPRC/IGF2BP3/SRSF3/CKAP5/NUP188/SDAD1/XPO5/NDC1/NUP98/UPF3A/PABPN1/EIF4E/DHX9/SLBP/EIF5A2/NUP155/NMD3/SLC25A51/CD47/RSC1A1/SLC25A24/CDC40/TERF2/SRSF5/SLC25A32/POLDIP3/SUPT6H/SMG7/RRS1/SLC25A4/NUP205/PHAX/SENP2/FYTTD1/SLC19A1/SSB/CASC3/RANBP17/NUP153/DDX19A/FMR1…
GO:0048864	stem cell development	70	-0.531225	-1.70137	0.00408613	0.0342785	0.025698	2041	tags=31%, list=13%, signal=27%	JAG1/SEMA4C/ERBB4/FOXC2/MAPK3/KBTBD8/PHACTR4/HES1/SEMA7A/SEMA3A/SEMA5A/SEMA3G/SEMA6B/SEMA3F/LAMA5/KITLG/SEMA6C/NRP2/SEMA3D/EDN1/NRP1/FN1
GO:0061384	heart trabecula morphogenesis	23	-0.661177	-1.71471	0.00422452	0.0353122	0.0264729	1028	tags=43%, list=7%, signal=41%	HEY2/CHD7/ENG/S1PR1/DLL4/NOTCH1/HEG1/TEK/TGFB2/ADGRG6
GO:0071482	cellular response to light stimulus	107	0.501894	1.58039	0.00422714	0.0353122	0.0264729	2133	tags=23%, list=14%, signal=20%	MMP1/MME/NPM1/ATF4/CUL4B/RPL26/CDKN1A/PCNA/CHEK1/TP53/METTL3/POLH/MYC/EIF2AK4/USP28/PBK/CALM1/SDE2/PTPRK/NMT2/MAPK13/OPN3/NFATC4/METAP2/RHBDD1
GO:0009201	ribonucleoside triphosphate biosynthetic process	63	0.585931	1.7105	0.00428001	0.0356788	0.0267477	2510	tags=37%, list=16%, signal=31%	ALDOA/AK4/COX2/IMPDH2/ATP6V1A/ENO1/ATP5F1A/ATP5F1B/ATP5MC2/PKM/ATP5PB/ATP5MG/ATP5PO/ATP6/PPARA/ATP5F1C/NME2/ATP6V0C/PRKAG2/SLC25A12/NME5/ATP5F1E/UCK2
GO:0030336	negative regulation of cell migration	213	-0.384012	-1.44909	0.00429727	0.0356934	0.0267587	1617	tags=25%, list=11%, signal=23%	FOXO3/AFDN/BMERB1/CYP1B1/CARD10/TP53INP1/TCAF1/SRGAP2/SLC9A3R1/RRAS/RIN3/DCN/PHLDB2/RAP2C/DPP4/SEMA3A/NF2/EVL/ENG/ADIPOR2/TACSTD2/TPM1/FGF2/TGFB1/RHOB/SLIT2/DLL4/CLIC4/ATP2B4/KLF4/ACVRL1/NISCH/DAG1/VCL/ADARB1/TIE1/VASH1/ZMYND8/NRG3/NOTCH1/JUP/MMRN2/DPYSL3/MEF2C/CD200/PTPRM/ADAM15/ADAMTS9/MCTP1/LIMCH1/CALR/IGFBP5/HYAL2
GO:1902533	positive regulation of intracellular signal transduction	740	-0.297313	-1.24665	0.00429975	0.0356934	0.0267587	1523	tags=17%, list=10%, signal=16%	BCL10/NKX3-1/HIPK2/LRRC59/EFNA1/REL/MAPRE2/TAB2/WNT7B/SLC35B2/SLC9A3R1/BOK/HSP90AA1/TGFA/WLS/GPR37/GLIPR2/APP/DCN/RPTOR/PIK3R1/FGFR1/CAMTA1/PTPN1/GOLT1B/MAPK8IP3/LPAR6/ABCA7/HSPA1B/MAP3K12/MAPK11/PLXNB1/MADD/LMCD1/NACC2/ZDHHC17/CPNE1/INSR/MTOR/SEMA7A/TRIM38/SEMA3A/SEMA5A/BMF/TRAF3IP2/BBC3/TRIM5/ENG/ICAM1/PLA2R1/HIP1/CFLAR/RIPK2/PEA15/PAK1/F11R/PDCD4/AR/FBXW7/TAOK2/P2RY1/ECM1/EPHA4/KITLG/NEDD4/RHO…
GO:0006730	one-carbon metabolic process	28	0.729879	1.85121	0.00438576	0.0362287	0.02716	2113	tags=39%, list=14%, signal=34%	MTHFD2/MAT2A/SHMT2/ALDH1L2/TYMS/MTHFD1L/SFXN1/AHCY/DHFR/MTHFD1/AHCYL1
GO:0044773	mitotic DNA damage checkpoint	98	0.530796	1.65079	0.00438792	0.0362287	0.02716	1554	tags=22%, list=10%, signal=20%	CCND1/MDM2/HMGA2/TFDP1/E2F7/RPL26/NOP53/ATM/PRKDC/RPS27L/CDKN1A/PCNA/CDK1/TP53/GADD45A/MAP3K20/CNOT1/CCNB1/CLSPN/MRE11/E2F4/FANCD2
GO:0070126	mitochondrial translational termination	89	0.533048	1.63696	0.00439164	0.0362287	0.02716	4650	tags=52%, list=30%, signal=36%	OXA1L/MRPL45/MRPL57/MRPL15/MRPL52/DAP3/MRPL10/MRPS31/MRPS16/MRPS2/MRPS27/MTRF1/MRPL19/GFM2/MRPL21/MRPL1/MRPS22/PTCD3/MRPS33/MTRF1L/MRPL11/MRPS15/ERAL1/MRPL30/MRPL34/MRPL51/MRPL44/MRPL49/MRPS21/MRPL37/MRPS28/MRPS10/MRPL50/MRPS23/MRPL53/MRPL48/MRPL46/MRPS5/MRPS30/MRPS24/MRPL13/MRPL4/MRPL22/MRPL32/MRPS11/MRPS18B
GO:0040008	regulation of growth	501	-0.317888	-1.28348	0.00440883	0.0362951	0.0272098	1283	tags=16%, list=8%, signal=15%	APP/JADE1/DERL2/TRPV2/RPTOR/AGRN/EGLN2/HSPA1B/MAPK11/MACF1/INSR/CHD7/MTOR/WWC3/SEMA7A/ENPP1/CREG1/EIF4G2/SEMA3A/SEMA5A/SEMA3G/EPC1/BMPR2/ADIPOR2/SEMA6B/TBX20/SEMA3F/PI16/SIPA1/MAP1B/PAK1/ADAM10/PPIB/AR/CLSTN1/TAOK2/H3-3B/SPOCK1/CLSTN3/RPS6KB1/FGF2/TGFB1/RIMS2/ATRN/BDNF/PPM1F/SLIT2/IGFBP7/HSPA1A/DPYSL2/ACVRL1/PROX1/PLXNA3/DCBLD2/SEMA6C/NET1/SPAAR/CPNE5/EPB41L3/IGFBP2/INHBA/RAB11A/BTG1/SHC1/NRG3/SE…
GO:0033046	negative regulation of sister chromatid segregation	39	0.65695	1.77922	0.00445283	0.0364306	0.0273113	2271	tags=54%, list=15%, signal=46%	ATM/PCID2/PTTG1/CENPF/ZW10/CCNB1/NDC80/PSMG2/BUB1B/SPDL1/BUB1/BUB3/ZWINT/USP44/TTK/RAD21/PLK1/CDT1/TRIP13/MAD2L1/CDK5RAP2
GO:0033048	negative regulation of mitotic sister chromatid segregation	39	0.65695	1.77922	0.00445283	0.0364306	0.0273113	2271	tags=54%, list=15%, signal=46%	ATM/PCID2/PTTG1/CENPF/ZW10/CCNB1/NDC80/PSMG2/BUB1B/SPDL1/BUB1/BUB3/ZWINT/USP44/TTK/RAD21/PLK1/CDT1/TRIP13/MAD2L1/CDK5RAP2
GO:2000816	negative regulation of mitotic sister chromatid separation	39	0.65695	1.77922	0.00445283	0.0364306	0.0273113	2271	tags=54%, list=15%, signal=46%	ATM/PCID2/PTTG1/CENPF/ZW10/CCNB1/NDC80/PSMG2/BUB1B/SPDL1/BUB1/BUB3/ZWINT/USP44/TTK/RAD21/PLK1/CDT1/TRIP13/MAD2L1/CDK5RAP2
GO:2000352	negative regulation of endothelial cell apoptotic process	24	-0.694076	-1.80864	0.00450905	0.0368147	0.0275993	957	tags=33%, list=6%, signal=31%	ANGPTL4/SEMA5A/ICAM1/TERT/RAMP2/KDR/TEK/CDH5
GO:0009991	response to extracellular stimulus	351	0.39284	1.39574	0.00452497	0.0368687	0.0276398	2147	tags=23%, list=14%, signal=20%	HMOX1/CCND1/LDHA/ITGA2/NQO1/TGFBR2/CYTB/FOXO1/STC2/ATF4/HNRNPA1/HSPA8/BNIP3/ASNS/SLC2A1/GCLM/MARS1/DAD1/FOSL1/EIF2A/RRAGA/EEF2/EIF4EBP1/AXL/CBL/STK24/JUN/MAP1LC3B/OGT/LARS1/BCHE/SIK2/FAM107A/DNAJC15/LARP1/EGFR/CDKN1A/TYMS/PCK2/CBS/ALDH1A2/SOD2/DAP/OXCT1/TP53/RPS19/TRIM25/TBC1D5/PSPH/ACSL4/PKM/STC1/SGIP1/RNF152/PRKAG1/EIF2AK4/PPARA/COX4I1/TSPO/SESN1/CPT1A/CBSL/NUAK1/RRAGC/SSTR1/AHCY/RRAGD/SIK1B/GA…
GO:0048592	eye morphogenesis	104	-0.476733	-1.65581	0.00455213	0.037014	0.0277488	2060	tags=26%, list=13%, signal=23%	RARG/JAG1/LRP6/NIPBL/FZD5/HIPK1/GDF11/HIPK2/TENM3/EPHA2/PHACTR4/ABI2/TFAP2A/TUG1/FBN2/WNT9A/PROX1/SHROOM2/COL8A1/NECTIN3/COL5A2/PTPRM/RARB/COL5A1/LRP5/FBN1/EFEMP1
GO:0009199	ribonucleoside triphosphate metabolic process	77	0.567084	1.71062	0.00460117	0.0372178	0.0279015	2510	tags=35%, list=16%, signal=29%	ALDOA/AK4/AK3/COX2/RAN/IMPDH2/ATP6V1A/ENO1/ATP5F1A/ATP5F1B/ATP5MC2/RHOQ/PKM/ATP5PB/ATP5MG/ATP5PO/EFL1/ATP6/PPARA/ATP5F1C/NME2/ATP6V0C/PRKAG2/SLC25A12/NME5/ATP5F1E/UCK2
GO:0002931	response to ischemia	40	0.618829	1.69261	0.00461412	0.0372178	0.0279015	2205	tags=40%, list=14%, signal=34%	NQO1/SQSTM1/EEF2/GJA1/EIF4EBP1/TIGAR/HK2/BVES/TP53/REST/RNLS/P2RX7/BCL2/CSF1/CPEB4/EGR1
GO:0045839	negative regulation of mitotic nuclear division	45	0.620864	1.7143	0.00461412	0.0372178	0.0279015	2271	tags=47%, list=15%, signal=40%	ATM/PCID2/CHEK1/CENPF/ZW10/CCNB1/NDC80/PSMG2/BUB1B/SPDL1/BUB1/BUB3/ZWINT/USP44/TTK/RAD21/PLK1/CDT1/TRIP13/MAD2L1/CDK5RAP2
GO:0009119	ribonucleoside metabolic process	60	0.585306	1.70104	0.0046147	0.0372178	0.0279015	1745	tags=33%, list=11%, signal=30%	AK4/AK3/PNP/ADK/ADA2/APOBEC3C/TJP2/RAN/GMPR2/MTAP/IMPDH2/HPRT1/PRTFDC1/RHOQ/ENPP4/EFL1/NME2/APRT/CDADC1/AHCY
GO:0051271	negative regulation of cellular component movement	230	-0.377266	-1.43049	0.00462459	0.0372219	0.0279045	1617	tags=24%, list=11%, signal=22%	FOXO3/AFDN/BMERB1/CYP1B1/CARD10/TP53INP1/TCAF1/SRGAP2/SLC9A3R1/RRAS/RIN3/DCN/FRMD5/PHLDB2/RAP2C/SPOCK3/CTNNA1/DPP4/SEMA3A/NF2/EVL/ENG/ADIPOR2/TACSTD2/TPM1/FGF2/TGFB1/RHOB/SLIT2/DLL4/CLIC4/ATP2B4/KLF4/ACVRL1/NISCH/DAG1/VCL/ADARB1/TIE1/VASH1/ZMYND8/NRG3/NOTCH1/JUP/MMRN2/DPYSL3/MEF2C/CD200/PTPRM/ADAM15/ADAMTS9/MCTP1/LIMCH1/CALR/IGFBP5/HYAL2
GO:0003170	heart valve development	52	-0.560263	-1.74382	0.00464272	0.0372922	0.0279572	1513	tags=38%, list=10%, signal=35%	GJA5/EFNA1/HEY2/MTOR/SNAI1/BMPR2/TBX20/TGFB1/SLIT2/DLL4/CCN1/TIE1/SMAD6/NOTCH1/NOS3/MEF2C/SOX4/ADAMTS9/TGFB2/PDE2A
GO:0072577	endothelial cell apoptotic process	41	-0.598453	-1.79065	0.00465248	0.037295	0.0279594	1625	tags=34%, list=11%, signal=31%	HIPK1/ANGPTL4/ITGA4/SEMA5A/BMPR2/ICAM1/PDCD4/PLCG1/ECSCR/TERT/RAMP2/KDR/TEK/CDH5
GO:0051169	nuclear transport	318	0.39502	1.39177	0.00466455	0.0373164	0.0279754	2154	tags=21%, list=14%, signal=18%	HMGA1/IPO5/NPM1/XPOT/KPNA3/HNRNPA1/NUP58/PPP1CC/IPO7/PKIA/RANBP6/PSIP1/XPO4/TNPO1/XPO1/UFM1/SMAD3/RAN/JAK2/PCID2/NOP9/CDKN1A/RPL23/ABCE1/CHP1/ANP32B/RPS15/TP53/ALKBH5/STRADB/TXN/PHB2/TXNIP/NFKBIA/PTPN11/SRSF3/DDX20/PRKAG1/HSPA9/PTPN14/SMO/PPP3CA/NUP188/TRIM28/SDAD1/XPO5/CSE1L/NDC1/NUP98/GTSE1/APOD/IPO4/ZPR1/MBTPS1/UPF3A/PABPN1/TNPO3/EIF4E/MED1/DHX9/MAPK14/BARD1/SLBP/AHCYL1/NUP155/NMD3
GO:0070192	chromosome organization involved in meiotic cell cycle	45	0.62027	1.71266	0.00473635	0.0378146	0.0283489	3801	tags=60%, list=25%, signal=45%	ATM/NCAPD3/CCNE2/CCNB1IP1/SMC4/BUB1B/RAD50/MRE11/SMC2/NCAPD2/BUB1/FANCD2/NDC1/SGO2/RAD21/SGO1/RNF212/TRIP13/INCENP/C14orf39/BRIP1/MLH3/RAD51/CCNE1/UBE2B/IHO1/ATRX
GO:0001764	neuron migration	108	-0.449297	-1.56265	0.00475061	0.0378287	0.0283595	1650	tags=21%, list=11%, signal=19%	ZNF609/NAV1/LRP12/DCLK1/USP9X/SRGAP2/UNK/FGFR1/TUBB2A/ACAP3/SEMA3A/TBX20/ARHGEF2/MAP1B/SPOCK1/NRP2/NRG3/CELSR1/MEF2C/MDK/NRP1/RELN/FLRT2
GO:0030168	platelet activation	115	-0.457075	-1.60532	0.00475974	0.0378287	0.0283595	1382	tags=23%, list=9%, signal=22%	DMTN/ITPR3/TEC/PIK3R1/HSPB1/THBD/GNG2/PRKCH/ACTG1/GP6/GNAQ/F11R/P2RY1/F2RL3/PDGFB/TLR4/VCL/F2R/FERMT3/SELP/LYN/ITPR2/NOS3/VWF/CEACAM1/F2RL2/FN1
GO:0021675	nerve development	48	-0.557357	-1.71344	0.00478336	0.0378287	0.0283595	1862	tags=44%, list=12%, signal=39%	HOXD3/HOXA3/TCIRG1/ITGA4/HES1/TFAP2A/VCAM1/CHD7/SEMA3A/SEMA3F/HOXB3/BDNF/PLXNA3/DAG1/POU4F1/ADARB1/NRP2/PLXNA4/SULF2/LPAR1/NRP1
GO:0051496	positive regulation of stress fiber assembly	43	-0.565309	-1.70451	0.00478519	0.0378287	0.0283595	2213	tags=51%, list=14%, signal=44%	TGFBR1/ROCK2/CARMIL1/TSC1/SDC4/SORBS3/TGFB3/ARHGEF10/MTOR/NF2/EVL/TPM1/PAK1/RHOC/ARHGEF15/PPM1F/PXN/CCN2/LPAR1/S100A10/LIMCH1/NRP1
GO:0007189	adenylate cyclase-activating G protein-coupled receptor signaling pathway	72	-0.528062	-1.70791	0.00478579	0.0378287	0.0283595	1559	tags=28%, list=10%, signal=25%	ARRDC3/SLC9A3R1/ADORA2A/GPR161/ABCA1/ADCY6/APLP1/GNG2/GNAQ/S1PR1/AKAP13/GNAI2/ATP2B4/PDE4D/RAMP2/LPAR1/PDE4B/CALCRL/ADCY4/ADGRG6
GO:0003179	heart valve morphogenesis	45	-0.560277	-1.71985	0.00481649	0.0379957	0.0284847	1513	tags=42%, list=10%, signal=38%	GJA5/EFNA1/HEY2/MTOR/SNAI1/BMPR2/TBX20/TGFB1/SLIT2/DLL4/CCN1/TIE1/SMAD6/NOTCH1/NOS3/MEF2C/SOX4/ADAMTS9/TGFB2
GO:0009116	nucleoside metabolic process	89	0.530697	1.62974	0.00483918	0.0380155	0.0284995	4101	tags=52%, list=27%, signal=38%	AK4/AK3/PNP/ADK/ADA2/APOBEC3C/TJP2/RAN/GMPR2/MTAP/IMPDH2/HPRT1/PRTFDC1/ATIC/RHOQ/ENPP4/EFL1/DCK/NME2/PPAT/APRT/CDADC1/AHCY/PRPSAP2/TK1/MACROD1/NME5/DNPH1/UCK2/ADA/OPA1/NT5C/APOBEC3B/RAB23/PEMT/ERH/DHFR2/NME1/AMD1/APOBEC3G/PUDP/UMPS/NME4/NT5C3A/DPYD/GMPS
GO:0031571	mitotic G1 DNA damage checkpoint	60	0.584413	1.69845	0.00484984	0.0380155	0.0284995	973	tags=25%, list=6%, signal=23%	CCND1/MDM2/TFDP1/E2F7/RPL26/ATM/PRKDC/RPS27L/CDKN1A/PCNA/CDK1/TP53/GADD45A/CNOT1/CCNB1
GO:0044819	mitotic G1/S transition checkpoint	60	0.584413	1.69845	0.00484984	0.0380155	0.0284995	973	tags=25%, list=6%, signal=23%	CCND1/MDM2/TFDP1/E2F7/RPL26/ATM/PRKDC/RPS27L/CDKN1A/PCNA/CDK1/TP53/GADD45A/CNOT1/CCNB1
GO:0048568	embryonic organ development	307	-0.342235	-1.3279	0.00486026	0.0380155	0.0284995	2311	tags=29%, list=15%, signal=25%	MBD3/ZFPM2/C2CD3/MED12/TGFBR1/PCSK5/RBBP6/MDFI/WDR19/ARID2/WDR48/ADM/SH2B3/RARG/PDGFA/LRP6/CCDC40/NIPBL/FZD5/NSDHL/HOXD3/FOXC2/MAPK3/HOXA3/HOXB6/EIF4A3/PBX3/DLG1/PCGF2/TGFB3/HIPK1/PBX2/TFEB/HOXA11/HIPK2/EFNA1/HEY2/WNT7B/SLC9A3R1/HOXA9/TEAD4/EPHA2/PHACTR4/COL13A1/HOXB8/HES1/SIX2/HOXC4/TFAP2A/TULP3/CHD7/SNAI1/CHST11/SUFU/ENG/MMP16/E2F8/TBX20/TMED2/HOXC9/NES/ID3/FOXF1/HOXB3/TRIOBP/PRRX1/KITLG/FBN2/T…
GO:0014068	positive regulation of phosphatidylinositol 3-kinase signaling	65	-0.516098	-1.6532	0.0048669	0.0380155	0.0284995	1281	tags=28%, list=8%, signal=25%	DCN/PIK3R1/FGFR1/PLXNB1/INSR/NEDD4/FGF2/PDGFB/PRR5L/ROR1/KIT/F2R/SELP/LYN/KDR/TEK/TGFB2/FN1
GO:0002042	cell migration involved in sprouting angiogenesis	52	-0.558661	-1.73884	0.00488328	0.0380685	0.0285392	669	tags=37%, list=4%, signal=35%	FBXW7/PIK3C2A/CLEC14A/FGF2/SLIT2/EFNB2/PIK3R3/PTGS2/DLL4/KLF4/PLK2/NOTCH1/MAP3K3/SRPX2/MMRN2/KDR/EPHB4/RHOJ/NRP1
GO:0035025	positive regulation of Rho protein signal transduction	23	-0.65128	-1.68905	0.00516276	0.0400905	0.0300551	2529	tags=52%, list=17%, signal=44%	LPAR4/GPR199P/ROBO1/ARRB1/LPAR6/F11R/AKAP13/F2RL3/NET1/F2R/LPAR1/F2RL2
GO:0048639	positive regulation of developmental growth	119	-0.438115	-1.54413	0.00516286	0.0400905	0.0300551	1249	tags=23%, list=8%, signal=21%	TRPV2/AGRN/MACF1/INSR/CHD7/MTOR/SEMA7A/EIF4G2/SEMA5A/BMPR2/TBX20/MAP1B/PAK1/PPIB/RPS6KB1/FGF2/RIMS2/BDNF/PROX1/CPNE5/RAB11A/NOTCH1/EDN1/MEF2C/SYT1/NRP1/FN1
GO:0050657	nucleic acid transport	183	0.43988	1.46595	0.00519926	0.0401475	0.0300978	4599	tags=44%, list=30%, signal=31%	TGFBR2/NPM1/XPOT/HNRNPA1/NUP58/XPO1/ZFP36L1/TOMM20/RAN/PCID2/NOP9/ABCE1/RPS15/ALKBH5/SIDT2/LRPPRC/IGF2BP3/SRSF3/CKAP5/NUP188/SDAD1/XPO5/NDC1/NUP98/UPF3A/PABPN1/EIF4E/DHX9/SLBP/EIF5A2/NUP155/NMD3/CDC40/TERF2/SRSF5/POLDIP3/SUPT6H/SMG7/RRS1/NUP205/PHAX/SENP2/FYTTD1/SSB/CASC3/RANBP17/NUP153/DDX19A/FMR1/IWS1/NUTF2/NUP133/NUP37/SRSF9/NUP107/NUP35/KHDRBS1/LSG1/CPSF2/HSF1/YBX1/DDX19B/SEH1L/POM121/NUP50/E…
GO:0050658	RNA transport	183	0.43988	1.46595	0.00519926	0.0401475	0.0300978	4599	tags=44%, list=30%, signal=31%	TGFBR2/NPM1/XPOT/HNRNPA1/NUP58/XPO1/ZFP36L1/TOMM20/RAN/PCID2/NOP9/ABCE1/RPS15/ALKBH5/SIDT2/LRPPRC/IGF2BP3/SRSF3/CKAP5/NUP188/SDAD1/XPO5/NDC1/NUP98/UPF3A/PABPN1/EIF4E/DHX9/SLBP/EIF5A2/NUP155/NMD3/CDC40/TERF2/SRSF5/POLDIP3/SUPT6H/SMG7/RRS1/NUP205/PHAX/SENP2/FYTTD1/SSB/CASC3/RANBP17/NUP153/DDX19A/FMR1/IWS1/NUTF2/NUP133/NUP37/SRSF9/NUP107/NUP35/KHDRBS1/LSG1/CPSF2/HSF1/YBX1/DDX19B/SEH1L/POM121/NUP50/E…
GO:0051784	negative regulation of nuclear division	49	0.597045	1.68079	0.00520055	0.0401475	0.0300978	3242	tags=51%, list=21%, signal=40%	ATM/PCID2/CHEK1/CENPF/ZW10/CCNB1/NDC80/PSMG2/BUB1B/SPDL1/BUB1/BUB3/ZWINT/USP44/TTK/RAD21/PLK1/CDT1/TRIP13/MAD2L1/CDK5RAP2/ZNF207/FBXO5/AURKB/LIF
GO:0071459	protein localization to chromosome, centromeric region	25	0.694406	1.73889	0.00523114	0.0403052	0.030216	3270	tags=64%, list=21%, signal=50%	RB1/CHAMP1/KNL1/CDK1/ZW10/NDC80/BUB1B/SPDL1/BUB3/TTK/CDT1/HASPIN/BOD1/AURKB/ZWILCH/CENPQ
GO:0007596	blood coagulation	248	-0.361302	-1.37737	0.00525942	0.0404446	0.0303205	942	tags=17%, list=6%, signal=17%	ADORA2A/ITPR3/TEC/PIK3R1/A2M/PRKACB/HSPB1/THBD/LMAN1/GNG2/PRKCH/ACTG1/GP6/GNAQ/GGCX/MICAL1/F11R/P2RY1/H3-3B/PLAU/F2RL3/PDGFB/TLR4/CD59/HDAC1/VCL/F2R/EHD2/TFPI/FERMT3/PLAT/PRCP/SELP/LYN/EDN1/ITPR2/NOS3/VWF/CEACAM1/F2RL2/SCUBE1/FN1/TFPI2
GO:0003229	ventricular cardiac muscle tissue development	34	-0.631908	-1.77615	0.00532384	0.0408607	0.0306325	1427	tags=41%, list=9%, signal=37%	HEY2/PTCD2/CHD7/ENG/TPM1/TGFB1/DLL4/PROX1/DSG2/POU4F1/NOTCH1/HEG1/ADAMTS9/TGFB2
GO:0099601	regulation of neurotransmitter receptor activity	53	-0.545582	-1.69404	0.0054234	0.0415445	0.0311451	1728	tags=28%, list=11%, signal=25%	DLG1/NETO2/RASGRF2/LRRC7/APP/CACNG8/KLHL24/DLGAP4/CAPN1/AKAP9/DAPK1/SHANK3/MEF2C/NLGN1/RELN
GO:1990748	cellular detoxification	74	0.562993	1.68494	0.00544131	0.0416014	0.0311878	2087	tags=35%, list=14%, signal=30%	PTGS1/TXNRD1/NQO1/ESD/MGST1/NXN/GPX8/GSR/SOD2/SELENOT/PRDX3/GSTM3/TXN/MGST3/MGST2/GPX3/GPX1/PRDX4/PXDN/GSTM2/SESN1/GSTO1/DHFR/SRXN1/ADH5/SESN2
GO:1902473	regulation of protein localization to synapse	24	-0.687049	-1.79033	0.00547212	0.0417565	0.0313041	2203	tags=38%, list=14%, signal=32%	NPTN/IQSEC2/DLG1/ABHD17B/TAMALIN/ADAM10/CLSTN3/DAG1/NLGN1
GO:0007200	phospholipase C-activating G protein-coupled receptor signaling pathway	47	-0.574438	-1.76861	0.0055411	0.0421565	0.031604	718	tags=36%, list=5%, signal=35%	LPAR4/GPR199P/BICD1/GRPR/ADRA1B/HRH1/SLC9A3R1/LPAR6/ANO1/S1PR1/P2RY1/F2RL3/F2R/EDN1/LPAR1/F2RL2/TGM2
GO:0009953	dorsal/ventral pattern formation	54	-0.547229	-1.70395	0.0055504	0.0421565	0.031604	2182	tags=33%, list=14%, signal=29%	MDFI/WDR19/WNT3/GREM1/HOXA11/SP8/GPR161/PRKACB/TULP3/SUFU/TBX20/TBC1D32/FOXA1/DLL4/ACVRL1/SMAD6/EDN1/HHIP
GO:0043534	blood vessel endothelial cell migration	105	-0.461717	-1.60504	0.00556117	0.0421565	0.031604	669	tags=29%, list=4%, signal=28%	FBXW7/PIK3C2A/CLEC14A/FGF2/TGFB1/SLIT2/EFNB2/PIK3R3/PTGS2/DLL4/PDGFB/ATP2B4/KLF4/PLK2/ACVRL1/PLCG1/VASH1/PRCP/NOTCH1/MAP3K3/NOS3/SRPX2/JUP/MMRN2/MEF2C/KDR/CDH5/EPHB4/RHOJ/NRP1
GO:0050730	regulation of peptidyl-tyrosine phosphorylation	177	-0.393186	-1.45592	0.00556704	0.0421565	0.031604	1481	tags=23%, list=10%, signal=21%	EFNA1/LRP8/PARP9/DMTN/TGFA/CHMP6/APP/TEC/RAP2C/PTPN1/HES1/IL15/PPP2R5B/MTOR/SAMSN1/NF2/ICAM1/ARHGEF2/RIPK2/TNFSF18/FBXW7/BMP6/EPHA4/KITLG/CBLB/TGFB1/BDNF/PDGFB/KIT/TAL1/EHD4/SHC1/GPRC5A/LYN/GPRC5B/ITGA5/NRP1/HYAL2/RELN/PECAM1
GO:2000045	regulation of G1/S transition of mitotic cell cycle	136	0.478711	1.54258	0.00563915	0.0424766	0.0318439	2336	tags=29%, list=15%, signal=25%	CCND1/MDM2/CCND2/RDX/TFDP1/APEX1/RB1/PSME1/E2F7/RPL26/CUL4A/ATM/GPNMB/FAM107A/PRKDC/EGFR/RPS27L/CDKN1A/PCNA/CDK1/TP53/GADD45A/CDK6/CNOT1/CCNB1/CDC6/KIF14/PSME2/E2F4/GTSE1/PLRG1/BCL2/BTG2/LSM11/CDKN2A/CDC25C/UBE2E2/CDKN2C/CDK4/CDKN2B
GO:0032232	negative regulation of actin filament bundle assembly	27	-0.652431	-1.76587	0.00564142	0.0424766	0.0318439	1233	tags=41%, list=8%, signal=38%	PHLDB2/PIK3R1/TACSTD2/WASF2/F11R/S1PR1/TJP1/SHANK3/CORO2B/ARHGAP28/CGNL1
GO:2000273	positive regulation of signaling receptor activity	27	-0.652385	-1.76574	0.00564142	0.0424766	0.0318439	669	tags=30%, list=4%, signal=28%	FBXW7/HDAC1/TAL1/SHANK3/EDN1/ITGB1/NRP1/RELN
GO:0045216	cell-cell junction organization	159	-0.409253	-1.4897	0.00566199	0.0425507	0.0318995	1648	tags=30%, list=11%, signal=27%	TGFBR1/ROCK2/GJC1/FSCN1/CCM2/DLG5/FZD5/FBF1/DLG1/TGFB3/HIPK1/AFDN/ZNF703/GJA5/LIMS2/EPHA2/MYO1C/AJM1/MPP7/CTNNA1/SNAI1/NF2/PRKCH/ACTG1/TBCD/ARVCF/F11R/ADAM10/NECTIN2/BMP6/EPHA4/RHOC/TGFB1/VCL/DSG2/F2R/TJP1/CDH6/EPB41L3/CTNND1/NECTIN3/RAMP2/HEG1/JUP/CTNNB1/CDH5/TGFB2/PECAM1
GO:0071604	transforming growth factor beta production	34	-0.628222	-1.76579	0.00569419	0.0426825	0.0319983	517	tags=24%, list=3%, signal=23%	PTGS2/LTBP3/FURIN/ITGB8/CD200/TGFB2/LTBP1/FN1
GO:0001569	branching involved in blood vessel morphogenesis	28	-0.658896	-1.81683	0.00570103	0.0426825	0.0319983	873	tags=39%, list=6%, signal=37%	ENG/TBX20/DLL4/NOTCH4/EDN1/CTNNB1/COL4A1/MDK/KDR/PLXND1/NRP1
GO:0031667	response to nutrient levels	328	0.392922	1.3889	0.00575106	0.0429759	0.0322182	2147	tags=23%, list=14%, signal=20%	HMOX1/CCND1/LDHA/ITGA2/NQO1/TGFBR2/CYTB/FOXO1/STC2/ATF4/HNRNPA1/HSPA8/BNIP3/ASNS/SLC2A1/GCLM/MARS1/DAD1/EIF2A/RRAGA/EEF2/EIF4EBP1/CBL/STK24/JUN/MAP1LC3B/OGT/LARS1/BCHE/SIK2/FAM107A/DNAJC15/LARP1/EGFR/CDKN1A/TYMS/PCK2/ALDH1A2/SOD2/DAP/OXCT1/TP53/TRIM25/TBC1D5/PSPH/ACSL4/PKM/STC1/SGIP1/RNF152/PRKAG1/EIF2AK4/PPARA/COX4I1/TSPO/SESN1/CPT1A/NUAK1/RRAGC/SSTR1/AHCY/RRAGD/SIK1B/GABARAP/BCL2/PRKAG2/MED1/G6…
GO:1901992	positive regulation of mitotic cell cycle phase transition	74	0.558452	1.67135	0.00578317	0.0431346	0.0323372	2387	tags=36%, list=16%, signal=31%	CCND1/CCND2/RDX/TFDP1/APEX1/RB1/CUL4A/CDC16/DTL/EGFR/PBX1/CDK1/PHB2/CCNB1/CDC27/CDC6/SMARCD3/DLGAP5/ESPL1/CDCA5/PLRG1/CDT1/LSM11/CDC25C/UBE2E2/CDK4/UBE2C
GO:0031577	spindle checkpoint	37	0.646011	1.72945	0.00583303	0.0434249	0.0325548	2271	tags=51%, list=15%, signal=44%	ATM/PCID2/CENPF/ZW10/CCNB1/NDC80/PSMG2/BUB1B/SPDL1/BUB1/BUB3/ZWINT/USP44/TTK/PLK1/CDT1/TRIP13/MAD2L1/CDK5RAP2
GO:0050767	regulation of neurogenesis	264	-0.360195	-1.38241	0.00589806	0.0438268	0.0328561	1769	tags=23%, list=12%, signal=21%	DBNL/MAP6/SS18L1/CUL7/IL1RAPL1/CUX1/TNR/IL34/LRP8/HEY2/KDM1A/SPEN/BHLHE40/PRTG/TRPV2/HES1/PLXNB1/MACF1/CTNNA1/CHD7/MTOR/SEMA7A/EIF4G2/SEMA3A/SEMA5A/NF2/SEMA3G/BMPR2/PRKCH/SEMA6B/SEMA3F/MAP1B/PAK1/HOXB3/EPHA4/TGFB1/BDNF/SLIT2/DLL4/ARHGDIA/PLXNA3/HDAC1/DAG1/SEMA6C/KIT/POU4F1/SHANK3/RAB11A/SKIL/KALRN/SEMA3D/NOTCH1/PLXNA4/LYN/CTNNB1/MDK/PLXND1/NRP1/LDLR/RELN/FN1
GO:0045841	negative regulation of mitotic metaphase/anaphase transition	38	0.646353	1.74533	0.00592685	0.0439584	0.0329548	2271	tags=53%, list=15%, signal=45%	ATM/PCID2/CENPF/ZW10/CCNB1/NDC80/PSMG2/BUB1B/SPDL1/BUB1/BUB3/ZWINT/USP44/TTK/RAD21/PLK1/CDT1/TRIP13/MAD2L1/CDK5RAP2
GO:0089718	amino acid import across plasma membrane	31	0.66781	1.73493	0.00596434	0.0441539	0.0331014	2712	tags=61%, list=18%, signal=51%	SLC7A11/SLC7A1/SLC7A5/SLC3A2/SLC7A2/SLC1A4/SLC47A1/SLC16A2/SLC6A6/SLC1A5/SLC6A9/SLC7A8/ARL6IP5/SLC1A1/ARL6IP1/SLC36A4/SLC43A2/CLN8/RGS4
GO:0072655	establishment of protein localization to mitochondrion	134	0.482437	1.55012	0.00601344	0.0444345	0.0333117	3194	tags=34%, list=21%, signal=27%	OXA1L/BNIP3L/TFDP1/CSNK2A2/SLC25A6/BCL2L11/TOMM20/DNAJC15/HK2/PPP3R1/MGARP/TP53/CALM3/RNF31/UBE2D3/PITRM1/VPS11/TIMM9/HSPA4/CALM1/HK1/AIP/TSPO/MIPEP/YWHAQ/HAX1/TOMM34/BCL2/MFF/TIMM44/YWHAB/TOMM70/TIMM8B/RAC2/LEPROT/TOMM22/SAE1/AKT1/YWHAH/E2F1/NMT1/GRPEL1/BCAP31/PRKAA1/TIMM10/YWHAE
GO:0055082	cellular chemical homeostasis	522	0.358533	1.30828	0.00602951	0.0444705	0.0333387	2427	tags=23%, list=16%, signal=20%	HMOX1/FTH1/CXCR4/RACK1/FOXO1/TPT1/MT2A/STC2/ATF4/RTN4/BNIP3/SLC12A2/HMGB1/GCLM/CAMK2N1/HTR2B/GJA1/NCOA4/RASA3/SLC9A7/MICU2/SLC4A7/ACKR3/ERO1A/PDK3/NEDD8/GPER1/EDNRB/SMAD3/UBASH3B/CLN5/IRS2/SLC25A23/TFRC/JAK2/HTR1B/HK2/PIK3CG/IL1A/PCK2/CHP1/TRPM7/ATP6V1A/SELENOT/OXCT1/RAB7A/CALM3/NEDD4L/ATP6V1C1/FAM155A/RAB38/ATP5F1B/RAP1GDS1/ATP6V1F/ITGAV/FTL/SLC46A1/LACC1/ATP6V0A4/CALM2/SLC31A1/MYC/STC1/SLC6A9/T…
GO:0007043	cell-cell junction assembly	106	-0.46406	-1.61629	0.00605932	0.0446074	0.0334414	2211	tags=31%, list=14%, signal=27%	ROCK2/GJC1/FSCN1/DLG5/FZD5/FBF1/DLG1/HIPK1/AFDN/ZNF703/GJA5/EPHA2/MYO1C/MPP7/CTNNA1/SNAI1/PRKCH/ACTG1/TBCD/ARVCF/F11R/RHOC/VCL/TJP1/CDH6/EPB41L3/CTNND1/RAMP2/HEG1/JUP/CTNNB1/CDH5/PECAM1
GO:2000249	regulation of actin cytoskeleton reorganization	32	-0.596463	-1.67488	0.00609727	0.0446628	0.0334829	1216	tags=31%, list=8%, signal=29%	FES/DAPK3/BCAS3/F11R/ARHGDIA/ABL2/TJP1/MDK/TEK/NRP1
GO:0006914	autophagy	490	0.368211	1.33948	0.00610062	0.0446628	0.0334829	2496	tags=24%, list=16%, signal=21%	HMOX1/DEPP1/UCHL1/GAPDH/FOXO1/EEF1A1/BNIP3L/EI24/HSPA8/BNIP3/HMGB1/CSNK2A2/SQSTM1/HTR2B/RRAGA/SUPT20H/CLU/PSAP/TIGAR/PAFAH1B2/UFM1/MAP1LC3B/FYCO1/ATM/TM9SF1/TRIM13/VPS36/BCL2L11/TOMM20/CTTN/LARP1/HK2/TRIB3/FEZ1/VPS26A/LAMP3/STX12/ATP6V1A/DAP/RAB7A/CAMKK2/TP53/TGFBRAP1/ATP6V1C1/VPS26B/MTCL1/SNX6/TBC1D5/LGALS8/PHB2/LEPR/IFT88/PTPN22/USP10/VPS11/RNF152/ATP6V1B2/VPS37B/EEF1A2/SCOC/PRKAG1/EIF2AK4/FEZ2…
GO:0061919	process utilizing autophagic mechanism	490	0.368211	1.33948	0.00610062	0.0446628	0.0334829	2496	tags=24%, list=16%, signal=21%	HMOX1/DEPP1/UCHL1/GAPDH/FOXO1/EEF1A1/BNIP3L/EI24/HSPA8/BNIP3/HMGB1/CSNK2A2/SQSTM1/HTR2B/RRAGA/SUPT20H/CLU/PSAP/TIGAR/PAFAH1B2/UFM1/MAP1LC3B/FYCO1/ATM/TM9SF1/TRIM13/VPS36/BCL2L11/TOMM20/CTTN/LARP1/HK2/TRIB3/FEZ1/VPS26A/LAMP3/STX12/ATP6V1A/DAP/RAB7A/CAMKK2/TP53/TGFBRAP1/ATP6V1C1/VPS26B/MTCL1/SNX6/TBC1D5/LGALS8/PHB2/LEPR/IFT88/PTPN22/USP10/VPS11/RNF152/ATP6V1B2/VPS37B/EEF1A2/SCOC/PRKAG1/EIF2AK4/FEZ2…
GO:0071772	response to BMP	115	-0.450745	-1.58308	0.00620987	0.0452591	0.0339299	1925	tags=28%, list=13%, signal=25%	UBE2O/HIVEP1/GREM1/MAPK3/TGFB3/HIPK2/USP9X/ACVR2B/NEO1/HES1/NUMA1/GDF3/BMPR2/ENG/PDCD4/BMP6/GDF7/TGFB1/ACVRL1/CCN1/SMAD6/SKIL/NOTCH1/SMAD1/DDX5/SMURF2/CRIM1/CDH5/FSTL1/ELAPOR2/FBN1/TGFB2
GO:0071773	cellular response to BMP stimulus	115	-0.450745	-1.58308	0.00620987	0.0452591	0.0339299	1925	tags=28%, list=13%, signal=25%	UBE2O/HIVEP1/GREM1/MAPK3/TGFB3/HIPK2/USP9X/ACVR2B/NEO1/HES1/NUMA1/GDF3/BMPR2/ENG/PDCD4/BMP6/GDF7/TGFB1/ACVRL1/CCN1/SMAD6/SKIL/NOTCH1/SMAD1/DDX5/SMURF2/CRIM1/CDH5/FSTL1/ELAPOR2/FBN1/TGFB2
GO:0007193	adenylate cyclase-inhibiting G protein-coupled receptor signaling pathway	45	-0.550823	-1.69083	0.00621931	0.0452591	0.0339299	1328	tags=29%, list=9%, signal=26%	GPR37/ADCY6/NPY2R/S1PR1/P2RY1/PALM/GNAI2/GABBR1/EDN1/LPAR1/HTR1D/ADCY4/PDE2A
GO:0007044	cell-substrate junction assembly	92	-0.469484	-1.58386	0.00622768	0.0452591	0.0339299	1085	tags=25%, list=7%, signal=23%	MACF1/ITGB4/DAPK3/ACTG1/BCR/BCAS3/TAOK2/LAMA3/PPM1F/PLEC/ACVRL1/VCL/FMN1/CORO2B/PEAK1/S100A10/KDR/ITGA6/TEK/ITGA5/LIMCH1/NRP1/FN1
GO:0030490	maturation of SSU-rRNA	50	0.62135	1.75708	0.00633376	0.0459458	0.0344447	2320	tags=32%, list=15%, signal=27%	RPS8/RPS14/RPS16/NOP9/RPS19/RPS21/SNU13/NOB1/RPS28/NGDN/NOP14/HEATR1/TSR1/NAT10/SRFBP1/UTP25
GO:0048562	embryonic organ morphogenesis	198	-0.380719	-1.42836	0.00635751	0.0460339	0.0345108	2264	tags=28%, list=15%, signal=24%	C2CD3/MED12/TGFBR1/MDFI/WDR19/RARG/LRP6/CCDC40/NIPBL/FZD5/HOXD3/FOXC2/MAPK3/HOXA3/HOXB6/EIF4A3/DLG1/PCGF2/TGFB3/HIPK1/HOXA11/HIPK2/EFNA1/SLC9A3R1/HOXA9/EPHA2/PHACTR4/HOXB8/HES1/SIX2/HOXC4/TFAP2A/TULP3/CHD7/CHST11/SUFU/ENG/MMP16/TBX20/TMED2/HOXC9/FOXF1/HOXB3/TRIOBP/PRRX1/FBN2/PROX1/TEAD2/NOTCH1/EDN1/CTNNB1/MEF2C/INSIG1/RARB/FBN1/EFEMP1
GO:0097237	cellular response to toxic substance	80	0.548827	1.66091	0.00641108	0.0463373	0.0347382	2087	tags=32%, list=14%, signal=28%	PTGS1/TXNRD1/NQO1/ESD/MGST1/NXN/GPX8/GSR/SOD2/SELENOT/PRDX3/GSTM3/TXN/MGST3/MGST2/GPX3/GPX1/PRDX4/PXDN/GSTM2/SESN1/GSTO1/DHFR/SRXN1/ADH5/SESN2
GO:0006954	inflammatory response	464	-0.316272	-1.26626	0.00643197	0.0464037	0.034788	1102	tags=13%, list=7%, signal=13%	IL15/SYT11/VCAM1/CD68/SEMA7A/MVK/LY75/TRAF3IP2/IL1RL1/CERS6/ICAM1/GBA/KLRG1/NT5E/RIPK2/TNFSF18/FOXF1/SELE/F11R/PDCD4/ECM1/BMP6/LIPA/IFI16/TGFB1/ATRN/PTGS2/TLR4/KLF4/CXCL1/CYP26B1/KIT/CAMK4/F2R/VAMP8/BCL6B/STING1/PRCP/NOTCH1/SELP/SMAD1/LYN/ITGB1/IGFBP4/CD200/MDK/CALCRL/TEK/CDH5/GPRC5B/SCUBE1/FABP4/NEAT1/HSPG2/STAB1/LXN/LDLR/PDE2A/HYAL2/TGM2/FN1
GO:0050817	coagulation	249	-0.361137	-1.37903	0.00655417	0.0471995	0.0353846	942	tags=17%, list=6%, signal=16%	ADORA2A/ITPR3/TEC/PIK3R1/A2M/PRKACB/HSPB1/THBD/LMAN1/GNG2/PRKCH/ACTG1/GP6/GNAQ/GGCX/MICAL1/F11R/P2RY1/H3-3B/PLAU/F2RL3/PDGFB/TLR4/CD59/HDAC1/VCL/F2R/EHD2/TFPI/FERMT3/PLAT/PRCP/SELP/LYN/EDN1/ITPR2/NOS3/VWF/CEACAM1/F2RL2/SCUBE1/FN1/TFPI2
GO:0070268	cornification	25	-0.651599	-1.71387	0.0065792	0.0472939	0.0354554	760	tags=36%, list=5%, signal=34%	KRT15/CAPN1/KRT18/CYP26B1/DSG2/FURIN/SPINK5/KRT7/JUP
GO:0035904	aorta development	44	-0.56882	-1.73135	0.00659987	0.0473568	0.0355025	1520	tags=45%, list=10%, signal=41%	NKX3-1/MYLK/HEY2/HES1/CHD7/ADAMTS6/SUFU/ENG/FKBP10/AP2B1/DLL4/ACVRL1/PROX1/SMAD6/NOTCH1/SOX4/ADAMTS9/PLXND1/TGFB2/PDE2A
GO:0060411	cardiac septum morphogenesis	52	-0.552571	-1.71988	0.0066238	0.0474427	0.0355669	1167	tags=33%, list=8%, signal=30%	HES1/CHD7/BMPR2/ENG/TBX20/SLIT2/PROX1/CCN1/NRP2/DHRS3/SMAD6/PARVA/NOTCH1/SOX4/RARB/NRP1/TGFB2
GO:1902808	positive regulation of cell cycle G1/S phase transition	40	0.610993	1.67118	0.00669439	0.0478619	0.0358812	1290	tags=22%, list=8%, signal=21%	CCND1/CCND2/RDX/TFDP1/APEX1/CUL4A/EGFR/PHB2/CDC6
GO:0003148	outflow tract septum morphogenesis	20	-0.696558	-1.73248	0.00672185	0.0479273	0.0359302	903	tags=45%, list=6%, signal=42%	BMPR2/ENG/TBX20/NRP2/SMAD6/PARVA/RARB/NRP1/TGFB2
GO:1902100	negative regulation of metaphase/anaphase transition of cell cycle	39	0.637489	1.72652	0.00672769	0.0479273	0.0359302	2271	tags=51%, list=15%, signal=44%	ATM/PCID2/CENPF/ZW10/CCNB1/NDC80/PSMG2/BUB1B/SPDL1/BUB1/BUB3/ZWINT/USP44/TTK/RAD21/PLK1/CDT1/TRIP13/MAD2L1/CDK5RAP2
GO:0014065	phosphatidylinositol 3-kinase signaling	117	-0.445088	-1.57069	0.00680797	0.0484122	0.0362937	1520	tags=26%, list=10%, signal=23%	NKX3-1/DIPK2A/SLC9A3R1/DCN/PIK3R1/FGFR1/TSC2/PLXNB1/FBXL2/INSR/PPP2R5B/PIK3C2A/NEDD4/FGF2/PDGFB/PRR5L/KLF4/ROR1/KIT/F2R/SELP/LYN/EDN1/PIK3C2B/CEACAM1/KDR/TEK/PPP1R16B/TGFB2/FN1
GO:0045596	negative regulation of cell differentiation	467	-0.312581	-1.25154	0.00682255	0.0484291	0.0363064	1388	tags=16%, list=9%, signal=15%	TCTA/SRSF6/DMTN/HOXA9/USF3/APP/HOXB8/PRTG/ASXL1/PIK3R1/HOPX/HES1/SIX2/ZEB1/ABCA1/JAK3/HDAC7/CTNNA1/SNAI1/SEMA7A/ENPP1/ABCA5/SEMA3A/SEMA5A/SEMA3G/GDF3/SPRY1/SUFU/SEMA6B/SEMA3F/PI16/TACSTD2/TNFSF18/ID3/PAK1/PDCD4/FBXW7/WNT9A/TGFB1/BDNF/FOXA1/PDGFB/TLR4/ARHGDIA/PLXNA3/SEMA6C/TAL1/LTBP3/SMAD6/TRIB2/NOTCH4/INHBA/SKIL/SEMA3D/NOTCH1/MEIS2/LYN/ZFP36L2/COL5A2/CRIM1/CEACAM1/MDK/INSIG1/RARB/COL5A1/CALR/LRP5…
GO:0044783	G1 DNA damage checkpoint	61	0.580006	1.69202	0.00684676	0.0485142	0.0363702	973	tags=25%, list=6%, signal=23%	CCND1/MDM2/TFDP1/E2F7/RPL26/ATM/PRKDC/RPS27L/CDKN1A/PCNA/CDK1/TP53/GADD45A/CNOT1/CCNB1
GO:0000462	maturation of SSU-rRNA from tricistronic rRNA transcript (SSU-rRNA, 5.8S rRNA, LSU-rRNA)	37	0.638134	1.70836	0.00688539	0.0486412	0.0364654	2320	tags=30%, list=15%, signal=25%	RPS8/RPS14/RPS16/NOP9/RPS19/RPS21/NGDN/NOP14/HEATR1/TSR1/UTP25
GO:0006898	receptor-mediated endocytosis	198	-0.376886	-1.41398	0.00690146	0.0486412	0.0364654	2110	tags=27%, list=14%, signal=23%	ADM/ARRB1/STAB2/LRP6/SCARB2/RAB5A/SNCA/GREM1/MKLN1/ITSN1/DKK1/DBNL/FCHO1/CUBN/ARF6/ITGA4/GPR107/FLOT1/HSP90AA1/RIN3/ANKRD13B/CACNG8/LMBR1L/CTSL/ANXA2/MSR1/SYT11/INSR/SCYL2/PLA2R1/DNM3/HIP1/HYOU1/SELE/AP2B1/WASF1/NEDD4/PDLIM7/GRB2/ARHGAP27/FCHO2/RAMP2/ITGB1/CANX/CEACAM1/CALCRL/CALR/HSPG2/STAB1/DAB2/LDLR/SPARC/HSP90B1
GO:0019932	second-messenger-mediated signaling	198	-0.377241	-1.41532	0.00690146	0.0486412	0.0364654	1285	tags=18%, list=8%, signal=17%	ITPR3/EIF2AK3/CAMTA1/LMCD1/VCAM1/MTOR/HTT/DMD/NPY2R/ACKR4/SELE/EIF4EBP2/CLIC2/DDAH2/ATP2A2/RIMS2/GUCY1A1/MCU/ATP2B4/NFAT5/GUCY1B1/PLCG1/RCAN3/NUDT4/PDE4D/SELP/EDN1/ITPR2/NOS3/LPAR1/KSR2/KDR/MCTP1/GUCY1A2/ADGRG6/PDE2A
GO:0042278	purine nucleoside metabolic process	55	0.582151	1.67435	0.00693398	0.0487837	0.0365723	1745	tags=33%, list=11%, signal=29%	AK4/AK3/PNP/ADK/ADA2/TJP2/RAN/GMPR2/MTAP/IMPDH2/HPRT1/PRTFDC1/RHOQ/ENPP4/EFL1/NME2/APRT/AHCY
GO:0007599	hemostasis	251	-0.355379	-1.3554	0.00709571	0.0497222	0.0372758	942	tags=15%, list=6%, signal=14%	HSPB1/THBD/LMAN1/GNG2/PRKCH/ACTG1/GP6/GNAQ/GGCX/MICAL1/F11R/P2RY1/H3-3B/PLAU/F2RL3/PDGFB/TLR4/CD59/HDAC1/VCL/F2R/EHD2/TFPI/FERMT3/PLAT/PRCP/SELP/LYN/EDN1/ITPR2/NOS3/VWF/CEACAM1/F2RL2/SCUBE1/FN1/TFPI2
GO:0022414	reproductive process	923	0.333031	1.24778	0.007103	0.0497222	0.0372758	2242	tags=21%, list=15%, signal=19%	ANGPT2/RPS6/CCND1/MME/ITGA2/TGFBR2/ALDOA/STC2/CXADR/RPL29/ETV5/CITED2/SPOCD1/CSNK2A2/SLC2A1/MMP14/FOSL1/GJA1/AXL/PSAP/TOP2A/CBL/NCOA4/ARID5B/EIF2B2/PAFAH1B2/SMARCA2/CCNI/KATNAL1/E2F7/CEP57/NOTCH2/PTK2/DZIP1/VEGFA/EDNRB/MGST1/PTX3/ZFP36L1/ATM/BRCA2/GNPDA1/BCL2L11/EIF2S2/TDRP/PRKDC/EGFR/EPAS1/IL1A/PBX1/ETS1/PLA2G4C/MAP2K1/BASP1/PCNA/TUBGCP3/PAQR8/BIRC2/YBX3/KNL1/NCAPD3/CSDE1/PRDX3/PLTP/GOT2/CDK1/TD…
GO:0010595	positive regulation of endothelial cell migration	98	-0.465971	-1.59044	0.00710496	0.0497222	0.0372758	1068	tags=29%, list=7%, signal=27%	HDAC7/RIN2/SEMA5A/HSPB1/BMPR2/BCAS3/PIK3C2A/FGF2/TGFB1/RHOB/FGF16/PTGS2/PDGFB/ADGRA2/PLK2/PROX1/PLCG1/NRP2/MAP3K3/EDN1/NOS3/SRPX2/KDR/TEK/CALR/RHOJ/NRP1/SPARC
GO:0006887	exocytosis	673	-0.291589	-1.20538	0.0071264	0.0497844	0.0373224	1360	tags=16%, list=9%, signal=15%	SYTL2/HSP90AA1/STX1A/ADORA2A/LRRC7/TMEM167A/APP/CD55/VCP/RAP2C/RAB11FIP1/FES/A2M/ANXA2/GALNS/IDH1/UBR4/SYTL4/FAM3C/HSPA1B/SYNJ1/CADPS2/SYT11/LGALS3/TOR4A/PCYOX1L/CPNE1/CD68/MILR1/DIAPH1/CREG1/LLGL2/ATP11B/GAA/FUCA1/CPPED1/TAGLN2/LPCAT1/ATP13A2/PHACTR2/EXPH5/CAPN1/SERPINB1/ASAH1/MICAL1/FOXF1/PAK1/ADAM10/SELL/PIK3C2A/P2RY1/TMEM30A/ECM1/PLD1/PLAU/AGPAT2/MLEC/CANT1/ATP2A2/RPH3AL/STOM/TGFB1/GNS/RIMS2/…
GO:0045471	response to ethanol	74	0.551637	1.65096	0.00715735	0.0498704	0.0373869	712	tags=20%, list=5%, signal=19%	ND4/CCND1/NQO1/CYTB/RPL15/RPS4X/EEF2/EIF4EBP1/CBL/HTR1B/TYMS/BIRC2/SOD2/OXCT1/GOT2
GO:0043549	regulation of kinase activity	717	0.343469	1.27206	0.00716384	0.0498704	0.0373869	1477	tags=17%, list=10%, signal=16%	TNFSF15/UCHL1/CCND1/CXCR4/IPO5/RACK1/TGFBR2/FLT1/CCND2/RPS3/CCNG1/HMGA2/NPM1/EEF1A1/TNFAIP8L3/SH3BP5/BMP2/HMGB1/AKAP11/IPO7/PKIA/CAMK2N1/RPS27A/HTR2B/RB1/AXL/CLU/AJUBA/CBL/HIPK3/LATS2/TIGAR/NOX4/TPX2/CCNI/EPHB1/IRAK2/SNX9/SPRY2/PTK2/PRKAR2B/FLT4/VEGFA/UBASH3B/WWTR1/IRS2/IRAK3/JAK2/EGFR/DNAJC3/TRIB3/CDKN1A/PIK3CG/ERBB2/TNFRSF10B/MAP2K1/PRKAR1B/CHP1/CIT/MAP3K1/SPRY4/VLDLR/PRDX3/CAMKK2/EPHB2/CDK1/QA…
GO:0061615	glycolytic process through fructose-6-phosphate	22	0.750494	1.84415	0.00723509	0.0501298	0.0375814	1481	tags=55%, list=10%, signal=49%	GAPDH/ALDOA/TPI1/PGAM1/GPI/PFKP/HK2/ENO2/ENO1/PKM/HK1/PFKM
GO:0061620	glycolytic process through glucose-6-phosphate	22	0.750494	1.84415	0.00723509	0.0501298	0.0375814	1481	tags=55%, list=10%, signal=49%	GAPDH/ALDOA/TPI1/PGAM1/GPI/PFKP/HK2/ENO2/ENO1/PKM/HK1/PFKM
GO:0007178	transmembrane receptor protein serine/threonine kinase signaling pathway	262	-0.358452	-1.37251	0.00723901	0.0501298	0.0375814	973	tags=18%, list=6%, signal=17%	CHST11/GDF3/SPRY1/BMPR2/CDKN1C/ENG/TBX20/DKK3/F11R/PDCD4/FAM89B/BMP6/GLG1/PPM1L/FBN2/NREP/GDF7/TGFB1/ITGB5/HSPA1A/FUT8/ACVRL1/LPXN/CCN1/LTBP3/SMAD6/LTBP2/FURIN/PXN/INHBA/SKIL/ITGB8/NOTCH1/SMAD1/HSPA5/DDX5/IGSF1/SMURF2/CRIM1/CDH5/FSTL1/ELAPOR2/FBN1/TGFB2/DAB2/LTBP1
GO:0008652	cellular amino acid biosynthetic process	60	0.571381	1.66057	0.00726642	0.0501765	0.0376164	2212	tags=33%, list=14%, signal=29%	PSAT1/SHMT2/ASNS/GLS/PHGDH/MTAP/CBS/GOT2/PLOD2/PSPH/ENOPH1/AASDHPPT/CBSL/GPT2/DHFR/MTHFD1/SLC25A12/GOT1/ASS1/CLN3
GO:0007613	memory	70	-0.511925	-1.63956	0.00727105	0.0501765	0.0376164	1451	tags=23%, list=9%, signal=21%	ATXN1L/ITPR3/ABCA7/SYT11/ATXN1/INSR/MTOR/EIF4EBP2/RPS6KB1/BDNF/PLK2/CAMK4/SHANK3/KALRN/ITGA5/LDLR
GO:0006284	base-excision repair	39	0.633654	1.71613	0.0073449	0.0505531	0.0378987	1908	tags=28%, list=12%, signal=25%	RPS3/HMGA2/HMGB1/APEX1/PCNA/NEIL1/PARP2/UNG/NEIL3/FEN1/POLQ
GO:0016052	carbohydrate catabolic process	155	0.459294	1.51198	0.00735109	0.0505531	0.0378987	2394	tags=30%, list=16%, signal=25%	GAPDH/LDHA/ALDOA/PPP1R3B/HMGB1/NUP58/TPI1/TIGAR/PGAM1/OGT/GPI/PFKP/HK2/ENO2/ENO1/TP53/GK/PKM/PGM1/PGM2/PRKAG1/PPARA/CALM1/HK1/HIF1A/NUPR1/NUP188/PFKM/PHKA1/NDC1/NUP98/PGD/P2RX7/ABHD10/GPD2/PFKFB3/ALDOC/PRKAG2/SLC25A12/PRKAA2/NUP155/RPE/GM2A/PYGL/MANBA/PPP1CB
GO:0007584	response to nutrient	117	0.48539	1.53561	0.00736493	0.0505606	0.0379044	1072	tags=19%, list=7%, signal=18%	HMOX1/CCND1/LDHA/ITGA2/NQO1/TGFBR2/CYTB/STC2/GCLM/DAD1/EEF2/OGT/BCHE/EGFR/TYMS/ALDH1A2/SOD2/OXCT1/TRIM25/ACSL4/PKM/STC1
GO:0022411	cellular component disassembly	492	0.365187	1.32845	0.00743481	0.0509522	0.0381979	1942	tags=18%, list=13%, signal=16%	MMP1/HMGA1/CD44/OXA1L/BNIP3L/LIMA1/RDX/HSPA8/BNIP3/HMGB1/CSNK2A2/SUPT16H/SQSTM1/MMP14/TOP2A/TIGAR/MMP10/UFM1/TPX2/SPTBN2/NAV3/GPER1/MAP1LC3B/FYCO1/MTPN/CTTN/IRAK3/DYRK3/HK2/MTIF3/RPL23/ETS1/ABCE1/MRPL45/CAMKK2/CDK1/TP53/ACIN1/HTRA1/SH3PXD2B/TWF1/PHB2/EPS8/CCNB1/EIF2D/HMGB2/MRPL57/DFFA/ETF1/MYC/GSPT1/MAP4K4/KIF18A/DDR1/MRPL15/CSNK1A1/MRPL52/CFL2/DAP3/MRPL10/MRPS31/LRP1/CCNB2/ZFAND1/ZMPSTE24/CKAP5/…
GO:0071407	cellular response to organic cyclic compound	415	-0.324769	-1.2954	0.00745613	0.0509705	0.0382117	1469	tags=18%, list=10%, signal=17%	NPC1/LRP8/KDM1A/FLOT1/SLC9A3R1/DMTN/HCN3/TNC/PLPP1/XRN1/APP/FES/KANK2/KMT2D/EGLN2/IL15/ADCY6/APLP1/CTNNA1/DIAPH1/ABCB4/WBP2/DDX58/GNG2/NCOR2/CALCOCO1/CPS1/ICAM1/PGRMC2/CFLAR/ID3/SLC16A1/FOXF1/PAK1/AR/P2RY1/PALM/NRIP1/AKAP9/NEDD4/RPS6KB1/TGFB1/TRIM24/FOXA1/PDGFB/ATP2B4/KLF4/HDAC1/DAG1/POU4F1/MN1/HMGCS1/TFPI/INHBA/STING1/SMAD1/EDN1/ITPR2/ZFP36L2/JUP/PDE4B/HTR1D/CTNNB1/HSPA5/DDX5/MEF2C/KLF2/ITGA6/AN…
GO:0014066	regulation of phosphatidylinositol 3-kinase signaling	97	-0.480614	-1.63698	0.00746317	0.0509705	0.0382117	1520	tags=28%, list=10%, signal=25%	NKX3-1/DIPK2A/SLC9A3R1/DCN/PIK3R1/FGFR1/TSC2/PLXNB1/FBXL2/INSR/PPP2R5B/NEDD4/FGF2/PDGFB/PRR5L/KLF4/ROR1/KIT/F2R/SELP/LYN/CEACAM1/KDR/TEK/PPP1R16B/TGFB2/FN1
GO:0006007	glucose catabolic process	27	0.667105	1.68165	0.0074827	0.0510161	0.0382458	1481	tags=52%, list=10%, signal=47%	GAPDH/ALDOA/TPI1/TIGAR/PGAM1/GPI/PFKP/HK2/ENO2/ENO1/TP53/PKM/HK1/PFKM
GO:0051497	negative regulation of stress fiber assembly	24	-0.673653	-1.75542	0.00757338	0.0515427	0.0386406	1233	tags=42%, list=8%, signal=38%	PHLDB2/PIK3R1/TACSTD2/WASF2/F11R/S1PR1/TJP1/CORO2B/ARHGAP28/CGNL1
GO:0044087	regulation of cellular component biogenesis	803	-0.283976	-1.19195	0.00758592	0.0515427	0.0386406	1471	tags=17%, list=10%, signal=16%	ARF6/FCHSD1/LIMK2/LDB2/ARHGEF10/ARHGAP35/FLOT1/SNCAIP/DMTN/HSP90AA1/STX1A/CDC42EP1/HCFC1/EPHA2/ABI2/MYO1C/APP/ULK1/VCP/PHLDB2/PIK3R1/FES/ALMS1/AGRN/CDC42EP4/TMSB10/HSPA1B/MPP7/PAN2/LCP1/NUMA1/ABCA1/SYT11/LGALS3/MACF1/PSMC5/PPP2R5B/MTOR/HTT/SNAI1/DAPK3/SSH2/BMF/NF2/TASOR/RASIP1/FHOD3/EVL/PRKCH/ACTG1/ICAM1/GBA/TBX20/TBCD/TACSTD2/DNM3/WASF2/ATP13A2/TNFSF18/TPM1/BCAS3/HSPA2/MAP1B/PAK1/F11R/WASF1/CLST…
GO:0045931	positive regulation of mitotic cell cycle	100	0.517586	1.61508	0.00763307	0.0517744	0.0388143	2387	tags=35%, list=16%, signal=30%	CCND1/MDM2/CCND2/RDX/TFDP1/ASNS/APEX1/EIF4EBP1/RB1/CUL4A/CDC16/BRCA2/DTL/EGFR/PBX1/CDK1/PHB2/CCNB1/SPHK1/PTPN11/CDC27/CDC6/DUSP3/SMARCD3/DLGAP5/ESPL1/CDCA5/PLRG1/EIF4E/CDT1/LSM11/CDC25C/UBE2E2/CDK4/UBE2C
GO:2001257	regulation of cation channel activity	117	-0.442164	-1.56037	0.00767937	0.0519995	0.0389831	1299	tags=20%, list=9%, signal=18%	RASGRF2/LRRC7/APP/CACNG8/KLHL24/JPH1/HTT/DMD/CACNB3/CAPN1/STIM2/CLIC2/STOM/AHNAK/DAPK1/SHANK3/PDE4D/ANK3/ITGB1/PDE4B/MEF2C/NLGN1/RELN
GO:0019221	cytokine-mediated signaling pathway	563	0.354642	1.2983	0.00770176	0.0520623	0.0390302	2037	tags=19%, list=13%, signal=17%	MMP1/TNFSF15/HMOX1/CCND1/CXCR4/CD44/RACK1/FOXO1/VIM/MT2A/IL6ST/HSPA8/SQSTM1/ELF1/CASP4/RPS27A/RPLP0/AXL/CBL/PSMB5/PSME1/HLA-A/ACKR3/HLA-B/IRAK2/VEGFA/MIF/JAK1/IRF6/IRS2/IRAK3/JAK2/CARD8/MTAP/CDKN1A/IL1A/ABCE1/TALDO1/BIRC2/CYLD/SOD2/TRAF5/YAP1/TP53/B2M/PSMD2/RNF31/HNRNPF/TRIM25/WNK1/UBA52/METTL3/LEPR/H3C8/NFKBIA/TNFSF4/PELI2/LIFR/MYC/TNFRSF6B/SERPINB2/SPHK1/PTPN11/CCL14/H3C14/H3C15/RORA/TRIM32/UBE…
GO:0051057	positive regulation of small GTPase mediated signal transduction	57	-0.508512	-1.60596	0.00792222	0.0534239	0.0400509	696	tags=23%, list=5%, signal=22%	F11R/KITLG/AKAP13/F2RL3/GRB2/NET1/F2R/SHC1/NOTCH1/LYN/LPAR1/F2RL2/RELN
GO:0150105	protein localization to cell-cell junction	20	-0.688252	-1.71182	0.0079361	0.0534239	0.0400509	1142	tags=40%, list=7%, signal=37%	MPP7/ACTG1/F11R/VCL/TJP1/CGNL1/CDH5/PECAM1
GO:1904029	regulation of cyclin-dependent protein kinase activity	90	0.528342	1.62977	0.00794357	0.0534239	0.0400509	2336	tags=31%, list=15%, signal=27%	CCND1/IPO5/CCND2/CCNG1/IPO7/CAMK2N1/LATS2/CCNI/EGFR/CDKN1A/GADD45A/CCNE2/CCNB1/CCNA2/GTF2H1/CDC6/CCNB2/NR2F2/PSMD10/PLK1/CCNH/CCNYL1/CDKN2A/CDKN3/CDC25C/CDKN2C/CDK4/CDKN2B
GO:0061028	establishment of endothelial barrier	43	-0.549384	-1.65649	0.00799079	0.0536505	0.0402208	873	tags=26%, list=6%, signal=24%	ENG/ICAM1/F11R/VCL/TJP1/PDE4D/CDH5/PPP1R16B/FASN/PDE2A/PECAM1
GO:0060078	regulation of postsynaptic membrane potential	78	-0.481483	-1.58481	0.00804409	0.0538292	0.0403547	1353	tags=19%, list=9%, signal=18%	STX1A/ADORA2A/APP/KCND2/SH3GL1/CACNB3/NPY2R/RIMS2/SHANK3/GABBR1/ZMYND8/MEF2C/GABRE/NLGN1/RELN
GO:0051963	regulation of synapse assembly	61	-0.525918	-1.67855	0.00804453	0.0538292	0.0403547	2054	tags=33%, list=13%, signal=28%	SEMA4D/OXTR/LRFN3/DLG5/SNCA/MDGA1/IL1RAPL1/ARF6/APP/AGRN/CLSTN1/CLSTN3/BDNF/PDLIM5/FLRT3/SLITRK4/SRPX2/MEF2C/NLGN1/FLRT2
GO:0010232	vascular transport	69	0.53821	1.59693	0.00806107	0.053849	0.0403696	1682	tags=29%, list=11%, signal=26%	SLC7A1/SLC38A1/SLC12A2/SLC2A1/ABCC4/GJA1/SLC7A5/SLC7A2/SLC1A4/TFRC/LRP3/SLC2A3/SLC16A2/SLC6A6/LEPR/SLC1A5/SLC6A9/LRP1/SLC7A8/SLC1A1
GO:1901657	glycosyl compound metabolic process	108	0.489835	1.5451	0.00824037	0.0549543	0.0411982	2017	tags=26%, list=13%, signal=23%	AK4/AK3/PNP/ADK/ADA2/APOBEC3C/TJP2/RAN/GMPR2/MTAP/IMPDH2/HPRT1/PRTFDC1/AKR1B1/ATIC/RHOQ/ENPP4/EFL1/DCK/NME2/PPAT/APRT/CDADC1/AHCY/ABHD10/PRPSAP2/TK1/MACROD1
GO:0043090	amino acid import	37	0.628167	1.68168	0.00837409	0.0557523	0.0417965	2712	tags=54%, list=18%, signal=45%	SLC7A11/SLC7A1/SLC7A5/SLC3A2/SLC7A2/SLC1A4/SLC47A1/SLC16A2/SLC6A6/SLC1A5/SLC6A9/SFXN1/SLC7A8/ARL6IP5/SLC1A1/ARL6IP1/SLC36A4/SLC43A2/CLN8/RGS4
GO:0033047	regulation of mitotic sister chromatid segregation	42	0.62863	1.72817	0.00849478	0.0564611	0.0423279	2271	tags=50%, list=15%, signal=43%	ATM/PCID2/PTTG1/CENPF/ZW10/CCNB1/NDC80/PSMG2/BUB1B/SPDL1/BUB1/BUB3/ZWINT/USP44/TTK/RAD21/PLK1/CDT1/TRIP13/MAD2L1/CDK5RAP2
GO:0050769	positive regulation of neurogenesis	169	-0.398754	-1.46596	0.00856193	0.0568123	0.0425911	1769	tags=26%, list=12%, signal=23%	DBNL/MAP6/SS18L1/CUL7/IL1RAPL1/CUX1/IL34/LRP8/KDM1A/SPEN/TRPV2/HES1/PLXNB1/MACF1/MTOR/SEMA7A/EIF4G2/SEMA5A/BMPR2/PRKCH/MAP1B/PAK1/EPHA4/TGFB1/BDNF/SLIT2/ARHGDIA/PLXNA3/HDAC1/DAG1/KIT/SHANK3/RAB11A/SKIL/KALRN/NOTCH1/PLXNA4/LYN/CTNNB1/MDK/PLXND1/NRP1/RELN/FN1
GO:0031572	G2 DNA damage checkpoint	34	0.617335	1.63235	0.00871721	0.0576024	0.0431834	2039	tags=38%, list=13%, signal=33%	HMGA2/NOP53/ATM/DTL/CDKN1A/ABRAXAS1/CHEK1/CDK1/CLSPN/MRE11/BRCA1/PLK1/BRCC3
GO:0051262	protein tetramerization	61	0.571634	1.6676	0.00871934	0.0576024	0.0431834	2003	tags=26%, list=13%, signal=23%	ALDOA/OXA1L/SHMT2/ALDH1A3/GLS/ALDH1A2/TRPM7/SOD2/TP53/B2M/HPRT1/NUDT21/KCNJ12/RRM1/ALDH9A1/TK1
GO:0005996	monosaccharide metabolic process	219	0.417325	1.42125	0.00872455	0.0576024	0.0431834	2226	tags=26%, list=15%, signal=23%	GAPDH/ALDOA/ATF4/PPP1R3B/HMGB1/SLC2A1/TPI1/TIGAR/PGAM1/PDK3/OGT/CHST15/GPI/IRS2/PFKP/HK2/ENO2/ARPP19/DLAT/PCK2/TALDO1/ENO1/GOT2/TP53/SLC2A3/AKR1B1/PDK1/BCKDK/LEPR/PKM/PGM1/B3GLCT/PGM2/TKT/RORA/CREM/PPARA/ZMPSTE24/HK1/COX11/CPT1A/PFKM/GSTO1/PGD/IGF2/APOD/SLC39A14/PFKFB3/ALDOC/G6PD/SLC25A12/MAPK14/SESN2/GOT1/SLC37A4/RPE/PHLDA2
GO:0000096	sulfur amino acid metabolic process	33	0.62717	1.65055	0.00876086	0.057746	0.0432911	2187	tags=36%, list=14%, signal=31%	SLC7A11/GCLM/NOX4/MTAP/CBS/ENOPH1/SMS/CBSL/AHCY/MTHFD1/BLMH/TXN2
GO:0050727	regulation of inflammatory response	220	-0.358383	-1.35256	0.00879411	0.057869	0.0433833	1171	tags=14%, list=8%, signal=13%	NLRP1/IL15/SYT11/SEMA7A/MVK/IL1RL1/GBA/NT5E/TNFSF18/FOXF1/SELE/PDCD4/PTGS2/TLR4/KLF4/VAMP8/BCL6B/STING1/LYN/CD200/MDK/CALCRL/TEK/CDH5/GPRC5B/FABP4/NEAT1/LDLR/PDE2A/HYAL2/TGM2
GO:1903524	positive regulation of blood circulation	23	-0.630781	-1.63588	0.00883294	0.0580283	0.0435028	2129	tags=52%, list=14%, signal=45%	ADRA1B/ADM/TRPM4/GCH1/HEY2/SCN3B/TPM1/ATP2A2/PDE4D/EDN1/CCN2/TGFB2
GO:0045454	cell redox homeostasis	35	0.631929	1.6668	0.00890961	0.0584352	0.0438078	1219	tags=29%, list=8%, signal=26%	TXNRD1/NQO1/APEX1/ERO1A/GSR/SELENOT/PRDX3/TXN/GPX1/PRDX4
GO:0046128	purine ribonucleoside metabolic process	52	0.59729	1.69601	0.0089588	0.0586609	0.043977	1745	tags=35%, list=11%, signal=31%	AK4/AK3/PNP/ADK/ADA2/TJP2/RAN/GMPR2/MTAP/IMPDH2/HPRT1/PRTFDC1/RHOQ/ENPP4/EFL1/NME2/APRT/AHCY
GO:0034644	cellular response to UV	83	0.529034	1.6094	0.0089896	0.0587656	0.0440555	1966	tags=25%, list=13%, signal=22%	MMP1/MME/NPM1/ATF4/CUL4B/RPL26/CDKN1A/PCNA/CHEK1/TP53/METTL3/POLH/MYC/EIF2AK4/USP28/PBK/SDE2/PTPRK/MAPK13/OPN3/NFATC4
GO:0032102	negative regulation of response to external stimulus	246	-0.344796	-1.3132	0.00903839	0.0589288	0.0441779	1001	tags=20%, list=7%, signal=19%	ADORA2A/RIN3/PHLDB2/A2M/SYT11/SEMA7A/DPP4/MVK/SEMA3A/SEMA5A/THBD/SEMA3G/CACNB3/GBA/SEMA6B/SEMA3F/NUCB2/NT5E/FOXF1/SERPINB9/EPHA4/PLAU/IFI16/FGF2/SLIT2/PDGFB/KLF4/PLXNA3/TSPAN6/SEMA6C/SPINK5/TFPI/PLAT/SEMA3D/NOTCH1/CASK/EDN1/NOS3/NPLOC4/SEC14L1/CD200/CEACAM1/MDK/CALCRL/TEK/CDH5/NRP1/LDLR
GO:1902253	regulation of intrinsic apoptotic signaling pathway by p53 class mediator	27	0.659114	1.66151	0.00904427	0.0589288	0.0441779	745	tags=26%, list=5%, signal=25%	CD44/MDM2/RPS7/RPL26/MIF/RPL11/TP53
GO:2000351	regulation of endothelial cell apoptotic process	37	-0.603756	-1.75421	0.00907452	0.059029	0.044253	1531	tags=32%, list=10%, signal=29%	ANGPTL4/ITGA4/SEMA5A/ICAM1/PDCD4/PLCG1/ECSCR/TERT/RAMP2/KDR/TEK/CDH5
GO:0003177	pulmonary valve development	20	-0.68163	-1.69535	0.00915206	0.059436	0.0445581	1513	tags=45%, list=10%, signal=41%	GJA5/HEY2/BMPR2/TBX20/SLIT2/SMAD6/NOTCH1/NOS3/TGFB2
GO:0045055	regulated exocytosis	578	-0.300076	-1.23172	0.00921332	0.059736	0.044783	1298	tags=17%, list=8%, signal=16%	ADORA2A/LRRC7/APP/CD55/VCP/RAP2C/RAB11FIP1/FES/A2M/ANXA2/GALNS/IDH1/UBR4/SYTL4/FAM3C/HSPA1B/SYNJ1/CADPS2/SYT11/LGALS3/TOR4A/PCYOX1L/CPNE1/CD68/MILR1/DIAPH1/CREG1/ATP11B/GAA/FUCA1/CPPED1/TAGLN2/LPCAT1/PHACTR2/CAPN1/SERPINB1/ASAH1/MICAL1/FOXF1/ADAM10/SELL/P2RY1/TMEM30A/ECM1/PLD1/PLAU/AGPAT2/MLEC/CANT1/ATP2A2/STOM/TGFB1/GNS/RIMS2/HSPA1A/SYT9/PDGFB/MANF/CTSZ/GNAI2/DNASE1L1/CD59/FABP5/CNN2/CXCL1/VCL/Q…
GO:1900087	positive regulation of G1/S transition of mitotic cell cycle	32	0.648962	1.68855	0.00924166	0.059822	0.0448475	559	tags=22%, list=4%, signal=21%	CCND1/CCND2/RDX/TFDP1/APEX1/CUL4A/EGFR
GO:0050433	regulation of catecholamine secretion	26	-0.658733	-1.74829	0.0092605	0.059835	0.0448572	1951	tags=42%, list=13%, signal=37%	OXTR/SNCA/SYT7/STX1A/ADORA2A/SYT11/SNCG/NPY2R/P2RY1/SYT9/SYT1
GO:0042398	cellular modified amino acid biosynthetic process	40	0.598614	1.63732	0.00927382	0.059835	0.0448572	1888	tags=30%, list=12%, signal=26%	SLC7A11/GCLM/PTDSS1/PLOD2/MTHFD1L/ATIC/MGST2/CHAC1/DHFR/MTHFD1/ALDH9A1/GAMT
GO:0003151	outflow tract morphogenesis	56	-0.533533	-1.68403	0.0093313	0.0601081	0.045062	903	tags=32%, list=6%, signal=30%	GJA5/HEY2/HES1/BMPR2/ENG/TBX20/NPY2R/NRP2/DHRS3/SMAD6/PARVA/NOTCH1/CTNNB1/MEF2C/RARB/PLXND1/NRP1/TGFB2
GO:0032330	regulation of chondrocyte differentiation	43	-0.543983	-1.64021	0.00942625	0.0605717	0.0454095	771	tags=23%, list=5%, signal=22%	MAF/BMP6/GLG1/WNT9A/ACVRL1/LTBP3/CCN2/MDK/RARB/EFEMP1
GO:0007094	mitotic spindle assembly checkpoint	36	0.655425	1.74429	0.00947482	0.0605717	0.0454095	2271	tags=53%, list=15%, signal=45%	ATM/PCID2/CENPF/ZW10/CCNB1/NDC80/PSMG2/BUB1B/SPDL1/BUB1/BUB3/ZWINT/USP44/TTK/PLK1/CDT1/TRIP13/MAD2L1/CDK5RAP2
GO:0071173	spindle assembly checkpoint	36	0.655425	1.74429	0.00947482	0.0605717	0.0454095	2271	tags=53%, list=15%, signal=45%	ATM/PCID2/CENPF/ZW10/CCNB1/NDC80/PSMG2/BUB1B/SPDL1/BUB1/BUB3/ZWINT/USP44/TTK/PLK1/CDT1/TRIP13/MAD2L1/CDK5RAP2
GO:0071174	mitotic spindle checkpoint	36	0.655425	1.74429	0.00947482	0.0605717	0.0454095	2271	tags=53%, list=15%, signal=45%	ATM/PCID2/CENPF/ZW10/CCNB1/NDC80/PSMG2/BUB1B/SPDL1/BUB1/BUB3/ZWINT/USP44/TTK/PLK1/CDT1/TRIP13/MAD2L1/CDK5RAP2
GO:0044057	regulation of system process	357	-0.331431	-1.30042	0.00949388	0.0605717	0.0454095	1782	tags=22%, list=12%, signal=20%	EIF4A3/GRIN2D/DLG1/TPPP/KCNJ2/ATP1B1/CACNG6/TNR/FOXO3/NKX3-1/GJA5/GCH1/HEY2/SLC9A3R1/LMNA/STX1A/PPP1R12B/ADORA2A/ITPR3/APP/EIF2AK3/CACNG8/KCND2/LMCD1/DOCK5/SH3GL1/MTOR/DMD/MEF2A/DAPK3/SEMA3A/CACNB3/BMPR2/ICAM1/GAA/GBA/DLGAP4/PI16/NPY2R/SCN3B/TPM1/TNNT1/KCNMA1/PAK1/AKAP9/BMP6/CLIC2/RPS6KB1/ATP2A2/RIMS2/GUCY1A1/PDGFB/GNAI2/ATP2B4/KLF4/FABP5/DAG1/KIT/DSG2/F2R/SHANK3/PDE4D/CORO2B/INHBA/ZMYND8/NOTCH1/…
GO:0006826	iron ion transport	58	0.561707	1.6197	0.00949867	0.0605717	0.0454095	2515	tags=34%, list=16%, signal=29%	FTH1/TFRC/ATP6V1A/B2M/ATP6V1C1/ATP6V1F/FTL/SLC46A1/ATP6V0A4/SLC6A9/ATP6V1B2/SLC48A1/ATP6V0C/ISCU/SLC39A14/ATP6V0E1/ATP6V0A1/ATP6V1H/HFE/ABCB7
GO:0006006	glucose metabolic process	165	0.447703	1.48176	0.00951013	0.0605717	0.0454095	2105	tags=27%, list=14%, signal=24%	GAPDH/ALDOA/ATF4/PPP1R3B/HMGB1/TPI1/TIGAR/PGAM1/PDK3/OGT/GPI/IRS2/PFKP/HK2/ENO2/ARPP19/DLAT/PCK2/ENO1/GOT2/TP53/PDK1/BCKDK/LEPR/PKM/PGM1/PGM2/RORA/CREM/PPARA/ZMPSTE24/HK1/COX11/CPT1A/PFKM/IGF2/APOD/SLC39A14/ALDOC/G6PD/SLC25A12/MAPK14/SESN2/GOT1/SLC37A4
GO:0009066	aspartate family amino acid metabolic process	42	0.622916	1.71246	0.00959481	0.0610079	0.0457365	2147	tags=33%, list=14%, signal=29%	ATF4/ASNS/ADSS2/PHGDH/MTAP/GOT2/PLOD2/ENOPH1/AASDHPPT/SMS/ASRGL1/MTHFD1/GOT1/ASS1
GO:0070646	protein modification by small protein removal	265	0.392979	1.35991	0.00960936	0.0610079	0.0457365	3151	tags=28%, list=21%, signal=23%	UCHL1/MDM2/SHMT2/RPS27A/USP12/PSMB5/PSME1/EIF3F/NEDD8/OGT/SMAD3/NOP53/TOMM20/USPL1/ABRAXAS1/BIRC2/CYLD/CDK1/TP53/PSMD2/SKP2/UBA52/CCNA2/NFKBIA/MYC/USP10/CLSPN/USP28/TRAF3/PSMD5/PSMD14/UCHL3/NFRKB/PSME2/HIF1A/PSMA1/PSMA4/RAD23A/BRCA1/PSMA6/PSMD10/UBXN1/USP44/USP34/GATA3/PSMB7/BIRC3/BRCC3/BARD1/COPS7A/COPS8/USP24/PSMC2/INO80C/TFPT/PSMB4/PSMB8/SNX3/SENP6/USP46/FOXK1/COPS3/PSMA2/USP3/STAM2/USP8/USP14…
GO:0051235	maintenance of location	241	-0.352312	-1.333	0.00962624	0.0610174	0.0457437	1285	tags=17%, list=8%, signal=16%	ITPR3/ASXL1/OS9/MSR1/TMSB10/ABCA1/JPH1/CHD7/HTT/DMD/DIAPH1/ENPP1/SUFU/GAA/GBA/FBXW7/NRIP1/AKAP9/CLIC2/FBN2/KDELR2/FGF2/SUN1/SREBF2/F2RL3/KDELR3/PLCG1/F2R/PDE4D/ANK3/LYN/ITPR2/HSPA5/SQLE/SYNE1/INSIG1/STARD4/CALR/FBN1/LTBP1/HSP90B1
GO:0016051	carbohydrate biosynthetic process	160	0.459427	1.51874	0.00967566	0.0611967	0.045878	2105	tags=27%, list=14%, signal=23%	GAPDH/ALDOA/ATF4/PPP1R3B/GBE1/NDST1/SLC2A1/TPI1/B3GALNT1/CSGALNACT1/PGAM1/GPER1/OGT/CSGALNACT2/CHST15/GPI/IRS2/ENO2/ARPP19/PCK2/TALDO1/ENO1/GOT2/AKR1B1/LEPR/AP2A1/PGM1/PGM2/EXT1/TKT/PPARA/PGD/GYG1/IGF2/SLC39A14/ALDOC/B3GNT2/G6PD/MPDU1/SLC25A12/SESN2/GOT1/SLC37A4
GO:1901796	regulation of signal transduction by p53 class mediator	168	0.435575	1.44388	0.00971575	0.0611967	0.045878	3308	tags=36%, list=22%, signal=29%	CD44/RPL5/MDM2/CSNK2A2/SUPT16H/RPS7/TPX2/RPL26/MIF/NOP53/ATM/TTC5/DYRK3/RPL23/RPL11/CHEK1/PRMT5/TP53/SPRED1/SPRED2/RFC3/RAD50/PRKAG1/ZMPSTE24/MRE11/CSNK2B/RPF2/NUAK1/EEF1E1/BRCA1/PSMD10/BCL2/PRKAG2/CSNK2A1/MAPK14/BARD1/EXO1/PRKAA2/HNRNPK/RBBP7/PAK1IP1/TAF15/TAF9/PRKAB1/MARCHF7/AKT1/RHNO1/SSRP1/TAF2/RRS1/RAD17/TAF7/PRKAA1/TOPBP1/AURKB/PRKAB2/DNA2/BRIP1/RPA1/HEXIM1/TAF3
GO:0001889	liver development	110	0.482762	1.52355	0.00971621	0.0611967	0.045878	1474	tags=22%, list=10%, signal=20%	HMOX1/CCND1/ITGA2/AK4/CITED2/ASNS/CSNK2A2/RPL30/ARID5B/E2F7/NOTCH2/SMAD3/EGFR/TYMS/PCK2/PCNA/ALDH1A2/PRMT5/PKM/TGFBR3/PTCH1/ZMPSTE24/GNPNAT1/CPT1A
GO:1903825	organic acid transmembrane transport	110	0.483356	1.52543	0.00971621	0.0611967	0.045878	2712	tags=35%, list=18%, signal=29%	SLC7A11/SLC7A1/SLC38A1/SLC2A1/SLC7A5/SLC3A2/SLC7A2/SLC25A30/SLC1A4/SLC47A1/IRS2/LRRC8C/SLC16A2/SLC46A1/SLC6A6/SLC1A5/SLC6A9/CPT1A/SFXN1/SLC7A8/ARL6IP5/SLC38A6/SLC7A7/SLC6A15/SLC25A15/SLC1A1/PRKAG2/SLC25A12/ARL6IP1/PRKAA2/SLC23A2/SLC36A4/ACSL1/SLC43A2/CLN8/SLC25A32/SLC15A4/AKT1/RGS4
GO:0051336	regulation of hydrolase activity	984	-0.277897	-1.18214	0.00974101	0.0612557	0.0459223	1534	tags=16%, list=10%, signal=16%	SIMC1/ANGPTL4/EVI5L/BCL10/NKX3-1/RALBP1/CD2BP2/EFNA1/TBC1D8B/MAPRE2/PXK/TBC1D2/ARHGAP1/ARHGEF10/SRGAP2/ARHGAP35/CSRNP2/BOK/SYTL2/ARHGAP31/EPHA2/STARD8/RGP1/PHACTR4/ADORA2A/CHML/APP/RIN3/EIF2AK3/VCP/GPS1/FGFR1/DNAJB4/A2M/AGRN/RTKN/TSC2/RALGAPB/ANXA2/NLRP1/ARHGEF26/AGFG2/ARHGEF6/PLXNB1/SPOCK3/LGALS3/RIN2/DOCK5/TBC1D3/MARF1/ACAP3/PPP2R5B/MTOR/HTT/ALS2CL/SSPOP/HERPUD1/LLGL2/ARHGAP29/BBC3/RASIP1/RSU1/…
GO:0000003	reproduction	924	0.332853	1.24747	0.00992384	0.0621621	0.0466018	2242	tags=21%, list=15%, signal=19%	ANGPT2/RPS6/CCND1/MME/ITGA2/TGFBR2/ALDOA/STC2/CXADR/RPL29/ETV5/CITED2/SPOCD1/CSNK2A2/SLC2A1/MMP14/FOSL1/GJA1/AXL/PSAP/TOP2A/CBL/NCOA4/ARID5B/EIF2B2/PAFAH1B2/SMARCA2/CCNI/KATNAL1/E2F7/CEP57/NOTCH2/PTK2/DZIP1/VEGFA/EDNRB/MGST1/PTX3/ZFP36L1/ATM/BRCA2/GNPDA1/BCL2L11/EIF2S2/TDRP/PRKDC/EGFR/EPAS1/IL1A/PBX1/ETS1/PLA2G4C/MAP2K1/BASP1/PCNA/TUBGCP3/PAQR8/BIRC2/YBX3/KNL1/NCAPD3/CSDE1/PRDX3/PLTP/GOT2/CDK1/TD…
GO:0046148	pigment biosynthetic process	48	0.574885	1.61056	0.00992888	0.0621621	0.0466018	3730	tags=50%, list=24%, signal=38%	SLC7A11/SHMT2/ZEB2/HPRT1/SLC6A9/TMEM14C/PAICS/COX15/TSPO/ALAS1/PPAT/APRT/DDT/OPN3/CTNS/GART/ADA/PGRMC1/FECH/CPOX/SLC25A38/HMBS/GPR143/FXN
GO:0050731	positive regulation of peptidyl-tyrosine phosphorylation	122	-0.428431	-1.51837	0.00993215	0.0621621	0.0466018	1481	tags=24%, list=10%, signal=22%	EFNA1/LRP8/PARP9/TGFA/TEC/PTPN1/HES1/IL15/MTOR/ICAM1/ARHGEF2/RIPK2/TNFSF18/FBXW7/BMP6/EPHA4/KITLG/TGFB1/BDNF/PDGFB/KIT/TAL1/EHD4/LYN/GPRC5B/ITGA5/NRP1/RELN/PECAM1
GO:0099175	regulation of postsynapse organization	66	-0.504446	-1.61988	0.00998293	0.0622511	0.0466685	1874	tags=32%, list=12%, signal=28%	PRNP/DBNL/IL1RAPL1/ABHD17B/LZTS3/NGEF/EFNA1/LRP8/ABI2/SEMA3F/DNM3/ADAM10/EPHA4/PDLIM5/NRP2/SHANK3/KALRN/ZMYND8/NLGN1/TANC2/RELN
GO:0000470	maturation of LSU-rRNA	28	0.695208	1.76327	0.00999012	0.0622511	0.0466685	2508	tags=54%, list=16%, signal=45%	RPL7/RPL10A/RPL7A/RSL1D1/NSA2/SNU13/RPL35/RPF2/MAK16/WDR12/PES1/ZNHIT6/NIFK/URB1/MRPL1
GO:0000079	regulation of cyclin-dependent protein serine/threonine kinase activity	87	0.517691	1.58809	0.00999634	0.0622511	0.0466685	2336	tags=31%, list=15%, signal=26%	CCND1/IPO5/CCND2/CCNG1/IPO7/LATS2/CCNI/EGFR/CDKN1A/GADD45A/CCNE2/CCNB1/CCNA2/GTF2H1/CDC6/CCNB2/NR2F2/PSMD10/PLK1/CCNH/CCNYL1/CDKN2A/CDKN3/CDC25C/CDKN2C/CDK4/CDKN2B
GO:0061035	regulation of cartilage development	52	-0.540621	-1.68269	0.0100091	0.0622511	0.0466685	903	tags=29%, list=6%, signal=27%	SIX2/BMPR2/MAF/BMP6/GLG1/WNT9A/ACVRL1/BMP1/CCN1/LTBP3/SMAD1/CCN2/MDK/RARB/EFEMP1
GO:0044257	cellular protein catabolic process	707	0.34129	1.26387	0.0101386	0.0629577	0.0471982	3276	tags=29%, list=21%, signal=24%	UCHL1/RACK1/RPL5/MDM2/PCBP2/BNIP3L/RDX/BNIP3/TPP1/CSNK2A2/SQSTM1/RPS27A/USP12/LAPTM4B/RPS7/EIF3H/CLU/FBXL3/CBL/RNF6/PSMB5/XPO1/PSME1/EDEM1/CUL4B/RIC1/UGGT2/CTSB/CUL5/NEDD8/PTK2/OGT/CUL4A/CDC16/NOP53/TRIM13/NDFIP2/VPS36/WWTR1/HECW2/UBAC2/DTL/DNAJC3/TRIB3/RPL23/RNF144A/UBE4A/BIRC2/LAMP3/RMND5A/CYLD/RPL11/VLDLR/RAB7A/CDK1/TRIB1/NEDD4L/PSMD2/PTTG1/ATE1/TRIM25/SKP2/UBE2D3/UBA52/UBE2H/YME1L1/CCNB1/LONP…
GO:0009725	response to hormone	654	0.341056	1.2574	0.010185	0.063147	0.0473401	2324	tags=25%, list=15%, signal=22%	LOX/HMOX1/CCND1/LDHA/ITGA2/NQO1/TGFBR2/CYTB/FOXO1/STC2/RDX/CITED2/DENND4C/ASNS/HMGB1/SLC2A1/GCLM/MARS1/MMP14/FOSL1/EPRS1/APEX1/GJA1/HDAC9/NCOA4/LATS2/EIF2B2/KANK1/RNF6/UFM1/CTSB/PTK2/GPER1/PRKAR2B/OGT/EDNRB/TRERF1/ME1/ZFP36L1/FHL2/BCL2L11/BCHE/ZBED3/SIK2/IRS2/FAM107A/JAK2/HTR1B/PRKDC/EGFR/TRIB3/RAB8B/CDKN1A/TYMS/PCK2/PCNA/PRKAR1B/PAQR8/ATP6V1A/OXCT1/KLF9/GOT2/YAP1/GSTM3/MGARP/CALM3/ATP6V1C1/MMS19…
GO:0010628	positive regulation of gene expression	772	0.336023	1.24809	0.0102973	0.0637434	0.0477873	2231	tags=21%, list=15%, signal=19%	HMOX1/GAPDH/HMGA1/ITGA2/PABPC1/EIF3E/RPL5/EIF2S3/RPS3/HMGA2/VIM/NPM1/ATF4/RPS4X/IL6ST/RDX/CD34/HSPA8/CITED2/BMP2/HNRNPC/HMGB1/MMP14/CAMK2N1/HTR2B/EEF2/RPS7/GJA1/CLU/RPL30/RPS9/PRKD2/SLC7A5/EIF3D/NIBAN1/HLA-A/SPRY2/GPER1/FLT4/RPL26/VEGFA/MIF/ATAD2/SMAD3/FGF5/ATM/GPI/CLDN5/TFRC/JAK2/CARD8/LARP1/OCLN/PRKDC/EGFR/DNAJC3/PPP1R15A/RPS27L/RPL23/IL1A/ERBB2/ETS1/IL17D/LRP3/MAP2K1/TAF1D/LAMP3/YBX3/ALDH1A2/R…
GO:0051156	glucose 6-phosphate metabolic process	21	0.707545	1.72621	0.0103456	0.0638648	0.0478783	2184	tags=57%, list=14%, signal=49%	TIGAR/PGAM1/GPI/HK2/TALDO1/TP53/PGM2/TKT/HK1/PGD/G6PD/RPE
GO:0033598	mammary gland epithelial cell proliferation	24	0.692692	1.73153	0.0103491	0.0638648	0.0478783	2156	tags=42%, list=14%, signal=36%	CCND1/RTN4/BRCA2/PHB2/GPX1/IQGAP3/DEAF1/GATA3/MED1/CEBPB
GO:0001952	regulation of cell-matrix adhesion	105	-0.448302	-1.5584	0.0103987	0.0640718	0.0480335	1382	tags=25%, list=9%, signal=23%	DMTN/RRAS/PHLDB2/PIK3R1/MACF1/RIN2/DAPK3/NF2/ACTG1/BCAS3/PLAU/PPM1F/ACVRL1/DAG1/VCL/FMN1/PEAK1/CASK/JUP/S100A10/UTRN/ADAM15/KDR/TEK/LIMCH1/NRP1
GO:0009124	nucleoside monophosphate biosynthetic process	38	0.620198	1.67471	0.0104309	0.0641704	0.0481074	2630	tags=45%, list=17%, signal=37%	ADK/ADSS2/IMPDH2/TYMS/HPRT1/ATIC/PAICS/CMPK1/DCK/DCTD/PPAT/APRT/TK1/UCK2/GART/RFK/ADA
GO:0007157	heterophilic cell-cell adhesion via plasma membrane cell adhesion molecules	29	-0.628186	-1.73394	0.010473	0.0643298	0.0482269	1971	tags=45%, list=13%, signal=39%	ADGRL1/ALCAM/IL1RAPL1/TENM3/VCAM1/ICAM1/SELE/NECTIN3/SELP/HMCN1/NLGN1/ITGA5/FAT4
GO:0001885	endothelial cell development	58	-0.529137	-1.6739	0.0105076	0.064442	0.048311	1445	tags=31%, list=9%, signal=28%	PLOD3/WNT7B/RAP2C/ARHGEF26/ENG/ICAM1/F11R/CLIC4/VCL/TJP1/PDE4D/NOTCH4/HEG1/CDH5/PPP1R16B/FASN/PDE2A/PECAM1
GO:1905039	carboxylic acid transmembrane transport	109	0.484576	1.52885	0.0106102	0.0649237	0.0486721	2712	tags=36%, list=18%, signal=30%	SLC7A11/SLC7A1/SLC38A1/SLC2A1/SLC7A5/SLC3A2/SLC7A2/SLC25A30/SLC1A4/SLC47A1/IRS2/LRRC8C/SLC16A2/SLC46A1/SLC6A6/SLC1A5/SLC6A9/CPT1A/SFXN1/SLC7A8/ARL6IP5/SLC38A6/SLC7A7/SLC6A15/SLC25A15/SLC1A1/PRKAG2/SLC25A12/ARL6IP1/PRKAA2/SLC23A2/SLC36A4/ACSL1/SLC43A2/CLN8/SLC25A32/SLC15A4/AKT1/RGS4
GO:1990266	neutrophil migration	65	-0.49455	-1.58417	0.0106188	0.0649237	0.0486721	1091	tags=18%, list=7%, signal=17%	LGALS3/DPP4/PPIB/SLIT2/MCU/CXCL1/EDN1/PDE4B/MDK/ITGA1/TGFB2/PECAM1
GO:1901607	alpha-amino acid biosynthetic process	56	0.562622	1.61887	0.0106423	0.0649672	0.0487047	2212	tags=34%, list=14%, signal=29%	PSAT1/SHMT2/ASNS/GLS/PHGDH/MTAP/CBS/GOT2/PLOD2/PSPH/ENOPH1/AASDHPPT/CBSL/DHFR/MTHFD1/SLC25A12/GOT1/ASS1/CLN3
GO:0030004	cellular monovalent inorganic cation homeostasis	81	0.537734	1.63948	0.0107219	0.0652838	0.0489421	2379	tags=33%, list=16%, signal=28%	SLC12A2/SLC9A7/SLC4A7/CLN5/IL1A/CHP1/ATP6V1A/RAB7A/NEDD4L/ATP6V1C1/RAB38/ATP5F1B/ATP6V1F/LACC1/ATP6V0A4/ATP1A1/ATP6V1B2/SLC9A1/ATP6V0C/ATP1B3/BCL2/ATP6V0E1/ATP6V0A1/ATP6V1H/CLN3/SLC8A1/PPT1
GO:0055008	cardiac muscle tissue morphogenesis	38	-0.579493	-1.70498	0.0107271	0.0652838	0.0489421	1427	tags=39%, list=9%, signal=36%	HEY2/PTCD2/CHD7/ENG/TBX20/TPM1/S1PR1/TGFB1/DLL4/PROX1/POU4F1/NOTCH1/HEG1/ANKRD1/TGFB2
GO:0030326	embryonic limb morphogenesis	84	-0.461005	-1.532	0.0108019	0.0655381	0.0491327	2270	tags=35%, list=15%, signal=30%	HOXC10/C2CD3/WDR19/WNT3/RARG/LRP6/NIPBL/GREM1/PBX2/HOXA11/SP8/SALL4/HOXA9/TFAP2A/TULP3/CHD7/CHST11/TBC1D32/PRRX1/FBN2/HDAC1/CYP26B1/NOTCH1/BPNT2/CTNNB1/RARB/ECE1/LRP5/TGFB2
GO:0035113	embryonic appendage morphogenesis	84	-0.461005	-1.532	0.0108019	0.0655381	0.0491327	2270	tags=35%, list=15%, signal=30%	HOXC10/C2CD3/WDR19/WNT3/RARG/LRP6/NIPBL/GREM1/PBX2/HOXA11/SP8/SALL4/HOXA9/TFAP2A/TULP3/CHD7/CHST11/TBC1D32/PRRX1/FBN2/HDAC1/CYP26B1/NOTCH1/BPNT2/CTNNB1/RARB/ECE1/LRP5/TGFB2
GO:0097421	liver regeneration	24	0.691022	1.72736	0.0108633	0.06581	0.0493366	1474	tags=42%, list=10%, signal=38%	HMOX1/CCND1/CSNK2A2/RPL30/EGFR/TYMS/PCNA/PRMT5/PTCH1/CPT1A
GO:0060349	bone morphogenesis	60	-0.52065	-1.65422	0.0109054	0.0659642	0.0494522	1078	tags=30%, list=7%, signal=28%	COL13A1/TFAP2A/EXT2/BMPR2/MMP16/MEF2D/BMP6/GLG1/CYP26B1/DHRS3/LTBP3/BPNT2/MEF2C/SERPINH1/TEK/INSIG1/RARB/LRP5
GO:0032508	DNA duplex unwinding	103	0.482549	1.50901	0.01093	0.0660124	0.0494883	2468	tags=25%, list=16%, signal=21%	HMGA1/NAV2/RPS27A/TOP2A/CHD8/CUL4B/CUL4A/MCM4/UBA52/RFC3/MCM2/ASCC3/MCM3/RAD50/MCM6/MCM5/GTF2H1/MRE11/CHD2/POLQ/DHX9/GTF2H3/CHD1L/GTF2F2/RECQL/RECQL4
GO:0033044	regulation of chromosome organization	258	0.401847	1.39199	0.0110785	0.066742	0.0500353	2802	tags=28%, list=18%, signal=23%	HNRNPA1/HNRNPC/RB1/TOP2A/PRKD2/OGT/VEGFA/CDC16/ATM/HECW2/AUTS2/PCID2/TP53/PTTG1/LIG4/JDP2/KMT2A/SETDB2/CENPF/ZW10/CCNB1/NDC80/MYC/MPHOSPH8/PSMG2/CDC27/BUB1B/MCM2/CCT8/RAD50/CENPE/CDC6/CCT4/MRE11/SPDL1/BUB1/DLGAP5/TRIM28/BUB3/ZWINT/CCT6A/ESPL1/BRCA1/USP44/TTK/CDCA5/UBE2N/GATA3/FEN1/CCT3/RAD21/PLK1/ANAPC1/CDT1/PRKCQ/NAT10/PRKD1/TRIP13/NEK2/MAD2L1/CDK5RAP2/H1-5/UBE2C/TERF2/RIF1/SENP6/RPS6KA4/ZNF207/…
GO:0015949	nucleobase-containing small molecule interconversion	26	0.697891	1.762	0.0111012	0.066742	0.0500353	1841	tags=38%, list=12%, signal=34%	TXNRD1/AK4/RRM2/TYMS/GSR/CMPK1/NME2/DCTD/AK5/RRM1
GO:0071276	cellular response to cadmium ion	26	0.69636	1.75813	0.0111012	0.066742	0.0500353	899	tags=19%, list=6%, signal=18%	HMOX1/MT2A/JUN/EGFR/UBE2D3
GO:0150115	cell-substrate junction organization	98	-0.45762	-1.56194	0.0111329	0.0668311	0.0501021	1471	tags=29%, list=10%, signal=26%	ARF6/MAPRE2/DMTN/PHLDB2/PIK3R1/MACF1/ITGB4/DAPK3/ACTG1/BCR/BCAS3/TAOK2/LAMA3/PPM1F/PLEC/ACVRL1/VCL/FMN1/CORO2B/PEAK1/S100A10/KDR/ITGA6/TEK/ITGA5/LIMCH1/NRP1/FN1
GO:1901615	organic hydroxy compound metabolic process	381	-0.322347	-1.27285	0.0113433	0.0679913	0.0509718	1961	tags=22%, list=13%, signal=20%	INPP1/RNF180/SNCA/NR5A2/PNPLA2/NSDHL/CYP27C1/CYP46A1/NFE2L1/TKFC/CBR4/CYP39A1/NFYB/CUBN/ERG28/HSD17B7/ACLY/CYP1B1/OSBPL2/GCH1/AMACR/LRTOMT/NPC1/SNCAIP/GPR37/PLPP1/APP/COMT/MVD/SCAP/IDH1/ACACA/SYNJ1/ABCA1/SNAI1/MVK/GALK1/MOXD1/GBA/NFYA/ACER3/TM7SF2/ASAH1/MFSD12/SYNJ2/SRD5A3/DKK3/OSBPL3/P2RY1/BMP6/LIPA/FGF2/SREBF2/FDPS/H6PD/SPTLC2/PROX1/CYP26B1/PLCG1/KIT/SMPD1/NUDT4/ACAT2/DHRS3/HMGCR/FDFT1/IDI1/DHC…
GO:0001708	cell fate specification	52	-0.535412	-1.66647	0.0113696	0.0680458	0.0510127	1791	tags=23%, list=12%, signal=20%	DKK1/HOXA11/SIX2/SUFU/TBX20/AR/DHH/FGF2/FOXA1/POU4F1/NOTCH1/NRP1
GO:0045664	regulation of neuron differentiation	127	-0.407622	-1.44648	0.0114356	0.0683381	0.0512318	1283	tags=19%, list=8%, signal=17%	APP/FGFR1/HES1/ZEB1/CPNE1/MTOR/ARHGEF2/TUG1/MAP1B/BMP6/NREP/GDF7/BDNF/FOXA1/CSNK1D/DPYSL2/PROX1/NOTCH1/MEF2C/GPRC5B/NLGN1/RARB/CALR/TIMP2
GO:0010332	response to gamma radiation	52	0.58798	1.66957	0.0114841	0.068411	0.0512865	2242	tags=46%, list=15%, signal=40%	MDM2/CBL/TIGAR/NOX4/RPL26/TSPYL5/ATM/TRIM13/BRCA2/PRKDC/CDKN1A/YAP1/TP53/LIG4/MAP3K20/MYC/GPX1/ZMPSTE24/FANCD2/H2AX/GATA3/BCL2/EGR1/XRCC2
GO:0021515	cell differentiation in spinal cord	29	-0.623813	-1.72187	0.0115117	0.068411	0.0512865	886	tags=28%, list=6%, signal=26%	SUFU/TBX20/SOX13/GDF7/DLL4/TAL1/NOTCH1/SOX4
GO:0031424	keratinization	29	-0.625617	-1.72685	0.0115117	0.068411	0.0512865	760	tags=31%, list=5%, signal=30%	KRT15/CAPN1/KRT18/CYP26B1/DSG2/FURIN/SPINK5/KRT7/JUP
GO:0042558	pteridine-containing compound metabolic process	29	0.663346	1.69522	0.0115168	0.068411	0.0512865	1873	tags=34%, list=12%, signal=30%	MTHFD2/SHMT2/ALDH1L2/TYMS/PCBD1/SLC46A1/MTHFD1L/ATIC/DHFR/MTHFD1
GO:0046651	lymphocyte proliferation	177	0.423028	1.40438	0.0115484	0.0684961	0.0513503	2156	tags=21%, list=14%, signal=19%	RPS6/SLC7A1/TGFBR2/RPS3/IL6ST/HMGB1/PNP/HLA-A/MIF/ATM/GPNMB/IRS2/TFRC/CDKN1A/PIK3CG/IL1A/ERBB2/TP53/AHR/HPRT1/PDCD1LG2/CD274/LGALS9/TNFSF4/PTPN22/HELLS/NFATC2/ARG2/IGF2/SLC39A10/RC3H2/BCL2/TBK1/DOCK8/RIPK3/PRKCQ/ICOSLG/CEBPB
GO:0050801	ion homeostasis	503	0.35486	1.28998	0.0115968	0.0686809	0.0514888	1776	tags=19%, list=12%, signal=17%	HMOX1/FTH1/SLC7A11/CXCR4/RACK1/TPT1/MT2A/STC2/ATF4/BNIP3/SLC12A2/HMGB1/GCLM/CAMK2N1/HTR2B/GJA1/NCOA4/RASA3/SLC9A7/MICU2/GLS/SLC4A7/ACKR3/ERO1A/NEDD8/GPER1/EDNRB/SMAD3/UBASH3B/CLN5/SLC25A23/TFRC/JAK2/HTR1B/EGFR/EPAS1/PIK3CG/IL1A/CHP1/TRPM7/ATP6V1A/SELENOT/RAB7A/CALM3/NEDD4L/B2M/ATP6V1C1/FAM155A/RAB38/ATP5F1B/RAP1GDS1/ATP6V1F/WNK1/ITGAV/FTL/SLC46A1/LACC1/ATP6V0A4/CALM2/SLC31A1/MYC/STC1/SLC6A9/TMEM3…
GO:0036296	response to increased oxygen levels	26	0.694388	1.75315	0.0116146	0.0686836	0.0514908	1232	tags=23%, list=8%, signal=21%	CYTB/FOXO1/BNIP3/CDKN1A/ATP6V1A/ATP6
GO:0014823	response to activity	48	0.565142	1.58326	0.0116344	0.0686985	0.051502	712	tags=21%, list=5%, signal=20%	ANGPT2/CXCR4/ITGA2/GCLM/CBL/TOMM20/PRKDC/SOD2/OXCT1/GOT2
GO:0042769	DNA damage response, detection of DNA damage	39	0.610495	1.65341	0.0116653	0.0687787	0.0515621	1136	tags=23%, list=7%, signal=21%	RPS3/HMGA2/RPS27A/CUL4B/CUL4A/DTL/PCNA/UBA52/RFC3
GO:0006760	folic acid-containing compound metabolic process	23	0.685735	1.68717	0.01186	0.0698225	0.0523446	3540	tags=61%, list=23%, signal=47%	MTHFD2/SHMT2/ALDH1L2/TYMS/SLC46A1/MTHFD1L/ATIC/DHFR/MTHFD1/GART/SLC25A32/SLC19A1/MTRR/DHFR2
GO:0048644	muscle organ morphogenesis	47	-0.547885	-1.68685	0.0120888	0.0710398	0.0532573	1487	tags=38%, list=10%, signal=35%	MYLK/HEY2/PTCD2/TCF15/CHD7/ENG/TBX20/TPM1/S1PR1/TGFB1/DLL4/PROX1/POU4F1/ADARB1/NOTCH1/HEG1/ANKRD1/TGFB2
GO:0032412	regulation of ion transmembrane transporter activity	171	-0.38175	-1.40493	0.0121026	0.0710398	0.0532573	1892	tags=22%, list=12%, signal=20%	ACTN4/PRNP/GLRX/DLG1/ATP1B1/NETO2/TACO1/TCAF1/FHL1/SLC9A3R1/RASGRF2/LRRC7/APP/CACNG8/KLHL24/JPH1/HTT/DMD/CACNB3/SCN3B/CAPN1/STIM2/HSPA2/AKAP9/NEDD4/CLIC2/STOM/AHNAK/DAPK1/SHANK3/PDE4D/ANK3/ITGB1/PDE4B/UTRN/MEF2C/NLGN1/RELN
GO:0045927	positive regulation of growth	182	-0.373493	-1.38925	0.0121945	0.0713854	0.0535163	1258	tags=18%, list=8%, signal=17%	DERL2/TRPV2/RPTOR/AGRN/MACF1/INSR/CHD7/MTOR/SEMA7A/EIF4G2/SEMA5A/BMPR2/TBX20/MAP1B/PAK1/ADAM10/PPIB/H3-3B/RPS6KB1/FGF2/RIMS2/BDNF/PPM1F/PROX1/CPNE5/RAB11A/NOTCH1/EDN1/MEF2C/SYT1/NRP1/TGFB2/FN1
GO:0022602	ovulation cycle process	29	-0.618244	-1.70649	0.0122041	0.0713854	0.0535163	639	tags=24%, list=4%, signal=23%	NRIP1/SLIT2/INHBA/FZD4/HSPA5/MAP2K6/TGFB2
GO:0071692	protein localization to extracellular region	263	-0.348247	-1.33296	0.0122154	0.0713854	0.0535163	1597	tags=19%, list=10%, signal=17%	COPG1/TCIRG1/ADAM9/ARF6/SLC8B1/DMTN/STX1A/WLS/ADORA2A/TMEM167A/ITPR3/RAB11FIP1/SYTL4/ABCA1/SNCG/P3H1/DPP4/LLGL2/MIDN/ATP13A2/EXPH5/SLC16A1/ANO1/KLF7/GNPTAB/BMP6/FBN2/UCP2/RPH3AL/TGFB1/RIMS2/MCU/SYT9/TLR4/F2R/HMGCR/LTBP2/CYP51A1/SEL1L/ITPR2/CD200/CANX/SOX4/PDIA4/RAB3C/ANKRD1/LRP5/FBN1/TGFB2/LTBP1
GO:0035418	protein localization to synapse	65	-0.488132	-1.56362	0.012301	0.0717797	0.0538119	2203	tags=28%, list=14%, signal=24%	NPTN/KIF5C/IQSEC2/DLG1/ABHD17B/LRRC7/CACNG8/MAPK8IP3/HSPB1/TAMALIN/ADAM10/CLSTN1/CEP112/CLSTN3/ADAM22/DAG1/RAB11A/NLGN1
GO:0046635	positive regulation of alpha-beta T cell activation	44	0.597057	1.6529	0.0123452	0.071932	0.0539261	2630	tags=27%, list=17%, signal=23%	TGFBR2/PNP/HLA-A/HSPH1/LGALS9/TNFSF4/PTPN22/NFKBIZ/CBFB/PRKCQ/AP3D1/ADA
GO:0000375	RNA splicing, via transesterification reactions	342	0.373612	1.32585	0.0124206	0.0722655	0.0541761	2679	tags=20%, list=18%, signal=17%	CELF2/PABPC1/MBNL2/PCBP2/HNRNPA1/HSPA8/HNRNPC/SAP18/PSIP1/PCBP1/CLNS1A/RBM23/PRMT5/SNRPN/HNRNPF/SNU13/REST/RBM7/METTL3/GTF2F1/DDX17/PSPC1/CWC15/WBP4/SRSF3/NOVA1/RBMX/DDX20/POLR2A/NUDT21/GCFC2/DHX15/THRAP3/ZCRB1/NUP98/PRPF19/DCPS/SRSF8/PABPN1/CWF19L2/NCL/PLRG1/WTAP/PCF11/CCAR1/DHX9/MTREX/SF3B3/DNAJC8/SNRPE/PPIL3/GTF2F2/WDR77/HNRNPK/SNRPD3/SMU1/BUD13/POLR2B/HNRNPH3/CDC40/HNRNPR/SRPK1/CSTF2/SRSF5/LS…
GO:0090151	establishment of protein localization to mitochondrial membrane	49	0.569441	1.60308	0.0125079	0.0726666	0.0544768	3326	tags=43%, list=22%, signal=34%	OXA1L/TFDP1/BCL2L11/PPP3R1/TP53/CALM3/TIMM9/HSPA4/CALM1/YWHAQ/BCL2/YWHAB/TOMM70/TIMM8B/TOMM22/YWHAH/E2F1/NMT1/TIMM10/YWHAE/TIMM22
GO:0050671	positive regulation of lymphocyte proliferation	90	0.511268	1.57711	0.0126162	0.0731889	0.0548684	1044	tags=19%, list=7%, signal=18%	SLC7A1/TGFBR2/RPS3/IL6ST/HMGB1/PNP/HLA-A/MIF/IRS2/TFRC/CDKN1A/IL1A/PDCD1LG2/CD274/LGALS9/TNFSF4/PTPN22
GO:1903578	regulation of ATP metabolic process	100	0.502523	1.56808	0.012654	0.0733009	0.0549523	3641	tags=42%, list=24%, signal=32%	AK4/SHMT2/NUP58/TIGAR/PGAM1/OGT/COX2/SLC25A23/DNAJC15/ENO1/TP53/COX7A2L/PRKAG1/PPARA/TSPO/HIF1A/NUPR1/NUP188/NDC1/NUP98/P2RX7/PFKFB3/PRKAG2/PDE12/SLC25A12/PRKAA2/NUP155/UQCC2/DNM1L/COX7A2/NUP205/DDIT4/PRKAA1/NUP153/ENTPD5/NUP133/NUP37/NCOR1/NUP107/NUP35/BEND3/PFKFB2
GO:0043632	modification-dependent macromolecule catabolic process	586	0.339895	1.24649	0.0128112	0.0740455	0.0555106	3276	tags=28%, list=21%, signal=23%	UCHL1/RACK1/RPL5/MDM2/PCBP2/CSNK2A2/SQSTM1/RPS27A/USP12/RPS7/EIF3H/CLU/FBXL3/CBL/RNF6/PSMB5/XPO1/PSME1/EDEM1/CUL4B/CUL5/NEDD8/PTK2/OGT/CUL4A/CDC16/NOP53/TRIM13/NDFIP2/VPS36/WWTR1/HECW2/DTL/TRIB3/RPL23/RNF144A/UBE4A/BIRC2/RMND5A/CYLD/RPL11/CDK1/EXOSC8/TRIB1/NEDD4L/PSMD2/PTTG1/ATE1/TRIM25/SKP2/UBE2D3/UBA52/UBE2H/CCNB1/LONP1/SH3RF2/KLHL42/RNF111/USP10/CDC27/BUB1B/CSNK1A1/VPS37B/UHRF1/DCAF11/TRIM32/U…
GO:0001503	ossification	295	-0.328487	-1.26705	0.0128199	0.0740455	0.0555106	1555	tags=20%, list=10%, signal=19%	TCIRG1/H3-3A/BCAP29/ZBTB40/ACVR2B/ISG15/WNT7B/TNC/EPHA2/COL13A1/EIF2AK3/SIX2/PLXNB1/TFAP2A/HDAC7/ACP5/SNAI1/SEMA7A/ENPP1/TP53INP2/EXT2/BMPR2/SUFU/MMP16/MEF2D/ID3/S1PR1/DHH/ECM1/JUND/H3-3B/BMP6/FBN2/TGFB1/PDLIM7/SGMS2/RASSF2/BMP1/CCN1/DHRS3/LTBP3/SMAD6/MN1/NOTCH1/SMAD1/CCN2/BPNT2/DDX5/MEF2C/COL5A2/CRIM1/MDK/MMP2/TEK/LRP5/FASN/TGFB2/FAT4/IGFBP5/SPARC
GO:0051495	positive regulation of cytoskeleton organization	182	-0.372116	-1.38413	0.0128397	0.0740522	0.0555156	1728	tags=25%, list=11%, signal=22%	DLG1/SDC4/SORBS3/TGFB3/ARF6/FCHSD1/ARHGEF10/CDC42EP1/ABI2/MYO1C/FES/CDC42EP4/HSPA1B/NUMA1/MTOR/SEMA5A/NF2/EVL/ICAM1/WASF2/TPM1/NES/BCAS3/MAP1B/PAK1/WASF1/AKAP9/ARPC1B/RHOC/ARHGEF15/PPM1F/HSPA1A/PROX1/PLXNA3/GRB2/FMN1/PXN/DYNC1H1/EDN1/CCN2/LPAR1/S100A10/TEK/LIMCH1/NRP1
GO:0009749	response to glucose	133	0.466888	1.49607	0.0128707	0.0741233	0.0555689	2304	tags=25%, list=15%, signal=21%	ANGPT2/LDHA/RACK1/TGFBR2/GCLM/CAMK2N1/GJA1/EIF2B2/PDK3/GPER1/ZBED3/IRS2/PCK2/SELENOT/OXCT1/TXNIP/PIM3/LRP1/NME2/VAMP2/HIF1A/SARM1/PPP3CA/SLC39A14/GRIK5/SESN2/PRKAA2/EFNA5/TXN2/EGR1/SLC9B2/JAGN1/SLC8A1
GO:0042060	wound healing	394	-0.31777	-1.2623	0.0129434	0.0743699	0.0557537	1396	tags=20%, list=9%, signal=18%	ARHGAP35/SRSF6/DMTN/TNC/ADORA2A/ITPR3/DCN/TEC/PHLDB2/PIK3R1/A2M/SYTL4/SYT11/MACF1/PRKACB/MTOR/HSPB1/THBD/LMAN1/GNG2/PRKCH/ACTG1/GP6/GNAQ/FKBP10/ADIPOR2/CFLAR/TPM1/C6orf89/GGCX/MICAL1/PAK1/F11R/P2RY1/H3-3B/PLAU/RHOC/FGF2/TGFB1/F2RL3/PDGFB/TLR4/PLEC/CD59/ACVRL1/HDAC1/DCBLD2/DAG1/VCL/CCN1/SMPD1/F2R/EHD2/NOTCH4/TFPI/FERMT3/PLAT/PRCP/DYSF/SELP/LYN/CASK/EDN1/ITPR2/NOS3/ITGB1/VWF/CEACAM1/F2RL2/KDR/ITGA5…
GO:0048738	cardiac muscle tissue development	144	-0.400681	-1.44041	0.012951	0.0743699	0.0557537	1120	tags=21%, list=7%, signal=19%	MAPK11/CHD7/MTOR/MEF2A/FHOD3/ENG/TBX20/PI16/TPM1/PAK1/S1PR1/AKAP13/FGF2/TGFB1/EFNB2/DLL4/PDLIM5/PROX1/DSG2/POU4F1/NOTCH1/SMAD1/HEG1/EDN1/MEF2C/ADAMTS9/ANKRD1/RARB/CALR/TGFB2
GO:0003281	ventricular septum development	55	-0.519567	-1.62591	0.0130363	0.0747516	0.0560399	1513	tags=31%, list=10%, signal=28%	GJA5/HEY2/SALL4/HES1/BMPR2/SUFU/AP2B1/SLIT2/LUZP1/PROX1/CCN1/SMAD6/NOTCH1/HEG1/SOX4/TGFB2/PDE2A
GO:0035337	fatty-acyl-CoA metabolic process	38	-0.571498	-1.68146	0.0131523	0.0753077	0.0564568	1970	tags=37%, list=13%, signal=32%	SLC25A1/ACOT7/CBR4/ACLY/ELOVL5/HSD17B12/ACACA/FAR1/ELOVL1/ACSM2A/ACSL3/ACSL5/SCD/FASN
GO:0044275	cellular carbohydrate catabolic process	37	0.610872	1.63537	0.0133401	0.0762259	0.0571452	2827	tags=49%, list=19%, signal=40%	PPP1R3B/HMGB1/TPI1/TIGAR/PGAM1/TP53/GK/PGM1/PGM2/CALM1/PHKA1/PGD/ABHD10/GPD2/PYGL/PPP1CB/AGL/SORD
GO:0030513	positive regulation of BMP signaling pathway	28	-0.614405	-1.69415	0.0133537	0.0762259	0.0571452	1375	tags=36%, list=9%, signal=33%	NEO1/HES1/NUMA1/BMPR2/ENG/ACVRL1/CCN1/NOTCH1/CDH5/ELAPOR2
GO:0051052	regulation of DNA metabolic process	311	0.382982	1.34499	0.013385	0.0762259	0.0571452	2182	tags=21%, list=14%, signal=18%	RPS3/HMGA2/NPM1/PARP4/TFDP1/HNRNPA1/HNRNPC/HMGB1/GJA1/TIGAR/PRKD2/CUL4A/ATM/TFRC/PRKDC/EGFR/CDKN1A/ABRAXAS1/PCNA/FOXM1/CHEK1/PRMT5/TP53/MMS19/KMT2A/POLH/TNFSF4/DEK/RAD51AP1/DFFA/MYC/MPHOSPH8/RFC3/PTGES3/NUCKS1/CCT8/RAD50/UBE2V1/CCT4/FIGNL1/ZMPSTE24/MRE11/MGMT/TRIM28/CCT6A/SPIRE1/ZNF93/H2AX/BRCA1/EXOSC6/UBE2N/GATA3/RLF/POLQ/CCT3/CDT1/DHX9/BRCC3/RNF169/PRKCQ/NAT10/FGFR4/NEK2/ZNF91
GO:0061008	hepaticobiliary system development	112	0.477877	1.51279	0.0133895	0.0762259	0.0571452	1474	tags=21%, list=10%, signal=20%	HMOX1/CCND1/ITGA2/AK4/CITED2/ASNS/CSNK2A2/RPL30/ARID5B/E2F7/NOTCH2/SMAD3/EGFR/TYMS/PCK2/PCNA/ALDH1A2/PRMT5/PKM/TGFBR3/PTCH1/ZMPSTE24/GNPNAT1/CPT1A
GO:0055010	ventricular cardiac muscle tissue morphogenesis	29	-0.61281	-1.6915	0.0135889	0.0770817	0.0577867	1427	tags=52%, list=9%, signal=47%	ZFPM2/TGFBR1/FOXC2/HEY2/PTCD2/CHD7/ENG/TPM1/TGFB1/DLL4/PROX1/POU4F1/NOTCH1/HEG1/TGFB2
GO:0010506	regulation of autophagy	302	0.386722	1.35508	0.0136093	0.0770817	0.0577867	2427	tags=26%, list=16%, signal=23%	HMOX1/DEPP1/UCHL1/GAPDH/FOXO1/EEF1A1/BNIP3L/BNIP3/HMGB1/CSNK2A2/HTR2B/RRAGA/PSAP/TIGAR/PAFAH1B2/FYCO1/ATM/TRIM13/BCL2L11/CTTN/LARP1/TRIB3/FEZ1/VPS26A/LAMP3/ATP6V1A/DAP/CAMKK2/TP53/ATP6V1C1/VPS26B/MTCL1/SNX6/PHB2/LEPR/PTPN22/USP10/RNF152/ATP6V1B2/EEF1A2/SCOC/PRKAG1/EIF2AK4/FEZ2/CHMP4A/ZMPSTE24/RHEB/OPTN/TSPO/HIF1A/SESN1/NUPR1/ATP6V0C/HAX1/RRAGC/CASP1/SVIP/RRAGD/VDAC1/SNX32/BCL2/PRKAG2/VPS13C/RAB3G…
GO:0035107	appendage morphogenesis	101	-0.453004	-1.55494	0.0136467	0.0770817	0.0577867	2270	tags=33%, list=15%, signal=28%	HOXC10/C2CD3/CIBAR1/PCSK5/WDR19/WNT3/RARG/LRP6/NIPBL/GREM1/PBX2/HOXA11/SP8/SALL4/HOXA9/TFAP2A/TULP3/CHD7/CHST11/TBC1D32/PRRX1/FBN2/HDAC1/CYP26B1/FMN1/NOTCH1/BPNT2/CTNNB1/SOX4/RARB/ECE1/LRP5/TGFB2
GO:0035108	limb morphogenesis	101	-0.453004	-1.55494	0.0136467	0.0770817	0.0577867	2270	tags=33%, list=15%, signal=28%	HOXC10/C2CD3/CIBAR1/PCSK5/WDR19/WNT3/RARG/LRP6/NIPBL/GREM1/PBX2/HOXA11/SP8/SALL4/HOXA9/TFAP2A/TULP3/CHD7/CHST11/TBC1D32/PRRX1/FBN2/HDAC1/CYP26B1/FMN1/NOTCH1/BPNT2/CTNNB1/SOX4/RARB/ECE1/LRP5/TGFB2
GO:0090305	nucleic acid phosphodiester bond hydrolysis	268	0.394339	1.36841	0.0136624	0.0770817	0.0577867	4557	tags=39%, list=30%, signal=28%	HMGB1/RPS27A/APEX1/RPPH1/CUL4B/REXO2/CUL4A/DIS3/ERI1/PAN3/NOP9/ZC3H12C/PCNA/KHNYN/EXOSC8/ERCC5/RPS21/NOB1/UBA52/CNOT1/HMGB2/RNASE4/DFFA/RFC3/RAD50/TSNAX/GTF2H1/NUDT21/NOP14/C11orf80/MRE11/RNASE1/SND1/DCPS/EXOSC6/FEN1/POLQ/PDE12/TSR1/PCF11/TRIR/GTF2H3/EXO1/TSN/CHD1L/ISG20/DICER1/RNASE6/RNASEK/ERN1/CSTF2/LACTB2/RAG1/CSTF3/RRS1/CNOT6L/FAN1/POLR1H/AEN/MRPL44/ELAC2/DNA2/TDP2/RPA1/EXOSC5/TATDN1/TSEN15/…
GO:0006753	nucleoside phosphate metabolic process	447	0.36005	1.30203	0.0136738	0.0770817	0.0577867	1920	tags=22%, list=13%, signal=20%	GAPDH/LDHA/ALDOA/GARS1/AK4/AK3/NUP58/PNP/ENTPD1/TPI1/ADK/ADSS2/TIGAR/PDE7B/PGAM1/REXO2/PDK3/OGT/RRM2/COX2/ME1/TJP2/GPI/HINT1/PFKP/RAN/GMPR2/HK2/IMPDH2/ENO2/NAMPT/ACSM3/DLAT/TYMS/ATP6V1A/ENO1/ATP5F1A/ACAT1/HPRT1/ATP5F1B/PDK1/ATP5MC2/LACC1/ATIC/ACSL4/SUCLA2/RHOQ/NAXD/PKM/PGM1/ATP5PB/ATP5MG/ATP5PO/ACSS1/GPX1/RNASEH2B/EFL1/RAD50/PARP10/ATP6/RORA/PRKAG1/PAICS/PPARA/CMPK1/NEIL1/CMPK2/ATP5F1C/DCK/NME2/D…
GO:0006873	cellular ion homeostasis	417	0.360178	1.29573	0.0136758	0.0770817	0.0577867	1776	tags=19%, list=12%, signal=17%	HMOX1/FTH1/CXCR4/TPT1/MT2A/STC2/ATF4/BNIP3/SLC12A2/HMGB1/HTR2B/GJA1/NCOA4/RASA3/SLC9A7/MICU2/SLC4A7/ACKR3/ERO1A/NEDD8/GPER1/EDNRB/SMAD3/UBASH3B/CLN5/SLC25A23/TFRC/JAK2/HTR1B/PIK3CG/IL1A/CHP1/TRPM7/ATP6V1A/SELENOT/RAB7A/CALM3/NEDD4L/ATP6V1C1/FAM155A/RAB38/ATP5F1B/RAP1GDS1/ATP6V1F/ITGAV/FTL/SLC46A1/LACC1/ATP6V0A4/CALM2/SLC31A1/MYC/STC1/SLC6A9/TMEM38B/NCS1/ATP1A1/TMEM64/ATP6V1B2/CCL14/CYBRD1/LRP1/PT…
GO:0003180	aortic valve morphogenesis	26	-0.635548	-1.68676	0.0138465	0.0779334	0.0584252	2443	tags=54%, list=16%, signal=45%	ROBO1/ROCK2/JAG1/EFNA1/HEY2/SNAI1/TBX20/TGFB1/SLIT2/DLL4/TIE1/SMAD6/NOTCH1/NOS3
GO:0009165	nucleotide biosynthetic process	217	0.406264	1.38174	0.0139052	0.0781474	0.0585856	1920	tags=25%, list=13%, signal=22%	ALDOA/GARS1/AK4/AK3/PNP/ADK/ADSS2/PDK3/RRM2/COX2/ME1/IMPDH2/NAMPT/DLAT/TYMS/ATP6V1A/ENO1/ATP5F1A/ACAT1/HPRT1/ATP5F1B/PDK1/ATP5MC2/ATIC/ACSL4/NAXD/PKM/ATP5PB/ATP5MG/ATP5PO/ACSS1/RAD50/PARP10/ATP6/PAICS/PPARA/CMPK1/CMPK2/ATP5F1C/DCK/NME2/DCTD/RNLS/PPAT/APRT/ATP6V0C/KARS1/AK5/HACD2/RRM1/PRPSAP2/PTGIS/MTHFD1/PRKAG2
GO:0003230	cardiac atrium development	25	-0.619438	-1.62928	0.0139239	0.0781474	0.0585856	1513	tags=48%, list=10%, signal=43%	GJA5/HEY2/BMPR2/ENG/TBX20/DLL4/PROX1/CCN1/NOTCH1/HEG1/SOX4/TGFB2
GO:0044255	cellular lipid metabolic process	796	-0.279442	-1.1704	0.0139816	0.07836	0.0587451	1803	tags=17%, list=12%, signal=16%	MAPK3/PI4KA/ALG12/ACOT7/PIP4K2A/ARSA/CBR4/SUMF1/CERT1/SDC4/QKI/MTMR3/SGMS1/ABCD4/AADAC/PGS1/FIG4/ACLY/CYP1B1/ELOVL5/SMG1/TTC7A/ST3GAL2/AMACR/GAL3ST4/LRP8/MBOAT7/HSD17B12/PDXDC1/PLSCR3/PIGS/SLC45A3/PLPP1/DECR2/PIK3R1/LPIN2/MVD/SCAP/GPAT3/AGRN/IDH1/ACACA/SYNJ1/FAM126B/FAR1/PDXDC2P-NPIPB14P/PGAP1/CPNE1/MTOR/SLC22A4/MVK/AGPS/CERS6/SELENOI/TEX2/CPS1/ELOVL1/ACSM2A/FUCA1/GBA/ADIPOR2/ADGRF5/STS/LPCAT1/AC…
GO:0060999	positive regulation of dendritic spine development	36	-0.580547	-1.66778	0.0140148	0.0784354	0.0588016	2054	tags=33%, list=13%, signal=29%	DLG5/ITSN1/DBNL/LRP8/MTOR/EIF4G2/SHANK3/KALRN/ZMYND8/LPAR1/NLGN1/RELN
GO:0006120	mitochondrial electron transport, NADH to ubiquinone	53	0.566187	1.61772	0.0140483	0.0785121	0.0588591	4407	tags=53%, list=29%, signal=38%	ND4/ND5/ND4L/DNAJC15/NDUFB5/NDUFS1/ND3/ISCU/NDUFA1/NDUFV1/NDUFC2/NDUFA10/NDUFA4/NDUFB4/NDUFV2/NDUFA11/DLD/NDUFS8/NDUFS5/NDUFB8/NDUFS2/NDUFB3/NDUFS4/NDUFB9/NDUFS7/COQ9/NDUFB10/NDUFA3
GO:0009126	purine nucleoside monophosphate metabolic process	41	0.583126	1.59682	0.0140881	0.078624	0.058943	1608	tags=32%, list=11%, signal=28%	AK4/AK3/ADK/ADSS2/TJP2/GMPR2/IMPDH2/HPRT1/ATIC/PAICS/DCK/PPAT/APRT
GO:2000059	negative regulation of ubiquitin-dependent protein catabolic process	45	0.576592	1.59206	0.0141955	0.0790702	0.0592775	3276	tags=44%, list=21%, signal=35%	RPL5/CSNK2A2/RPS7/EIF3H/OGT/NOP53/RPL23/RPL11/PBK/FHIT/UBXN1/SVIP/CSNK2A1/HFE/CAMLG/TAF9/SGTA/USP14/SDCBP/BAG5
GO:0097345	mitochondrial outer membrane permeabilization	49	0.561472	1.58065	0.0142079	0.0790702	0.0592775	3194	tags=43%, list=21%, signal=34%	BNIP3L/TFDP1/BNIP3/BCL2L11/SLC25A5/PPP3R1/TP53/BLOC1S2/VDAC2/YWHAQ/TMEM14A/BCL2/YWHAB/CHCHD10/YWHAH/E2F1/NMT1/SLC35F6/MUL1/RHOT1/YWHAE
GO:0032946	positive regulation of mononuclear cell proliferation	91	0.508224	1.56952	0.0142644	0.0791626	0.0593467	2129	tags=26%, list=14%, signal=23%	SLC7A1/TGFBR2/RPS3/IL6ST/HMGB1/PNP/HLA-A/MIF/IRS2/TFRC/CDKN1A/IL1A/PDCD1LG2/CD274/LGALS9/TNFSF4/PTPN22/NFATC2/IGF2/SLC39A10/BCL2/CSF1/PRKCQ/ICOSLG
GO:0071156	regulation of cell cycle arrest	92	0.496561	1.5353	0.0142644	0.0791626	0.0593467	973	tags=21%, list=6%, signal=19%	CCND1/MDM2/HMGA2/TFDP1/UHRF2/E2F7/GPER1/RPL26/MIF/ATM/CDKN1A/RPL23/PCNA/FOXM1/CDK1/TP53/GADD45A/CNOT1/CCNB1
GO:0009123	nucleoside monophosphate metabolic process	66	0.547133	1.60496	0.0142871	0.0791777	0.0593581	2630	tags=38%, list=17%, signal=31%	AK4/AK3/ADK/ADSS2/TJP2/GMPR2/IMPDH2/TYMS/HPRT1/ATIC/RAD50/PAICS/CMPK1/CMPK2/DCK/DCTD/PPAT/APRT/AK5/TK1/DNPH1/UCK2/GART/RFK/ADA
GO:2001021	negative regulation of response to DNA damage stimulus	81	0.5281	1.6101	0.014329	0.079299	0.059449	552	tags=11%, list=4%, signal=11%	CD44/TPT1/MDM2/RPS3/HMGA2/CLU/ACKR3/MIF/DYRK3
GO:0009895	negative regulation of catabolic process	253	0.399564	1.37795	0.0145644	0.0804899	0.0603418	2730	tags=26%, list=18%, signal=22%	HMOX1/PABPC1/RPL5/HNRNPC/CSNK2A2/HTR2B/LAPTM4B/RRAGA/MYCBP2/RPS7/EIF3H/TIGAR/RIC1/OGT/SMAD3/NOP53/IRAK3/LARP1/EGFR/PIK3CG/RPL23/FEZ1/LAMP3/YBX3/RPL11/DAP/AZIN1/TP53/LRPPRC/MTMR2/LEPR/PTPN22/DFFA/PBK/PPARA/FEZ2/NBAS/CHMP4A/TSPO/NUPR1/THRAP3/FHIT/SERPINE2/UBXN1/SVIP/BCL2/CSNK2A1/DHX9/SLC25A12/MET/MAPK14/SF3B3/MAD2L1/GABARAPL2/HFE/CAMLG/TOB1/TAF15/TAF9/DAB2IP/TIRAP/PHB/SNX3/RBM24/MARCHF7/AKT1/FOXK1
GO:0090092	regulation of transmembrane receptor protein serine/threonine kinase signaling pathway	184	-0.379872	-1.40917	0.0145928	0.0805344	0.0603752	1177	tags=20%, list=8%, signal=18%	NOMO1/HES1/NUMA1/CHST11/GDF3/SPRY1/BMPR2/CDKN1C/ENG/TBX20/DKK3/FAM89B/BMP6/GLG1/FBN2/NREP/GDF7/TGFB1/HSPA1A/ACVRL1/CCN1/SMAD6/INHBA/SKIL/NOTCH1/HSPA5/IGSF1/SMURF2/CRIM1/CDH5/FSTL1/ELAPOR2/FBN1/TGFB2/DAB2/LTBP1
GO:0070265	necrotic cell death	49	0.559739	1.57577	0.0149365	0.0823168	0.0617114	2583	tags=39%, list=17%, signal=32%	TMEM123/BNIP3/COX2/IPMK/BIRC2/YBX3/CYLD/TRPM7/TP53/SLC6A6/TSPO/NUPR1/CASP1/BIRC3/RIPK3/GSDME/PYGL/DNM1L/TLR3
GO:0098815	modulation of excitatory postsynaptic potential	34	-0.590246	-1.65905	0.0149803	0.0824434	0.0618063	1353	tags=29%, list=9%, signal=27%	STX1A/APP/SH3GL1/CACNB3/NPY2R/RIMS2/SHANK3/ZMYND8/NLGN1/RELN
GO:0070661	leukocyte proliferation	200	0.401949	1.35648	0.0151046	0.0830126	0.062233	1071	tags=14%, list=7%, signal=13%	RPS6/SLC7A1/TGFBR2/RPS3/IL6ST/HMGB1/PNP/CLU/HLA-A/PTK2/MIF/ATM/GPNMB/IRS2/TFRC/CDKN1A/PIK3CG/IL1A/ERBB2/TP53/AHR/HPRT1/PDCD1LG2/CD274/LGALS9/TNFSF4/PTPN22/HELLS
GO:0051965	positive regulation of synapse assembly	36	-0.57424	-1.64966	0.0151285	0.0830291	0.0622454	667	tags=22%, list=4%, signal=21%	AGRN/CLSTN1/CLSTN3/BDNF/FLRT3/SRPX2/NLGN1/FLRT2
GO:0042733	embryonic digit morphogenesis	40	-0.542605	-1.60732	0.0155075	0.0849915	0.0637166	1033	tags=20%, list=7%, signal=19%	TULP3/CHST11/TBC1D32/HDAC1/NOTCH1/BPNT2/ECE1/LRP5
GO:0060393	regulation of pathway-restricted SMAD protein phosphorylation	44	-0.537637	-1.63643	0.0155552	0.0851354	0.0638245	928	tags=34%, list=6%, signal=32%	GREM1/DKK1/TGFB3/GDF11/GDF3/BMPR2/ENG/BMP6/GDF7/TGFB1/ACVRL1/SMAD6/INHBA/TGFB2/DAB2
GO:0007179	transforming growth factor beta receptor signaling pathway	162	-0.374982	-1.36531	0.0156208	0.0853766	0.0640053	973	tags=19%, list=6%, signal=18%	CHST11/SPRY1/CDKN1C/ENG/DKK3/F11R/FAM89B/GLG1/FBN2/NREP/TGFB1/ITGB5/HSPA1A/FUT8/ACVRL1/LPXN/LTBP3/SMAD6/LTBP2/FURIN/PXN/SKIL/ITGB8/SMAD1/HSPA5/SMURF2/CDH5/FBN1/TGFB2/DAB2/LTBP1
GO:0048017	inositol lipid-mediated signaling	154	-0.396524	-1.44231	0.0156501	0.0854189	0.064037	1281	tags=21%, list=8%, signal=19%	NKX3-1/DIPK2A/SLC9A3R1/DCN/PIK3R1/FGFR1/TSC2/PLXNB1/FBXL2/INSR/PPP2R5B/PIK3C2A/PLD1/NEDD4/RPS6KB1/FGF2/PDGFB/PRR5L/KLF4/ROR1/KIT/F2R/SELP/LYN/EDN1/PIK3C2B/CEACAM1/KDR/TEK/PPP1R16B/TGFB2/FN1
GO:0018107	peptidyl-threonine phosphorylation	99	0.489944	1.52699	0.0157188	0.0856763	0.06423	2141	tags=29%, list=14%, signal=25%	TGFBR2/CSNK2A2/HIPK3/PRKD2/SPRY2/DYRK3/PRKDC/MAP2K1/CIT/CHEK1/CDK1/CALM3/SPRED1/WNK1/SPRED2/CALM2/SPHK1/WNK3/CAB39/CALM1/CSNK2B/TTK/BCL2/PRKAG2/PLK1/CSNK2A1/TBK1/PRKD1/HASPIN
GO:0031343	positive regulation of cell killing	26	0.67324	1.69976	0.0158636	0.0863213	0.0647135	775	tags=19%, list=5%, signal=18%	LAMP1/HLA-A/HLA-B/BCL2L11/B2M
GO:0090066	regulation of anatomical structure size	388	-0.316286	-1.25546	0.0158856	0.0863213	0.0647135	1513	tags=20%, list=10%, signal=18%	GJA5/GCH1/ARF6/FCHSD1/PLOD3/KDM1A/ARHGAP35/SLC9A3R1/DMTN/CDC42EP1/SLC12A5/ABI2/ADORA2A/MYO1C/RIN3/TRPV2/RPTOR/ASXL1/CDC42EP4/TMSB10/MACF1/ADCY6/DOCK5/MTOR/SEMA7A/SSH2/EIF4G2/EXT2/SEMA3A/SEMA5A/SEMA3G/FHOD3/EVL/BMPR2/CPS1/ICAM1/SEMA6B/SEMA3F/WASF2/ATP13A2/KCNMA1/MAP1B/PAK1/WASF1/PIK3C2A/P2RY1/TRIOBP/ARPC1B/BDNF/SLIT2/GUCY1A1/LRRC8A/PLEKHG2/DPYSL2/PLXNA3/GRB2/SEMA6C/F2R/SPTBN5/SHANK3/FMN1/KANK3/RAB…
GO:0006397	mRNA processing	484	0.358126	1.30045	0.0159024	0.0863213	0.0647135	2987	tags=22%, list=20%, signal=18%	CELF2/PABPC1/MBNL2/PCBP2/HNRNPA1/HSPA8/HNRNPC/SAP18/PSIP1/RBM26/ZC3H13/ZFP36L1/PAN3/PCBP1/CLNS1A/RBM23/PRMT5/ALKBH5/ACIN1/SNRPN/HNRNPF/SNU13/REST/RBM7/METTL3/CCNB1/GTF2F1/DDX17/PSPC1/CWC15/WBP4/RBM38/SRSF3/NOVA1/RBMX/DDX20/GTF2H1/POLR2A/NUDT21/RRP1B/GCFC2/DHX15/THRAP3/ZCRB1/RNMT/NUP98/PRPF19/DCPS/ZPR1/SRSF8/ZRANB2/PABPN1/CWF19L2/NCL/GRSF1/PLRG1/PDE12/WTAP/PCF11/CCAR1/CCNH/DHX9/BARD1/GTF2H3/LSM11/…
GO:0060997	dendritic spine morphogenesis	50	-0.528225	-1.63665	0.0159506	0.0864644	0.0648208	1769	tags=32%, list=12%, signal=28%	DBNL/LZTS3/DIP2A/NGEF/EFNA1/LRP8/ABI2/DNM3/ADAM10/EPHA4/PDLIM5/SHANK3/KALRN/NLGN1/TANC2/RELN
GO:0009913	epidermal cell differentiation	126	-0.414021	-1.46536	0.0160165	0.0867031	0.0649997	1524	tags=26%, list=10%, signal=24%	ADAM9/KRT15/LRTOMT/HEY2/SLC9A3R1/SRSF6/EPHA2/CTSL/HES1/MACROH2A1/NUMA1/FOSL2/GDF3/PRKCH/BCR/EXPH5/CAPN1/ASAH1/KLF7/TRIOBP/KRT18/CLIC4/KLF4/HDAC1/CYP26B1/DSG2/UGCG/FURIN/SPINK5/NOTCH1/KRT7/JUP/CTNNB1
GO:0030003	cellular cation homeostasis	408	0.365529	1.31234	0.0160424	0.0867254	0.0650164	1776	tags=20%, list=12%, signal=18%	HMOX1/FTH1/CXCR4/TPT1/MT2A/STC2/ATF4/BNIP3/SLC12A2/HMGB1/HTR2B/GJA1/NCOA4/RASA3/SLC9A7/MICU2/SLC4A7/ACKR3/ERO1A/NEDD8/GPER1/EDNRB/SMAD3/UBASH3B/CLN5/SLC25A23/TFRC/JAK2/HTR1B/PIK3CG/IL1A/CHP1/TRPM7/ATP6V1A/SELENOT/RAB7A/CALM3/NEDD4L/ATP6V1C1/FAM155A/RAB38/ATP5F1B/RAP1GDS1/ATP6V1F/ITGAV/FTL/SLC46A1/LACC1/ATP6V0A4/CALM2/SLC31A1/MYC/STC1/SLC6A9/TMEM38B/NCS1/ATP1A1/TMEM64/ATP6V1B2/CCL14/CYBRD1/LRP1/PT…
GO:0030307	positive regulation of cell growth	124	-0.41061	-1.46136	0.0160974	0.0868355	0.065099	1258	tags=18%, list=8%, signal=16%	DERL2/TRPV2/RPTOR/MACF1/MTOR/SEMA7A/EIF4G2/SEMA5A/BMPR2/MAP1B/PAK1/ADAM10/H3-3B/RIMS2/BDNF/CPNE5/RAB11A/EDN1/SYT1/NRP1/TGFB2/FN1
GO:0010862	positive regulation of pathway-restricted SMAD protein phosphorylation	31	-0.580846	-1.62509	0.0161066	0.0868355	0.065099	928	tags=39%, list=6%, signal=36%	TGFB3/GDF11/GDF3/BMPR2/ENG/BMP6/GDF7/TGFB1/ACVRL1/INHBA/TGFB2/DAB2
GO:0033108	mitochondrial respiratory chain complex assembly	101	0.487841	1.52391	0.0161407	0.0868743	0.0651281	5136	tags=47%, list=34%, signal=31%	ND4/ND5/OXA1L/DMAC1/NDUFB5/NDUFS1/ND3/DMAC2/NDUFA1/NDUFV1/UQCC2/NDUFC2/LYRM7/NDUFA10/TMEM126B/NDUFB4/NDUFV2/NDUFA11/TFAM/NDUFAF4/NDUFS8/NDUFS5/NDUFB8/SCO2/NDUFS2/FOXRED1/NDUFB3/UQCC1/NDUFS4/SCO1/NDUFB9/TIMM21/NDUFS7/NDUFB10/NDUFA3/NDUFA13/UQCRFS1/NDUFB11/SMIM20/NDUFA5/TAFAZZIN/NDUFA6/SLC25A33/NDUFS3/NDUFAF2/COX16/SDHAF2
GO:0008284	positive regulation of cell population proliferation	651	0.334914	1.23409	0.0161576	0.0868743	0.0651281	1108	tags=15%, list=7%, signal=14%	HMOX1/RPS6/CCND1/ITGA2/SLC7A1/TGFBR2/FLT1/RPS15A/MDM2/CCND2/RPS3/HMGA2/NPM1/RPS4X/RTN4/IL6ST/SHMT2/ETV5/BMP2/HMGB1/NAP1L1/PPP1CC/PNP/FOSL1/ABCC4/PGF/HTR2B/GJA1/RPS9/PRKD2/HLA-A/N4BP2L2/NOTCH2/PTK2/GPER1/JUN/FLT4/VEGFA/MIF/EDNRB/CUL4A/TSPYL5/FGF5/ESM1/WWTR1/CLDN5/IRS2/TFRC/SLC25A5/JAK2/HTR1B/PRKDC/EGFR/APLN/CDKN1A/RPL23/IL1A/PBX1/NAMPT/ERBB2/ETS1/CCPG1/FOXM1/ALDH1A2/JCAD/PRDX3/CDCA7L/TRAF5/YAP1/KD…
GO:0010634	positive regulation of epithelial cell migration	133	-0.409169	-1.47164	0.0162974	0.0873869	0.0655123	1068	tags=29%, list=7%, signal=28%	ADAM9/ARF6/MAPRE2/RRAS/GLIPR2/FGFR1/HDAC7/RIN2/DOCK5/MTOR/SEMA5A/HSPB1/BMPR2/BCAS3/PIK3C2A/FGF2/TGFB1/RHOB/PPM1F/FGF16/PTGS2/PDGFB/ADGRA2/PLK2/PROX1/PLCG1/NRP2/RAB11A/MAP3K3/EDN1/NOS3/SRPX2/KDR/TEK/CALR/RHOJ/NRP1/TGFB2/SPARC
GO:0007007	inner mitochondrial membrane organization	56	0.547986	1.57676	0.0163143	0.0873869	0.0655123	3929	tags=50%, list=26%, signal=37%	MTX3/ATP5F1A/ATP5F1B/ATP5MC2/GHITM/ATP5PB/ATP5MG/ATP5PO/ATP6/TIMM9/HSPA9/ATP5F1C/IMMT/APOOL/TOMM70/TIMM8B/ATP5F1E/CHCHD10/OPA1/ATP8/CHCHD3/TIMM10/ATP5MC1/TIMM22/AFG3L2/ATP5PF/ATP5MF/AGK
GO:1901293	nucleoside phosphate biosynthetic process	219	0.403563	1.37438	0.016319	0.0873869	0.0655123	2044	tags=26%, list=13%, signal=22%	ALDOA/GARS1/AK4/AK3/PNP/ADK/ADSS2/PDK3/RRM2/COX2/ME1/IMPDH2/NAMPT/DLAT/TYMS/ATP6V1A/ENO1/ATP5F1A/ACAT1/HPRT1/ATP5F1B/PDK1/ATP5MC2/ATIC/ACSL4/NAXD/PKM/ATP5PB/ATP5MG/ATP5PO/ACSS1/RAD50/PARP10/ATP6/PAICS/PPARA/CMPK1/CMPK2/ATP5F1C/DCK/NME2/DCTD/RNLS/PPAT/APRT/ATP6V0C/KARS1/AK5/HACD2/RRM1/PRPSAP2/PTGIS/MTHFD1/PRKAG2/TK1/SLC25A12
GO:0006282	regulation of DNA repair	122	0.463014	1.47476	0.0163633	0.0875063	0.0656019	2056	tags=22%, list=13%, signal=19%	RPS3/HMGA2/HMGB1/TIGAR/CUL4A/PRKDC/EGFR/ABRAXAS1/PCNA/FOXM1/CHEK1/MMS19/POLH/DEK/RAD51AP1/UBE2V1/FIGNL1/MGMT/TRIM28/SPIRE1/H2AX/BRCA1/UBE2N/POLQ/DHX9/BRCC3/RNF169
GO:1902229	regulation of intrinsic apoptotic signaling pathway in response to DNA damage	36	0.630427	1.67777	0.0165539	0.0884065	0.0662768	410	tags=19%, list=3%, signal=19%	CD44/TPT1/RPS3/CLU/ACKR3/RPL26/MIF
GO:0007265	Ras protein signal transduction	290	-0.331068	-1.27292	0.0165991	0.0884602	0.066317	1483	tags=22%, list=10%, signal=21%	LRRC59/ARF6/MAPRE2/ARHGAP1/ARHGEF10/ELMO1/ARHGAP35/FLOT1/RIPOR1/RRAS/CDC42EP1/STARD8/PHACTR4/ABI2/RASGRF2/RAP2C/KANK2/RTKN/LPAR6/CDC42EP4/MAPK11/ABCA1/MADD/CYTH2/TNFAIP1/ARHGAP29/RASIP1/SPRY1/BCR/ARHGEF28/WASF2/ARHGEF2/F11R/WASF1/RAB30/PLD1/KITLG/AKAP13/FGF2/CTNNAL1/RHOB/GRAP/F2RL3/ARHGDIA/CYTH1/PLK2/GRB2/NISCH/ABL2/GARRE1/NET1/F2R/RASGRP3/SHC1/NOTCH1/HEG1/LYN/LPAR1/CELSR1/KSR2/F2RL2/RHOJ/NRP1/TG…
GO:1902230	negative regulation of intrinsic apoptotic signaling pathway in response to DNA damage	29	0.641892	1.64039	0.0166086	0.0884602	0.066317	410	tags=17%, list=3%, signal=17%	CD44/TPT1/CLU/ACKR3/MIF
GO:0072395	signal transduction involved in cell cycle checkpoint	73	0.533987	1.58789	0.0167401	0.0889594	0.0666912	2194	tags=34%, list=14%, signal=29%	MDM2/TFDP1/E2F7/RPL26/ATM/DTL/PRKDC/CDKN1A/ABRAXAS1/PCNA/CHEK1/CDK1/TP53/GADD45A/CNOT1/ZW10/CCNB1/E2F4/PRPF19/BRCA1/GTSE1/PLK1/BTG2/BRCC3/CDC25C
GO:0030261	chromosome condensation	38	0.588613	1.58942	0.0167471	0.0889594	0.0666912	2337	tags=39%, list=15%, signal=34%	HMGA2/TOP2A/GPER1/NUSAP1/NCAPD3/ACIN1/NCAPG/SMC4/CCNB1/NCAPG2/SMC2/NCAPD2/CDCA5/H1-5/NCAPH
GO:0032943	mononuclear cell proliferation	179	0.423565	1.4059	0.0167969	0.0891046	0.0668001	2156	tags=22%, list=14%, signal=19%	RPS6/SLC7A1/TGFBR2/RPS3/IL6ST/HMGB1/PNP/HLA-A/MIF/ATM/GPNMB/IRS2/TFRC/CDKN1A/PIK3CG/IL1A/ERBB2/TP53/AHR/HPRT1/PDCD1LG2/CD274/LGALS9/TNFSF4/PTPN22/HELLS/NFATC2/ARG2/IGF2/SLC39A10/RC3H2/BCL2/TBK1/CSF1/DOCK8/RIPK3/PRKCQ/ICOSLG/CEBPB
GO:0006972	hyperosmotic response	21	0.683791	1.66826	0.0168701	0.0893734	0.0670016	1339	tags=33%, list=9%, signal=30%	CYTB/SLC12A2/SLC2A1/SLC25A23/YBX3/AKR1B1/ERRFI1
GO:0035148	tube formation	115	-0.425678	-1.49504	0.0169786	0.0896322	0.0671956	2247	tags=30%, list=15%, signal=25%	RALA/MED12/ADM/RARG/TSC1/LRP6/SEMA4C/PRICKLE1/GREM1/BRD2/SDC4/DVL3/BCL10/SALL4/ARHGAP35/PHACTR4/TSC2/PRKACB/TULP3/SUFU/TMED2/BCAS3/FGF2/GDF7/TGFB1/LUZP1/PROX1/TEAD2/NOTCH1/PODXL/CELSR1/SOX4/TGFB2/TGM2
GO:0000377	RNA splicing, via transesterification reactions with bulged adenosine as nucleophile	339	0.374922	1.32761	0.016988	0.0896322	0.0671956	2679	tags=20%, list=18%, signal=17%	CELF2/PABPC1/MBNL2/PCBP2/HNRNPA1/HSPA8/HNRNPC/SAP18/PSIP1/PCBP1/CLNS1A/RBM23/PRMT5/SNRPN/HNRNPF/SNU13/REST/RBM7/METTL3/GTF2F1/DDX17/PSPC1/CWC15/WBP4/SRSF3/NOVA1/RBMX/DDX20/POLR2A/NUDT21/GCFC2/DHX15/THRAP3/ZCRB1/NUP98/PRPF19/DCPS/SRSF8/PABPN1/CWF19L2/NCL/PLRG1/WTAP/PCF11/CCAR1/DHX9/MTREX/SF3B3/DNAJC8/SNRPE/PPIL3/GTF2F2/WDR77/HNRNPK/SNRPD3/SMU1/BUD13/POLR2B/HNRNPH3/CDC40/HNRNPR/SRPK1/CSTF2/SRSF5/LS…
GO:0000398	mRNA splicing, via spliceosome	339	0.374922	1.32761	0.016988	0.0896322	0.0671956	2679	tags=20%, list=18%, signal=17%	CELF2/PABPC1/MBNL2/PCBP2/HNRNPA1/HSPA8/HNRNPC/SAP18/PSIP1/PCBP1/CLNS1A/RBM23/PRMT5/SNRPN/HNRNPF/SNU13/REST/RBM7/METTL3/GTF2F1/DDX17/PSPC1/CWC15/WBP4/SRSF3/NOVA1/RBMX/DDX20/POLR2A/NUDT21/GCFC2/DHX15/THRAP3/ZCRB1/NUP98/PRPF19/DCPS/SRSF8/PABPN1/CWF19L2/NCL/PLRG1/WTAP/PCF11/CCAR1/DHX9/MTREX/SF3B3/DNAJC8/SNRPE/PPIL3/GTF2F2/WDR77/HNRNPK/SNRPD3/SMU1/BUD13/POLR2B/HNRNPH3/CDC40/HNRNPR/SRPK1/CSTF2/SRSF5/LS…
GO:0048009	insulin-like growth factor receptor signaling pathway	26	-0.626626	-1.66308	0.0170215	0.0896322	0.0671956	1520	tags=38%, list=10%, signal=35%	NKX3-1/EIF2AK3/PIK3R1/TSC2/AR/MYORG/IGFBP2/IGFBP4/CRIM1/IGFBP5
GO:0051603	proteolysis involved in cellular protein catabolic process	654	0.334355	1.2327	0.0170319	0.0896322	0.0671956	3276	tags=29%, list=21%, signal=23%	UCHL1/RACK1/RPL5/MDM2/PCBP2/CSNK2A2/SQSTM1/RPS27A/USP12/RPS7/EIF3H/CLU/FBXL3/CBL/RNF6/PSMB5/XPO1/PSME1/EDEM1/CUL4B/UGGT2/CTSB/CUL5/NEDD8/PTK2/OGT/CUL4A/CDC16/NOP53/TRIM13/NDFIP2/VPS36/WWTR1/HECW2/UBAC2/DTL/DNAJC3/TRIB3/RPL23/RNF144A/UBE4A/BIRC2/LAMP3/RMND5A/CYLD/RPL11/CDK1/TRIB1/NEDD4L/PSMD2/PTTG1/ATE1/TRIM25/SKP2/UBE2D3/UBA52/UBE2H/YME1L1/CCNB1/LONP1/SH3RF2/KLHL42/RNF111/USP10/CDC27/BUB1B/CSNK1A…
GO:0050685	positive regulation of mRNA processing	27	0.629679	1.5873	0.0171317	0.0900377	0.0674996	1856	tags=30%, list=12%, signal=26%	HSPA8/CCNB1/RBMX/NUDT21/THRAP3/NUP98/PRPF19/NCL
GO:0090288	negative regulation of cellular response to growth factor stimulus	71	-0.457808	-1.47294	0.0172172	0.0902019	0.0676227	1281	tags=27%, list=8%, signal=25%	DCN/PTPN1/GDF3/SPRY1/CFLAR/NEDD4/FGF2/SLIT2/ADGRA2/ATP2B4/SMAD6/SKIL/NOTCH1/CASK/SULF2/MMRN2/SMURF2/CRIM1/FBN1
GO:1902475	L-alpha-amino acid transmembrane transport	44	0.583485	1.61532	0.0172342	0.0902019	0.0676227	2712	tags=50%, list=18%, signal=41%	SLC7A11/SLC7A1/SLC38A1/SLC7A5/SLC3A2/SLC7A2/SLC1A4/SLC47A1/SLC1A5/SLC6A9/SLC7A8/ARL6IP5/SLC7A7/SLC25A15/SLC1A1/SLC25A12/ARL6IP1/SLC36A4/SLC43A2/CLN8/SLC15A4/RGS4
GO:0038066	p38MAPK cascade	39	0.595399	1.61252	0.0172433	0.0902019	0.0676227	1182	tags=33%, list=8%, signal=31%	BMP2/RELL1/VEGFA/ZFP36L1/CYLD/GADD45A/LGALS9/SASH1/PTPN22/MFHAS1/SPHK1/MAP2K3/GDF6
GO:0007088	regulation of mitotic nuclear division	97	0.493462	1.53506	0.0172538	0.0902019	0.0676227	2271	tags=39%, list=15%, signal=34%	MKI67/RB1/CDC16/ATM/NUSAP1/PCID2/IL1A/CHEK1/PRMT5/CENPF/ZW10/CCNB1/KIF20B/NDC80/OBSL1/PSMG2/SPHK1/CDC27/BUB1B/RCC1/SPDL1/BUB1/DLGAP5/BUB3/ZWINT/ESPL1/IGF2/USP44/TTK/RAD21/PLK1/CDT1/TRIP13/BORA/NEK2/CDC25C/MAD2L1/CDK5RAP2
GO:0019369	arachidonic acid metabolic process	32	0.620398	1.61423	0.017311	0.0902631	0.0676686	1844	tags=25%, list=12%, signal=22%	PTGS1/MGLL/EPHX1/PLA2G4C/PTGES3/GPX1/CYP2S1/PTGIS
GO:0048747	muscle fiber development	32	0.619623	1.61221	0.017311	0.0902631	0.0676686	2034	tags=34%, list=13%, signal=30%	LOX/CXADR/HDAC9/VEGFA/GPX1/ZMPSTE24/SMO/PPP3CA/FBXO22/BCL2/NEBL
GO:0045859	regulation of protein kinase activity	630	0.342408	1.25699	0.0174022	0.0905738	0.0679016	1455	tags=17%, list=10%, signal=16%	TNFSF15/UCHL1/CCND1/CXCR4/IPO5/RACK1/TGFBR2/FLT1/CCND2/RPS3/CCNG1/HMGA2/NPM1/SH3BP5/BMP2/HMGB1/IPO7/PKIA/CAMK2N1/RPS27A/HTR2B/RB1/CLU/AJUBA/CBL/HIPK3/LATS2/NOX4/TPX2/CCNI/IRAK2/SNX9/SPRY2/PTK2/PRKAR2B/VEGFA/UBASH3B/WWTR1/IRAK3/JAK2/EGFR/DNAJC3/TRIB3/CDKN1A/PIK3CG/ERBB2/TNFRSF10B/MAP2K1/PRKAR1B/CHP1/CIT/MAP3K1/SPRY4/VLDLR/CAMKK2/EPHB2/CDK1/QARS1/DBNDD2/CALM3/GADD45A/TRIB1/STRADB/SPRED1/CCNE2/TLR6/…
GO:0050729	positive regulation of inflammatory response	83	-0.443286	-1.47294	0.017446	0.0905738	0.0679016	1316	tags=19%, list=9%, signal=18%	IL16/APP/IL15/IL1RL1/TNFSF18/PDCD4/PTGS2/TLR4/VAMP8/MDK/GPRC5B/FABP4/NEAT1/PDE2A/HYAL2/TGM2
GO:1902750	negative regulation of cell cycle G2/M phase transition	104	0.483481	1.51141	0.0174617	0.0905738	0.0679016	3227	tags=36%, list=21%, signal=28%	HMGA2/PSMB5/PSME1/NOP53/ATM/DTL/CDKN1A/ABRAXAS1/CHEK1/CDK1/PSMD2/CLSPN/CDC6/PSMD5/MRE11/PSMD14/PSME2/PSMA1/PSMA4/BRCA1/PSMA6/PSMD10/RAD21/PLK1/PSMB7/BRCC3/PSMC2/SYF2/PSMB4/PSMB8/PSMA2/NABP1/NAE1/RAD17/TOPBP1/AURKB/NABP2
GO:0048015	phosphatidylinositol-mediated signaling	150	-0.406298	-1.46546	0.0174619	0.0905738	0.0679016	1520	tags=21%, list=10%, signal=19%	NKX3-1/DIPK2A/SLC9A3R1/DCN/PIK3R1/FGFR1/TSC2/PLXNB1/FBXL2/INSR/PPP2R5B/PIK3C2A/NEDD4/RPS6KB1/FGF2/PDGFB/PRR5L/KLF4/ROR1/KIT/F2R/SELP/LYN/EDN1/PIK3C2B/CEACAM1/KDR/TEK/PPP1R16B/TGFB2/FN1
GO:0090383	phagosome acidification	21	0.678574	1.65553	0.0176548	0.0914545	0.0685617	2198	tags=52%, list=14%, signal=45%	ATP6V1A/RAB7A/ATP6V1C1/RAB38/ATP6V1F/ATP6V0A4/ATP6V1B2/ATP6V0C/ATP6V0E1/ATP6V0A1/ATP6V1H
GO:0003006	developmental process involved in reproduction	614	0.340765	1.25124	0.0177589	0.091777	0.0688035	2229	tags=20%, list=15%, signal=18%	ANGPT2/RPS6/CCND1/MME/STC2/ETV5/CITED2/SPOCD1/CSNK2A2/MMP14/FOSL1/GJA1/AXL/PSAP/CBL/NCOA4/ARID5B/EIF2B2/PAFAH1B2/SMARCA2/CCNI/KATNAL1/E2F7/CEP57/NOTCH2/PTK2/DZIP1/VEGFA/MGST1/PTX3/ZFP36L1/ATM/BRCA2/BCL2L11/EIF2S2/TDRP/PRKDC/EPAS1/IL1A/PBX1/MAP2K1/BASP1/PAQR8/BIRC2/YBX3/KNL1/CSDE1/PRDX3/TDRD9/ALKBH5/PTTG1/BNC1/HTRA1/JAM3/PYGO1/KDM3A/DDX6/METTL3/BCL2L2/PHB2/PLK4/TIPARP/CCNB1/HMGB2/STC1/KIF18A/PTPN1…
GO:0035094	response to nicotine	23	0.667876	1.64323	0.0177791	0.091777	0.0688035	1911	tags=30%, list=13%, signal=27%	HMOX1/ND4/SLC7A11/B2M/PPARA/KCNK1/BCL2
GO:0009156	ribonucleoside monophosphate biosynthetic process	31	0.615731	1.59963	0.0177864	0.091777	0.0688035	4472	tags=68%, list=29%, signal=48%	ADK/ADSS2/IMPDH2/HPRT1/ATIC/PAICS/CMPK1/PPAT/APRT/UCK2/GART/RFK/ADA/LHPP/AMPD3/ADSL/UMPS/PFAS/GMPS/ADSS1/NUDT2
GO:1904062	regulation of cation transmembrane transport	227	-0.348726	-1.32008	0.0178822	0.0919675	0.0689464	1892	tags=21%, list=12%, signal=18%	ACTN4/PRNP/GLRX/DLG1/KCNJ2/ATP1B1/CACNG6/NETO2/TCIRG1/TACO1/FHL1/SLC9A3R1/RASGRF2/LRRC7/APP/CACNG8/KLHL24/JPH1/CHD7/HTT/DMD/DIAPH1/CACNB3/SCN3B/CAPN1/STIM2/HSPA2/AKAP9/NEDD4/CLIC2/STOM/F2RL3/ATP2B4/AHNAK/PLCG1/F2R/DAPK1/SHANK3/PDE4D/ANK3/LYN/ITGB1/PDE4B/UTRN/MEF2C/NLGN1/RELN
GO:0010257	NADH dehydrogenase complex assembly	65	0.541881	1.59403	0.0178929	0.0919675	0.0689464	5014	tags=55%, list=33%, signal=37%	ND4/ND5/OXA1L/DMAC1/NDUFB5/NDUFS1/ND3/DMAC2/NDUFA1/NDUFV1/NDUFC2/NDUFA10/TMEM126B/NDUFB4/NDUFV2/NDUFA11/NDUFAF4/NDUFS8/NDUFS5/NDUFB8/NDUFS2/FOXRED1/NDUFB3/NDUFS4/NDUFB9/TIMM21/NDUFS7/NDUFB10/NDUFA3/NDUFA13/NDUFB11/NDUFA5/TAFAZZIN/NDUFA6/NDUFS3/NDUFAF2
GO:0032981	mitochondrial respiratory chain complex I assembly	65	0.541881	1.59403	0.0178929	0.0919675	0.0689464	5014	tags=55%, list=33%, signal=37%	ND4/ND5/OXA1L/DMAC1/NDUFB5/NDUFS1/ND3/DMAC2/NDUFA1/NDUFV1/NDUFC2/NDUFA10/TMEM126B/NDUFB4/NDUFV2/NDUFA11/NDUFAF4/NDUFS8/NDUFS5/NDUFB8/NDUFS2/FOXRED1/NDUFB3/NDUFS4/NDUFB9/TIMM21/NDUFS7/NDUFB10/NDUFA3/NDUFA13/NDUFB11/NDUFA5/TAFAZZIN/NDUFA6/NDUFS3/NDUFAF2
GO:0009117	nucleotide metabolic process	441	0.357628	1.29073	0.0179999	0.0923979	0.069269	1920	tags=22%, list=13%, signal=20%	GAPDH/LDHA/ALDOA/GARS1/AK4/AK3/NUP58/PNP/TPI1/ADK/ADSS2/TIGAR/PDE7B/PGAM1/REXO2/PDK3/OGT/RRM2/COX2/ME1/TJP2/GPI/HINT1/PFKP/RAN/GMPR2/HK2/IMPDH2/ENO2/NAMPT/ACSM3/DLAT/TYMS/ATP6V1A/ENO1/ATP5F1A/ACAT1/HPRT1/ATP5F1B/PDK1/ATP5MC2/LACC1/ATIC/ACSL4/SUCLA2/RHOQ/NAXD/PKM/PGM1/ATP5PB/ATP5MG/ATP5PO/ACSS1/GPX1/RNASEH2B/EFL1/RAD50/PARP10/ATP6/RORA/PRKAG1/PAICS/PPARA/CMPK1/NEIL1/CMPK2/ATP5F1C/DCK/NME2/DCTD/HK1…
GO:0061418	regulation of transcription from RNA polymerase II promoter in response to hypoxia	72	0.525026	1.55879	0.0180601	0.0925851	0.0694093	2836	tags=39%, list=19%, signal=32%	CITED2/RPS27A/PSMB5/PSME1/VEGFA/EPAS1/TP53/PSMD2/UBA52/PSMD5/PSMD14/PSME2/HIGD1A/HIF1A/PSMA1/PSMA4/PSMA6/PSMD10/PSMB7/BACH1/EGR1/ELOC/PSMC2/PSMB4/PSMB8/EGLN1/PSMA2/LIMD1
GO:0009168	purine ribonucleoside monophosphate biosynthetic process	20	0.679304	1.64893	0.018083	0.0925851	0.0694093	4472	tags=85%, list=29%, signal=60%	ADK/ADSS2/IMPDH2/HPRT1/ATIC/PAICS/PPAT/APRT/GART/ADA/LHPP/AMPD3/ADSL/PFAS/GMPS/ADSS1/NUDT2
GO:0042098	T cell proliferation	130	0.453263	1.45467	0.0182102	0.0931162	0.0698075	1044	tags=15%, list=7%, signal=14%	RPS6/SLC7A1/TGFBR2/RPS3/IL6ST/HMGB1/PNP/HLA-A/GPNMB/TFRC/PIK3CG/IL1A/ERBB2/TP53/PDCD1LG2/CD274/LGALS9/TNFSF4/PTPN22
GO:0021545	cranial nerve development	31	-0.574794	-1.60816	0.0182905	0.0934063	0.070025	1862	tags=48%, list=12%, signal=43%	HOXD3/HOXA3/TCIRG1/HES1/TFAP2A/CHD7/SEMA3A/SEMA3F/HOXB3/PLXNA3/POU4F1/ADARB1/NRP2/PLXNA4/LPAR1
GO:0006749	glutathione metabolic process	45	0.565661	1.56188	0.0183924	0.0938057	0.0703244	2662	tags=38%, list=17%, signal=31%	SLC7A11/EEF1G/GCLM/GSR/GSTM3/MGST2/GPX1/GSTM2/CHAC1/GSTO1/ARL6IP5/SLC1A1/G6PD/CTNS/GSTM4/PTGES2/GLRX2
GO:0034762	regulation of transmembrane transport	362	-0.31008	-1.22182	0.0184259	0.0938561	0.0703622	2058	tags=21%, list=13%, signal=19%	INPP5K/CACNA2D1/HCN2/KCNJ3/SNCA/AZIN2/ACTN4/PRNP/GLRX/DLG1/SLC25A27/KCNJ2/ATP1B1/CACNG6/NETO2/KCNC4/TCIRG1/TACO1/TCAF1/FHL1/SLC9A3R1/HCN3/SCN3A/RASGRF2/LRRC7/APP/CACNG8/PIK3R1/KCND2/KLHL24/JPH1/INSR/CHD7/ASPSCR1/MTOR/HTT/DMD/MEF2A/DIAPH1/ENPP1/CACNB3/ADIPOR2/SCN3B/CAPN1/KCNMA1/STIM2/PEA15/HSPA2/AKAP9/NEDD4/CLIC2/RPS6KB1/STOM/F2RL3/CTTNBP2NL/SCN8A/CLIC4/ATP2B4/ACSL5/AHNAK/FABP5/PLCG1/F2R/DAPK1/SHA…
GO:0010770	positive regulation of cell morphogenesis involved in differentiation	68	-0.486582	-1.56434	0.0184509	0.0938629	0.0703673	1769	tags=26%, list=12%, signal=24%	DBNL/SS18L1/CUL7/IL1RAPL1/CUX1/LRP8/LIMS2/DMTN/DOCK5/TRIOBP/EPHA4/KALRN/S100A10/P4HB/MDK/CALR/NRP1/RELN
GO:0010212	response to ionizing radiation	135	0.449735	1.44802	0.0184847	0.0939147	0.0704061	2242	tags=29%, list=15%, signal=25%	CCND1/MDM2/HMGA2/CBL/TIGAR/NOX4/RPL26/TSPYL5/ATM/TRIM13/BRCA2/PRKDC/CDKN1A/ABRAXAS1/YAP1/TP53/GADD45A/LIG4/MAP3K20/RAD51AP1/MYC/NUCKS1/GPX1/USP28/FIGNL1/ZMPSTE24/FANCD2/EEF1D/KARS1/H2AX/BRCA1/GATA3/RRM1/BCL2/BRCC3/MAPK14/MTA1/EGR1/XRCC2
GO:2001222	regulation of neuron migration	30	-0.589879	-1.64289	0.0185659	0.0942066	0.0706249	1984	tags=30%, list=13%, signal=26%	NIPBL/ERBB4/ZNF609/SRGAP2/SEMA3A/ARHGEF2/NRG3/MDK/FLRT2
GO:0048663	neuron fate commitment	29	-0.596094	-1.64536	0.0186141	0.0943304	0.0707178	886	tags=34%, list=6%, signal=33%	SATB2/HOXC10/TGFBR1/SUFU/PRRX1/FOXA1/DLL4/ZNF521/POU4F1/NOTCH1
GO:0001959	regulation of cytokine-mediated signaling pathway	135	0.449	1.44566	0.0187009	0.094529	0.0708667	2030	tags=24%, list=13%, signal=21%	CXCR4/RACK1/ELF1/CASP4/AXL/IRAK2/JAK1/IRAK3/JAK2/CARD8/ABCE1/BIRC2/CYLD/RNF31/METTL3/LIFR/SPHK1/PTPN11/TRIM32/PXDN/HIF1A/PARP14/YTHDF2/NLRC5/CBFB/CASP1/IRAK1/MED1/TBK1/CSF1/BIRC3/IFNGR1/CLIP3
GO:0045132	meiotic chromosome segregation	61	0.544766	1.58922	0.0187009	0.094529	0.0708667	3633	tags=46%, list=24%, signal=35%	TOP2A/ATM/PTTG1/CCNE2/CCNB1IP1/SMC4/BUB1B/MRE11/SMC2/BUB1/FANCD2/NDC1/ESPL1/TTK/SGO2/RAD21/PLK1/SGO1/RNF212/TRIP13/NUF2/ACTR2/C14orf39/BRIP1/MLH3/CCNE1/UBE2B/IHO1
GO:0099072	regulation of postsynaptic membrane neurotransmitter receptor levels	48	-0.510313	-1.56882	0.0187518	0.0946654	0.0709689	1844	tags=25%, list=12%, signal=22%	IQSEC2/DLG1/CACNG8/DNM3/TAMALIN/ADAM10/AP2B1/CLSTN1/ADAM22/DAG1/CTNND1/RAB11A
GO:0005977	glycogen metabolic process	58	0.535106	1.54299	0.018851	0.0948046	0.0710733	3176	tags=40%, list=21%, signal=32%	PPP1R3B/IL6ST/GBE1/HMGB1/PPP1CC/IRS2/LEPR/PGM1/PGM2/CALM1/PHKA1/GYG1/IGF2/PRKAG2/PHLDA2/PYGL/PPP1CB/AKT1/PPP1R3E/AGL/PPP1R3D/UGP2/PER2
GO:0006073	cellular glucan metabolic process	58	0.535106	1.54299	0.018851	0.0948046	0.0710733	3176	tags=40%, list=21%, signal=32%	PPP1R3B/IL6ST/GBE1/HMGB1/PPP1CC/IRS2/LEPR/PGM1/PGM2/CALM1/PHKA1/GYG1/IGF2/PRKAG2/PHLDA2/PYGL/PPP1CB/AKT1/PPP1R3E/AGL/PPP1R3D/UGP2/PER2
GO:0044042	glucan metabolic process	58	0.535106	1.54299	0.018851	0.0948046	0.0710733	3176	tags=40%, list=21%, signal=32%	PPP1R3B/IL6ST/GBE1/HMGB1/PPP1CC/IRS2/LEPR/PGM1/PGM2/CALM1/PHKA1/GYG1/IGF2/PRKAG2/PHLDA2/PYGL/PPP1CB/AKT1/PPP1R3E/AGL/PPP1R3D/UGP2/PER2
GO:0061098	positive regulation of protein tyrosine kinase activity	40	-0.534784	-1.58415	0.0188909	0.0948851	0.0711337	1900	tags=35%, list=12%, signal=31%	GREM1/PRNP/IL34/EFNA1/LRP8/TGFA/PTPN1/FBXW7/EPHA4/BDNF/PDGFB/TAL1/GPRC5B/RELN
GO:0009410	response to xenobiotic stimulus	75	0.511088	1.53465	0.0189304	0.094963	0.071192	1491	tags=24%, list=10%, signal=22%	PTGS1/NQO1/RB1/TIGAR/EPHX1/MGST1/PCNA/GSTM3/AHR/CMBL/MGST3/MGST2/PTGES3/GPX1/RORA/GSTM2/AIP/GSTO1
GO:0071897	DNA biosynthetic process	177	0.409628	1.35989	0.019039	0.0953874	0.0715102	2146	tags=23%, list=14%, signal=20%	LOX/PARP4/TFDP1/HNRNPA1/HNRNPC/RPS27A/GJA1/PRKD2/ATM/DTL/CDKN1A/TYMS/PCNA/TP53/PCLAF/LIG4/TRIM25/CENPF/UBA52/POLH/MYC/USP10/SPHK1/RFC3/PTGES3/CCT8/RAD50/PARP10/CCT4/MRE11/TEP1/NOP10/CCT6A/CHRAC1/POLQ/CCT3/TK1/PRKCQ/NAT10/FGFR4/NEK2
GO:0035794	positive regulation of mitochondrial membrane permeability	55	0.541244	1.55669	0.0191774	0.0959595	0.0719391	3194	tags=40%, list=21%, signal=32%	BNIP3L/TFDP1/BNIP3/BCL2L11/SLC25A5/PPP3R1/TP53/BLOC1S2/VDAC2/SLC9A1/YWHAQ/TMEM14A/BCL2/YWHAB/CHCHD10/YWHAH/E2F1/NMT1/SLC35F6/MUL1/RHOT1/YWHAE
GO:0085029	extracellular matrix assembly	36	-0.559673	-1.60781	0.0192141	0.0960221	0.071986	849	tags=33%, list=6%, signal=32%	FKBP10/TGFB1/DAG1/QSOX1/LTBP3/TIE1/NOTCH1/THSD4/RAMP2/LAMB4/NTN4/LAMB1
GO:1903539	protein localization to postsynaptic membrane	30	-0.585326	-1.63021	0.0192869	0.0962647	0.0721678	1844	tags=30%, list=12%, signal=26%	IQSEC2/DLG1/CACNG8/TAMALIN/ADAM10/CLSTN1/ADAM22/DAG1/RAB11A
GO:0010596	negative regulation of endothelial cell migration	45	-0.500571	-1.53658	0.0194567	0.0969902	0.0727118	578	tags=31%, list=4%, signal=30%	FGF2/TGFB1/SLIT2/DLL4/ATP2B4/KLF4/ACVRL1/VASH1/NOTCH1/JUP/MMRN2/MEF2C/PTPRM/ADAMTS9
GO:0046949	fatty-acyl-CoA biosynthetic process	28	-0.597833	-1.64845	0.0195668	0.0974168	0.0730316	1970	tags=39%, list=13%, signal=34%	SLC25A1/CBR4/ACLY/ELOVL5/HSD17B12/ACACA/ELOVL1/ACSL3/ACSL5/SCD/FASN
GO:0060218	hematopoietic stem cell differentiation	79	0.501663	1.51975	0.0196672	0.0976655	0.073218	2811	tags=38%, list=18%, signal=31%	PSMB5/PSME1/N4BP2L2/PRKDC/YAP1/TP53/PSMD2/KMT2A/MLLT3/METTL3/EXT1/HSPA9/PSMD5/PSMD14/PSME2/PSMA1/PSMA4/YTHDF2/PSMA6/PSMD10/CBFB/GATA3/OCIAD1/FOXC1/PSMB7/PSMC2/PSMB4/PSMB8/SFRP1/PSMA2
GO:0032446	protein modification by small protein conjugation	847	0.327629	1.22442	0.0196763	0.0976655	0.073218	3555	tags=30%, list=23%, signal=24%	RACK1/RPL5/MDM2/RPS3/KLHL9/SQSTM1/NUP58/RPS2/TPP2/RPS27A/RRAGA/MYCBP2/RPS7/FBXL3/CBL/RNF6/PSMB5/PSME1/UFM1/UHRF2/CUL4B/HLA-A/CUL5/SPRY2/NEDD8/OGT/CUL4A/TSPYL5/LMO7/CDC16/TRIM13/NDFIP2/WWTR1/NXN/HECW2/FAM107A/DTL/PRKDC/TRIB3/EPAS1/RPL23/RNF144A/UBE4A/PCNA/CHP1/BIRC2/RMND5A/RPL11/TRAF5/BTBD1/KLHL21/OBI1/NEDD4L/PSMD2/RNF31/CCNB1IP1/TRIM25/SKP2/HLTF/RNF10/UBE2D3/UBA52/UBE2H/MARCHF3/RNF26/SASH1/SH3RF2…
GO:0003208	cardiac ventricle morphogenesis	47	-0.523612	-1.61212	0.0197055	0.0976655	0.073218	1427	tags=36%, list=9%, signal=33%	HEY2/PTCD2/CHD7/ENG/TBX20/NPY2R/TPM1/FOXF1/TGFB1/DLL4/PROX1/POU4F1/NOTCH1/HEG1/MEF2C/SOX4/TGFB2
GO:0072401	signal transduction involved in DNA integrity checkpoint	70	0.534127	1.58424	0.0197399	0.0976655	0.073218	2194	tags=34%, list=14%, signal=29%	MDM2/TFDP1/E2F7/RPL26/ATM/DTL/PRKDC/CDKN1A/ABRAXAS1/PCNA/CHEK1/CDK1/TP53/GADD45A/CNOT1/CCNB1/E2F4/PRPF19/BRCA1/GTSE1/PLK1/BTG2/BRCC3/CDC25C
GO:0072422	signal transduction involved in DNA damage checkpoint	70	0.534127	1.58424	0.0197399	0.0976655	0.073218	2194	tags=34%, list=14%, signal=29%	MDM2/TFDP1/E2F7/RPL26/ATM/DTL/PRKDC/CDKN1A/ABRAXAS1/PCNA/CHEK1/CDK1/TP53/GADD45A/CNOT1/CCNB1/E2F4/PRPF19/BRCA1/GTSE1/PLK1/BTG2/BRCC3/CDC25C
GO:1902110	positive regulation of mitochondrial membrane permeability involved in apoptotic process	51	0.551722	1.55719	0.0197938	0.0978106	0.0733268	3194	tags=41%, list=21%, signal=33%	BNIP3L/TFDP1/BNIP3/BCL2L11/SLC25A5/PPP3R1/TP53/BLOC1S2/VDAC2/YWHAQ/TMEM14A/BCL2/YWHAB/CHCHD10/YWHAH/E2F1/NMT1/SLC35F6/MUL1/RHOT1/YWHAE
GO:1901698	response to nitrogen compound	835	0.326633	1.21942	0.0200126	0.0987688	0.0740452	2263	tags=23%, list=15%, signal=21%	CCND1/ND5/CXCR4/LDHA/ITGA2/IPO5/NQO1/CYTB/FOXO1/MDM2/VIM/NPM1/STC2/ATF4/DENND4C/ASNS/SLC2A1/GCLM/MARS1/CASP4/FOSL1/EPRS1/APEX1/ABCC4/HTR2B/RRAGA/EEF2/GJA1/HDAC9/ADSS2/EIF2B2/NOX4/KANK1/EDEM1/SLC3A2/UGGT2/COL6A1/PTK2/GPER1/JUN/PRKAR2B/OGT/EDNRB/MGST1/ZFP36L1/TRIM13/BCL2L11/TOMM20/LARS1/BCHE/ZBED3/SIK2/IRS2/UBAC2/IRAK3/JAK2/HTR1B/LARP1/PRKDC/EGFR/TRIB3/RAB8B/CDKN1A/PIK3CG/RPL23/TYMS/UBE4A/PCK2/PCNA…
GO:0002082	regulation of oxidative phosphorylation	20	0.668787	1.6234	0.0201645	0.0993946	0.0745143	2671	tags=45%, list=17%, signal=37%	AK4/SHMT2/SLC25A23/DNAJC15/COX7A2L/NUPR1/PDE12/UQCC2/COX7A2
GO:0061448	connective tissue development	184	-0.371167	-1.37688	0.0204833	0.100556	0.0753849	1016	tags=22%, list=7%, signal=21%	SNAI1/CHST11/BMPR2/PGRMC2/CFLAR/MAF/MEF2D/HOXB3/KLF7/ECM1/PRRX1/BMP6/GLG1/WNT9A/FGF2/GDF7/TGFB1/FOXA1/PDGFB/SPTLC2/ACVRL1/BMP1/CCN1/LTBP3/ITGB8/NOTCH1/TGFBI/SMAD1/EDN1/SULF2/CCN2/BPNT2/MEF2C/SERPINH1/MDK/RARB/COL5A1/LRP5/HYAL2/EFEMP1
GO:0061037	negative regulation of cartilage development	20	-0.644312	-1.60253	0.0204967	0.100556	0.0753849	597	tags=20%, list=4%, signal=19%	WNT9A/LTBP3/RARB/EFEMP1
GO:0099565	chemical synaptic transmission, postsynaptic	65	-0.464975	-1.48944	0.0205014	0.100556	0.0753849	1897	tags=23%, list=12%, signal=20%	GLRB/EIF4A3/GRIN2D/STX1A/ADORA2A/APP/SH3GL1/CACNB3/NPY2R/RIMS2/SHANK3/ZMYND8/MEF2C/NLGN1/RELN
GO:0150116	regulation of cell-substrate junction organization	65	-0.464397	-1.48759	0.0205014	0.100556	0.0753849	1471	tags=34%, list=10%, signal=31%	GREM1/RCC2/SDC4/ARF6/MAPRE2/DMTN/PHLDB2/PIK3R1/MACF1/DAPK3/ACTG1/BCAS3/PPM1F/ACVRL1/VCL/FMN1/PEAK1/S100A10/KDR/TEK/LIMCH1/NRP1
GO:2000463	positive regulation of excitatory postsynaptic potential	22	-0.648611	-1.6691	0.0206536	0.101146	0.0758272	1353	tags=27%, list=9%, signal=25%	STX1A/CACNB3/RIMS2/SHANK3/NLGN1/RELN
GO:0016567	protein ubiquitination	768	0.329207	1.22312	0.0206727	0.101146	0.0758272	3243	tags=27%, list=21%, signal=23%	RACK1/RPL5/MDM2/RPS3/KLHL9/SQSTM1/RPS2/TPP2/RPS27A/RRAGA/MYCBP2/RPS7/FBXL3/CBL/RNF6/PSMB5/PSME1/UHRF2/CUL4B/HLA-A/CUL5/SPRY2/NEDD8/OGT/CUL4A/TSPYL5/LMO7/CDC16/TRIM13/NDFIP2/WWTR1/NXN/HECW2/FAM107A/DTL/PRKDC/TRIB3/EPAS1/RPL23/RNF144A/UBE4A/PCNA/CHP1/BIRC2/RMND5A/RPL11/TRAF5/BTBD1/KLHL21/OBI1/NEDD4L/PSMD2/RNF31/CCNB1IP1/TRIM25/SKP2/HLTF/RNF10/UBE2D3/UBA52/UBE2H/MARCHF3/RNF26/SASH1/SH3RF2/PELI2/PTPN…
GO:1990830	cellular response to leukemia inhibitory factor	72	0.517894	1.53762	0.0208565	0.101821	0.0763334	1938	tags=29%, list=13%, signal=26%	MAT2A/GCLM/ADAM23/ARID5B/EIF4A2/SPRY2/PFKP/TFRC/SLC25A5/HK2/TRIM25/KDM3A/SYNGR1/SRSF3/MRPL15/MYBL2/NEFH/RNMT/SSTR1/KLF5/B3GNT2
GO:0150104	transport across blood-brain barrier	68	0.523112	1.54866	0.020862	0.101821	0.0763334	1682	tags=28%, list=11%, signal=25%	SLC7A1/SLC38A1/SLC12A2/SLC2A1/ABCC4/SLC7A5/SLC7A2/SLC1A4/TFRC/LRP3/SLC2A3/SLC16A2/SLC6A6/LEPR/SLC1A5/SLC6A9/LRP1/SLC7A8/SLC1A1
GO:0070997	neuron death	267	0.383262	1.32812	0.0209196	0.101977	0.07645	2246	tags=25%, list=15%, signal=21%	HMOX1/GAPDH/SLC7A11/NQO1/RACK1/ATF4/CD34/GBE1/BNIP3/GCLM/RB1/AXL/CLU/CBL/TIGAR/EPHB1/JUN/ATM/BCL2L11/GPNMB/FAM162A/JAK2/CHP1/CIT/SOD2/TP53/LIG4/TLR6/SNX6/REST/GDF5/BHLHB9/RAB29/RRAS2/PPARA/LRP1/PARP2/CHMP4A/KIF14/MYBL2/SLC9A1/SET/HIF1A/SARM1/NUPR1/WFS1/ARL6IP5/SLC1A1/ZPR1/GATA3/GRIK5/BCL2/TBK1/CSF1/BTG2/NFATC4/G6PD/MAX/TMTC4/CPEB4/CEBPB/EGR1/CLN3/PICALM/XRCC2/NSMF
GO:0014812	muscle cell migration	73	-0.467196	-1.51637	0.0212255	0.103268	0.0774182	769	tags=21%, list=5%, signal=20%	TPM1/PAK1/PLAU/RPS6KB1/SLIT2/PDGFB/NET1/PARVA/TERT/PLAT/LPAR1/MEF2C/MDK/NRP1/IGFBP5
GO:0034284	response to monosaccharide	143	0.431518	1.40386	0.0212366	0.103268	0.0774182	2221	tags=24%, list=15%, signal=21%	ANGPT2/LDHA/ITGA2/RACK1/TGFBR2/GCLM/CAMK2N1/GJA1/EIF2B2/PDK3/GPER1/ZBED3/IRS2/PCK2/SOD2/SELENOT/OXCT1/TXNIP/PIM3/LRP1/NME2/VAMP2/HIF1A/SARM1/PPP3CA/SLC39A14/GRIK5/SESN2/PRKAA2/EFNA5/TXN2/EGR1/SLC9B2/JAGN1
GO:0007369	gastrulation	138	-0.404622	-1.46131	0.02156	0.104585	0.0784053	1351	tags=23%, list=9%, signal=21%	UGDH/EPHA2/PHLDB2/SIX2/MACROH2A1/ITGB4/SNAI1/EXT2/NF2/TASOR/BMPR2/TBX20/DUSP4/FOXF1/LAMA3/ITGB5/COL4A2/KLF4/DAG1/TAL1/COL8A1/INHBA/SMAD1/ITGB1/COL5A2/MMP2/ITGA5/COL5A1/COL12A1/LRP5/LAMB1/FN1
GO:0036475	neuron death in response to oxidative stress	24	0.65367	1.63399	0.0215755	0.104585	0.0784053	1682	tags=33%, list=11%, signal=30%	SLC7A11/RACK1/ATF4/TLR6/REST/HIF1A/ARL6IP5/SLC1A1
GO:0106027	neuron projection organization	75	-0.466489	-1.5165	0.0215864	0.104585	0.0784053	1874	tags=29%, list=12%, signal=26%	HDAC6/PRNP/DBNL/ABHD17B/LZTS3/DIP2A/NGEF/EFNA1/LRP8/ABI2/APP/INSR/DNM3/ADAM10/EPHA4/PDLIM5/SHANK3/KALRN/ZMYND8/NLGN1/TANC2/RELN
GO:0009743	response to carbohydrate	163	0.426018	1.40917	0.0217146	0.105024	0.0787343	2221	tags=26%, list=15%, signal=22%	ANGPT2/LDHA/ITGA2/NQO1/RACK1/TGFBR2/GCLM/CAMK2N1/GJA1/EIF2B2/PDK3/GPER1/ME1/ZFP36L1/ZBED3/IRS2/PCK2/SOD2/SELENOT/OXCT1/TXNIP/COLEC12/PIM3/LRP1/NME2/VAMP2/HIF1A/SARM1/PPP3CA/MAPK13/SLC39A14/GRIK5/APOB/CDT1/SESN2/GOT1/PRKAA2/EFNA5/TXN2/EGR1/SLC9B2/JAGN1
GO:0001912	positive regulation of leukocyte mediated cytotoxicity	23	0.65531	1.61231	0.0217299	0.105024	0.0787343	775	tags=17%, list=5%, signal=17%	LAMP1/HLA-A/HLA-B/B2M
GO:0046916	cellular transition metal ion homeostasis	83	0.497235	1.51266	0.0219807	0.106107	0.0795461	2515	tags=29%, list=16%, signal=24%	HMOX1/FTH1/MT2A/NCOA4/NEDD8/TFRC/ATP6V1A/FTL/SLC46A1/SLC31A1/MYC/SLC6A9/CYBRD1/HIF1A/GLRX3/ISCU/SLC1A1/SLC39A10/SLC39A14/HFE/NDFIP1/SLC30A1/AP3D1/ABCB7
GO:0006302	double-strand break repair	253	0.391313	1.3495	0.022104	0.106544	0.0798739	3454	tags=28%, list=23%, signal=22%	HMGA2/HMGB1/ATM/BRCA2/MCM4/PRKDC/ABRAXAS1/MORF4L1/FOXM1/CHEK1/TP53/MMS19/LIG4/HMGB2/ESCO2/DEK/RAD51AP1/H4C6/MCM2/NUCKS1/MCM3/RAD50/MCM6/MCM5/PARP2/FIGNL1/MRE11/PSMD14/MGMT/FANCD2/SPIRE1/PRPF19/H2AX/BRCA1/CDCA5/UBE2N/FEN1/POLQ/RAD21/BRCC3/RNF169/BARD1/TRIP13/MTA1/XRCC2/RECQL/SMC6/ACTR2/RECQL4/RIF1/SFR1/CDC45/NABP1/C14orf39/FAN1/HELQ/KLHL15/TNKS1BP1/UBR5/DNA2/NABP2/TDP2/PARPBP/BRIP1/NSD2/RPA1/MSH2/…
GO:1990823	response to leukemia inhibitory factor	73	0.524973	1.56109	0.022125	0.106544	0.0798739	1938	tags=30%, list=13%, signal=26%	MAT2A/GCLM/ADAM23/ARID5B/EIF4A2/SPRY2/PFKP/TFRC/SLC25A5/HK2/TRIM25/KDM3A/SYNGR1/SRSF3/MRPL15/EXT1/MYBL2/NEFH/RNMT/SSTR1/KLF5/B3GNT2
GO:0072006	nephron development	112	-0.404107	-1.41097	0.0222623	0.106969	0.0801926	1241	tags=18%, list=8%, signal=17%	NUP85/ASXL1/HES1/SIX2/TACSTD2/CFLAR/LAMA5/FGF2/PDGFB/FMN1/NOTCH1/SULF2/CTNNB1/PODXL/MEF2C/MTSS1/TEK/FAT4/PECAM1/NID1
GO:0019941	modification-dependent protein catabolic process	575	0.338331	1.2398	0.0222672	0.106969	0.0801926	3276	tags=28%, list=21%, signal=23%	UCHL1/RACK1/RPL5/MDM2/PCBP2/CSNK2A2/SQSTM1/RPS27A/USP12/RPS7/EIF3H/CLU/FBXL3/CBL/RNF6/PSMB5/XPO1/PSME1/EDEM1/CUL4B/CUL5/NEDD8/PTK2/OGT/CUL4A/CDC16/NOP53/TRIM13/NDFIP2/VPS36/WWTR1/HECW2/DTL/TRIB3/RPL23/RNF144A/UBE4A/BIRC2/RMND5A/CYLD/RPL11/CDK1/TRIB1/NEDD4L/PSMD2/PTTG1/ATE1/TRIM25/SKP2/UBE2D3/UBA52/UBE2H/CCNB1/LONP1/SH3RF2/KLHL42/RNF111/USP10/CDC27/BUB1B/CSNK1A1/VPS37B/UHRF1/DCAF11/TRIM32/USP28/PB…
GO:0043618	regulation of transcription from RNA polymerase II promoter in response to stress	101	0.478877	1.49591	0.0223743	0.107353	0.0804807	2836	tags=37%, list=19%, signal=30%	HMOX1/ATF4/CITED2/RPS27A/PSMB5/PSME1/JUN/VEGFA/EPAS1/CHEK1/TP53/PSMD2/CREB3L1/UBA52/PSMD5/PSMD14/PSME2/HIGD1A/HIF1A/PSMA1/PSMA4/PSMA6/PSMD10/TMBIM6/PSMB7/BACH1/SESN2/CEBPB/EGR1/ELOC/PSMC2/PSMB4/PSMB8/EGLN1/ATF3/PSMA2/LIMD1
GO:0050650	chondroitin sulfate proteoglycan biosynthetic process	24	0.651738	1.62916	0.022609	0.108349	0.081227	437	tags=21%, list=3%, signal=20%	BGN/CYTL1/CSGALNACT1/CSGALNACT2/CHST15
GO:0046902	regulation of mitochondrial membrane permeability	63	0.52854	1.54296	0.0226998	0.108548	0.0813764	3194	tags=37%, list=21%, signal=29%	BNIP3L/TFDP1/BNIP3/BCL2L11/SLC25A5/HK2/PPP3R1/TP53/BLOC1S2/VDAC2/SLC9A1/YWHAQ/TMEM14A/BCL2/YWHAB/CHCHD10/YWHAH/E2F1/NMT1/SLC35F6/MUL1/RHOT1/YWHAE
GO:0006511	ubiquitin-dependent protein catabolic process	569	0.341366	1.24996	0.0227167	0.108548	0.0813764	3276	tags=28%, list=21%, signal=23%	UCHL1/RACK1/RPL5/MDM2/PCBP2/CSNK2A2/SQSTM1/RPS27A/USP12/RPS7/EIF3H/CLU/FBXL3/CBL/RNF6/PSMB5/XPO1/PSME1/EDEM1/CUL4B/CUL5/NEDD8/PTK2/OGT/CUL4A/CDC16/NOP53/TRIM13/NDFIP2/VPS36/WWTR1/HECW2/DTL/TRIB3/RPL23/RNF144A/UBE4A/BIRC2/RMND5A/CYLD/RPL11/CDK1/TRIB1/NEDD4L/PSMD2/PTTG1/ATE1/TRIM25/SKP2/UBE2D3/UBA52/UBE2H/CCNB1/SH3RF2/KLHL42/RNF111/USP10/CDC27/BUB1B/CSNK1A1/VPS37B/UHRF1/DCAF11/TRIM32/USP28/PBK/PSMD…
GO:0045123	cellular extravasation	50	-0.51527	-1.59651	0.0227327	0.108548	0.0813764	1040	tags=20%, list=7%, signal=19%	VCAM1/ICAM1/SELE/F11R/SELL/SELP/ITGB1/MDK/ITGA1/PECAM1
GO:1902806	regulation of cell cycle G1/S phase transition	149	0.436968	1.42519	0.0228836	0.109056	0.0817573	2336	tags=28%, list=15%, signal=24%	CCND1/MDM2/CCND2/RDX/TFDP1/APEX1/RB1/PSME1/E2F7/RPL26/CUL4A/ATM/GPNMB/FAM107A/PRKDC/EGFR/RPS27L/CDKN1A/PCNA/CDK1/TP53/GADD45A/CDK6/PHB2/CNOT1/CCNB1/CDC6/KIF14/PLPP2/PSME2/E2F4/GTSE1/PLRG1/BCL2/BTG2/LSM11/CDKN2A/CDC25C/UBE2E2/CDKN2C/CDK4/CDKN2B
GO:0000959	mitochondrial RNA metabolic process	47	0.552425	1.54378	0.0228941	0.109056	0.0817573	3202	tags=36%, list=21%, signal=29%	GARS1/LRPPRC/WARS2/TRMT5/GRSF1/PDE12/TFB1M/PPARGC1B/POLRMT/CHCHD10/YARS2/METTL4/TFAM/MTO1/PRKAA1/FASTKD1/ELAC2
GO:0097190	apoptotic signaling pathway	485	0.356144	1.29404	0.0229795	0.109332	0.0819641	2837	tags=27%, list=19%, signal=22%	HMOX1/CD44/RACK1/TPT1/MDM2/RPS3/ATF4/BNIP3L/TFDP1/BNIP3/CSNK2A2/GCLM/CASP4/RPS7/RB1/CLU/STK24/PPP2R1B/ACKR3/CUL5/ERO1A/GPER1/JUN/RPL26/MIF/SMAD3/CUL4A/ATM/BRCA2/BCL2L11/HINT1/FAM162A/CTTN/SLC25A5/JAK2/PRKDC/TRIB3/PPP1R15A/RPS27L/CDKN1A/IL1A/TNFRSF10B/YBX3/CYLD/RPL11/SOD2/ENO1/DAP/YAP1/PPP3R1/QARS1/TP53/CREB3L1/STRADB/BLOC1S2/ITGAV/PDK1/GHITM/BCL2L2/HMGB2/VDAC2/GPX1/BMPR1B/BCL2A1/DAP3/TRIM32/USP28…
GO:0048863	stem cell differentiation	209	-0.34149	-1.29188	0.0230397	0.109487	0.0820804	1204	tags=14%, list=8%, signal=13%	LMBR1L/A2M/HES1/PSMC5/SEMA7A/SEMA3A/SEMA5A/SEMA3G/SEMA6B/SEMA3F/TACSTD2/LAMA5/LMO2/KITLG/KRT18/FOXA1/TEAD2/SEMA6C/KIT/TAL1/NRP2/LTBP3/SEMA3D/NOTCH1/EDN1/ZFP36L2/MEF2C/NRP1/TGFB2/FN1
GO:0045214	sarcomere organization	22	-0.642981	-1.65461	0.0230833	0.109563	0.0821374	917	tags=32%, list=6%, signal=30%	FHOD3/TPM1/TNNT1/AKAP13/PROX1/EDN1/ANKRD1
GO:0016358	dendrite development	184	-0.368159	-1.36572	0.0231609	0.1098	0.0823148	1824	tags=23%, list=12%, signal=20%	ITSN1/DBNL/MAP6/SS18L1/CUL7/IL1RAPL1/CUX1/LZTS3/DIP2A/NGEF/DCLK1/EFNA1/ARF6/LRP8/SRGAP2/SLC12A5/ABI2/APP/KIDINS220/MTOR/MEF2A/EIF4G2/SEMA3A/DNM3/MAP1B/ADAM10/KLF7/TAOK2/EPHA4/NEDD4/PDLIM5/PLK2/SDC2/SHANK3/KALRN/ZMYND8/LPAR1/MEF2C/NLGN1/NRP1/TANC2/RELN
GO:2001242	regulation of intrinsic apoptotic signaling pathway	140	0.438271	1.41889	0.0232452	0.110068	0.0825159	2837	tags=31%, list=19%, signal=25%	CD44/RACK1/TPT1/MDM2/RPS3/RPS7/CLU/ACKR3/RPL26/MIF/BCL2L11/YBX3/CYLD/RPL11/SOD2/ENO1/TP53/CREB3L1/BCL2L2/VDAC2/GPX1/TRIM32/FIGNL1/HIF1A/NUPR1/TMBIM6/URI1/BCL2/RIPK3/IVNS1ABP/RTKN2/GSDME/NME5/HNRNPK/TAF9/DNM1L/GRINA/PTPMT1/NONO/MARCHF7/AKT1/OPA1/ERP29
GO:0044282	small molecule catabolic process	329	0.376347	1.32959	0.0232905	0.110151	0.0825782	3204	tags=31%, list=21%, signal=25%	GAPDH/ALDOA/ESD/SHMT2/CRYL1/PNP/ENTPD1/TPI1/DDAH1/ALDH1L2/TIGAR/GLS/ADA2/ALDH3A2/PGAM1/APOBEC3C/GPI/GNPDA1/IRS2/PFKP/HADHB/HK2/ENO2/PCK2/HADHA/CBS/ENO1/OXCT1/GOT2/TP53/ACAT1/HPRT1/ADTRP/PCBD1/MTMR2/BCKDK/GK/ENPP4/PKM/PGM1/PGM2/ETFA/SCARB1/PPARA/AIG1/HK1/ECH1/CPT1A/PFKM/SULT1C4/CBSL/GPT2/LPIN1/PPAT/PGD/ARG2/PCCA/CDADC1/ASRGL1/AHCY/ACAD8/GPD2/ALDOC/BLMH/ADH5/SLC25A12/SESN2/GOT1/RPE/ETFDH/TXN2/ACBD5…
GO:0044262	cellular carbohydrate metabolic process	224	0.39242	1.34122	0.0235483	0.111238	0.083393	2226	tags=23%, list=15%, signal=20%	PPP1R3B/IL6ST/GBE1/NDST1/HMGB1/SLC2A1/PPP1CC/TPI1/TIGAR/B3GALNT1/CSGALNACT1/PGAM1/PDK3/GPER1/OGT/CSGALNACT2/IRS2/HK2/ARPP19/PCK2/TP53/AKR1B1/PDK1/MTMR2/BCKDK/GK/LEPR/PGM1/PGM2/EXT1/RORA/PPARA/ZMPSTE24/CALM1/HK1/COX11/NUPR1/PHKA1/PGD/GYG1/IGF2/ABHD10/GPD2/PFKFB3/PRKAG2/B3GNT2/SLC25A12/SESN2/GOT1/RPE/PHLDA2
GO:0009746	response to hexose	138	0.448954	1.44509	0.0236477	0.111489	0.083581	2304	tags=24%, list=15%, signal=20%	ANGPT2/LDHA/RACK1/TGFBR2/GCLM/CAMK2N1/GJA1/EIF2B2/PDK3/GPER1/ZBED3/IRS2/PCK2/SELENOT/OXCT1/TXNIP/PIM3/LRP1/NME2/VAMP2/HIF1A/SARM1/PPP3CA/SLC39A14/GRIK5/SESN2/PRKAA2/EFNA5/TXN2/EGR1/SLC9B2/JAGN1/SLC8A1
GO:0006405	RNA export from nucleus	133	0.447362	1.43351	0.0236576	0.111489	0.083581	4589	tags=45%, list=30%, signal=32%	NPM1/XPOT/HNRNPA1/NUP58/XPO1/RAN/PCID2/NOP9/ABCE1/RPS15/ALKBH5/SRSF3/NUP188/SDAD1/XPO5/NDC1/NUP98/PABPN1/EIF4E/DHX9/SLBP/NUP155/NMD3/CDC40/SRSF5/POLDIP3/SUPT6H/SMG7/RRS1/NUP205/PHAX/FYTTD1/SSB/CASC3/NUP153/DDX19A/IWS1/NUP133/NUP37/SRSF9/NUP107/NUP35/KHDRBS1/LSG1/CPSF2/DDX19B/SEH1L/POM121/NUP50/EIF5A/NUP42/POM121C/AGFG1/EIF6/NCBP1/CPSF3/SMG6/UPF3B/NUP43/NUP93
GO:1901215	negative regulation of neuron death	147	0.435197	1.41721	0.0237729	0.111899	0.0838885	2379	tags=25%, list=16%, signal=21%	HMOX1/SLC7A11/RACK1/ATF4/CD34/GBE1/GCLM/AXL/CBL/TIGAR/GPNMB/JAK2/SOD2/LIG4/SNX6/REST/GDF5/BHLHB9/PPARA/LRP1/PARP2/CHMP4A/KIF14/SET/HIF1A/WFS1/ZPR1/BCL2/CSF1/BTG2/NFATC4/CPEB4/CEBPB/CLN3/XRCC2/SLC23A2/PPT1
GO:2000193	positive regulation of fatty acid transport	20	-0.63626	-1.58251	0.0240003	0.112836	0.0845908	1298	tags=30%, list=8%, signal=27%	ADORA2A/PLA2R1/ACSL5/EDN1/ITGB1/MAP2K6
GO:0006767	water-soluble vitamin metabolic process	66	0.524468	1.53848	0.0240463	0.112918	0.0846525	3302	tags=41%, list=22%, signal=32%	PSAT1/MTHFD2/SHMT2/SLC2A1/ALDH1L2/SLC2A3/SLC46A1/MTHFD1L/PRSS3/AASDHPPT/GSTO1/PCCA/DHFR/MTHFD1/MMADHC/THTPA/SLC23A2/MCCC1/RFK/PDXK/SLC25A32/PDZD11/PCCB/CD320/SLC19A1/CLYBL/MTRR
GO:0007017	microtubule-based process	694	0.332318	1.22979	0.024172	0.113374	0.0849945	3185	tags=28%, list=21%, signal=23%	GAPDH/LAMP1/RPS3/NPM1/HSPA8/GJA1/ASPM/TNPO1/TPX2/KATNAL1/NAV3/SPRY2/CEP57/FYCO1/BRCA2/ZBED3/NUSAP1/FAM107A/TBCEL/HAUS6/RAN/MZT1/OCLN/ABRAXAS1/ERBB2/FEZ1/IGBP1/TUBB6/TUBGCP3/CHP1/CYLD/CHEK1/KIF11/PLTP/CDK1/CLIP4/MGARP/SKA3/GADD45A/PCLAF/BLOC1S2/MTCL1/LRPPRC/PRC1/DYNC2H1/RFX3/TRAK2/KIF23/IFT46/DCTN2/NEK10/PLK4/ZW10/CCNB1/IFT88/KIF20B/NDC80/ARL8B/OBSL1/CNTLN/KLHL42/DIXDC1/MAP10/KIF18A/CCDC120/PIBF1/…
GO:0034502	protein localization to chromosome	89	0.478843	1.4705	0.0243009	0.113844	0.0853467	3315	tags=40%, list=22%, signal=32%	TPP1/RB1/CHAMP1/ATM/BRCA2/KNL1/CDK1/ZW10/NDC80/ESCO2/BUB1B/CCT8/CCT4/SPDL1/BUB3/CCT6A/TTK/CDCA5/CCT3/RAD21/PLK1/CDT1/HASPIN/BOD1/H1-5/TERF2/TINF2/PPHLN1/AURKB/CCT2/NABP2/ZWILCH/CENPQ/RPA1/MSH2/RUVBL2
GO:0009167	purine ribonucleoside monophosphate metabolic process	39	0.576523	1.5614	0.0244383	0.114081	0.0855242	1608	tags=31%, list=11%, signal=28%	AK4/AK3/ADK/ADSS2/TJP2/GMPR2/IMPDH2/HPRT1/ATIC/PAICS/PPAT/APRT
GO:0008015	blood circulation	334	-0.322981	-1.25135	0.024505	0.114081	0.0855242	1072	tags=19%, list=7%, signal=18%	ADCY6/DOCK5/CHD7/MTOR/DMD/MEF2A/EXT2/SEMA3A/CACNB3/BMPR2/CPS1/ICAM1/YES1/GAA/TBX20/SCN3B/TPM1/KCNMA1/F11R/AR/PIK3C2A/P2RY1/AKAP9/BMP6/CLIC2/ATP2A2/ERAP1/TGFB1/SLIT2/GUCY1A1/PTGS2/DLL4/PDGFB/CTSZ/ATP2B4/ACVRL1/NISCH/GUCY1B1/DSG2/F2R/TJP1/PDE4D/CORO2B/PRCP/RAMP2/EDN1/ITPR2/NOS3/CCN2/JUP/PDE4B/HTR1D/MAP2K6/KLF2/CEACAM1/TEK/CDH5/ITGA1/ECE1/LRP5/TGFB2/PDE2A
GO:0090501	RNA phosphodiester bond hydrolysis	137	0.440448	1.41759	0.0245155	0.114081	0.0855242	3050	tags=29%, list=20%, signal=24%	APEX1/RPPH1/REXO2/DIS3/ERI1/PAN3/NOP9/ZC3H12C/KHNYN/EXOSC8/RPS21/NOB1/CNOT1/RNASE4/TSNAX/NUDT21/NOP14/RNASE1/SND1/DCPS/EXOSC6/FEN1/PDE12/TSR1/PCF11/TRIR/EXO1/TSN/ISG20/DICER1/RNASE6/RNASEK/ERN1/CSTF2/LACTB2/CSTF3/RRS1/CNOT6L/POLR1H/MRPL44
GO:1904707	positive regulation of vascular associated smooth muscle cell proliferation	29	-0.581639	-1.60546	0.0245287	0.114081	0.0855242	770	tags=31%, list=5%, signal=30%	MEF2D/PAK1/FGF2/PDGFB/GNAI2/TERT/EDN1/MMP2/IGFBP5
GO:2000050	regulation of non-canonical Wnt signaling pathway	21	-0.647016	-1.64902	0.0245287	0.114081	0.0855242	464	tags=19%, list=3%, signal=18%	DKK1/CSNK1D/RNF213/DAB2
GO:0006879	cellular iron ion homeostasis	52	0.546817	1.55269	0.0245317	0.114081	0.0855242	1850	tags=29%, list=12%, signal=25%	HMOX1/FTH1/NCOA4/NEDD8/TFRC/ATP6V1A/FTL/SLC46A1/MYC/SLC6A9/CYBRD1/HIF1A/GLRX3/ISCU/SLC39A14
GO:0009262	deoxyribonucleotide metabolic process	37	0.588757	1.57617	0.0245605	0.114081	0.0855242	2838	tags=35%, list=19%, signal=29%	ADK/RRM2/TYMS/NEIL1/CMPK2/DCK/DCTD/AK5/UNG/RRM1/NUDT15/ADA/NT5C
GO:0006913	nucleocytoplasmic transport	315	0.373101	1.31209	0.0245814	0.114081	0.0855242	2154	tags=20%, list=14%, signal=18%	IPO5/NPM1/XPOT/KPNA3/HNRNPA1/NUP58/PPP1CC/IPO7/PKIA/RANBP6/XPO4/TNPO1/XPO1/UFM1/SMAD3/RAN/JAK2/PCID2/NOP9/CDKN1A/RPL23/ABCE1/CHP1/ANP32B/RPS15/TP53/ALKBH5/STRADB/TXN/PHB2/TXNIP/NFKBIA/PTPN11/SRSF3/DDX20/PRKAG1/HSPA9/PTPN14/SMO/PPP3CA/NUP188/TRIM28/SDAD1/XPO5/CSE1L/NDC1/NUP98/GTSE1/APOD/IPO4/ZPR1/MBTPS1/UPF3A/PABPN1/TNPO3/EIF4E/MED1/DHX9/MAPK14/BARD1/SLBP/AHCYL1/NUP155/NMD3
GO:0000469	cleavage involved in rRNA processing	27	0.621271	1.56611	0.0247166	0.11444	0.0857938	1947	tags=26%, list=13%, signal=23%	ERI1/NOP9/EXOSC8/RPS21/NOB1/NOP14/TSR1
GO:0032733	positive regulation of interleukin-10 production	21	0.660246	1.61082	0.0247166	0.11444	0.0857938	1220	tags=29%, list=8%, signal=26%	CD34/HMGB1/CD274/LGALS9/TNFSF4/PIBF1
GO:0021879	forebrain neuron differentiation	28	-0.5776	-1.59266	0.0247615	0.114515	0.0858494	1167	tags=46%, list=8%, signal=43%	CSF1R/ROBO1/SATB2/ERBB4/HES1/SEMA3A/SCYL2/SLIT2/PROX1/PLXNA3/NRP2/SHANK3/INHBA
GO:0010165	response to X-ray	30	0.635085	1.63185	0.0251044	0.115966	0.0869372	2242	tags=40%, list=15%, signal=34%	CCND1/HMGA2/ATM/BRCA2/CDKN1A/TP53/LIG4/NUCKS1/KARS1/GATA3/BRCC3/XRCC2
GO:0010243	response to organonitrogen compound	778	0.327452	1.21665	0.0251433	0.11601	0.0869704	2324	tags=24%, list=15%, signal=21%	CCND1/ND5/CXCR4/LDHA/ITGA2/IPO5/NQO1/CYTB/FOXO1/MDM2/VIM/STC2/ATF4/DENND4C/ASNS/SLC2A1/GCLM/MARS1/CASP4/FOSL1/EPRS1/APEX1/ABCC4/HTR2B/RRAGA/EEF2/GJA1/HDAC9/ADSS2/EIF2B2/NOX4/KANK1/EDEM1/UGGT2/COL6A1/PTK2/GPER1/JUN/PRKAR2B/OGT/EDNRB/MGST1/ZFP36L1/TRIM13/BCL2L11/TOMM20/LARS1/BCHE/ZBED3/SIK2/IRS2/UBAC2/IRAK3/JAK2/HTR1B/LARP1/PRKDC/EGFR/TRIB3/RAB8B/CDKN1A/PIK3CG/RPL23/TYMS/UBE4A/PCK2/PCNA/PRKAR1B/BIR…
GO:0014909	smooth muscle cell migration	62	-0.482338	-1.53876	0.0252079	0.116173	0.0870929	769	tags=23%, list=5%, signal=22%	TPM1/PAK1/PLAU/RPS6KB1/SLIT2/PDGFB/PARVA/TERT/PLAT/LPAR1/MEF2C/MDK/NRP1/IGFBP5
GO:0017038	protein import	179	0.414585	1.37609	0.0253724	0.116795	0.0875593	2139	tags=22%, list=14%, signal=19%	IPO5/KPNA3/HSPA8/NUP58/IPO7/PKIA/RANBP6/CLU/TNPO1/UFM1/SMAD3/TOMM20/DNAJC15/RAN/JAK2/RAB8B/CDKN1A/RPL23/CHP1/TP53/PHB2/TXNIP/NFKBIA/HSPA4/SMO/PPP3CA/NUP188/TRIM28/CSE1L/NUP98/APOD/IPO4/ZPR1/MBTPS1/TNPO3/MED1/MAPK14/TIMM44/NUP155
GO:0046685	response to arsenic-containing substance	29	0.616422	1.5753	0.0255012	0.117252	0.087902	1753	tags=28%, list=11%, signal=24%	HMOX1/ATF4/HNRNPA1/CDKN1A/ZFAND1/GSTO1/CPEB2/MAPK13
GO:0010927	cellular component assembly involved in morphogenesis	70	-0.474847	-1.52081	0.0255686	0.117426	0.0880323	1233	tags=21%, list=8%, signal=20%	PHLDB2/ITGB4/MEF2A/FHOD3/CFLAR/TPM1/TNNT1/NECTIN2/AKAP13/PROX1/DAG1/EPB41L3/EDN1/ANKRD1/PMP22
GO:1903203	regulation of oxidative stress-induced neuron death	20	0.65634	1.59319	0.0256283	0.117535	0.0881142	1445	tags=30%, list=9%, signal=27%	SLC7A11/RACK1/ATF4/TLR6/REST/HIF1A
GO:0097064	ncRNA export from nucleus	38	0.566073	1.52855	0.0256813	0.117535	0.0881142	4589	tags=61%, list=30%, signal=42%	NPM1/XPOT/NUP58/RAN/NUP188/NDC1/NUP98/NUP155/NUP205/PHAX/SSB/NUP153/NUP133/NUP37/NUP107/NUP35/SEH1L/POM121/NUP50/NUP42/POM121C/NUP43/NUP93
GO:1901068	guanosine-containing compound metabolic process	38	0.56644	1.52955	0.0256813	0.117535	0.0881142	1348	tags=26%, list=9%, signal=24%	AK4/AK3/TJP2/RAN/GMPR2/IMPDH2/HPRT1/RHOQ/EFL1/NME2
GO:0034765	regulation of ion transmembrane transport	357	-0.314616	-1.23444	0.0258827	0.118321	0.0887029	2058	tags=21%, list=13%, signal=19%	INPP5K/CACNA2D1/HCN2/KCNJ3/SNCA/AZIN2/ACTN4/PRNP/GLRX/DLG1/SLC25A27/KCNJ2/ATP1B1/CACNG6/NETO2/KCNC4/TCIRG1/TACO1/TCAF1/FHL1/SLC9A3R1/HCN3/SCN3A/RASGRF2/LRRC7/APP/CACNG8/PIK3R1/KCND2/KLHL24/JPH1/INSR/CHD7/ASPSCR1/MTOR/HTT/DMD/MEF2A/DIAPH1/ENPP1/CACNB3/ADIPOR2/SCN3B/CAPN1/KCNMA1/STIM2/PEA15/HSPA2/AKAP9/NEDD4/CLIC2/RPS6KB1/STOM/F2RL3/SCN8A/CLIC4/ATP2B4/ACSL5/AHNAK/FABP5/PLCG1/F2R/DAPK1/SHANK3/PDE4D/…
GO:0060079	excitatory postsynaptic potential	62	-0.481334	-1.53555	0.0260277	0.118706	0.0889919	1897	tags=24%, list=12%, signal=21%	GLRB/EIF4A3/GRIN2D/STX1A/ADORA2A/APP/SH3GL1/CACNB3/NPY2R/RIMS2/SHANK3/ZMYND8/MEF2C/NLGN1/RELN
GO:0006289	nucleotide-excision repair	104	0.472477	1.47701	0.026039	0.118706	0.0889919	3979	tags=38%, list=26%, signal=28%	HMGB1/RPS27A/CUL4B/CUL4A/BRCA2/TCEA1/PCNA/TP53/MMS19/ERCC5/LIG4/UBA52/RNF111/RFC3/GTF2H1/POLR2A/RAD23A/PRPF19/CCNH/GTF2H3/CHD1L/COPS7A/COPS8/POLR2B/COPS3/FAN1/BRIP1/RPA1/COMMD1/POLD1/POLR2E/UBC/ERCC2/COPS2/SIRT1/CDK7/DDB2/POLR2J/POLR2I
GO:0016579	protein deubiquitination	248	0.393705	1.35501	0.0260866	0.118706	0.0889919	3076	tags=27%, list=20%, signal=22%	UCHL1/MDM2/SHMT2/RPS27A/USP12/PSMB5/PSME1/EIF3F/NEDD8/OGT/SMAD3/NOP53/TOMM20/ABRAXAS1/BIRC2/CYLD/CDK1/TP53/PSMD2/SKP2/UBA52/CCNA2/NFKBIA/MYC/USP10/CLSPN/USP28/TRAF3/PSMD5/PSMD14/UCHL3/NFRKB/PSME2/HIF1A/PSMA1/PSMA4/RAD23A/BRCA1/PSMA6/PSMD10/UBXN1/USP44/USP34/GATA3/PSMB7/BIRC3/BRCC3/BARD1/USP24/PSMC2/INO80C/TFPT/PSMB4/PSMB8/SNX3/USP46/FOXK1/PSMA2/USP3/STAM2/USP8/USP14/DESI2/ARRB2/PTEN/RHOT1/UBE2D1
GO:0051348	negative regulation of transferase activity	248	0.39344	1.3541	0.0260866	0.118706	0.0889919	941	tags=17%, list=6%, signal=16%	UCHL1/IPO5/RACK1/RPL5/NPM1/SH3BP5/IPO7/PKIA/CAMK2N1/RPS7/RB1/AJUBA/CBL/HIPK3/LATS2/EIF4A2/SPRY2/PRKAR2B/UBASH3B/WWTR1/IRS2/IRAK3/DNAJC3/TRIB3/CDKN1A/RPL23/PRKAR1B/CHP1/CIT/SPRY4/RPL11/PRDX3/EPHB2/QARS1/TP53/DBNDD2/GADD45A/TRIB1/SPRED1/SNX6/WNK1/SPRED2
GO:0051452	intracellular pH reduction	43	0.561478	1.55108	0.026158	0.118878	0.0891209	2379	tags=37%, list=16%, signal=32%	SLC9A7/CLN5/ATP6V1A/RAB7A/ATP6V1C1/RAB38/ATP6V1F/ATP6V0A4/ATP6V1B2/ATP6V0C/BCL2/ATP6V0E1/ATP6V0A1/ATP6V1H/CLN3/PPT1
GO:0003012	muscle system process	285	-0.313606	-1.20426	0.0261844	0.118878	0.0891209	1102	tags=18%, list=7%, signal=17%	IL15/LMCD1/DOCK5/MTOR/DMD/MEF2A/DAPK3/GAA/TBX20/PI16/NPY2R/CFLAR/SCN3B/TPM1/TNNT1/KCNMA1/PAK1/SMTN/PIK3C2A/P2RY1/AKAP9/CLIC2/AKAP13/RPS6KB1/ATP2A2/ITGB5/GUCY1A1/MYL6/PDLIM5/ATP2B4/KLF4/DAG1/VCL/KIT/DSG2/F2R/PDE4D/PXN/DYSF/NOTCH1/EDN1/SULF2/NOS3/CCN2/JUP/PDE4B/HTR1D/UTRN/MAP2K6/CALCRL/ITGA1/IGFBP5
GO:0003333	amino acid transmembrane transport	63	0.5224	1.52504	0.0262399	0.118994	0.0892076	2712	tags=44%, list=18%, signal=37%	SLC7A11/SLC7A1/SLC38A1/SLC7A5/SLC3A2/SLC7A2/SLC1A4/SLC47A1/LRRC8C/SLC16A2/SLC6A6/SLC1A5/SLC6A9/SFXN1/SLC7A8/ARL6IP5/SLC38A6/SLC7A7/SLC6A15/SLC25A15/SLC1A1/SLC25A12/ARL6IP1/SLC36A4/SLC43A2/CLN8/SLC15A4/RGS4
GO:0033260	nuclear DNA replication	58	0.525806	1.51618	0.0263048	0.119145	0.0893209	4660	tags=48%, list=31%, signal=34%	BRCA2/MCM4/PCNA/GINS1/RFC3/MCM2/MCM3/MCM6/MCM5/ZMPSTE24/FEN1/CDT1/TERF2/CDC45/DNA2/RPA1/RAD51/POLD1/BCL6/RTF2/GINS3/ATRX/RFC4/TIPIN/POLE2/DONSON/DBF4/POLA2
GO:0070665	positive regulation of leukocyte proliferation	100	0.476742	1.48763	0.0263332	0.119145	0.0893209	1044	tags=18%, list=7%, signal=17%	SLC7A1/TGFBR2/RPS3/IL6ST/HMGB1/PNP/HLA-A/PTK2/MIF/IRS2/TFRC/CDKN1A/IL1A/PDCD1LG2/CD274/LGALS9/TNFSF4/PTPN22
GO:0045739	positive regulation of DNA repair	66	0.522027	1.53131	0.0263808	0.119224	0.0893803	2039	tags=27%, list=13%, signal=24%	RPS3/HMGB1/TIGAR/PRKDC/EGFR/ABRAXAS1/PCNA/FOXM1/MMS19/RAD51AP1/MGMT/TRIM28/SPIRE1/H2AX/BRCA1/UBE2N/DHX9/BRCC3
GO:0072431	signal transduction involved in mitotic G1 DNA damage checkpoint	55	0.525322	1.5109	0.0265741	0.119825	0.0898307	973	tags=24%, list=6%, signal=22%	MDM2/TFDP1/E2F7/RPL26/ATM/PRKDC/CDKN1A/PCNA/CDK1/TP53/GADD45A/CNOT1/CCNB1
GO:1902400	intracellular signal transduction involved in G1 DNA damage checkpoint	55	0.525322	1.5109	0.0265741	0.119825	0.0898307	973	tags=24%, list=6%, signal=22%	MDM2/TFDP1/E2F7/RPL26/ATM/PRKDC/CDKN1A/PCNA/CDK1/TP53/GADD45A/CNOT1/CCNB1
GO:0030514	negative regulation of BMP signaling pathway	35	-0.536779	-1.53196	0.0266251	0.119919	0.0899008	333	tags=20%, list=2%, signal=20%	GDF3/SMAD6/SKIL/NOTCH1/SMURF2/CRIM1/FBN1
GO:0048536	spleen development	24	0.643103	1.60757	0.0267458	0.120326	0.0902059	2438	tags=42%, list=16%, signal=35%	CITED2/BCL2L11/PRKDC/PCID2/PBX1/RC3H2/BCL2/RIPK3/CDKN2B/PPP2R3C
GO:0072175	epithelial tube formation	102	-0.418143	-1.43763	0.0268123	0.120488	0.090328	2247	tags=31%, list=15%, signal=27%	STK4/RALA/MED12/ADM/RARG/TSC1/LRP6/SEMA4C/PRICKLE1/GREM1/BRD2/SDC4/DVL3/BCL10/SALL4/ARHGAP35/PHACTR4/TSC2/PRKACB/TULP3/SUFU/TMED2/FGF2/GDF7/TGFB1/LUZP1/PROX1/TEAD2/PODXL/CELSR1/SOX4/TGFB2
GO:0051453	regulation of intracellular pH	66	0.519238	1.52313	0.0268477	0.120511	0.0903448	2379	tags=30%, list=16%, signal=26%	SLC9A7/SLC4A7/CLN5/CHP1/ATP6V1A/RAB7A/ATP6V1C1/RAB38/ATP5F1B/ATP6V1F/ATP6V0A4/ATP6V1B2/SLC9A1/ATP6V0C/BCL2/ATP6V0E1/ATP6V0A1/ATP6V1H/CLN3/PPT1
GO:0030641	regulation of cellular pH	72	0.509894	1.51387	0.0269313	0.12075	0.0905239	2379	tags=29%, list=16%, signal=25%	SLC9A7/SLC4A7/CLN5/CHP1/ATP6V1A/RAB7A/ATP6V1C1/RAB38/ATP5F1B/ATP6V1F/LACC1/ATP6V0A4/ATP6V1B2/SLC9A1/ATP6V0C/BCL2/ATP6V0E1/ATP6V0A1/ATP6V1H/CLN3/PPT1
GO:0003209	cardiac atrium morphogenesis	21	-0.641933	-1.63607	0.0269641	0.12076	0.0905319	903	tags=52%, list=6%, signal=49%	HEY2/BMPR2/ENG/TBX20/DLL4/PROX1/CCN1/NOTCH1/HEG1/SOX4/TGFB2
GO:0046688	response to copper ion	29	0.614886	1.57138	0.0270731	0.121112	0.0907951	589	tags=14%, list=4%, signal=13%	COX1/CYTB/MT2A/IL1A
GO:0006739	NADP metabolic process	31	0.597214	1.55152	0.0271285	0.121223	0.0908784	2184	tags=35%, list=14%, signal=30%	NQO1/TIGAR/PGAM1/ME1/TALDO1/TP53/PGM2/TKT/PGD/G6PD/RPE
GO:0018210	peptidyl-threonine modification	107	0.452016	1.42333	0.0272352	0.121563	0.0911332	2141	tags=28%, list=14%, signal=24%	TGFBR2/CSNK2A2/HIPK3/PRKD2/SPRY2/DYRK3/PRKDC/MAP2K1/CIT/CHEK1/CDK1/CALM3/SPRED1/WNK1/SPRED2/CALM2/SPHK1/WNK3/CAB39/CALM1/CSNK2B/TTK/BCL2/PRKAG2/PLK1/CSNK2A1/TBK1/PRKD1/GALNT2/HASPIN
GO:0001954	positive regulation of cell-matrix adhesion	44	-0.51252	-1.55998	0.0274281	0.122149	0.0915727	549	tags=20%, list=4%, signal=20%	PPM1F/DAG1/FMN1/JUP/S100A10/UTRN/KDR/TEK/NRP1
GO:1901570	fatty acid derivative biosynthetic process	44	-0.512526	-1.56	0.0274281	0.122149	0.0915727	2049	tags=30%, list=13%, signal=26%	AACS/SLC25A1/CBR4/ACLY/ELOVL5/HSD17B12/ACACA/FAR1/ELOVL1/ACSL3/ACSL5/SCD/FASN
GO:0007080	mitotic metaphase plate congression	50	0.550657	1.55717	0.0275352	0.122223	0.0916284	3164	tags=48%, list=21%, signal=38%	CHAMP1/DCTN2/ZW10/CCNB1/NDC80/KIF18A/PIBF1/CENPE/CHMP4A/KIF14/SPDL1/CDCA8/KIFC1/CDCA5/CDT1/KIF2C/BOD1/NUF2/RMDN1/CHMP1B/KIF22/NUDC/RRS1/AURKB
GO:0008380	RNA splicing	429	0.356355	1.28511	0.0275513	0.122223	0.0916284	2829	tags=21%, list=19%, signal=17%	CELF2/PABPC1/MBNL2/PCBP2/HNRNPA1/HSPA8/HNRNPC/SAP18/PSIP1/AHNAK2/RPS13/ZC3H13/PCBP1/CLNS1A/RBM23/PRMT5/ACIN1/SNRPN/HNRNPF/SNU13/REST/RBM7/METTL3/GTF2F1/DDX17/PSPC1/CWC15/WBP4/RBM38/SRSF3/NOVA1/RPS26/RBMX/DDX20/POLR2A/NUDT21/RRP1B/GCFC2/DHX15/THRAP3/ZCRB1/NUP98/PRPF19/RRAGC/DCPS/ZPR1/TMBIM6/SRSF8/ZRANB2/PABPN1/CWF19L2/NCL/GRSF1/PLRG1/WTAP/PCF11/CCAR1/DHX9/IVNS1ABP/MTREX/SF3B3/DNAJC8/SNRPE/PPIL3/GT…
GO:0030865	cortical cytoskeleton organization	54	-0.483767	-1.50634	0.0275802	0.122223	0.0916284	1504	tags=30%, list=10%, signal=27%	RND1/ARF6/RTKN/LCP1/LLGL2/FHOD3/RHOBTB3/RHOC/FMNL2/RHOB/EPB41L3/EHD2/RND3/NLGN1/CALR/FMNL3
GO:0070741	response to interleukin-6	29	0.614117	1.56941	0.0275988	0.122223	0.0916284	1111	tags=24%, list=7%, signal=22%	IL6ST/CBL/ST3GAL6/JAK1/JAK2/YAP1/PTPN11
GO:0071354	cellular response to interleukin-6	29	0.614117	1.56941	0.0275988	0.122223	0.0916284	1111	tags=24%, list=7%, signal=22%	IL6ST/CBL/ST3GAL6/JAK1/JAK2/YAP1/PTPN11
GO:0042770	signal transduction in response to DNA damage	125	0.442496	1.41406	0.0277188	0.122498	0.0918348	2087	tags=30%, list=14%, signal=26%	CD44/MDM2/TFDP1/E2F7/RPL26/MIF/ATM/BRCA2/DTL/DYRK3/PRKDC/RPS27L/CDKN1A/ABRAXAS1/PCNA/FOXM1/CHEK1/CDK1/TP53/GADD45A/SPRED1/SPRED2/CNOT1/CCNB1/USP10/ZMPSTE24/E2F4/PRPF19/EEF1E1/BRCA1/GTSE1/PSMD10/PLK1/BTG2/BRCC3/MAPK14/SESN2
GO:0015807	L-amino acid transport	44	0.564999	1.56415	0.0277602	0.122498	0.0918348	2654	tags=48%, list=17%, signal=40%	SLC7A11/SLC7A1/SLC38A1/SLC7A5/SLC3A2/SLC7A2/SLC1A4/SLC47A1/SLC1A5/SFXN1/SLC7A8/ARL6IP5/SLC7A7/SLC25A15/SLC1A1/SLC25A12/ARL6IP1/SLC36A4/CTNS/SLC43A2/CLN8
GO:1903202	negative regulation of oxidative stress-induced cell death	36	0.598075	1.59167	0.027768	0.122498	0.0918348	1445	tags=22%, list=9%, signal=20%	SLC7A11/RACK1/ATF4/SOD2/REST/TXN/GPX1/HIF1A
GO:2000036	regulation of stem cell population maintenance	24	0.638788	1.59679	0.0277844	0.122498	0.0918348	1790	tags=38%, list=12%, signal=33%	HMGA2/ZC3H13/YAP1/KDM3A/REST/CNOT1/MYC/SMO/WDR43
GO:0003382	epithelial cell morphogenesis	22	-0.633124	-1.62924	0.0279429	0.122894	0.0921316	1646	tags=36%, list=11%, signal=32%	PALLD/PLOD3/VSIG1/ARHGEF26/AR/CLIC4/NOTCH4/HEG1
GO:0045823	positive regulation of heart contraction	22	-0.632685	-1.62811	0.0279429	0.122894	0.0921316	2129	tags=55%, list=14%, signal=47%	ADRA1B/ADM/TRPM4/GCH1/HEY2/SCN3B/TPM1/ATP2A2/PDE4D/EDN1/CCN2/TGFB2
GO:0030593	neutrophil chemotaxis	54	-0.483018	-1.50401	0.027977	0.122894	0.0921316	1091	tags=20%, list=7%, signal=19%	LGALS3/DPP4/PPIB/SLIT2/MCU/CXCL1/EDN1/PDE4B/MDK/ITGA1/TGFB2
GO:0006865	amino acid transport	98	0.474808	1.47667	0.028008	0.122894	0.0921316	2712	tags=39%, list=18%, signal=32%	SLC7A11/SLC7A1/SLC38A1/SLC12A2/GJA1/GLS/SLC7A5/SLC3A2/SLC7A2/SLC1A4/SLC47A1/HTR1B/LRRC8C/SLC16A2/SLC6A6/RIMS1/SLC1A5/SLC6A9/VAMP2/SFXN1/SLC7A8/ARL6IP5/SLC38A6/SLC7A7/SLC6A15/SLC25A15/SLC1A1/SLC25A12/ARL6IP1/CLN3/RAB3GAP1/SLC36A4/CTNS/SLC43A2/CLN8/PPFIA4/SLC15A4/RGS4
GO:0062237	protein localization to postsynapse	35	-0.532097	-1.5186	0.028074	0.122894	0.0921316	2071	tags=29%, list=14%, signal=25%	KIF5C/IQSEC2/DLG1/CACNG8/TAMALIN/ADAM10/CLSTN1/ADAM22/DAG1/RAB11A
GO:0072073	kidney epithelium development	105	-0.41854	-1.45495	0.0280796	0.122894	0.0921316	1900	tags=27%, list=12%, signal=24%	GREM1/FOXC2/DLG1/SDC4/GDF11/HOXA11/WNT7B/ASXL1/KANK2/HES1/SIX2/SPRY1/TACSTD2/LAMA5/EPHA4/FGF2/SLIT2/SMAD6/FMN1/NOTCH1/SMAD1/CTNNB1/PODXL/MEF2C/MTSS1/RARB/FAT4/PECAM1
GO:0044786	cell cycle DNA replication	63	0.518976	1.51504	0.028131	0.122894	0.0921316	4660	tags=51%, list=31%, signal=35%	E2F7/BRCA2/MCM4/PCNA/GINS1/RFC3/MCM2/MCM3/MCM6/MCM5/ZMPSTE24/ZPR1/FEN1/CDT1/TERF2/CDC45/FBXO5/SENP2/DNA2/RPA1/RAD51/POLD1/BCL6/RTF2/GINS3/ATRX/RFC4/TIPIN/POLE2/DONSON/DBF4/POLA2
GO:0042698	ovulation cycle	45	-0.484343	-1.48676	0.0281459	0.122894	0.0921316	895	tags=20%, list=6%, signal=19%	NCOR2/NRIP1/SLIT2/INHBA/FZD4/HSPA5/MAP2K6/MDK/TGFB2
GO:1905314	semi-lunar valve development	36	-0.543769	-1.56213	0.028168	0.122894	0.0921316	1513	tags=39%, list=10%, signal=35%	GJA5/EFNA1/HEY2/SNAI1/BMPR2/TBX20/TGFB1/SLIT2/DLL4/TIE1/SMAD6/NOTCH1/NOS3/TGFB2
GO:0097061	dendritic spine organization	68	-0.47477	-1.52637	0.0281839	0.122894	0.0921316	2009	tags=31%, list=13%, signal=27%	HDAC6/PRNP/DBNL/ABHD17B/LZTS3/DIP2A/NGEF/EFNA1/LRP8/ABI2/INSR/DNM3/ADAM10/EPHA4/PDLIM5/SHANK3/KALRN/ZMYND8/NLGN1/TANC2/RELN
GO:0019933	cAMP-mediated signaling	43	-0.495383	-1.49367	0.0284138	0.123761	0.0927813	813	tags=16%, list=5%, signal=15%	NPY2R/EIF4EBP2/RIMS2/PDE4D/LPAR1/ADGRG6/PDE2A
GO:2000765	regulation of cytoplasmic translation	20	0.654036	1.58759	0.0285006	0.124003	0.0929626	2072	tags=50%, list=14%, signal=43%	RPL13A/EEF2/YBX3/CNBP/METTL3/PKM/YTHDF2/CPEB2/DHX9/CPEB4
GO:0009127	purine nucleoside monophosphate biosynthetic process	22	0.674645	1.65777	0.0287003	0.124537	0.0933632	4472	tags=82%, list=29%, signal=58%	ADK/ADSS2/IMPDH2/HPRT1/ATIC/PAICS/DCK/PPAT/APRT/GART/ADA/LHPP/AMPD3/ADSL/PFAS/GMPS/ADSS1/NUDT2
GO:0072413	signal transduction involved in mitotic cell cycle checkpoint	58	0.524041	1.51109	0.028718	0.124537	0.0933632	973	tags=24%, list=6%, signal=23%	MDM2/TFDP1/E2F7/RPL26/ATM/PRKDC/CDKN1A/PCNA/CDK1/TP53/GADD45A/CNOT1/ZW10/CCNB1
GO:0045851	pH reduction	44	0.559519	1.54897	0.0287428	0.124537	0.0933632	2379	tags=36%, list=16%, signal=31%	SLC9A7/CLN5/ATP6V1A/RAB7A/ATP6V1C1/RAB38/ATP6V1F/ATP6V0A4/ATP6V1B2/ATP6V0C/BCL2/ATP6V0E1/ATP6V0A1/ATP6V1H/CLN3/PPT1
GO:0033209	tumor necrosis factor-mediated signaling pathway	145	0.429423	1.40014	0.028749	0.124537	0.0933632	2644	tags=27%, list=17%, signal=22%	TNFSF15/RACK1/CASP4/PSMB5/PSME1/JAK2/CARD8/BIRC2/CYLD/TRAF5/TP53/PSMD2/RNF31/NFKBIA/TNFSF4/TNFRSF6B/SPHK1/TRIM32/TRAF3/PSMD5/PSMD14/PSME2/PSMA1/PSMA4/PSMA6/PSMD10/CASP1/PSMB7/BIRC3/CLIP3/CDIP1/PSMC2/TNFSF12/TNFRSF1B/TNFRSF19/UBE2K/TAX1BP1/PSMB4/PSMB8
GO:0032873	negative regulation of stress-activated MAPK cascade	41	0.556479	1.52385	0.0288165	0.124558	0.0933786	2705	tags=41%, list=18%, signal=34%	FOXO1/HIPK3/IGBP1/FOXM1/CYLD/QARS1/SH3RF2/PTPN22/MYC/PBK/DUSP3/FKTN/SIRPA/ZMYND11/DUSP19/SFRP1/AKT1
GO:0070303	negative regulation of stress-activated protein kinase signaling cascade	41	0.556479	1.52385	0.0288165	0.124558	0.0933786	2705	tags=41%, list=18%, signal=34%	FOXO1/HIPK3/IGBP1/FOXM1/CYLD/QARS1/SH3RF2/PTPN22/MYC/PBK/DUSP3/FKTN/SIRPA/ZMYND11/DUSP19/SFRP1/AKT1
GO:0043297	apical junction assembly	62	-0.478586	-1.52679	0.0288968	0.124624	0.093428	2054	tags=32%, list=13%, signal=28%	ROCK2/DLG5/FZD5/FBF1/DLG1/AFDN/EPHA2/MYO1C/MPP7/CTNNA1/SNAI1/PRKCH/TBCD/F11R/RHOC/VCL/TJP1/RAMP2/CDH5/PECAM1
GO:0090100	positive regulation of transmembrane receptor protein serine/threonine kinase signaling pathway	81	-0.46364	-1.52893	0.0289065	0.124624	0.093428	1648	tags=27%, list=11%, signal=24%	TGFB3/GDF11/HIPK2/ACVR2B/NEO1/HES1/NUMA1/GDF3/BMPR2/CDKN1C/ENG/BMP6/GDF7/TGFB1/ACVRL1/CCN1/INHBA/NOTCH1/CDH5/ELAPOR2/TGFB2/DAB2
GO:0032233	positive regulation of actin filament bundle assembly	50	-0.50474	-1.56389	0.02895	0.124624	0.093428	2213	tags=44%, list=14%, signal=38%	TGFBR1/ROCK2/CARMIL1/TSC1/SDC4/SORBS3/TGFB3/ARHGEF10/MTOR/NF2/EVL/TPM1/PAK1/RHOC/ARHGEF15/PPM1F/PXN/CCN2/LPAR1/S100A10/LIMCH1/NRP1
GO:0006970	response to osmotic stress	68	0.50841	1.50514	0.0289574	0.124624	0.093428	1441	tags=24%, list=9%, signal=21%	ITGA2/CYTB/SLC12A2/SLC2A1/ZFP36L1/SLC25A23/EGFR/LRRC8C/YBX3/TP53/PAPPA2/AKR1B1/WNK3/ERRFI1/CAB39/TSPO
GO:0021510	spinal cord development	68	-0.472938	-1.52048	0.0290315	0.124807	0.0935657	1613	tags=24%, list=11%, signal=21%	GDF11/LRP8/HOXB8/TULP3/MTOR/SUFU/TBX20/SOX13/GDF7/DLL4/PROX1/TAL1/ADARB1/NOTCH1/SOX4/RELN
GO:0022898	regulation of transmembrane transporter activity	179	-0.360948	-1.3395	0.0291343	0.124874	0.0936157	1951	tags=22%, list=13%, signal=19%	SNCA/ACTN4/PRNP/GLRX/DLG1/ATP1B1/NETO2/TACO1/TCAF1/FHL1/SLC9A3R1/RASGRF2/LRRC7/APP/CACNG8/KLHL24/JPH1/HTT/DMD/CACNB3/SCN3B/CAPN1/STIM2/HSPA2/AKAP9/NEDD4/CLIC2/STOM/AHNAK/DAPK1/SHANK3/PDE4D/ANK3/ITGB1/PDE4B/UTRN/MEF2C/NLGN1/RELN
GO:0048736	appendage development	124	-0.395597	-1.40793	0.0291414	0.124874	0.0936157	2270	tags=30%, list=15%, signal=26%	HOXC10/C2CD3/CIBAR1/PCSK5/WDR19/WNT3/RARG/LRP6/NIPBL/GREM1/DKK1/PBX2/HOXA11/SP8/SALL4/HOXA9/TFAP2A/ITGB4/TULP3/CHD7/CHST11/BMPR2/TBC1D32/PRRX1/FBN2/HDAC1/CYP26B1/FMN1/NOTCH1/BPNT2/CTNNB1/SOX4/ITGA6/RARB/ECE1/LRP5/TGFB2
GO:0060173	limb development	124	-0.395597	-1.40793	0.0291414	0.124874	0.0936157	2270	tags=30%, list=15%, signal=26%	HOXC10/C2CD3/CIBAR1/PCSK5/WDR19/WNT3/RARG/LRP6/NIPBL/GREM1/DKK1/PBX2/HOXA11/SP8/SALL4/HOXA9/TFAP2A/ITGB4/TULP3/CHD7/CHST11/BMPR2/TBC1D32/PRRX1/FBN2/HDAC1/CYP26B1/FMN1/NOTCH1/BPNT2/CTNNB1/SOX4/ITGA6/RARB/ECE1/LRP5/TGFB2
GO:1904030	negative regulation of cyclin-dependent protein kinase activity	27	0.613983	1.54774	0.0291758	0.124886	0.0936249	2336	tags=37%, list=15%, signal=31%	IPO5/IPO7/CAMK2N1/LATS2/CDKN1A/NR2F2/PLK1/CDKN2A/CDKN2C/CDKN2B
GO:0032101	regulation of response to external stimulus	696	-0.278842	-1.15832	0.0295399	0.126309	0.0946912	1316	tags=15%, list=9%, signal=14%	IL16/ADORA2A/APP/RIN3/CD55/PHLDB2/FGFR1/KANK2/PTPN1/A2M/NLRP1/IL15/SYT11/PSMC5/PRKACB/MTOR/SEMA7A/DPP4/MVK/SEMA3A/SEMA5A/DDX58/HSPB1/THBD/SEMA3G/TRAF3IP2/CACNB3/TRIM5/IL1RL1/BMPR2/GBA/SEMA6B/SEMA3F/NUCB2/NT5E/RIPK2/TNFSF18/ZSWIM5/FOXF1/SELE/PAK1/ADAM10/PDCD4/NECTIN2/S1PR1/SERPINB9/BMP6/EPHA4/PLAU/IFI16/FGF2/ERAP1/TGFB1/PPM1F/SLIT2/EFNB2/TRIM24/FGF16/PTGS2/MCU/PDGFB/ADGRA2/TLR4/KLF4/PLXNA3/TSPAN6/…
GO:0043094	cellular metabolic compound salvage	31	0.590213	1.53333	0.0296638	0.126319	0.0946988	3462	tags=52%, list=23%, signal=40%	PNP/ADK/GMPR2/MTAP/HPRT1/PRTFDC1/ENOPH1/DCK/APRT/TK1/UCK2/ADA/PDXK/NAPRT/AMPD3/APIP
GO:0006270	DNA replication initiation	38	0.560559	1.51366	0.0296705	0.126319	0.0946988	5091	tags=61%, list=33%, signal=40%	MCM4/CCNE2/MCM2/MCM3/MCM6/MCM5/CDC6/CDT1/MCM10/CDC45/ORC5/TOPBP1/ORC4/CCNE1/ORC1/GINS3/TICRR/POLE2/POLA2/ORC6/NOC3L/ORC2/PRIM1
GO:0045143	homologous chromosome segregation	38	0.561905	1.5173	0.0296705	0.126319	0.0946988	3633	tags=53%, list=24%, signal=40%	ATM/PTTG1/CCNE2/CCNB1IP1/MRE11/FANCD2/NDC1/ESPL1/SGO2/RAD21/PLK1/SGO1/RNF212/TRIP13/C14orf39/BRIP1/MLH3/CCNE1/UBE2B/IHO1
GO:0090277	positive regulation of peptide hormone secretion	58	0.523082	1.50832	0.0296833	0.126319	0.0946988	1445	tags=28%, list=9%, signal=25%	CAMK2N1/GJA1/GPER1/IRS2/JAK2/EGFR/APLN/RAB8B/PCK2/SELENOT/OXCT1/ACSL4/NNAT/LRP1/TM7SF3/HIF1A
GO:0010039	response to iron ion	21	0.647981	1.58089	0.0297015	0.126319	0.0946988	1970	tags=38%, list=13%, signal=33%	HMOX1/CCND1/B2M/CCNB1/CYBRD1/HIF1A/BCL2/G6PD
GO:1901214	regulation of neuron death	233	0.380696	1.30634	0.0301892	0.128133	0.0960586	2246	tags=24%, list=15%, signal=21%	HMOX1/SLC7A11/NQO1/RACK1/ATF4/CD34/GBE1/GCLM/AXL/CLU/CBL/TIGAR/EPHB1/JUN/ATM/BCL2L11/GPNMB/JAK2/CHP1/SOD2/TP53/LIG4/TLR6/SNX6/REST/GDF5/BHLHB9/RAB29/RRAS2/PPARA/LRP1/PARP2/CHMP4A/KIF14/MYBL2/SET/HIF1A/SARM1/NUPR1/WFS1/ZPR1/GATA3/GRIK5/BCL2/TBK1/CSF1/BTG2/NFATC4/G6PD/CPEB4/CEBPB/EGR1/CLN3/PICALM/XRCC2/NSMF
GO:0019318	hexose metabolic process	202	0.399702	1.35294	0.0301925	0.128133	0.0960586	2105	tags=24%, list=14%, signal=21%	GAPDH/ALDOA/ATF4/PPP1R3B/HMGB1/TPI1/TIGAR/PGAM1/PDK3/OGT/CHST15/GPI/IRS2/PFKP/HK2/ENO2/ARPP19/DLAT/PCK2/ENO1/GOT2/TP53/AKR1B1/PDK1/BCKDK/LEPR/PKM/PGM1/B3GLCT/PGM2/RORA/CREM/PPARA/ZMPSTE24/HK1/COX11/CPT1A/PFKM/IGF2/APOD/SLC39A14/PFKFB3/ALDOC/G6PD/SLC25A12/MAPK14/SESN2/GOT1/SLC37A4
GO:0051383	kinetochore organization	22	0.668449	1.64254	0.0302801	0.128367	0.0962342	2667	tags=55%, list=17%, signal=45%	CENPF/SMC4/NDC80/CENPN/CENPE/SMC2/DLGAP5/CDT1/NUF2/CENPK/CENPH/SENP6
GO:0010972	negative regulation of G2/M transition of mitotic cell cycle	93	0.488854	1.51186	0.030339	0.128479	0.0963186	3227	tags=35%, list=21%, signal=28%	HMGA2/PSMB5/PSME1/NOP53/ATM/CDKN1A/CHEK1/CDK1/PSMD2/CLSPN/CDC6/PSMD5/MRE11/PSMD14/PSME2/PSMA1/PSMA4/BRCA1/PSMA6/PSMD10/RAD21/PSMB7/PSMC2/SYF2/PSMB4/PSMB8/PSMA2/NABP1/NAE1/RAD17/TOPBP1/AURKB/NABP2
GO:0002792	negative regulation of peptide secretion	45	-0.480275	-1.47428	0.0304126	0.128654	0.0964494	1221	tags=22%, list=8%, signal=21%	RAB11FIP1/SYTL4/MIDN/KLF7/UCP2/F2R/HMGCR/CYP51A1/KALRN/CD200
GO:0010466	negative regulation of peptidase activity	144	-0.372306	-1.3384	0.0305787	0.129002	0.0967108	1298	tags=17%, list=8%, signal=16%	ADORA2A/APP/A2M/ANXA2/SPOCK3/SSPOP/HERPUD1/PI16/SERPINB1/MICAL1/SERPINB9/ECM1/SPOCK1/IFI16/CPAMD8/KLF4/FURIN/SPINK5/TFPI/SERPINH1/CRIM1/DHCR24/LXN/TIMP2/TFPI2
GO:0048488	synaptic vesicle endocytosis	53	-0.47574	-1.47718	0.0305926	0.129002	0.0967108	1493	tags=28%, list=10%, signal=26%	SNCA/ITSN1/STON2/ARF6/STX1A/SYNJ1/SYT11/SNCG/SH3GL1/DNM3/SYNJ2/FCHO2/CANX/NLGN1/SYT1
GO:0140238	presynaptic endocytosis	53	-0.47574	-1.47718	0.0305926	0.129002	0.0967108	1493	tags=28%, list=10%, signal=26%	SNCA/ITSN1/STON2/ARF6/STX1A/SYNJ1/SYT11/SNCG/SH3GL1/DNM3/SYNJ2/FCHO2/CANX/NLGN1/SYT1
GO:1902686	mitochondrial outer membrane permeabilization involved in programmed cell death	53	0.535126	1.52897	0.0306485	0.129101	0.0967849	3194	tags=40%, list=21%, signal=31%	BNIP3L/TFDP1/BNIP3/BCL2L11/SLC25A5/PPP3R1/TP53/BLOC1S2/VDAC2/YWHAQ/TMEM14A/BCL2/YWHAB/CHCHD10/YWHAH/E2F1/NMT1/SLC35F6/MUL1/RHOT1/YWHAE
GO:0070925	organelle assembly	744	0.327264	1.21212	0.0310345	0.130588	0.0978997	3609	tags=29%, list=24%, signal=23%	RPL23A/RPL5/RPS3/RPS5/NPM1/RPL3/RDX/CD34/RPL10/RPS14/RPS23/ABCC4/RPLP0/EIF2A/RPL6/TNPO1/RPSA/TPX2/RPS10/CEP57/RSL24D1/PRKAR2B/MAP1LC3B/DZIP1/SYNPO/ANLN/NOP53/VPS36/WWTR1/RPL24/HAUS6/MZT1/PRKDC/RPS27L/ABRAXAS1/FEZ1/PLA2G4C/TUBGCP3/STX12/KNL1/CYLD/RPL11/KIF11/RAB7A/CSDE1/YAP1/CDK1/RPS15/RAB38/RPS27/RPS19/SH3PXD2B/PRC1/DYNC2H1/CENPF/RFX3/DDX6/KIF23/IFT46/DCTN2/PLK4/CNOT1/IFT88/RPS28/OBSL1/RAB3IP/MAP…
GO:1902036	regulation of hematopoietic stem cell differentiation	68	0.506543	1.49961	0.0312739	0.131235	0.0983844	2811	tags=38%, list=18%, signal=31%	PSMB5/PSME1/N4BP2L2/PRKDC/YAP1/PSMD2/KMT2A/METTL3/HSPA9/PSMD5/PSMD14/PSME2/PSMA1/PSMA4/YTHDF2/PSMA6/PSMD10/CBFB/GATA3/OCIAD1/FOXC1/PSMB7/PSMC2/PSMB4/PSMB8/PSMA2
GO:0045601	regulation of endothelial cell differentiation	31	-0.549783	-1.53818	0.0312749	0.131235	0.0983844	1131	tags=29%, list=7%, signal=27%	ZEB1/F11R/BMP6/VCL/NOTCH4/BTG1/NOTCH1/CEACAM1/CDH5
GO:1902402	signal transduction involved in mitotic DNA damage checkpoint	56	0.518768	1.49269	0.0313324	0.131235	0.0983844	973	tags=23%, list=6%, signal=22%	MDM2/TFDP1/E2F7/RPL26/ATM/PRKDC/CDKN1A/PCNA/CDK1/TP53/GADD45A/CNOT1/CCNB1
GO:1902403	signal transduction involved in mitotic DNA integrity checkpoint	56	0.518768	1.49269	0.0313324	0.131235	0.0983844	973	tags=23%, list=6%, signal=22%	MDM2/TFDP1/E2F7/RPL26/ATM/PRKDC/CDKN1A/PCNA/CDK1/TP53/GADD45A/CNOT1/CCNB1
GO:0046638	positive regulation of alpha-beta T cell differentiation	33	0.578813	1.52329	0.0313745	0.131235	0.0983844	2630	tags=24%, list=17%, signal=20%	TGFBR2/PNP/LGALS9/TNFSF4/NFKBIZ/CBFB/AP3D1/ADA
GO:0021953	central nervous system neuron differentiation	116	-0.401476	-1.41014	0.0314131	0.131235	0.0983844	1484	tags=30%, list=10%, signal=27%	HERC1/NIN/WNT3/LRP6/CEND1/ERBB4/MDGA1/DCLK1/ARHGAP35/HSP90AA1/HES1/TULP3/SEMA3A/SCYL2/SUFU/GBA/TBX20/EPHA4/SPOCK1/GDF7/SLIT2/DLL4/CSNK1D/PROX1/PLXNA3/POU4F1/TAL1/ADARB1/NRP2/SHANK3/INHBA/PLXNA4/CTNNB1/SOX4/B4GALT5
GO:0021591	ventricular system development	24	0.630844	1.57693	0.0314197	0.131235	0.0983844	1335	tags=25%, list=9%, signal=23%	SLC7A11/ANP32B/CDK6/CENPF/DNAH5/TSKU
GO:0009161	ribonucleoside monophosphate metabolic process	51	0.52879	1.49246	0.0314849	0.131321	0.0984487	1608	tags=25%, list=11%, signal=23%	AK4/AK3/ADK/ADSS2/TJP2/GMPR2/IMPDH2/HPRT1/ATIC/PAICS/CMPK1/PPAT/APRT
GO:0032103	positive regulation of response to external stimulus	338	-0.30396	-1.18185	0.0315064	0.131321	0.0984487	1102	tags=13%, list=7%, signal=12%	IL15/PSMC5/PRKACB/SEMA5A/HSPB1/THBD/TRIM5/IL1RL1/BMPR2/RIPK2/TNFSF18/PAK1/ADAM10/PDCD4/NECTIN2/S1PR1/BMP6/IFI16/FGF2/TGFB1/PPM1F/SLIT2/FGF16/PTGS2/MCU/PDGFB/TLR4/VAMP8/ICAM2/STING1/LYN/EDN1/LPAR1/MDK/KDR/GPRC5B/FABP4/CALR/NEAT1/NRP1/PDE2A/HYAL2/TGM2
GO:0032535	regulation of cellular component size	308	-0.318133	-1.23403	0.0317296	0.132112	0.0990423	1471	tags=19%, list=10%, signal=18%	ARF6/FCHSD1/KDM1A/ARHGAP35/SLC9A3R1/DMTN/CDC42EP1/SLC12A5/ABI2/MYO1C/RIN3/TRPV2/RPTOR/CDC42EP4/TMSB10/MACF1/MTOR/SEMA7A/SSH2/EIF4G2/SEMA3A/SEMA5A/SEMA3G/FHOD3/EVL/BMPR2/ICAM1/SEMA6B/SEMA3F/WASF2/ATP13A2/KCNMA1/MAP1B/PAK1/WASF1/TRIOBP/ARPC1B/BDNF/SLIT2/LRRC8A/PLEKHG2/DPYSL2/PLXNA3/GRB2/SEMA6C/SPTBN5/SHANK3/FMN1/KANK3/RAB11A/SEMA3D/PLXNA4/EDN1/ARHGAP18/ARHGAP28/SPTAN1/SPTBN1/NRP1/FN1
GO:2001234	negative regulation of apoptotic signaling pathway	184	0.40098	1.33857	0.0317721	0.132151	0.0990708	2832	tags=28%, list=19%, signal=23%	HMOX1/CD44/TPT1/MDM2/CSNK2A2/GCLM/RB1/CLU/ACKR3/MIF/CTTN/SLC25A5/IL1A/TNFRSF10B/YBX3/SOD2/ENO1/YAP1/QARS1/CREB3L1/STRADB/ITGAV/GHITM/BCL2L2/HMGB2/VDAC2/GPX1/TRIM32/SERPINE1/FIGNL1/HIF1A/BRCA1/PSMD10/TMBIM6/URI1/TMEM14A/BCL2/CSNK2A1/IVNS1ABP/RTKN2/NME5/ZMYND11/BIRC6/NLE1/TAF9/GRINA/NONO/MARCHF7/AKT1/NOG/UNC5B/OPA1
GO:0031532	actin cytoskeleton reorganization	85	-0.431032	-1.43807	0.0320281	0.132938	0.0996614	1382	tags=26%, list=9%, signal=24%	DMTN/CDC42BPB/FES/PTPN1/DAPK3/BCAS3/PAK1/F11R/S1PR1/MCU/CDC42BPA/ARHGDIA/GRB2/ABL2/KIT/TJP1/PARVA/SHC1/THSD7A/MDK/TEK/NRP1
GO:0005975	carbohydrate metabolic process	486	0.342305	1.2433	0.0320285	0.132938	0.0996614	2226	tags=20%, list=15%, signal=18%	GAPDH/LDHA/ALDOA/ATF4/PPP1R3B/IL6ST/GBE1/NDST1/HMGB1/SLC2A1/NUP58/PPP1CC/ST8SIA2/TPI1/SIAE/TIGAR/EDEM1/B3GALNT1/SLC3A2/CSGALNACT1/PGAM1/PDK3/GPER1/OGT/CSGALNACT2/ST3GAL6/CHST15/CS/ME1/GPI/GNPDA1/IRS2/PFKP/HK2/ENO2/ARPP19/DLAT/PCK2/TALDO1/ENO1/GOT2/TP53/SLC2A3/AKR1B1/PDK1/MTMR2/BCKDK/GK/LEPR/AP2A1/PKM/PGM1/B3GLCT/PGM2/EXT1/TKT/HEXA/RORA/PRKAG1/CREM/PPARA/LDHB/ZMPSTE24/CALM1/HK1/COX11/HIF1A/NUPR1/N…
GO:0043269	regulation of ion transport	909	-0.269376	-1.14039	0.0321084	0.133131	0.0998058	1528	tags=16%, list=10%, signal=16%	TTC21B/ADAM9/NKX3-1/SARAF/TACO1/TCAF1/MYLK/ARF6/PXK/SLC8B1/FHL1/SLC9A3R1/RIPOR1/DMTN/HCN3/STX1A/WLS/PLK3/SCN3A/GRIN3B/IL16/RASGRF2/ADORA2A/LRRC7/MYO1C/ITPR3/APP/ATG13/DERL2/TRPV2/CACNG8/OS9/PIK3R1/RAB11FIP1/PTPN1/KCND2/ANXA2/SYTL4/ABCA7/LCP1/ABCA1/SYT11/SNCG/LGALS3/KLHL24/P3H1/JPH1/INSR/CHD7/ASPSCR1/MTOR/HTT/DMD/MEF2A/DIAPH1/ABCB4/ENPP1/DPP4/LLGL2/BBC3/CACNB3/LMAN1/SUFU/ICAM1/PLA2R1/ADIPOR2/NPY2R…
GO:0046039	GTP metabolic process	22	0.662463	1.62783	0.0323865	0.134143	0.100565	1348	tags=32%, list=9%, signal=29%	AK4/AK3/RAN/IMPDH2/RHOQ/EFL1/NME2
GO:0048384	retinoic acid receptor signaling pathway	26	-0.589246	-1.56387	0.0324385	0.134219	0.100622	400	tags=31%, list=3%, signal=30%	RARG/ACTN4/ASXL1/CYP26B1/DHRS3/KLF2/RARB/CALR
GO:1902108	regulation of mitochondrial membrane permeability involved in apoptotic process	54	0.53997	1.54321	0.0324749	0.134229	0.100629	3194	tags=39%, list=21%, signal=31%	BNIP3L/TFDP1/BNIP3/BCL2L11/SLC25A5/PPP3R1/TP53/BLOC1S2/VDAC2/YWHAQ/TMEM14A/BCL2/YWHAB/CHCHD10/YWHAH/E2F1/NMT1/SLC35F6/MUL1/RHOT1/YWHAE
GO:0051289	protein homotetramerization	42	0.564744	1.55254	0.0328343	0.135574	0.101637	796	tags=19%, list=5%, signal=18%	ALDOA/SHMT2/ALDH1A3/GLS/ALDH1A2/SOD2/B2M/HPRT1
GO:0000460	maturation of 5.8S rRNA	35	0.58613	1.546	0.0329282	0.135711	0.10174	3981	tags=49%, list=26%, signal=36%	ERI1/PRKDC/NOP9/EXOSC8/NSA2/RPS21/NOP14/MAK16/WDR12/MTREX/PES1/URB1/RRS1/MPHOSPH6/RPF1/RRP15/RCL1
GO:0030239	myofibril assembly	37	-0.546444	-1.58769	0.0329359	0.135711	0.10174	1008	tags=24%, list=7%, signal=23%	MEF2A/FHOD3/CFLAR/TPM1/TNNT1/AKAP13/PROX1/EDN1/ANKRD1
GO:0014070	response to organic cyclic compound	655	0.329346	1.21439	0.0331808	0.136578	0.10239	1474	tags=16%, list=10%, signal=15%	LOX/ANGPT2/CCND1/SLC7A11/CXCR4/LDHA/ITGA2/NQO1/TGFBR2/CYTB/FOXO1/NPM1/STC2/PLIN2/ATF4/BMP2/ASNS/HMGB1/GCLM/MMP14/FOSL1/APEX1/ABCC4/HTR2B/EEF2/GJA1/CLU/CBL/NCOA4/ADSS2/NOX4/RNF6/UFM1/SLC3A2/NEDD8/GPER1/JUN/PRKAR2B/EDNRB/TRERF1/ZFP36L1/BCL2L11/TOMM20/BCHE/FAM107A/IRAK3/JAK2/HTR1B/LARP1/EGFR/MTAP/CDKN1A/PIK3CG/ETS1/TYMS/PCK2/PCNA/PAQR8/BIRC2/ALDH1A2/PRMT5/KLF9/GOT2/YAP1/MGARP/AHR/CALM3/ADTRP/TRIM25/…
GO:0044089	positive regulation of cellular component biogenesis	431	-0.298897	-1.19564	0.0332895	0.136884	0.102619	1471	tags=19%, list=10%, signal=17%	ARF6/FCHSD1/LDB2/ARHGEF10/ARHGAP35/FLOT1/HSP90AA1/CDC42EP1/EPHA2/ABI2/MYO1C/ULK1/VCP/PHLDB2/PIK3R1/FES/AGRN/CDC42EP4/HSPA1B/MPP7/PAN2/LCP1/NUMA1/ABCA1/LGALS3/PSMC5/PPP2R5B/MTOR/HTT/BMF/NF2/TASOR/RASIP1/EVL/ICAM1/DNM3/WASF2/ATP13A2/TPM1/BCAS3/MAP1B/PAK1/WASF1/CLSTN1/PALM/AKAP9/ARPC1B/RHOC/CLSTN3/TGFB1/BDNF/ARHGEF15/PPM1F/HSPA1A/TLR4/GRB2/DAG1/KIT/TAL1/FLRT3/RESF1/FMN1/PXN/SEPTIN9/DYNC1H1/ZMYND8/AT…
GO:0030262	apoptotic nuclear changes	29	0.604104	1.54382	0.0333812	0.137046	0.102741	1048	tags=21%, list=7%, signal=19%	HMGB1/TOP2A/GPER1/ACIN1/HMGB2/DFFA
GO:0006687	glycosphingolipid metabolic process	56	-0.486467	-1.53547	0.033398	0.137046	0.102741	858	tags=23%, list=6%, signal=22%	GBA/STS/ASAH1/ST8SIA4/B3GALT2/ESYT1/KIT/SMPD1/UGCG/ITGB8/CTSA/ST8SIA6/B4GALT5
GO:1990778	protein localization to cell periphery	271	-0.322479	-1.23316	0.0334994	0.13732	0.102946	1500	tags=19%, list=10%, signal=17%	RAB40B/TTC7A/ARF6/FLOT1/SLC9A3R1/CNPY4/EPHA2/CACNG8/PIK3R1/NUMA1/FAM126B/LGALS3/MACF1/CACNB3/PRKCH/SLC9A3R2/TMED2/GGA3/SCN3B/LAMA5/TAMALIN/F11R/ADAM10/AR/CLSTN1/TMEM88/P2RY1/PALM/KRT18/ADAM22/TGFB1/ACSL3/ATP2B4/DAG1/FCHO2/VAMP8/EPB41L3/EFR3B/EHD2/NECTIN3/RAB11A/ANK3/EHD4/RAMP2/ITGB1/JUP/S100A10/TSPAN14/SPTBN1/RAB3C/DAB2
GO:0051966	regulation of synaptic transmission, glutamatergic	41	-0.513393	-1.53614	0.0336802	0.137903	0.103383	1298	tags=20%, list=8%, signal=18%	ADORA2A/CACNG8/NPY2R/SHANK3/MEF2C/NLGN1/SYT1/RELN
GO:0035825	homologous recombination	47	0.538428	1.50466	0.0337111	0.137903	0.103383	3530	tags=38%, list=23%, signal=30%	TOP2A/ATM/CCNB1IP1/RAD51AP1/NUCKS1/RAD50/C11orf80/MRE11/FANCD2/RAD21/RNF212/TRIP13/C14orf39/BRIP1/MND1/MLH3/RAD51/UBE2B
GO:0048638	regulation of developmental growth	237	-0.343057	-1.30195	0.033868	0.138402	0.103757	1283	tags=18%, list=8%, signal=17%	APP/TRPV2/AGRN/MAPK11/MACF1/INSR/CHD7/MTOR/WWC3/SEMA7A/EIF4G2/SEMA3A/SEMA5A/SEMA3G/BMPR2/SEMA6B/TBX20/SEMA3F/PI16/MAP1B/PAK1/PPIB/AR/RPS6KB1/FGF2/RIMS2/ATRN/BDNF/DPYSL2/PROX1/PLXNA3/SEMA6C/SPAAR/CPNE5/RAB11A/SEMA3D/NOTCH1/PLXNA4/EDN1/MEF2C/SYT1/NRP1/FN1
GO:0032527	protein exit from endoplasmic reticulum	41	-0.511382	-1.53012	0.0340524	0.138917	0.104144	2406	tags=37%, list=16%, signal=31%	UFD1/ERLEC1/TM9SF4/SEC13/DERL1/SYVN1/VCP/DERL2/OS9/HERPUD1/TMEM30A/SEL1L/NPLOC4/INSIG1/HSP90B1
GO:0055080	cation homeostasis	462	0.346156	1.25444	0.0340641	0.138917	0.104144	1776	tags=19%, list=12%, signal=17%	HMOX1/FTH1/CXCR4/TPT1/MT2A/STC2/ATF4/BNIP3/SLC12A2/HMGB1/CAMK2N1/HTR2B/GJA1/NCOA4/RASA3/SLC9A7/MICU2/SLC4A7/ACKR3/ERO1A/NEDD8/GPER1/EDNRB/SMAD3/UBASH3B/CLN5/SLC25A23/TFRC/JAK2/HTR1B/EGFR/EPAS1/PIK3CG/IL1A/CHP1/TRPM7/ATP6V1A/SELENOT/RAB7A/CALM3/NEDD4L/B2M/ATP6V1C1/FAM155A/RAB38/ATP5F1B/RAP1GDS1/ATP6V1F/ITGAV/FTL/SLC46A1/LACC1/ATP6V0A4/CALM2/SLC31A1/MYC/STC1/SLC6A9/TMEM38B/NCS1/ATP1A1/TMEM64/EXT1/A…
GO:1901659	glycosyl compound biosynthetic process	39	0.554953	1.50298	0.0341583	0.139158	0.104325	4220	tags=54%, list=28%, signal=39%	ADK/ADA2/MTAP/IMPDH2/HPRT1/PRTFDC1/DCK/NME2/APRT/TK1/NME5/UCK2/ADA/DHFR2/NME1/AMD1/PUDP/UMPS/NME4/GMPS/DTYMK
GO:0007569	cell aging	93	0.483682	1.49586	0.0343841	0.139807	0.10481	2114	tags=29%, list=14%, signal=25%	HMGA1/MME/HMGA2/NPM1/NOX4/RSL1D1/MIF/ATM/BRCA2/PRKDC/CDKN1A/MAP2K1/FOXM1/CHEK1/TP53/B2M/CDK6/SERPINE1/ZMPSTE24/ARG2/NUAK1/EEF1E1/H2AX/ZNF277/BCL2/MAPK14/CDKN2A
GO:0044272	sulfur compound biosynthetic process	160	0.407096	1.34575	0.0343879	0.139807	0.10481	1570	tags=19%, list=10%, signal=17%	BGN/SLC7A11/ESD/MAT2A/NDST1/GCLM/CSGALNACT1/PDK3/CSGALNACT2/ST3GAL6/CHST15/MGST1/MTAP/DLAT/CBS/GSTM3/ACAT1/PDK1/MGST3/ACSL4/MGST2/ENOPH1/EXT1/ACSS1/GSTM2/CHAC1/GSTO1/XYLT1/CBSL/DSE
GO:0031497	chromatin assembly	168	0.402836	1.33535	0.0345304	0.140242	0.105137	2917	tags=26%, list=19%, signal=21%	HMGA1/HMGA2/NPM1/HMGB1/NAP1L1/TSPYL5/KNL1/ANP32B/TP53/SETDB2/HMGB2/KAT6B/CENPU/H3C8/MPHOSPH8/HELLS/H4C6/MCM2/CENPN/HJURP/PARP10/H3C14/H3C15/TSPY26P/SET/H3C2/TRIM28/H2AX/IPO4/ASF1B/CDKN2A/H1-5/CENPK/RBBP7/H3C7/CENPP/CENPH/SMYD3/H2BC12/PPHLN1/CENPI/CHAF1A/LIN54
GO:0007568	aging	233	0.37607	1.29046	0.0345745	0.140278	0.105164	1740	tags=19%, list=11%, signal=17%	ND4/HMGA1/COX1/MME/NQO1/TGFBR2/HMGA2/NPM1/SLC12A2/GCLM/APEX1/EEF2/NOX4/RSL1D1/ERO1A/JUN/MIF/EDNRB/ATM/BRCA2/PRKDC/CDKN1A/TYMS/MAP2K1/FOXM1/SOD2/CHEK1/TP53/LITAF/B2M/CDK6/LONP1/BCL2A1/ATP6/LRP1/SERPINE1/ZMPSTE24/TSPO/PPP3CA/NAPEPLD/ARG2/NUAK1/EEF1E1/H2AX/APOD
GO:0072522	purine-containing compound biosynthetic process	171	0.40066	1.32762	0.034626	0.140343	0.105213	1920	tags=26%, list=13%, signal=23%	ALDOA/AK4/AK3/SHMT2/PNP/ADK/ADSS2/ADA2/PDK3/COX2/GMPR2/MTAP/IMPDH2/DLAT/ATP6V1A/ENO1/ATP5F1A/ACAT1/HPRT1/ATP5F1B/PRTFDC1/PDK1/ATP5MC2/ATIC/ACSL4/PKM/ATP5PB/ATP5MG/ATP5PO/ACSS1/ATP6/PAICS/PPARA/ATP5F1C/DCK/NME2/PPAT/APRT/ATP6V0C/AK5/HACD2/PRPSAP2/MTHFD1/PRKAG2
GO:0006296	nucleotide-excision repair, DNA incision, 5'-to lesion	37	0.569161	1.52371	0.0348303	0.141027	0.105725	2172	tags=27%, list=14%, signal=23%	RPS27A/CUL4B/CUL4A/PCNA/ERCC5/UBA52/RFC3/GTF2H1/GTF2H3/CHD1L
GO:0032814	regulation of natural killer cell activation	21	0.641077	1.56405	0.0349582	0.141284	0.105918	1220	tags=19%, list=8%, signal=18%	LAMP1/AXL/PTPN22/PIBF1
GO:0097305	response to alcohol	152	0.409761	1.34214	0.034965	0.141284	0.105918	1474	tags=21%, list=10%, signal=19%	ND4/CCND1/NQO1/TGFBR2/CYTB/RPL15/RPS4X/FOSL1/EEF2/EIF4EBP1/CBL/HTR1B/LARP1/CDKN1A/TYMS/BIRC2/SOD2/OXCT1/KLF9/GOT2/AHR/CALM3/FDX1/TNFSF4/TGFBR3/PTCH1/PPARA/PTGER4/PSMD14/CALM1/SMO/CPT1A
GO:0032409	regulation of transporter activity	189	-0.349621	-1.29824	0.0350557	0.141507	0.106085	1951	tags=22%, list=13%, signal=19%	SNCA/ACTN4/PRNP/GLRX/DLG1/ATP1B1/NETO2/SYNGR3/TACO1/TCAF1/FHL1/SLC9A3R1/RASGRF2/LRRC7/APP/CACNG8/KLHL24/JPH1/HTT/DMD/CACNB3/SCN3B/CAPN1/STIM2/HSPA2/AKAP9/NEDD4/CLIC2/STOM/CTTNBP2NL/AHNAK/DAPK1/SHANK3/PDE4D/ANK3/ITGB1/PDE4B/UTRN/MEF2C/NLGN1/RELN
GO:0017158	regulation of calcium ion-dependent exocytosis	29	-0.559867	-1.54536	0.0353142	0.142405	0.106759	1795	tags=28%, list=12%, signal=24%	SYT7/STX1A/SYT11/ATP2A2/SYT9/GNAI2/NOTCH1/SYT1
GO:0010876	lipid localization	344	-0.311281	-1.21418	0.0353664	0.142471	0.106808	1353	tags=17%, list=9%, signal=15%	STX1A/PLSCR3/ADORA2A/SLCO3A1/ASXL1/ANXA2/ACACA/MSR1/ABCA7/ABCA1/ABCB4/ENPP1/SLCO2B1/ABCA5/ATP11B/TEX2/PLA2R1/GBA/SLC25A13/OSBPL3/FBXW7/TMEM30A/NRIP1/BMP6/GULP1/PLEKHA3/ATP11C/RPS6KB1/ACSL3/SREBF2/SLC38A2/SLCO1A2/LRRC8A/NCOA2/ACSL5/ATP8B2/FABP5/ESYT1/ATP9A/UGCG/FURIN/ANO4/INHBA/FZD4/EDN1/ITGB1/MAP2K6/LIPG/SQLE/CEACAM1/PLSCR4/STARD4/FABP4/SYT1/ABCA6/LDLR/CROT
GO:0071900	regulation of protein serine/threonine kinase activity	398	0.353109	1.26727	0.0354519	0.142652	0.106943	1403	tags=17%, list=9%, signal=15%	UCHL1/CCND1/CXCR4/IPO5/FLT1/CCND2/RPS3/CCNG1/HMGA2/BMP2/IPO7/PKIA/RPS27A/HTR2B/RB1/AJUBA/HIPK3/LATS2/CCNI/IRAK2/SPRY2/PRKAR2B/VEGFA/IRAK3/EGFR/TRIB3/CDKN1A/PIK3CG/ERBB2/MAP2K1/PRKAR1B/CIT/SPRY4/EPHB2/CDK1/CALM3/GADD45A/TRIB1/SPRED1/CCNE2/TLR6/MAP3K20/NRG1/UBA52/SPRED2/NEK10/CCNB1/CCNA2/SASH1/CALM2/PTPN22/PTPN11/MAP2K3/GTF2H1/PRKAG1/UBE2V1/PBK/CDC6/IQGAP3/CCNB2/IQGAP1/SHC2/CAB39/HACD3/CALM1/DUSP3
GO:0052547	regulation of peptidase activity	308	-0.315875	-1.22528	0.0355062	0.142652	0.106943	1298	tags=15%, list=8%, signal=14%	ADORA2A/APP/EIF2AK3/VCP/A2M/ANXA2/NLRP1/SPOCK3/SSPOP/HERPUD1/BBC3/PI16/HIP1/ATP13A2/CFLAR/RIPK2/SERPINB1/TANK/MICAL1/SERPINB9/ECM1/EPHA4/SPOCK1/IFI16/PPM1F/CPAMD8/CASP10/KLF4/HDAC1/CCN1/F2R/DAPK1/FURIN/SPINK5/TFPI/LYN/CCN2/SERPINH1/CRIM1/LAPTM5/DHCR24/UACA/LXN/TIMP2/FN1/TFPI2
GO:0022412	cellular process involved in reproduction in multicellular organism	212	0.388186	1.31791	0.0355191	0.142652	0.106943	2220	tags=22%, list=15%, signal=19%	ANGPT2/RPS6/CXADR/ETV5/FOSL1/TOP2A/SMARCA2/CEP57/DZIP1/PTX3/ATM/BRCA2/EIF2S2/PAQR8/KNL1/TDRD9/BNC1/JAM3/PYGO1/KDM3A/DDX6/CCNB1/HMGB2/KIF18A/BMPR1B/PRDX4/CCNB2/FIGNL1/DEAF1/OSBP2/RFX2/UBE2J1/YTHDF2/SPIRE1/TTK/MAST2/BCL2/PAQR7/PLK1/FOXC1/CD9/FANCA/TRIP13/RHBDD1/TUT7/NME5/SOHLH2
GO:0007050	cell cycle arrest	206	0.389172	1.31936	0.0356164	0.142898	0.107128	2854	tags=33%, list=19%, signal=28%	CCND1/MDM2/HMGA2/TFDP1/APBB2/RRAGA/RB1/UHRF2/E2F7/NOTCH2/GPER1/RPL26/MIF/SMAD3/ATM/IRF6/PPP1R15A/CDKN1A/RPL23/MAP2K1/PCNA/FOXM1/PRR11/CDK1/TP53/GADD45A/TBRG1/STRADB/CDK6/MAP3K20/CNOT1/CCNB1/KIF20B/MYC/PRKAG1/EIF2AK4/CAB39/RHEB/CDC14A/E2F4/SDE2/RRAGC/BRCA1/GTSE1/RRAGD/PRKAG2/BTG2/BARD1/CDKN2A/CXCL8/CDKN3/PRKAA2/CDC123/CDC25C/CDKN2C/CDK4/CDKN2B/CAB39L/ERN1/ZFHX3/DAB2IP/EVI2B/FAP/PRKAB1/PRMT1/CGREF1…
GO:0051216	cartilage development	134	-0.388056	-1.39392	0.0358583	0.143667	0.107705	1166	tags=24%, list=8%, signal=22%	SIX2/HOXC4/SNAI1/CHST11/BMPR2/MAF/MEF2D/HOXB3/ECM1/PRRX1/BMP6/GLG1/WNT9A/FGF2/TGFB1/ACVRL1/BMP1/CCN1/LTBP3/ITGB8/TGFBI/SMAD1/EDN1/SULF2/CCN2/BPNT2/MEF2C/SERPINH1/MDK/RARB/HYAL2/EFEMP1
GO:0043484	regulation of RNA splicing	127	0.42229	1.35216	0.0358806	0.143667	0.107705	2801	tags=28%, list=18%, signal=23%	CELF2/MBNL2/HNRNPA1/HSPA8/SAP18/AHNAK2/RPS13/RBM23/HNRNPF/REST/RBM7/DDX17/RBM38/SRSF3/NOVA1/RPS26/RBMX/POLR2A/RRP1B/THRAP3/NUP98/PRPF19/ZPR1/TMBIM6/NCL/GRSF1/WTAP/HNRNPK/SMU1/HNRNPH3/ERN1/SRPK1/SRSF5/RBM24/C1QBP/FXR1
GO:0090502	RNA phosphodiester bond hydrolysis, endonucleolytic	70	0.504793	1.49723	0.0359625	0.14385	0.107842	4458	tags=47%, list=29%, signal=34%	APEX1/RPPH1/NOP9/ZC3H12C/KHNYN/RPS21/NOB1/RNASE4/TSNAX/NOP14/RNASE1/SND1/FEN1/TSR1/EXO1/TSN/DICER1/RNASEK/ERN1/LACTB2/RRS1/MRPL44/ELAC2/TSEN2/RPP30/PIWIL4/AGO2/NYNRIN/RCL1/EDC3/RPP25/CPSF3/SMG6
GO:1900745	positive regulation of p38MAPK cascade	22	0.653384	1.60552	0.0360726	0.144145	0.108063	1182	tags=36%, list=8%, signal=34%	BMP2/RELL1/VEGFA/GADD45A/SASH1/MFHAS1/SPHK1/GDF6
GO:0044092	negative regulation of molecular function	828	0.31952	1.19042	0.0361174	0.144179	0.108088	1496	tags=16%, list=10%, signal=15%	HMOX1/UCHL1/GAPDH/IPO5/CD44/NQO1/RACK1/RPL5/OXA1L/HMGA2/NPM1/APLP2/RDX/SH3BP5/KCNAB1/SPOCD1/IPO7/PKIA/CAMK2N1/MYO1D/RPS7/RB1/AJUBA/CBL/HIPK3/HDAC9/LATS2/EIF4A2/RBM26/IRAK2/SPRY2/JUN/PRKAR2B/FARP1/VEGFA/EDNRB/CNN3/UBASH3B/PTX3/CSTB/NDFIP2/WWTR1/HECW2/IRS2/IRAK3/JAK2/CARD8/DNAJC3/TRIB3/PPP1R15A/PCID2/CD109/CDKN1A/RPL23/ABCE1/ARPP19/IGBP1/PRKAR1B/CHP1/LAMP3/CIT/SPRY4/KNL1/CYLD/RPL11/DAP/PRDX3/EPHB2/…
GO:0055067	monovalent inorganic cation homeostasis	105	0.44759	1.40302	0.036182	0.144292	0.108173	2421	tags=29%, list=16%, signal=24%	SLC12A2/SLC9A7/SLC4A7/EDNRB/CLN5/IL1A/CHP1/ATP6V1A/RAB7A/NEDD4L/ATP6V1C1/RAB38/ATP5F1B/ATP6V1F/LACC1/ATP6V0A4/ATP1A1/EXT1/ATP6V1B2/SLC9A1/ATP6V0C/ATP1B3/BCL2/ATP6V0E1/ATP6V0A1/ATP6V1H/CLN3/SLC8A1/PPT1/SLC12A6
GO:1902807	negative regulation of cell cycle G1/S phase transition	95	0.472055	1.46111	0.0362905	0.144434	0.108279	973	tags=20%, list=6%, signal=19%	CCND1/MDM2/TFDP1/RB1/E2F7/RPL26/ATM/GPNMB/FAM107A/PRKDC/RPS27L/CDKN1A/PCNA/CDK1/TP53/GADD45A/CDK6/CNOT1/CCNB1
GO:2000134	negative regulation of G1/S transition of mitotic cell cycle	95	0.472055	1.46111	0.0362905	0.144434	0.108279	973	tags=20%, list=6%, signal=19%	CCND1/MDM2/TFDP1/RB1/E2F7/RPL26/ATM/GPNMB/FAM107A/PRKDC/RPS27L/CDKN1A/PCNA/CDK1/TP53/GADD45A/CDK6/CNOT1/CCNB1
GO:0043620	regulation of DNA-templated transcription in response to stress	107	0.443489	1.39648	0.0365348	0.145117	0.108792	2836	tags=35%, list=19%, signal=28%	HMOX1/ATF4/CITED2/RPS27A/PSMB5/PSME1/JUN/VEGFA/EPAS1/CHEK1/TP53/PSMD2/CREB3L1/UBA52/PSMD5/PSMD14/PSME2/HIGD1A/HIF1A/PSMA1/PSMA4/PSMA6/PSMD10/TMBIM6/PSMB7/BACH1/SESN2/CEBPB/EGR1/ELOC/PSMC2/PSMB4/PSMB8/EGLN1/ATF3/PSMA2/LIMD1
GO:0050926	regulation of positive chemotaxis	21	0.638702	1.55826	0.0365353	0.145117	0.108792	991	tags=29%, list=6%, signal=27%	ANGPT2/ITGA2/PGF/VEGFA/SMAD3/CDH13
GO:0046634	regulation of alpha-beta T cell activation	66	0.501611	1.47143	0.0366527	0.145438	0.109032	2630	tags=27%, list=17%, signal=23%	TGFBR2/HMGB1/PNP/HLA-A/HSPH1/CD274/LGALS9/TNFSF4/PTPN22/NFKBIZ/ARG2/CBFB/GATA3/RC3H2/PRKCQ/HFE/AP3D1/ADA
GO:0051321	meiotic cell cycle	174	0.403804	1.33883	0.0368577	0.145453	0.109043	3848	tags=42%, list=25%, signal=32%	TOP2A/ATM/BRCA2/BCL2L11/TUBGCP3/NCAPD3/TDRD9/PTTG1/CCNE2/CCNB1IP1/RBM7/METTL3/SMC4/ZW10/RAD51AP1/KIF18A/BUB1B/RAD50/CCNB2/C11orf80/FIGNL1/MRE11/SMC2/NCAPD2/BUB1/BUB3/FANCD2/YTHDF2/NDC1/SPIRE1/ESPL1/H2AX/TTK/SGO2/RAD21/PLK1/SGO1/RNF212/EXO1/FANCA/TRIP13/OSGIN2/NEK2/CDC25C/XRCC2/NUF2/GPR3/ACTR2/PPP2CA/MYH9/STAG2/INCENP/TUBGCP5/C14orf39/FBXO5/LIF/BRIP1/RPA1/WASHC5/MND1/MLH3/SMC3/RAD51/TUBGCP2/CCNE1/…
GO:0042451	purine nucleoside biosynthetic process	20	0.641598	1.5574	0.0368676	0.145453	0.109043	2630	tags=50%, list=17%, signal=41%	ADK/ADA2/MTAP/IMPDH2/HPRT1/PRTFDC1/NME2/APRT/NME5/ADA
GO:0042455	ribonucleoside biosynthetic process	20	0.641598	1.5574	0.0368676	0.145453	0.109043	2630	tags=50%, list=17%, signal=41%	ADK/ADA2/MTAP/IMPDH2/HPRT1/PRTFDC1/NME2/APRT/NME5/ADA
GO:0046129	purine ribonucleoside biosynthetic process	20	0.641598	1.5574	0.0368676	0.145453	0.109043	2630	tags=50%, list=17%, signal=41%	ADK/ADA2/MTAP/IMPDH2/HPRT1/PRTFDC1/NME2/APRT/NME5/ADA
GO:0051783	regulation of nuclear division	110	0.435016	1.37287	0.0368732	0.145453	0.109043	2271	tags=35%, list=15%, signal=30%	MKI67/RB1/CDC16/ATM/NUSAP1/PCID2/IL1A/CHEK1/PRMT5/CENPF/ZW10/CCNB1/KIF20B/NDC80/OBSL1/RAD51AP1/PSMG2/SPHK1/CDC27/BUB1B/RCC1/SPDL1/BUB1/DLGAP5/BUB3/ZWINT/ESPL1/IGF2/USP44/TTK/RAD21/PLK1/CDT1/TRIP13/BORA/NEK2/CDC25C/MAD2L1/CDK5RAP2
GO:0050670	regulation of lymphocyte proliferation	141	0.410293	1.32782	0.0369318	0.145453	0.109043	1044	tags=15%, list=7%, signal=14%	SLC7A1/TGFBR2/RPS3/IL6ST/HMGB1/PNP/HLA-A/MIF/ATM/GPNMB/IRS2/TFRC/CDKN1A/IL1A/ERBB2/AHR/PDCD1LG2/CD274/LGALS9/TNFSF4/PTPN22
GO:0035970	peptidyl-threonine dephosphorylation	20	-0.614131	-1.52747	0.0369707	0.145453	0.109043	1812	tags=40%, list=12%, signal=35%	DUSP1/DUSP18/DUSP8/DUSP16/DUSP4/PPM1F/PPM1D/PDP1
GO:0032944	regulation of mononuclear cell proliferation	142	0.408495	1.32375	0.0369844	0.145453	0.109043	2156	tags=22%, list=14%, signal=19%	SLC7A1/TGFBR2/RPS3/IL6ST/HMGB1/PNP/HLA-A/MIF/ATM/GPNMB/IRS2/TFRC/CDKN1A/IL1A/ERBB2/AHR/PDCD1LG2/CD274/LGALS9/TNFSF4/PTPN22/NFATC2/ARG2/IGF2/SLC39A10/BCL2/CSF1/RIPK3/PRKCQ/ICOSLG/CEBPB
GO:0051251	positive regulation of lymphocyte activation	201	0.387127	1.30876	0.0369863	0.145453	0.109043	2632	tags=23%, list=17%, signal=20%	LAMP1/SLC7A1/TGFBR2/RPS3/IL6ST/HMGB1/MMP14/PNP/AXL/HLA-A/MIF/HSPH1/IRS2/TFRC/PRKDC/PCID2/CDKN1A/IL1A/PDCD1LG2/CD274/LGALS9/TNFSF4/PTPN22/PTPN11/FLOT2/NFKBIZ/NFATC2/IGF2/EXOSC6/CBFB/SLC39A10/GATA3/BCL2/DOCK8/PRKCQ/ICOSLG/SIRPA/SH3KBP1/CD47/RHOH/AP3D1/PPP2R3C/AP1G1/RIF1/EFNB3/ADA/TIRAP
GO:0021872	forebrain generation of neurons	32	-0.517868	-1.45418	0.0370369	0.145507	0.109084	1167	tags=41%, list=8%, signal=38%	CSF1R/ROBO1/SATB2/ERBB4/HES1/SEMA3A/SCYL2/SLIT2/PROX1/PLXNA3/NRP2/SHANK3/INHBA
GO:0016236	macroautophagy	292	0.367274	1.2822	0.0371319	0.145736	0.109256	2334	tags=23%, list=15%, signal=20%	HMOX1/UCHL1/GAPDH/BNIP3L/EI24/BNIP3/CSNK2A2/SQSTM1/RRAGA/TIGAR/PAFAH1B2/UFM1/MAP1LC3B/FYCO1/TRIM13/VPS36/TOMM20/LARP1/FEZ1/VPS26A/STX12/ATP6V1A/RAB7A/TP53/ATP6V1C1/VPS26B/SNX6/TBC1D5/LGALS8/PHB2/IFT88/ATP6V1B2/VPS37B/SCOC/PRKAG1/FEZ2/CHMP4A/RHEB/OPTN/HIF1A/SESN1/NUPR1/NBR1/CSNK2B/ATP6V0C/RRAGC/RRAGD/VDAC1/SNX32/GABARAP/PRKAG2/VPS13C/RAB3GAP2/ATP6V0E1/CSNK2A1/TBK1/SESN2/PRKAA2/ATP6V0A1/ATP6V1H/ADP…
GO:0032835	glomerulus development	53	-0.465858	-1.4465	0.0373031	0.146264	0.109651	494	tags=19%, list=3%, signal=18%	CFLAR/PDGFB/NOTCH1/SULF2/PODXL/MEF2C/MTSS1/TEK/PECAM1/NID1
GO:0006261	DNA-dependent DNA replication	151	0.425133	1.39074	0.0375865	0.147229	0.110375	4660	tags=40%, list=31%, signal=28%	HMGA1/E2F7/BRCA2/MCM4/PCNA/CCNE2/GINS1/RFC3/MCM2/NUCKS1/MCM3/MCM6/MCM5/CDC6/ZMPSTE24/MRE11/FAM111A/WDHD1/ZPR1/FEN1/POLQ/CDT1/DDX21/MCM10/RECQL/TERF2/RECQL4/CDC45/ORC5/METTL4/FBXO5/SENP2/TOPBP1/ORC4/STOML2/DNA2/RPA1/RAD51/POLD1/BCL6/CCNE1/MGME1/ORC1/RTF2/GINS3/ATRX/ZGRF1/RFWD3/POLG/TICRR/GINS2/RFC4/TIPIN/GINS4/POLE2/DONSON/CHTF8/DBF4/BLM/POLA2
GO:0044264	cellular polysaccharide metabolic process	78	0.471599	1.42665	0.0376436	0.147307	0.110434	2775	tags=33%, list=18%, signal=27%	PPP1R3B/IL6ST/GBE1/NDST1/HMGB1/PPP1CC/B3GALNT1/CSGALNACT1/CSGALNACT2/IRS2/LEPR/PGM1/PGM2/EXT1/CALM1/PHKA1/GYG1/IGF2/PRKAG2/B3GNT2/PHLDA2/PYGL/PPP1CB/AKT1/PPP1R3E/AGL
GO:0033674	positive regulation of kinase activity	462	0.339586	1.23063	0.0379597	0.148252	0.111142	1399	tags=17%, list=9%, signal=16%	TNFSF15/CCND1/CXCR4/TGFBR2/FLT1/CCND2/RPS3/HMGA2/TNFAIP8L3/BMP2/HMGB1/RPS27A/HTR2B/AXL/CLU/AJUBA/TIGAR/NOX4/TPX2/EPHB1/IRAK2/SNX9/SPRY2/PTK2/PRKAR2B/FLT4/VEGFA/JAK2/EGFR/CDKN1A/PIK3CG/ERBB2/TNFRSF10B/MAP2K1/PRKAR1B/MAP3K1/VLDLR/EPHB2/CDK1/CALM3/GADD45A/STRADB/TLR6/WNK1/MAP3K20/NRG1/TXN/UBA52/EMP2/PHB2/NEK10/CCNB1/NEDD9/SASH1/CALM2/MAP4K4/PTPN11/MAP2K3/DDR1/RPLP1/NCAPG2/RAD50/EEF1A2/NRK/VAC14/PIBF…
GO:0098771	inorganic ion homeostasis	469	0.341923	1.24029	0.0379597	0.148252	0.111142	2421	tags=23%, list=16%, signal=20%	HMOX1/FTH1/CXCR4/TPT1/MT2A/STC2/ATF4/BNIP3/SLC12A2/HMGB1/CAMK2N1/HTR2B/GJA1/NCOA4/RASA3/SLC9A7/MICU2/SLC4A7/ACKR3/ERO1A/NEDD8/GPER1/EDNRB/SMAD3/UBASH3B/CLN5/SLC25A23/TFRC/JAK2/HTR1B/EGFR/EPAS1/PIK3CG/IL1A/CHP1/TRPM7/ATP6V1A/SELENOT/RAB7A/CALM3/NEDD4L/B2M/ATP6V1C1/FAM155A/RAB38/ATP5F1B/RAP1GDS1/ATP6V1F/ITGAV/FTL/SLC46A1/LACC1/ATP6V0A4/CALM2/SLC31A1/MYC/STC1/SLC6A9/TMEM38B/NCS1/ATP1A1/TMEM64/EXT1/A…
GO:0046365	monosaccharide catabolic process	48	0.521654	1.46143	0.0381402	0.148811	0.111561	1481	tags=33%, list=10%, signal=30%	GAPDH/ALDOA/TPI1/TIGAR/PGAM1/GPI/PFKP/HK2/ENO2/ENO1/TP53/PKM/PGM1/PGM2/HK1/PFKM
GO:0034332	adherens junction organization	55	-0.477948	-1.49567	0.0382018	0.148905	0.111631	1034	tags=33%, list=7%, signal=31%	HIPK1/AFDN/ZNF703/CTNNA1/TBCD/ADAM10/NECTIN2/BMP6/EPHA4/VCL/TJP1/CDH6/CTNND1/NECTIN3/RAMP2/JUP/CTNNB1/CDH5
GO:0036473	cell death in response to oxidative stress	70	0.476446	1.41315	0.0385802	0.149993	0.112447	2213	tags=26%, list=14%, signal=22%	SLC7A11/RACK1/ATF4/STK24/JAK2/SOD2/TLR6/REST/PDK1/TXN/GPX1/HIF1A/ARL6IP5/MELK/SLC1A1/BCL2/MET/NME5
GO:0009607	response to biotic stimulus	957	0.314187	1.18118	0.0386313	0.149993	0.112447	3104	tags=26%, list=20%, signal=22%	GAPDH/HMGA1/CXCR4/LAMP1/CD44/RPS15A/TPT1/HMGA2/VIM/MT2A/PCBP2/ODC1/BNIP3L/SHMT2/EEF1G/BNIP3/BMP2/HMGB1/RPL13A/IPO7/CASP4/FOSL1/EPRS1/AKAP12/GJA1/AXL/CLU/RPL30/TIGAR/PSMB5/PSME1/HLA-A/HLA-B/IRAK2/NOTCH2/PTK2/GPER1/JUN/APOBEC3C/MIF/EDNRB/MGST1/NPC2/PTX3/NOP53/JAK1/TRIM13/BCL2L11/IRF6/IRAK3/JAK2/CARD8/PRKDC/RPL39/DNAJC3/PIK3CG/IL1A/ABCE1/LOXL1/PCK2/ULBP1/MATR3/BIRC2/CYLD/SOD2/ENO1/PRDX3/YAP1/TP53/LI…
GO:1990868	response to chemokine	48	0.5183	1.45203	0.0386323	0.149993	0.112447	2117	tags=23%, list=14%, signal=20%	LOX/CXCR4/SLC12A2/ACKR3/WNK1/CCL14/HIF1A/LRCH1/DOCK8/FOXC1/CXCL8
GO:1990869	cellular response to chemokine	48	0.5183	1.45203	0.0386323	0.149993	0.112447	2117	tags=23%, list=14%, signal=20%	LOX/CXCR4/SLC12A2/ACKR3/WNK1/CCL14/HIF1A/LRCH1/DOCK8/FOXC1/CXCL8
GO:0061061	muscle structure development	443	-0.287471	-1.15141	0.0387505	0.150305	0.112681	1437	tags=16%, list=9%, signal=15%	PLD3/HEY2/KDM1A/FHL1/FLOT1/TEAD4/PTCD2/DCN/HES1/MAPK11/HIVEP3/TCF15/JPH1/CTNNA1/CHD7/MTOR/DMD/MEF2A/BCL9/EPC1/FHOD3/ENG/TBX20/PI16/CFLAR/MEF2D/TPM1/TNNT1/ID3/LAMA5/FOXF1/PAK1/SMTN/PDCD4/S1PR1/H3-3B/AKAP13/RPS6KB1/ATP2A2/TGFB1/PDLIM7/BDNF/EFNB2/MYL6/DLL4/PDLIM5/PDGFB/MYORG/PROX1/DAG1/CYP26B1/KIT/POU4F1/ADARB1/FLNB/EHD2/BTG1/DYSF/NOTCH1/RAMP2/HEG1/EDN1/CTNNB1/DDX5/UTRN/MEF2C/SYNE1/ANKRD1/RARB/CALR/…
GO:0019953	sexual reproduction	514	0.336974	1.2266	0.0388235	0.150398	0.112751	2229	tags=19%, list=15%, signal=17%	ANGPT2/RPS6/ALDOA/CXADR/ETV5/SPOCD1/CSNK2A2/FOSL1/GJA1/AXL/TOP2A/PAFAH1B2/SMARCA2/CCNI/KATNAL1/CEP57/DZIP1/EDNRB/PTX3/ATM/BRCA2/GNPDA1/BCL2L11/EIF2S2/TDRP/TUBGCP3/PAQR8/YBX3/KNL1/CDK1/TDRD9/ALKBH5/PTTG1/BNC1/JAM3/PYGO1/KDM3A/DDX6/METTL3/BCL2L2/CCNB1/LEPR/HMGB2/EIF4H/RIMS1/VDAC2/KIF18A/CCT8/BMPR1B/JAG2/PRDX4/TSNAX/PRKAG1/CREM/CCNB2/CCT4/FIGNL1/DEAF1/OSBP2/NR2F2/RFX2/UBE2J1/FANCD2/YTHDF2/NDC1/SPIRE…
GO:1903051	negative regulation of proteolysis involved in cellular protein catabolic process	59	0.516135	1.49387	0.0388535	0.150398	0.112751	3276	tags=39%, list=21%, signal=31%	RPL5/CSNK2A2/RPS7/EIF3H/OGT/NOP53/RPL23/LAMP3/RPL11/PBK/FHIT/UBXN1/SVIP/CSNK2A1/GABARAPL2/HFE/CAMLG/TAF9/MARCHF7/SGTA/USP14/SDCBP/BAG5
GO:0002790	peptide secretion	275	-0.324329	-1.23824	0.0388982	0.150398	0.112751	1597	tags=19%, list=10%, signal=17%	TGFB3/COPG1/TCIRG1/ADAM9/ARF6/SLC8B1/DMTN/STX1A/WLS/ADORA2A/TMEM167A/ITPR3/RAB11FIP1/SYTL4/ABCA1/SNCG/P3H1/CHD7/DPP4/LLGL2/NPY2R/MIDN/ATP13A2/EXPH5/SLC16A1/ANO1/KLF7/GNPTAB/BMP6/UCP2/RPH3AL/TGFB1/RIMS2/MCU/SYT9/TLR4/F2R/HMGCR/LTBP2/CYP51A1/KALRN/SEL1L/EDN1/ITPR2/CD200/CANX/SOX4/PDIA4/RAB3C/ANKRD1/LRP5/TGFB2
GO:0031098	stress-activated protein kinase signaling cascade	226	0.378968	1.29476	0.0389262	0.150398	0.112751	1879	tags=23%, list=12%, signal=20%	FOXO1/BMP2/HMGB1/RAP2A/RELL1/RPS27A/HIPK3/EPHB1/IRAK2/FLT4/VEGFA/ZFP36L1/EGFR/IGBP1/MAP2K1/FOXM1/CYLD/TRAF5/QARS1/GADD45A/TRIB1/STRADB/AKR1B1/MAP3K20/UBA52/LGALS9/SASH1/SH3RF2/PTPN22/MYC/MFHAS1/MAP4K4/SPHK1/MAP2K3/GDF6/NRK/UBE2V1/PBK/TRAF3/PTGER4/ZMPSTE24/HACD3/DUSP3/NBR1/ARL6IP5/FKTN/CRKL/MAPK13/UBE2N/IRAK1/RAPGEF1
GO:0051707	response to other organism	925	0.315174	1.18163	0.0389755	0.150442	0.112784	3104	tags=26%, list=20%, signal=22%	GAPDH/HMGA1/CXCR4/LAMP1/CD44/RPS15A/TPT1/HMGA2/VIM/MT2A/PCBP2/ODC1/BNIP3L/SHMT2/EEF1G/BNIP3/BMP2/HMGB1/RPL13A/IPO7/CASP4/FOSL1/EPRS1/AKAP12/GJA1/AXL/CLU/RPL30/PSMB5/PSME1/HLA-A/HLA-B/IRAK2/NOTCH2/PTK2/GPER1/JUN/APOBEC3C/MIF/EDNRB/MGST1/NPC2/PTX3/NOP53/JAK1/TRIM13/IRF6/IRAK3/JAK2/CARD8/PRKDC/RPL39/DNAJC3/PIK3CG/IL1A/ABCE1/LOXL1/PCK2/ULBP1/MATR3/BIRC2/CYLD/SOD2/ENO1/PRDX3/TP53/LITAF/TRIB1/B2M/PSMD2…
GO:0009163	nucleoside biosynthetic process	35	0.576352	1.52021	0.0390543	0.150485	0.112816	4220	tags=60%, list=28%, signal=44%	ADK/ADA2/MTAP/IMPDH2/HPRT1/PRTFDC1/DCK/NME2/APRT/TK1/NME5/UCK2/ADA/DHFR2/NME1/AMD1/PUDP/UMPS/NME4/GMPS/DTYMK
GO:0043207	response to external biotic stimulus	926	0.314782	1.1798	0.0390625	0.150485	0.112816	3104	tags=26%, list=20%, signal=22%	GAPDH/HMGA1/CXCR4/LAMP1/CD44/RPS15A/TPT1/HMGA2/VIM/MT2A/PCBP2/ODC1/BNIP3L/SHMT2/EEF1G/BNIP3/BMP2/HMGB1/RPL13A/IPO7/CASP4/FOSL1/EPRS1/AKAP12/GJA1/AXL/CLU/RPL30/PSMB5/PSME1/HLA-A/HLA-B/IRAK2/NOTCH2/PTK2/GPER1/JUN/APOBEC3C/MIF/EDNRB/MGST1/NPC2/PTX3/NOP53/JAK1/TRIM13/IRF6/IRAK3/JAK2/CARD8/PRKDC/RPL39/DNAJC3/PIK3CG/IL1A/ABCE1/LOXL1/PCK2/ULBP1/MATR3/BIRC2/CYLD/SOD2/ENO1/PRDX3/TP53/LITAF/TRIB1/B2M/PSMD2…
GO:0062125	regulation of mitochondrial gene expression	29	0.590427	1.50887	0.0391636	0.150729	0.112999	3934	tags=52%, list=26%, signal=38%	SHMT2/LRPPRC/NGRN/RPUSD4/MRPS27/UQCC2/CHCHD10/C1QBP/TRUB2/METTL4/PRKAA1/FASTKD2/MTG1/UQCC1/RMND1
GO:0006575	cellular modified amino acid metabolic process	136	0.432376	1.39327	0.0392679	0.150983	0.113189	2662	tags=32%, list=17%, signal=26%	SLC7A11/MTHFD2/SHMT2/EEF1G/GCLM/ALDH1L2/MBOAT2/TYMS/GSR/GOT2/GSTM3/PTDSS1/SLC16A2/PLOD2/SLC46A1/MTHFD1L/ATIC/MGST2/GPX1/DIO2/AASDHPPT/GSTM2/CPT1A/CHAC1/GSTO1/ARL6IP5/SLC1A1/AHCY/GATA3/DHFR/MTHFD1/ALDH9A1/GAMT/MED1/G6PD/ASS1/CTNS/GSTM4/PTGES2/GART/SLC25A32/PDZD11/GLRX2
GO:0001906	cell killing	78	0.465095	1.40698	0.0394537	0.151406	0.113507	1366	tags=19%, list=9%, signal=18%	GAPDH/LAMP1/RPL30/HLA-A/HLA-B/BCL2L11/ULBP1/B2M/HPRT1/RPS19/LGALS9/EMP2/HMGN2/CTSH/STXBP2
GO:0006112	energy reserve metabolic process	66	0.498595	1.46258	0.0394542	0.151406	0.113507	3176	tags=39%, list=21%, signal=31%	PPP1R3B/IL6ST/GBE1/HMGB1/PPP1CC/IRS2/LEPR/MYC/PGM1/PGM2/CALM1/PHKA1/GYG1/IGF2/MRAP2/PRKAG2/PHLDA2/PYGL/PPP1CB/AKT1/PPP1R3E/AGL/GFPT1/PPP1R3D/UGP2/PER2
GO:0051602	response to electrical stimulus	26	0.627258	1.58367	0.0396603	0.15205	0.113989	3025	tags=54%, list=20%, signal=43%	COX1/NQO1/AKAP12/ADSS2/SOD2/REST/EEF1A2/SLC9A1/BTG2/NSMF/FZD3/OPA1/DISC1/PTEN
GO:0072521	purine-containing compound metabolic process	374	0.348409	1.24351	0.0397022	0.152064	0.114	1920	tags=22%, list=13%, signal=20%	GAPDH/LDHA/ALDOA/AK4/AK3/SHMT2/NUP58/PNP/TPI1/ADK/ADSS2/TIGAR/PDE7B/ADA2/PGAM1/PDK3/OGT/COX2/TJP2/GPI/HINT1/PFKP/RAN/GMPR2/HK2/MTAP/IMPDH2/ENO2/ACSM3/DLAT/ATP6V1A/ENO1/ATP5F1A/ACAT1/HPRT1/ATP5F1B/PRTFDC1/PDK1/ATP5MC2/LACC1/ATIC/ACSL4/SUCLA2/RHOQ/ENPP4/PKM/PGM1/ATP5PB/ATP5MG/ATP5PO/ACSS1/GPX1/EFL1/ATP6/RORA/PRKAG1/PAICS/PPARA/ATP5F1C/DCK/NME2/HK1/HIF1A/NUPR1/NUP188/PFKM/SULT1C4/SUCLG2/PPAT/APRT/FH…
GO:0043627	response to estrogen	55	0.498196	1.43288	0.0398089	0.152326	0.114196	863	tags=16%, list=6%, signal=15%	HMOX1/CCND1/LDHA/TGFBR2/CITED2/MMP14/NCOA4/GSTM3/TRIM25
GO:0006909	phagocytosis	193	-0.335661	-1.25114	0.0400242	0.152953	0.114666	1401	tags=17%, list=9%, signal=15%	ELMO1/HSP90AA1/ADORA2A/MYO1C/EIF2AK1/PIK3R1/JMJD6/MSR1/ABCA7/IL15/SYT11/ACTG1/YES1/WIPF1/WASF2/PAK1/ARPC1B/GULP1/TLR4/GRB2/PLCG1/MFGE8/LYST/DYSF/CD93/LYN/ITGB1/TXNDC5/CALR/LDLR/PECAM1/TGM2
GO:0006875	cellular metal ion homeostasis	348	0.352094	1.25043	0.0400501	0.152953	0.114666	1776	tags=19%, list=12%, signal=17%	HMOX1/FTH1/CXCR4/TPT1/MT2A/STC2/ATF4/BNIP3/SLC12A2/HMGB1/HTR2B/GJA1/NCOA4/RASA3/MICU2/ACKR3/ERO1A/NEDD8/GPER1/EDNRB/SMAD3/UBASH3B/SLC25A23/TFRC/JAK2/HTR1B/PIK3CG/IL1A/TRPM7/ATP6V1A/SELENOT/CALM3/NEDD4L/FAM155A/RAP1GDS1/ITGAV/FTL/SLC46A1/CALM2/SLC31A1/MYC/STC1/SLC6A9/TMEM38B/NCS1/ATP1A1/TMEM64/CCL14/CYBRD1/LRP1/PTGER4/SLC9A1/CALM1/GSTM2/HIF1A/GLRX3/GSTO1/WFS1/ISCU/SLC1A1/P2RX7/ATP13A3/ATP1B3/NMB/T…
GO:0031330	negative regulation of cellular catabolic process	214	0.400788	1.3623	0.0403517	0.153957	0.115419	2730	tags=26%, list=18%, signal=21%	HMOX1/PABPC1/RPL5/HNRNPC/CSNK2A2/HTR2B/LAPTM4B/RRAGA/RPS7/EIF3H/TIGAR/RIC1/OGT/NOP53/LARP1/PIK3CG/RPL23/FEZ1/LAMP3/YBX3/RPL11/DAP/TP53/LRPPRC/MTMR2/LEPR/PTPN22/DFFA/PBK/FEZ2/NBAS/CHMP4A/TSPO/NUPR1/THRAP3/FHIT/UBXN1/SVIP/BCL2/CSNK2A1/DHX9/MET/MAPK14/GABARAPL2/HFE/CAMLG/TOB1/TAF15/TAF9/DAB2IP/TIRAP/RBM24/MARCHF7/AKT1/FOXK1
GO:0032366	intracellular sterol transport	20	-0.607341	-1.51058	0.0404916	0.154195	0.115597	2188	tags=55%, list=14%, signal=47%	NUS1/OSBP/LRP6/SYT7/PIP4K2A/OSBPL2/NPC1/ANXA2/ABCA1/STARD4/LDLR
GO:0032367	intracellular cholesterol transport	20	-0.607341	-1.51058	0.0404916	0.154195	0.115597	2188	tags=55%, list=14%, signal=47%	NUS1/OSBP/LRP6/SYT7/PIP4K2A/OSBPL2/NPC1/ANXA2/ABCA1/STARD4/LDLR
GO:0006869	lipid transport	307	-0.306332	-1.18859	0.0408334	0.15527	0.116403	1353	tags=17%, list=9%, signal=15%	STX1A/PLSCR3/ADORA2A/SLCO3A1/ANXA2/ACACA/MSR1/ABCA7/ABCA1/ABCB4/SLCO2B1/ABCA5/ATP11B/TEX2/PLA2R1/SLC25A13/OSBPL3/TMEM30A/BMP6/GULP1/PLEKHA3/ATP11C/RPS6KB1/ACSL3/SREBF2/SLC38A2/SLCO1A2/LRRC8A/NCOA2/ACSL5/ATP8B2/FABP5/ESYT1/ATP9A/UGCG/FURIN/ANO4/INHBA/FZD4/EDN1/ITGB1/MAP2K6/LIPG/CEACAM1/PLSCR4/STARD4/FABP4/SYT1/ABCA6/LDLR/CROT
GO:0071480	cellular response to gamma radiation	28	0.604686	1.53368	0.0408836	0.15527	0.116403	1711	tags=39%, list=11%, signal=35%	MDM2/NOX4/RPL26/TSPYL5/ATM/CDKN1A/YAP1/TP53/MAP3K20/ZMPSTE24/H2AX
GO:0007528	neuromuscular junction development	42	-0.495983	-1.48677	0.0409343	0.15527	0.116403	1324	tags=26%, list=9%, signal=24%	TNC/APP/AGRN/CACNB3/NEDD4/F2R/SHANK3/ANK3/KALRN/UTRN/COL4A1
GO:0046637	regulation of alpha-beta T cell differentiation	45	0.532578	1.47053	0.0409358	0.15527	0.116403	1805	tags=20%, list=12%, signal=18%	TGFBR2/HMGB1/PNP/LGALS9/TNFSF4/NFKBIZ/CBFB/GATA3/RC3H2
GO:1900026	positive regulation of substrate adhesion-dependent cell spreading	34	-0.538288	-1.51301	0.0409697	0.15527	0.116403	1422	tags=26%, list=9%, signal=24%	LIMS2/DMTN/DOCK5/TRIOBP/S100A10/P4HB/MDK/CALR/NRP1
GO:0030574	collagen catabolic process	33	0.569024	1.49753	0.0414142	0.156666	0.11745	364	tags=12%, list=2%, signal=12%	MMP1/MMP14/MMP10/CTSB
GO:0034508	centromere complex assembly	55	0.503404	1.44786	0.041417	0.156666	0.11745	3583	tags=38%, list=23%, signal=29%	NPM1/RB1/KNL1/CENPF/CENPU/HELLS/H4C6/CENPN/HJURP/CENPE/DLGAP5/CENPK/RBBP7/CENPP/CENPH/SENP6/CENPI/OIP5/CENPQ/ITGB3BP/CENPM
GO:0018209	peptidyl-serine modification	267	0.366726	1.27082	0.0416125	0.157256	0.117892	2126	tags=19%, list=14%, signal=16%	BGN/CD44/RACK1/TGFBR2/HMGA2/CSNK2A2/PFN2/HIPK3/LATS2/PRKD2/RPS6KA2/POGLUT3/SPRY2/PDK3/VEGFA/MIF/ATM/TFRC/DYRK3/PRKDC/EGFR/CAMK1D/CDK1/GADD45A/CNKSR3/WNK1/TXN/CCNB1/STK32B/CSNK1A1/CLSPN/PARP2/CAB39/POGLUT2/CREBL2/SLC1A1/HAX1/MAPK13/TTK/MAST2/BCL2/PLK1/CSNK2A1/TBK1/MAPK14/PRKCQ/FNIP1/PRKD1/PRKAA2/GALNT2
GO:0002062	chondrocyte differentiation	82	-0.433147	-1.44112	0.0417459	0.15736	0.11797	973	tags=24%, list=6%, signal=23%	CHST11/BMPR2/MAF/MEF2D/ECM1/BMP6/GLG1/WNT9A/TGFB1/ACVRL1/LTBP3/TGFBI/SULF2/CCN2/BPNT2/MEF2C/SERPINH1/MDK/RARB/EFEMP1
GO:0006294	nucleotide-excision repair, preincision complex assembly	29	0.585687	1.49676	0.041792	0.15736	0.11797	2172	tags=31%, list=14%, signal=27%	RPS27A/CUL4B/CUL4A/ERCC5/UBA52/GTF2H1/CCNH/GTF2H3/CHD1L
GO:0034123	positive regulation of toll-like receptor signaling pathway	22	0.645676	1.58658	0.0418652	0.15736	0.11797	3363	tags=50%, list=22%, signal=39%	RTN4/HMGB1/WDFY1/PTPN22/MFHAS1/TLR3/TIRAP/SLC15A4/TLR1/RSAD2/PJA2
GO:1905710	positive regulation of membrane permeability	57	0.491723	1.41499	0.041868	0.15736	0.11797	3194	tags=40%, list=21%, signal=32%	BNIP3L/TFDP1/BNIP3/BCL2L11/SLC25A5/PPP3R1/TP53/BLOC1S2/JAM3/VDAC2/SLC9A1/YWHAQ/TMEM14A/BCL2/YWHAB/CHCHD10/YWHAH/E2F1/NMT1/SLC35F6/MUL1/RHOT1/YWHAE
GO:0045860	positive regulation of protein kinase activity	407	0.342471	1.22861	0.0418719	0.15736	0.11797	1399	tags=17%, list=9%, signal=16%	TNFSF15/CCND1/CXCR4/TGFBR2/FLT1/CCND2/RPS3/HMGA2/BMP2/HMGB1/RPS27A/HTR2B/CLU/AJUBA/NOX4/TPX2/IRAK2/SNX9/SPRY2/PTK2/PRKAR2B/VEGFA/JAK2/EGFR/CDKN1A/PIK3CG/ERBB2/TNFRSF10B/MAP2K1/PRKAR1B/MAP3K1/VLDLR/CDK1/CALM3/GADD45A/STRADB/TLR6/WNK1/MAP3K20/NRG1/TXN/UBA52/EMP2/PHB2/NEK10/CCNB1/NEDD9/SASH1/CALM2/MAP4K4/PTPN11/MAP2K3/RPLP1/NCAPG2/NRK/PIBF1/PRKAG1/CLSPN/UBE2V1/CENPE/PBK/CDC6/IQGAP3/IQGAP1/SHC2/KIF14…
GO:0032984	protein-containing complex disassembly	299	0.362569	1.26932	0.0418782	0.15736	0.11797	3088	tags=27%, list=20%, signal=22%	HMGA1/OXA1L/LIMA1/RDX/HSPA8/BNIP3/SUPT16H/TPX2/SPTBN2/NAV3/MAP1LC3B/FYCO1/MTPN/IRAK3/DYRK3/RPL23/ABCE1/MRPL45/TWF1/EPS8/MRPL57/ETF1/MYC/GSPT1/KIF18A/MRPL15/CSNK1A1/MRPL52/CFL2/DAP3/MRPL10/MRPS31/ZFAND1/ZMPSTE24/CKAP5/SET/SMARCD3/TWF2/MRPS16/KIF18B/KIF19/MRPS2/MRPS27/CAPZA1/GABARAP/MTRF1/CAPZA2/EIF5A2/CAPZB/KIF2C/CLN3/MRPL19/GFM2/GABARAPL2/MRPL21/KIF24/MRPL1/MRPS22/OGFOD1/SNAP29/SVIL/ADD3/PTCD3/CH…
GO:0014910	regulation of smooth muscle cell migration	55	-0.471901	-1.47675	0.0422099	0.158457	0.118792	769	tags=24%, list=5%, signal=23%	DOCK5/TPM1/PAK1/PLAU/RPS6KB1/SLIT2/PDGFB/TERT/LPAR1/MEF2C/MDK/NRP1/IGFBP5
GO:0071166	ribonucleoprotein complex localization	126	0.426115	1.36333	0.0422917	0.158614	0.11891	4712	tags=45%, list=31%, signal=32%	NPM1/XPOT/NUP58/XPO1/RAN/PCID2/NOP9/ABCE1/RPS15/ALKBH5/SRSF3/NUP188/SDAD1/NDC1/NUP98/PABPN1/EIF4E/SLBP/NUP155/NMD3/CDC40/SRSF5/POLDIP3/SUPT6H/SMG7/RRS1/NUP205/FYTTD1/SSB/CASC3/NUP153/DDX19A/IWS1/NUP133/NUP37/SRSF9/NUP107/NUP35/LSG1/CPSF2/DDX19B/SEH1L/POM121/NUP50/EIF5A/NUP42/POM121C/AGFG1/EIF6/NCBP1/CPSF3/SMG6/UPF3B/NUP43/NUP93/CPSF1/SARNP
GO:1900744	regulation of p38MAPK cascade	33	0.567725	1.49411	0.0424182	0.158918	0.119138	1182	tags=30%, list=8%, signal=28%	BMP2/RELL1/VEGFA/CYLD/GADD45A/SASH1/PTPN22/MFHAS1/SPHK1/GDF6
GO:0071479	cellular response to ionizing radiation	63	0.479763	1.40057	0.0424528	0.158918	0.119138	1799	tags=30%, list=12%, signal=27%	MDM2/HMGA2/NOX4/RPL26/TSPYL5/ATM/CDKN1A/YAP1/TP53/GADD45A/LIG4/MAP3K20/RAD51AP1/NUCKS1/FIGNL1/ZMPSTE24/EEF1D/H2AX/GATA3
GO:0015865	purine nucleotide transport	20	0.632572	1.53549	0.0426199	0.159393	0.119494	536	tags=25%, list=4%, signal=24%	ABCC4/GJA1/SLC25A6/SLC25A23/SLC25A5
GO:0045087	innate immune response	555	0.329212	1.20459	0.0428241	0.159988	0.11994	3102	tags=26%, list=20%, signal=22%	GAPDH/LAMP1/CD44/VIM/MT2A/PCBP2/SHMT2/HMGB1/RPL13A/IPO7/CASP4/EPRS1/AXL/CLU/PSMB5/PSME1/HLA-A/HLA-B/PTK2/GPER1/APOBEC3C/MIF/PTX3/JAK1/TRIM13/IRF6/IRAK3/JAK2/PRKDC/RPL39/PIK3CG/ABCE1/ULBP1/MATR3/BIRC2/CYLD/TP53/B2M/PSMD2/RPS19/VPS26B/TLR6/TRIM25/ZC3HAV1/SKP2/LACC1/METTL3/LGALS9/PHB2/TIFA/HMGB2/PTPN22/POLR3G/PSPC1/MFHAS1/PTPN11/COLEC12/CCL14/TRIM32/TRAF3/PSMD5/PSMD14/PSME2/HK1/OPTN/IFNAR1/SARM1/PAR…
GO:0006766	vitamin metabolic process	90	0.466145	1.43792	0.0428598	0.159988	0.11994	3302	tags=36%, list=22%, signal=28%	PSAT1/MTHFD2/SHMT2/SLC2A1/ALDH1L2/ALDH1A2/PLTP/SLC2A3/SLC46A1/MTHFD1L/PRSS3/AASDHPPT/GSTO1/PCCA/DHFR/MTHFD1/MMADHC/VKORC1/THTPA/SLC23A2/MCCC1/RFK/PDXK/SLC25A32/PDZD11/LGMN/PCCB/CD320/SLC19A1/CLYBL/CBR1/MTRR
GO:0070498	interleukin-1-mediated signaling pathway	93	0.475795	1.47147	0.0429239	0.160077	0.120007	3820	tags=42%, list=25%, signal=32%	SQSTM1/RPS27A/PSMB5/PSME1/IRAK2/IRAK3/IL1A/PSMD2/UBA52/NFKBIA/PELI2/UBE2V1/PSMD5/PSMD14/PSME2/PSMA1/PSMA4/PSMA6/PSMD10/UBE2N/IRAK1/PSMB7/EGR1/IL1RAP/PSMC2/PSMB4/PSMB8/RPS6KA4/PSMA2/TOLLIP/IKBKG/IL1R1/RELA/PSMD7/UBC/NFKB1/VRK2/PSMD4/PSMD8
GO:0000209	protein polyubiquitination	312	0.35743	1.25612	0.043038	0.160274	0.120155	2722	tags=26%, list=18%, signal=22%	MDM2/TPP2/RPS27A/FBXL3/CBL/RNF6/PSMB5/PSME1/LMO7/CDC16/HECW2/DTL/RNF144A/UBE4A/BIRC2/RMND5A/TRAF5/NEDD4L/PSMD2/RNF31/SKP2/UBE2D3/UBA52/UBE2H/RNF26/SASH1/PELI2/PTPN22/KLHL42/RNF111/CDC27/RNF152/PARP10/TRIM32/UBE2V1/FBXO30/TRAF3/PSMD5/PSMD14/PSME2/RNF217/UBE2J1/UBE2E1/PSMA1/PSMA4/UBE3C/ANAPC13/PRPF19/BRCA1/PSMA6/UBE2D2/PSMD10/CBFB/UBE2N/RC3H2/FBXO22/NHLRC3/BCL2/ANAPC1/PSMB7/FBXO41/BLMH/BARD1/RLIM/M…
GO:0007127	meiosis I	83	0.463137	1.40893	0.0430769	0.160274	0.120155	2121	tags=27%, list=14%, signal=23%	TOP2A/ATM/BRCA2/BCL2L11/TDRD9/PTTG1/CCNE2/CCNB1IP1/RAD51AP1/RAD50/CCNB2/C11orf80/MRE11/FANCD2/NDC1/ESPL1/SGO2/RAD21/PLK1/SGO1/RNF212/TRIP13
GO:0019692	deoxyribose phosphate metabolic process	35	0.5708	1.50557	0.0431384	0.160274	0.120155	2838	tags=34%, list=19%, signal=28%	ADK/TYMS/PGM2/NEIL1/CMPK2/DCK/DCTD/AK5/UNG/NUDT15/ADA/NT5C
GO:0044818	mitotic G2/M transition checkpoint	35	0.570348	1.50437	0.0431384	0.160274	0.120155	3227	tags=46%, list=21%, signal=36%	HMGA2/NOP53/ATM/CDKN1A/CHEK1/CDK1/CLSPN/CDC6/MRE11/BRCA1/SYF2/NABP1/NAE1/RAD17/TOPBP1/NABP2
GO:0051704	multi-organism process	700	0.325409	1.20571	0.0433295	0.160834	0.120574	2229	tags=19%, list=15%, signal=17%	ANGPT2/RPS6/CXCR4/ITGA2/TGFBR2/ALDOA/STC2/CXADR/KPNA3/RPL29/ETV5/SPOCD1/CSNK2A2/SLC2A1/NUP58/FOSL1/RPS27A/GJA1/AXL/TOP2A/PAFAH1B2/XPO1/SMARCA2/CCNI/KATNAL1/CEP57/DZIP1/VEGFA/EDNRB/PTX3/ATM/BRCA2/GNPDA1/BCL2L11/EIF2S2/TDRP/RAN/CARD8/ETS1/PLA2G4C/TUBGCP3/PAQR8/YBX3/KNL1/RAB7A/PRDX3/GOT2/CDK1/TDRD9/ALKBH5/TRIB1/PTTG1/BNC1/AKR1B1/JAM3/PYGO1/KDM3A/DDX6/UBA52/METTL3/LGALS9/EMP2/ACSL4/BCL2L2/CCNB1/LEPR/…
GO:0006303	double-strand break repair via nonhomologous end joining	95	0.465685	1.44139	0.0435034	0.161328	0.120945	2060	tags=19%, list=13%, signal=16%	HMGA2/HMGB1/ATM/PRKDC/ABRAXAS1/LIG4/HMGB2/H4C6/RAD50/MRE11/PSMD14/PRPF19/H2AX/BRCA1/UBE2N/POLQ/BRCC3/BARD1
GO:0033683	nucleotide-excision repair, DNA incision	39	0.546008	1.47876	0.0436328	0.161593	0.121143	3651	tags=38%, list=24%, signal=29%	RPS27A/CUL4B/CUL4A/PCNA/ERCC5/UBA52/RFC3/GTF2H1/GTF2H3/CHD1L/FAN1/RPA1/POLD1/UBC/ERCC2
GO:0048872	homeostasis of number of cells	207	0.381809	1.29591	0.0436562	0.161593	0.121143	2069	tags=23%, list=14%, signal=20%	HMOX1/RPS6/SLC7A11/RPS17/RPS14/HMGB1/RB1/AXL/SPNS2/VEGFA/ZFP36L1/MYCT1/BCL2L11/DOCK10/JAK2/DYRK3/PRKDC/EPAS1/ETS1/ACIN1/B2M/CDK6/RPS19/JAM3/LGALS9/HMGB2/MFHAS1/FAM210B/TGFBR3/PTPN11/TMEM14C/NCAPG2/HSPA9/CCNB2/RPS24/SMO/HIF1A/ALAS1/NAPEPLD/GATA3/RC3H2/BCL2/MED1/CSF1/G6PD/RIPK3/MAPK14/SP3
GO:0030206	chondroitin sulfate biosynthetic process	21	0.634278	1.54746	0.0437063	0.161628	0.121169	437	tags=19%, list=3%, signal=19%	BGN/CSGALNACT1/CSGALNACT2/CHST15
GO:0050684	regulation of mRNA processing	124	0.432517	1.37954	0.0438138	0.16171	0.121231	2801	tags=25%, list=18%, signal=21%	CELF2/MBNL2/HNRNPA1/HSPA8/SAP18/ZFP36L1/RBM23/REST/RBM7/CCNB1/DDX17/SRSF3/NOVA1/RBMX/NUDT21/THRAP3/NUP98/PRPF19/PABPN1/NCL/WTAP/DHX9/BARD1/AHCYL1/HNRNPK/SMU1/SRPK1/RBM24/SUPT6H/C1QBP/FXR1
GO:0042594	response to starvation	161	0.399437	1.32367	0.0438356	0.16171	0.121231	2125	tags=27%, list=14%, signal=23%	FOXO1/ATF4/HNRNPA1/HSPA8/ASNS/SLC2A1/MARS1/EIF2A/RRAGA/EIF4EBP1/CBL/STK24/JUN/MAP1LC3B/LARS1/SIK2/DNAJC15/LARP1/CDKN1A/PCK2/DAP/OXCT1/TP53/TBC1D5/RNF152/PRKAG1/EIF2AK4/PPARA/SESN1/NUAK1/RRAGC/SSTR1/RRAGD/SIK1B/GABARAP/BCL2/PRKAG2/MAX/CPEB4/SESN2/FNIP1/PRKD1/PRKAA2
GO:0048255	mRNA stabilization	41	0.532777	1.45894	0.0438509	0.16171	0.121231	2962	tags=29%, list=19%, signal=24%	PABPC1/HNRNPC/LARP1/YBX3/THRAP3/DHX9/MAPK14/TAF15/TIRAP/RBM24/E2F1/TENT4B
GO:0002011	morphogenesis of an epithelial sheet	53	-0.456045	-1.41603	0.0440331	0.162232	0.121622	1396	tags=30%, list=9%, signal=28%	MRTFA/ARHGAP35/PHACTR4/PHLDB2/MTOR/TBX20/RHOC/DLL4/ACVRL1/DAG1/CCN1/FLRT3/NOTCH1/CEACAM1/ITGA5/COL5A1
GO:0042147	retrograde transport, endosome to Golgi	85	0.462374	1.41523	0.0443425	0.162861	0.122094	2886	tags=29%, list=19%, signal=24%	RIC1/CLN5/PREPL/VPS26A/RAB7A/VPS26B/SNX6/TBC1D5/RAB29/GOSR2/VPS53/RAB6A/STX6/SNX32/RAB6B/SNX8/EHD3/VPS51/ARL1/VAMP3/SNX3/ANKFY1/SNX12/WASHC2C/WASHC2A
GO:2001243	negative regulation of intrinsic apoptotic signaling pathway	85	0.465146	1.42371	0.0443425	0.162861	0.122094	2705	tags=32%, list=18%, signal=26%	CD44/TPT1/MDM2/CLU/ACKR3/MIF/YBX3/SOD2/ENO1/CREB3L1/BCL2L2/VDAC2/GPX1/TRIM32/FIGNL1/HIF1A/TMBIM6/URI1/BCL2/IVNS1ABP/RTKN2/NME5/TAF9/GRINA/NONO/MARCHF7/AKT1
GO:0006921	cellular component disassembly involved in execution phase of apoptosis	31	0.568752	1.47758	0.0443686	0.162861	0.122094	1048	tags=19%, list=7%, signal=18%	HMGB1/TOP2A/GPER1/ACIN1/HMGB2/DFFA
GO:0007131	reciprocal meiotic recombination	45	0.529592	1.46229	0.0444091	0.162861	0.122094	3530	tags=38%, list=23%, signal=29%	TOP2A/ATM/CCNB1IP1/RAD51AP1/RAD50/C11orf80/MRE11/FANCD2/RAD21/RNF212/TRIP13/C14orf39/BRIP1/MND1/MLH3/RAD51/UBE2B
GO:0140527	reciprocal homologous recombination	45	0.529592	1.46229	0.0444091	0.162861	0.122094	3530	tags=38%, list=23%, signal=29%	TOP2A/ATM/CCNB1IP1/RAD51AP1/RAD50/C11orf80/MRE11/FANCD2/RAD21/RNF212/TRIP13/C14orf39/BRIP1/MND1/MLH3/RAD51/UBE2B
GO:0071346	cellular response to interferon-gamma	116	0.421498	1.33427	0.0447094	0.163727	0.122743	2967	tags=31%, list=19%, signal=25%	GAPDH/CD44/VIM/MT2A/RPL13A/EPRS1/HLA-A/HLA-B/JAK1/IRF6/JAK2/TP53/B2M/VPS26B/TRIM25/LGALS9/CCL14/PARP14/NLRC5/CASP1/PDE12/MED1/IFNGR1/ASS1/SIRPA/HLA-C/CD47/TRIM34/ACTR2/VAMP3/TLR3/SOCS3/IRF9/MID1/CCL2/CDC42
GO:0006493	protein O-linked glycosylation	80	-0.442798	-1.46733	0.0447567	0.163727	0.122743	2321	tags=35%, list=15%, signal=30%	POMT1/TET2/SLC35C2/B3GNT5/SDF2L1/ST6GALNAC2/SLC35C1/GALNT18/B3GNT8/POFUT2/MUC1/ST3GAL2/B3GALNT2/PLOD3/IL15/EOGT/TET3/GXYLT1/MGAT5B/TRAK1/GALNT13/GALNT7/GALNT1/XXYLT1/TMTC2/GALNT10/ST8SIA6/B4GALT5
GO:0006862	nucleotide transport	26	0.596174	1.50519	0.0448276	0.163727	0.122743	3155	tags=46%, list=21%, signal=37%	ABCC4/GJA1/SLC25A6/SLC25A23/SLC25A5/SLC25A36/SLC25A51/CD47/SLC25A24/SLC25A32/SLC25A4/SLC19A1
GO:0048147	negative regulation of fibroblast proliferation	26	0.595147	1.5026	0.0448276	0.163727	0.122743	1457	tags=23%, list=10%, signal=21%	FTH1/TP53/MYC/PARP10/TRIM32/NUPR1
GO:0051205	protein insertion into membrane	67	0.477088	1.40513	0.0448916	0.163727	0.122743	3330	tags=39%, list=22%, signal=30%	OXA1L/TFDP1/BCL2L11/EGFR/PPP3R1/TP53/TIMM9/HSPA4/YWHAQ/BCL2/YWHAB/TOMM70/TIMM8B/TOMM22/EMC7/GET1/YWHAH/E2F1/NMT1/SGTA/EMC8/TRAM1/TIMM10/YWHAE/TIMM22/EMC3
GO:0060249	anatomical structure homeostasis	363	0.360606	1.28422	0.044893	0.163727	0.122743	2095	tags=19%, list=14%, signal=17%	LOX/ALDOA/CXADR/CD34/HNRNPA1/HNRNPC/SLC12A2/TPP1/SLC2A1/APEX1/GJA1/RB1/CYTL1/VEGFA/UBASH3B/TJP2/ATM/BRCA2/WWTR1/CLDN5/TFRC/HTR1B/OCLN/PRKDC/EGFR/EPAS1/PCNA/SH3GL2/YAP1/B2M/CCNE2/AKR1B1/JAM3/MYC/PTPN11/NCS1/RFC3/TMEM64/PTGES3/H4C6/CCT8/CFL2/CTSH/WNK3/RAD50/TRIM32/CCT4/MRE11/TEP1/SMO/HIF1A/PFKM/NOP10/CCT6A/LAMC1/SLC1A1/P2RX7/BBS1/FEN1/BCL2/CCT3/CSF1/FOXC1/TUB/BARD1/PRKCQ/EXO1/NAT10
GO:0000726	non-recombinational repair	103	0.446516	1.39633	0.0450585	0.16418	0.123083	2060	tags=17%, list=13%, signal=15%	HMGA2/HMGB1/ATM/PRKDC/ABRAXAS1/LIG4/HMGB2/H4C6/RAD50/MRE11/PSMD14/PRPF19/H2AX/BRCA1/UBE2N/POLQ/BRCC3/BARD1
GO:0003176	aortic valve development	31	-0.530238	-1.4835	0.0452143	0.164597	0.123395	1481	tags=39%, list=10%, signal=35%	EFNA1/HEY2/SNAI1/BMPR2/TBX20/TGFB1/SLIT2/DLL4/TIE1/SMAD6/NOTCH1/NOS3
GO:0051031	tRNA transport	36	0.571761	1.52164	0.0452789	0.164681	0.123458	4589	tags=64%, list=30%, signal=45%	XPOT/NUP58/TOMM20/RAN/NUP188/NDC1/NUP98/NUP155/NUP205/SSB/NUP153/NUP133/NUP37/NUP107/NUP35/YBX1/SEH1L/POM121/NUP50/NUP42/POM121C/NUP43/NUP93
GO:0043029	T cell homeostasis	26	0.619364	1.56374	0.045363	0.164757	0.123515	2888	tags=42%, list=19%, signal=34%	RPS6/SPNS2/BCL2L11/LGALS9/CCNB2/RC3H2/BCL2/RIPK3/PPP2R3C/AKT1/RAG1
GO:0071158	positive regulation of cell cycle arrest	73	0.498064	1.48107	0.0454096	0.164757	0.123515	973	tags=21%, list=6%, signal=19%	MDM2/HMGA2/TFDP1/UHRF2/E2F7/RPL26/ATM/CDKN1A/RPL23/PCNA/CDK1/TP53/GADD45A/CNOT1/CCNB1
GO:0048813	dendrite morphogenesis	116	-0.387888	-1.36242	0.0454245	0.164757	0.123515	1769	tags=26%, list=12%, signal=23%	DBNL/MAP6/SS18L1/CUL7/IL1RAPL1/CUX1/LZTS3/DIP2A/NGEF/DCLK1/EFNA1/LRP8/ABI2/KIDINS220/MEF2A/SEMA3A/DNM3/ADAM10/KLF7/TAOK2/EPHA4/NEDD4/PDLIM5/SDC2/SHANK3/KALRN/NLGN1/NRP1/TANC2/RELN
GO:0031647	regulation of protein stability	267	0.364589	1.26341	0.0455137	0.164815	0.123559	2031	tags=21%, list=13%, signal=19%	GAPDH/LAMP1/RPL5/MDM2/RTN4/HSPA8/BMP2/DAD1/PFN2/RPS7/CLU/FBXL3/SUGT1/SMAD3/NOP53/ZBED3/FAM107A/PRKDC/CDKN1A/RPL23/CHP1/STX12/RPL11/TMEM25/COG3/TP53/TBRG1/NEDD4L/IFT46/PHB2/PFN1/NAA16/VPS11/PTGES3/CCT8/SERF2/CTSH/USP28/CCT4/FLOT2/NAPG/SMO/WFS1/RAD23A/CCT6A/CREBL2/DDI2/ATP1B3/GTSE1/RAB21/BCL2/CCT3/PLK1/TBL1X/GOLGA7/CCNH
GO:0061982	meiosis I cell cycle process	87	0.455451	1.39716	0.0455235	0.164815	0.123559	3633	tags=38%, list=24%, signal=29%	TOP2A/ATM/BRCA2/BCL2L11/TDRD9/PTTG1/CCNE2/CCNB1IP1/RAD51AP1/RAD50/CCNB2/C11orf80/MRE11/FANCD2/NDC1/ESPL1/SGO2/RAD21/PLK1/SGO1/RNF212/TRIP13/CDC25C/C14orf39/FBXO5/BRIP1/MND1/MLH3/RAD51/CCNE1/CDC25A/UBE2B/IHO1
GO:0036465	synaptic vesicle recycling	63	-0.462997	-1.48282	0.0455971	0.164821	0.123563	1966	tags=27%, list=13%, signal=24%	RAB5A/SNCA/ITSN1/SYT7/STON2/ARF6/STX1A/SYNJ1/SYT11/SNCG/SH3GL1/DNM3/SYNJ2/FCHO2/CANX/NLGN1/SYT1
GO:0014075	response to amine	32	0.559598	1.45603	0.0456081	0.164821	0.123563	1466	tags=22%, list=10%, signal=20%	ITGA2/NQO1/HDAC9/CALM3/HPRT1/CALM1/PPP3CA
GO:0071466	cellular response to xenobiotic stimulus	70	0.495368	1.46928	0.045707	0.164934	0.123648	1491	tags=23%, list=10%, signal=21%	PTGS1/NQO1/RB1/EPHX1/MGST1/PCNA/GSTM3/AHR/CMBL/MGST3/MGST2/PTGES3/RORA/GSTM2/AIP/GSTO1
GO:0043433	negative regulation of DNA-binding transcription factor activity	125	0.414406	1.32429	0.0457227	0.164934	0.123648	3947	tags=38%, list=26%, signal=29%	HMOX1/RB1/IRAK2/IRAK3/CARD8/CHP1/CYLD/DAP/TRIB1/TCEAL7/PHB2/NFKBIA/TNFSF4/FZD6/PARP10/PTCH1/EIF2AK4/TRAF3/COMMD6/NUPR1/WFS1/PSMD10/NLRC5/PTGIS/IRAK1/RLIM/CDKN2A/DAB2IP/TAX1BP1/EGLN1/ARRB2/KEAP1/TAF3/PIM1/COMMD1/RNF2/TRIM37/RBCK1/SIK1/COMMD7/SIRT1/GAS6/TNFAIP3/GLIS2/CAT/TNFRSF4/CEBPG/CCDC22
GO:0007095	mitotic G2 DNA damage checkpoint	23	0.622065	1.53051	0.0457746	0.164972	0.123676	1361	tags=30%, list=9%, signal=28%	HMGA2/NOP53/ATM/CDKN1A/CDK1/CLSPN/MRE11
GO:0008206	bile acid metabolic process	32	-0.504197	-1.4158	0.0458374	0.165021	0.123713	2149	tags=34%, list=14%, signal=30%	OSBP/NR5A2/CYP46A1/CYP39A1/OSBPL2/AMACR/NPC1/OSBPL3/PROX1/KIT/STARD4
GO:0048024	regulation of mRNA splicing, via spliceosome	85	0.457359	1.39988	0.0458716	0.165021	0.123713	2801	tags=27%, list=18%, signal=22%	CELF2/MBNL2/HNRNPA1/HSPA8/SAP18/RBM23/REST/RBM7/DDX17/SRSF3/NOVA1/RBMX/THRAP3/NUP98/PRPF19/NCL/WTAP/HNRNPK/SMU1/SRPK1/RBM24/C1QBP/FXR1
GO:0019320	hexose catabolic process	44	0.537266	1.48737	0.045939	0.165114	0.123783	1481	tags=36%, list=10%, signal=33%	GAPDH/ALDOA/TPI1/TIGAR/PGAM1/GPI/PFKP/HK2/ENO2/ENO1/TP53/PKM/PGM1/PGM2/HK1/PFKM
GO:1901797	negative regulation of signal transduction by p53 class mediator	30	0.569782	1.46405	0.0459966	0.165171	0.123826	552	tags=17%, list=4%, signal=16%	CD44/MDM2/MIF/NOP53/DYRK3
GO:0010769	regulation of cell morphogenesis involved in differentiation	84	-0.410719	-1.36489	0.0462275	0.165805	0.124301	1892	tags=25%, list=12%, signal=22%	ACTN4/RCC2/DBNL/SS18L1/CUL7/IL1RAPL1/CUX1/LRP8/LIMS2/DMTN/DOCK5/TACSTD2/TRIOBP/EPHA4/KALRN/S100A10/P4HB/MDK/CALR/NRP1/RELN
GO:0051701	biological process involved in interaction with host	181	-0.341666	-1.27182	0.0462567	0.165805	0.124301	1318	tags=19%, list=9%, signal=18%	EPHA2/ULK1/CD55/IFITM2/CTSL/HSPA1B/INSR/DPP4/TRIM38/TRIM5/ICAM1/F11R/NECTIN2/SERPINB9/TRIM22/WWP1/ITGB5/EFNB2/HSPA1A/GRB2/DAG1/TRIM8/SMPD1/VAMP8/EXOC7/CTNND1/ITGB1/IFITM3/CTNNB1/P4HB/ITGA5/NRP1/LDLR/KPNA2/HYAL2
[truncated: 2,861 more rows]
