# Supplementary material for: Immortalized human choroid plexus endothelial cells enable an advanced endothelial-epithelial two-cell type in vitro model of the choroid plexus
Source: iScience. 2022 May 10;25(6):104383. doi: 10.1016/j.isci.2022.104383 (PMC9133638; doi:10.1016/j.isci.2022.104383)
Supplement: Table S2. GSEA-based gene sets identified between iHCPEnC and HBMEC, related to STAR Methods and Figure 2B [file mmc3.xlsx]

## Sheet: results
ID	Description	setSize	enrichmentScore	NES	pvalue	p.adjust	qvalues	rank	leading_edge	core_enrichment
GO:0000070	mitotic sister chromatid segregation	155	0.63691	2.40588	1e-10	2.48e-08	1.85789e-08	2718	tags=52%, list=18%, signal=43%	CENPF/SMC4/NUSAP1/CCNB1/CENPE/SMC1A/SGO2/RACGAP1/NCAPG/KIF23/BUB1B/PTTG1/RB1/DUSP1/PRC1/BUB1/KNTC1/CHAMP1/TRIP13/TTK/SMC2/KPNB1/NCAPG2/NCAPD2/PDS5B/SPAG5/KIF14/RAD21/SPDL1/NDC80/DLGAP5/KIF18A/CDC6/NCAPH/NCAPD3/MAD2L1/CDCA8/KIF4A/PLK1/UBE2C/RAN/KIF2C/CDC20/TACC3/NUF2/KIF18B/KIF22/PCID2/ZWINT/CDC27/SGO1/EML4/SMC5/KIFC1/SEH1L/FBXO5/HASPIN/ESPL1/INCENP/PIBF1/NEK2/CENPK/AURKB/ATM/CDK5RAP2/ANAPC1/CDC16…
GO:0000278	mitotic cell cycle	911	0.433237	1.94109	1e-10	2.48e-08	1.85789e-08	2750	tags=35%, list=18%, signal=30%	INHBA/HMGA2/MKI67/TUBA1B/PRKDC/ANLN/EGFR/TPX2/CDK6/CENPF/MYH10/SMC4/RHOB/EPS8/RPS6/TUBB/KIF11/NUSAP1/TUBA1C/PDGFB/CCNB1/MAP3K20/HSP90AA1/CKAP2/RRM2/GJA1/CCNA2/ECT2/KIF20A/TUBB4B/RGCC/CENPE/BRCA2/PSME1/CIT/SMC1A/SGO2/RACGAP1/TFDP1/NCAPG/KIF23/BUB1B/MCM4/CDH13/HAUS6/KIF20B/PTTG1/RB1/IQGAP3/SPRY1/CDK1/DUSP1/PRC1/BUB1/KNTC1/ADAMTS1/ASNS/CHAMP1/FBXL3/FOXM1/TRIP13/TTK/PBK/SKA3/DTL/SMC2/HMMR/CDKN2B/PLK4…
GO:0000280	nuclear division	362	0.528791	2.21571	1e-10	2.48e-08	1.85789e-08	2750	tags=40%, list=18%, signal=33%	MKI67/ANLN/TOP2A/TPX2/WNT5A/CENPF/SMC4/EPS8/KIF11/NUSAP1/PDGFB/CCNB1/RGCC/CENPE/BRCA2/SMC1A/SGO2/RACGAP1/NCAPG/KIF23/BUB1B/KIF20B/NDC1/PTTG1/RB1/CDK1/DUSP1/PRC1/BUB1/KNTC1/CHAMP1/TRIP13/TTK/SMC2/INSR/KPNB1/NCAPG2/NCAPD2/PDS5B/SPAG5/KIF14/PRMT5/RAD21/SPDL1/FANCD2/NDC80/CCNB2/DLGAP5/KIF18A/CDC6/NCAPH/MZT1/NCAPD3/MAD2L1/CDCA8/KIF4A/PLK1/ACTR2/UBE2C/RAN/KIF2C/MAP9/AURKA/CDC20/MYBL2/TACC3/LIF/CKS2/NUF…
GO:0000819	sister chromatid segregation	180	0.621638	2.39326	1e-10	2.48e-08	1.85789e-08	2750	tags=50%, list=18%, signal=41%	TOP2A/CENPF/SMC4/NUSAP1/CCNB1/CENPE/SMC1A/SGO2/RACGAP1/NCAPG/KIF23/BUB1B/PTTG1/RB1/DUSP1/PRC1/BUB1/KNTC1/CHAMP1/TRIP13/TTK/SMC2/KPNB1/NCAPG2/NCAPD2/PDS5B/SPAG5/KIF14/RAD21/SPDL1/ESCO2/NDC80/DLGAP5/KIF18A/CDC6/NCAPH/NCAPD3/MAD2L1/CDCA8/KIF4A/PLK1/UBE2C/RAN/KIF2C/CDC20/TACC3/NUF2/KIF18B/KIF22/PCID2/ZWINT/CDC27/SGO1/EML4/SMC5/KIFC1/SEH1L/FBXO5/HASPIN/ESPL1/INCENP/PIBF1/NEK2/CENPK/AURKB/ATM/CDK5RAP2/…
GO:0006259	DNA metabolic process	849	0.386199	1.72092	1e-10	2.48e-08	1.85789e-08	3636	tags=38%, list=24%, signal=30%	CCN2/LOX/HMGA2/PRKDC/HMGB1/TOP2A/TFRC/EGFR/CENPF/PRRX1/NUCKS1/H1-5/PARP4/GREM1/PDGFB/SUPT16H/SAMHD1/DDX21/HSP90AA1/HNRNPC/GJA1/RGCC/NPM1/BRCA2/H1-2/SMC1A/TFDP1/MCM4/PTTG1/H1-3/H4C4/CDK1/DUSP1/H4C14/FOXM1/TRIP13/RIF1/UHRF1/DTL/HSPD1/CCT4/KPNB1/HELLS/GINS1/TRRAP/MMS22L/UBR5/TET1/PDS5B/FOS/PRMT5/RAD21/FANCD2/ESCO2/DNMT1/USP10/CLSPN/MCM6/CDC6/USP9X/HUWE1/HNRNPA1/HMGB2/ACTR2/MYC/RAN/CCT5/BRCA1/CCT2/TI…
GO:0006323	DNA packaging	201	0.592571	2.33	1e-10	2.48e-08	1.85789e-08	2497	tags=46%, list=16%, signal=39%	HMGA2/HMGB1/TOP2A/SMC4/KNL1/NUSAP1/H1-5/CCNB1/NPM1/H3C8/H1-2/H3C2/H3C14/H3C15/NCAPG/H2BC21/H1-3/H4C4/H4C14/H3C12/H2BC18/SMC2/NCAPG2/HELLS/NCAPD2/TET1/H2BC11/DNMT1/HJURP/H3-3B/H3C4/NCAPH/NCAPD3/KAT6B/CENPI/HMGB2/HMGA1/H2BC5/H2BC17/CENPU/H3C7/H2BC4/H3C10/TSPYL5/H2BC9/H2BC12/H3C1/SET/H3C3/SOX9/H4C6/ANP32B/SMC5/H3C13/H2BC8/H1-4/H1-1/CENPO/INCENP/MACROH2A2/H2BC15/H3C11/H2BC14/CENPH/CENPK/CENPQ/MCM2/AC…
GO:0006334	nucleosome assembly	122	0.635882	2.35552	1e-10	2.48e-08	1.85789e-08	3156	tags=61%, list=21%, signal=49%	KNL1/H1-5/NPM1/H3C8/H1-2/H3C2/H3C14/H3C15/H2BC21/H1-3/H4C4/H4C14/H3C12/H2BC18/H2BC11/HJURP/H3-3B/H3C4/KAT6B/CENPI/HMGB2/H2BC5/H2BC17/CENPU/H3C7/H2BC4/H3C10/TSPYL5/H2BC9/H2BC12/H3C1/SET/H3C3/SOX9/H4C6/ANP32B/H3C13/H2BC8/H1-4/H1-1/CENPO/MACROH2A2/H2BC15/H3C11/H2BC14/CENPH/CENPK/CENPQ/MCM2/MIS18BP1/KAT6A/H2BC13/H2BC7/IPO4/H2AX/H4C2/H4C8/H2BC6/ITGB3BP/ASF1B/H2BC3/H2BC10/SMARCA5/MIS18A/NAP1L3/OIP5/TSP…
GO:0007059	chromosome segregation	294	0.563418	2.30526	1e-10	2.48e-08	1.85789e-08	2750	tags=43%, list=18%, signal=36%	MKI67/TOP2A/CENPF/SMC4/KNL1/NUSAP1/CCNB1/ECT2/CENPE/SMC1A/SGO2/RACGAP1/NCAPG/KIF23/BUB1B/NDC1/PTTG1/RB1/CDCA2/DUSP1/PRC1/BUB1/KNTC1/CHAMP1/TRIP13/TTK/SKA3/SMC2/SKA2/KPNB1/NCAPG2/NCAPD2/PDS5B/SPAG5/KIF14/RAD21/SPDL1/FANCD2/ESCO2/NDC80/HJURP/DLGAP5/KIF18A/CDC6/NCAPH/USP9X/NCAPD3/MAD2L1/CDCA8/KIF4A/PLK1/ACTR2/UBE2C/RAN/KIF2C/BRCA1/NR3C1/CDC20/BIRC5/SKA1/TACC3/NUF2/KIF18B/KIF22/BRIP1/PCID2/ZWINT/CDC2…
GO:0048285	organelle fission	409	0.500577	2.12106	1e-10	2.48e-08	1.85789e-08	2750	tags=37%, list=18%, signal=31%	MKI67/ANLN/TOP2A/TPX2/WNT5A/CENPF/SMC4/EPS8/KIF11/NUSAP1/PDGFB/CCNB1/RGCC/CENPE/BRCA2/SMC1A/SGO2/RACGAP1/NCAPG/KIF23/BUB1B/KIF20B/NDC1/PTTG1/RB1/CDK1/DUSP1/PRC1/BUB1/KNTC1/CHAMP1/TRIP13/TTK/DDHD1/SMC2/INSR/OPA1/KPNB1/NCAPG2/NCAPD2/PDS5B/SPAG5/KIF14/PRMT5/RAD21/SPDL1/FANCD2/NDC80/CCNB2/DLGAP5/KIF18A/CDC6/NCAPH/MZT1/NCAPD3/MAD2L1/CDCA8/KIF4A/PLK1/ACTR2/BNIP3/UBE2C/RAN/KIF2C/MAP9/AURKA/CDC20/MYBL2/D…
GO:0051301	cell division	534	0.460925	1.99301	1e-10	2.48e-08	1.85789e-08	2549	tags=37%, list=17%, signal=32%	HMGA2/TUBA1B/ANLN/ASPM/TOP2A/TPX2/CDK6/CENPF/MYH10/SMC4/RHOB/TUBB/TGFB2/KIF11/KNL1/NUSAP1/TUBA1C/EPB41L2/PDGFB/CCNB1/MYH9/CKAP2/SEPTIN11/FGF5/CCNA2/ECT2/NEDD9/KIF20A/VEGFA/CENPE/BRCA2/CIT/SMC1A/SGO2/RACGAP1/NCAPG/PDGFC/KIF23/BUB1B/HAUS6/KIF20B/PTTG1/RB1/CDCA2/CDK1/PRC1/FGF13/BUB1/KNTC1/SKA3/ARF6/BIRC6/SMC2/VEGFC/PKP4/PLK4/KLHL9/SKA2/MLLT3/CEP55/E2F7/NCAPG2/ETV5/HELLS/CALM1/CD2AP/NCAPD2/PDS5B/SPAG…
GO:0065004	protein-DNA complex assembly	212	0.570648	2.25541	1e-10	2.48e-08	1.85789e-08	2497	tags=44%, list=16%, signal=38%	HMGB1/CENPF/KNL1/H1-5/NPM1/CENPE/H3C8/H1-2/H3C2/H3C14/H3C15/H2BC21/MCM4/H1-3/RB1/H4C4/H4C14/H3C12/H2BC18/HELLS/H2BC11/HJURP/H3-3B/H3C4/DLGAP5/MCM6/CAND1/KAT6B/CENPI/HMGB2/H2BC5/H2BC17/CENPU/H3C7/H2BC4/H3C10/TSPYL5/H2BC9/H2BC12/H3C1/SET/H3C3/CUL4A/SOX9/H4C6/TCF4/ANP32B/DR1/GTF2H3/H3C13/MCM5/RAD23B/H2BC8/H1-4/H1-1/CENPO/MACROH2A2/PARP1/H2BC15/H3C11/H2BC14/CENPH/CENPK/CENPQ/MCM2/ERCC2/TAF1B/MIS18BP1…
GO:0071103	DNA conformation change	310	0.53986	2.23371	1e-10	2.48e-08	1.85789e-08	2843	tags=45%, list=19%, signal=38%	HMGA2/HMGB1/TOP2A/SMC4/KNL1/NUSAP1/H1-5/CCNB1/NPM1/H3C8/H1-2/CHD8/H3C2/H3C14/H3C15/NCAPG/H2BC21/MCM4/H1-3/H4C4/H4C14/H3C12/H2BC18/SMC2/NCAPG2/HELLS/NCAPD2/TET1/H2BC11/DNMT1/HJURP/H3-3B/H3C4/MCM6/NCAPH/NCAPD3/KAT6B/CENPI/HMGB2/HMGA1/H2BC5/H2BC17/CENPU/H3C7/H2BC4/POLQ/H3C10/BRIP1/TSPYL5/H2BC9/RFC3/H2BC12/H3C1/NBN/SET/H3C3/CUL4A/SOX9/H4C6/ANP32B/SMC5/CHD4/G3BP1/GTF2H3/H3C13/XRCC5/MCM5/RAD23B/H2BC8/H…
GO:0071824	protein-DNA complex subunit organization	244	0.538933	2.16642	1e-10	2.48e-08	1.85789e-08	2497	tags=41%, list=16%, signal=35%	HMGB1/CENPF/KNL1/H1-5/SUPT16H/NPM1/CENPE/H3C8/H1-2/ANP32E/H3C2/H3C14/H3C15/H2BC21/MCM4/H1-3/RB1/H4C4/H4C14/H3C12/H2BC18/HELLS/H2BC11/HJURP/H3-3B/H3C4/DLGAP5/MCM6/CAND1/KAT6B/CENPI/HMGB2/HMGA1/H2BC5/H2BC17/MYC/CENPU/H3C7/H2BC4/H3C10/TSPYL5/H2BC9/H2BC12/H3C1/SET/H3C3/CUL4A/SOX9/H4C6/TCF4/ANP32B/DR1/GTF2H3/H3C13/MCM5/RAD23B/H2BC8/H1-4/H1-1/CENPO/MACROH2A2/PARP1/H2BC15/H3C11/H2BC14/CENPH/CENPK/CENPQ/…
GO:0098813	nuclear chromosome segregation	233	0.586468	2.3547	1e-10	2.48e-08	1.85789e-08	2750	tags=45%, list=18%, signal=38%	TOP2A/CENPF/SMC4/KNL1/NUSAP1/CCNB1/ECT2/CENPE/SMC1A/SGO2/RACGAP1/NCAPG/KIF23/BUB1B/NDC1/PTTG1/RB1/DUSP1/PRC1/BUB1/KNTC1/CHAMP1/TRIP13/TTK/SMC2/KPNB1/NCAPG2/NCAPD2/PDS5B/SPAG5/KIF14/RAD21/SPDL1/FANCD2/ESCO2/NDC80/DLGAP5/KIF18A/CDC6/NCAPH/NCAPD3/MAD2L1/CDCA8/KIF4A/PLK1/ACTR2/UBE2C/RAN/KIF2C/CDC20/TACC3/NUF2/KIF18B/KIF22/BRIP1/PCID2/ZWINT/CDC27/SGO1/EML4/SMC5/KIFC1/SEH1L/FBXO5/ACTR3/HASPIN/ESPL1/INC…
GO:0140014	mitotic nuclear division	271	0.567406	2.29387	1e-10	2.48e-08	1.85789e-08	2174	tags=40%, list=14%, signal=35%	MKI67/ANLN/TPX2/CENPF/SMC4/EPS8/KIF11/NUSAP1/PDGFB/CCNB1/RGCC/CENPE/SMC1A/SGO2/RACGAP1/NCAPG/KIF23/BUB1B/KIF20B/PTTG1/RB1/CDK1/DUSP1/PRC1/BUB1/KNTC1/CHAMP1/TRIP13/TTK/SMC2/INSR/KPNB1/NCAPG2/NCAPD2/PDS5B/SPAG5/KIF14/PRMT5/RAD21/SPDL1/NDC80/CCNB2/DLGAP5/KIF18A/CDC6/NCAPH/MZT1/NCAPD3/MAD2L1/CDCA8/KIF4A/PLK1/UBE2C/RAN/KIF2C/MAP9/AURKA/CDC20/MYBL2/TACC3/NUF2/KIF18B/IGF2/KIF22/EREG/PCID2/PHIP/ZWINT/CDC…
GO:1903047	mitotic cell cycle process	789	0.441171	1.96583	1e-10	2.48e-08	1.85789e-08	2750	tags=35%, list=18%, signal=30%	INHBA/HMGA2/MKI67/PRKDC/ANLN/EGFR/TPX2/CDK6/CENPF/MYH10/SMC4/RHOB/EPS8/RPS6/TUBB/KIF11/NUSAP1/PDGFB/CCNB1/MAP3K20/HSP90AA1/CKAP2/RRM2/GJA1/CCNA2/ECT2/KIF20A/TUBB4B/RGCC/CENPE/BRCA2/PSME1/CIT/SMC1A/SGO2/RACGAP1/TFDP1/NCAPG/KIF23/BUB1B/MCM4/HAUS6/KIF20B/PTTG1/RB1/IQGAP3/SPRY1/CDK1/DUSP1/PRC1/BUB1/KNTC1/ADAMTS1/CHAMP1/FBXL3/FOXM1/TRIP13/TTK/DTL/SMC2/HMMR/CDKN2B/PLK4/STIL/CEP55/INSR/E2F7/KPNB1/NCAPG2…
GO:0031497	chromatin assembly	168	0.575637	2.20149	1.07561e-10	2.51059e-08	1.88081e-08	3156	tags=54%, list=21%, signal=43%	HMGA2/HMGB1/KNL1/H1-5/NPM1/H3C8/H1-2/H3C2/H3C14/H3C15/H2BC21/H1-3/H4C4/H4C14/H3C12/H2BC18/HELLS/TET1/H2BC11/DNMT1/HJURP/H3-3B/H3C4/KAT6B/CENPI/HMGB2/HMGA1/H2BC5/H2BC17/CENPU/H3C7/H2BC4/H3C10/TSPYL5/H2BC9/H2BC12/H3C1/SET/H3C3/SOX9/H4C6/ANP32B/H3C13/H2BC8/H1-4/H1-1/CENPO/MACROH2A2/H2BC15/H3C11/H2BC14/CENPH/CENPK/CENPQ/MCM2/MIS18BP1/CENPV/SMCHD1/KAT6A/H2BC13/H2BC7/IPO4/H2AX/H4C2/SETDB2/MPHOSPH8/H4C8…
GO:0044772	mitotic cell cycle phase transition	522	0.420702	1.80964	1.97185e-10	4.34683e-08	3.25643e-08	3035	tags=36%, list=20%, signal=30%	INHBA/HMGA2/PRKDC/ANLN/EGFR/TPX2/CDK6/CENPF/EPS8/RPS6/TUBB/CCNB1/HSP90AA1/RRM2/CCNA2/TUBB4B/RGCC/CENPE/PSME1/TFDP1/BUB1B/MCM4/HAUS6/RB1/IQGAP3/CDK1/DUSP1/BUB1/KNTC1/ADAMTS1/FBXL3/FOXM1/TRIP13/TTK/DTL/HMMR/CDKN2B/PLK4/E2F7/FAM107A/CALM1/KIF14/CCND2/RAD21/SPDL1/NDC80/CCNB2/CDKN3/DLGAP5/CLSPN/ALMS1/MCM6/MELK/CDC6/ABCB1/PSMD2/MAD2L1/GSPT1/PBX1/PLK1/MYC/UBE2C/GTSE1/SKP2/BRCA1/TICRR/ZNF655/AURKA/CDC20/…
GO:0044770	cell cycle phase transition	555	0.405283	1.75722	6.96655e-10	1.45491e-07	1.08995e-07	2750	tags=33%, list=18%, signal=28%	INHBA/HMGA2/PRKDC/ANLN/EGFR/TPX2/CDK6/CENPF/EPS8/RPS6/TUBB/CCNB1/HSP90AA1/RRM2/CCNA2/TUBB4B/RGCC/NPM1/CENPE/PSME1/TFDP1/BUB1B/MCM4/HAUS6/RB1/IQGAP3/CDK1/DUSP1/BUB1/KNTC1/ADAMTS1/FBXL3/FOXM1/TRIP13/TTK/DTL/HMMR/CDKN2B/PLK4/E2F7/ATAD5/FAM107A/CALM1/KIF14/CCND2/RAD21/SPDL1/NDC80/CCNB2/CDKN3/DLGAP5/CLSPN/ALMS1/MCM6/MELK/CDC6/ABCB1/PSMD2/MAD2L1/GSPT1/PBX1/PLK1/MYC/UBE2C/GTSE1/SKP2/BRCA1/TICRR/ZNF655/A…
GO:0010564	regulation of cell cycle process	661	0.387196	1.7058	7.80072e-10	1.54766e-07	1.15943e-07	2985	tags=33%, list=20%, signal=27%	CCN2/HMGA2/MKI67/PRKDC/ANLN/EGFR/TPX2/WNT5A/CDK6/CENPF/CBX5/TUBB/KIF11/NUSAP1/PDGFB/CCNB1/MAP3K20/HSP90AA1/RRM2/ECT2/KIF20A/TUBB4B/RGCC/NPM1/CENPE/BRCA2/PSME1/CIT/RACGAP1/TFDP1/KIF23/BUB1B/SFRP1/HAUS6/KIF20B/PTTG1/RB1/CDK1/DUSP1/PRC1/BUB1/KNTC1/ADAMTS1/FOXM1/TRIP13/TTK/BIRC6/DTL/HMMR/CDKN2B/PKP4/PLK4/KLHL9/STIL/INSR/E2F7/ATAD5/FAM107A/CALM1/SPAG5/KIF14/CCND2/PRMT5/RAD21/SPDL1/NDC80/DLGAP5/CLSPN/A…
GO:0022414	reproductive process	923	0.357302	1.60234	9.20719e-10	1.73972e-07	1.30331e-07	2653	tags=31%, list=17%, signal=27%	ANGPT2/INHBA/STC1/PRKDC/TOP2A/ITGA3/EGFR/MMP14/WNT5A/KITLG/ADAM19/SLC2A1/ACE/SMC4/ETS1/HIF1A/RPS6/TGFB2/KNL1/NOTCH2/TIMP1/TNC/ARID5B/PDGFB/CCNB1/MYH9/IGFBP5/TGFBR1/LEPR/DSG2/PAPPA/GJA1/NRIP1/ALDOA/VEGFA/BRCA2/EGR1/SMC1A/SGO2/RACGAP1/BUB1B/PHLDA2/SFRP1/IL4R/NDC1/PTTG1/CDK1/DUSP1/BUB1/ADAMTS1/TRIP13/TTK/HSD17B2/PHC2/JUNB/BIRC6/KATNAL1/SMC2/CITED2/CCT4/HMGCS1/PLK4/FSTL3/ITGA2/E2F7/ETV5/DNAH5/RHOBTB3…
GO:0034728	nucleosome organization	152	0.578572	2.18652	1.04148e-09	1.87846e-07	1.40725e-07	3310	tags=55%, list=22%, signal=44%	KNL1/H1-5/SUPT16H/NPM1/H3C8/H1-2/ANP32E/H3C2/H3C14/H3C15/H2BC21/H1-3/H4C4/H4C14/H3C12/H2BC18/H2BC11/HJURP/H3-3B/H3C4/KAT6B/CENPI/HMGB2/HMGA1/H2BC5/H2BC17/CENPU/H3C7/H2BC4/H3C10/TSPYL5/H2BC9/H2BC12/H3C1/SET/H3C3/SOX9/H4C6/ANP32B/H3C13/H2BC8/H1-4/H1-1/CENPO/MACROH2A2/H2BC15/H3C11/H2BC14/CENPH/CENPK/CENPQ/MCM2/MIS18BP1/KAT6A/H2BC13/H2BC7/IPO4/H2AX/H4C2/PSME4/H4C8/H2BC6/ITGB3BP/ARID2/ASF1B/H2BC3/H2BC…
GO:0001503	ossification	295	0.472513	1.93319	1.63672e-09	2.82371e-07	2.11538e-07	1734	tags=34%, list=11%, signal=31%	CCN2/LOX/VCAN/COL6A1/STC1/COL1A2/SORT1/EGFR/MMP14/WNT5A/RASSF2/CDK6/DHRS3/HIF1A/YAP1/TGFB2/TNC/GREM1/DDX21/IGFBP5/SNAI2/IARS1/HNRNPC/SPARC/SEMA7A/FERMT2/RFLNB/SLC26A2/CTHRC1/COL5A2/NF1/JAG1/RUNX1/SFRP1/ITGA11/CDH11/CBFB/ATP2B1/JUNB/CHSY1/VEGFC/IGFBP3/IL6ST/FSTL3/SRGN/COL1A1/TPM4/ZHX3/FOXC1/H3-3B/LRP4/PPARGC1B/RBPJ/PBX1/BMPR1A/FAT4/CLTC/FASN/SMOC1/IGF2/LEF1/SOX11/XYLT1/FZD1/SMAD7/HGF/SLC8A1/SOX9/Z…
GO:0006333	chromatin assembly or disassembly	191	0.530525	2.06826	2.35246e-09	3.8894e-07	2.91375e-07	3156	tags=50%, list=21%, signal=40%	HMGA2/HMGB1/KNL1/H1-5/SUPT16H/NPM1/H3C8/H1-2/H3C2/H3C14/H3C15/H2BC21/H1-3/H4C4/H4C14/H3C12/H2BC18/HELLS/TET1/H2BC11/DNMT1/HJURP/H3-3B/H3C4/KAT6B/CENPI/HMGB2/HMGA1/H2BC5/H2BC17/CENPU/H3C7/H2BC4/H3C10/TSPYL5/H2BC9/H2BC12/H3C1/SET/H3C3/SOX9/H4C6/ANP32B/H3C13/H2BC8/H1-4/H1-1/CENPO/MACROH2A2/H2BC15/H3C11/H2BC14/CENPH/CENPK/CENPQ/MCM2/MIS18BP1/CENPV/SMCHD1/KAT6A/H2BC13/H2BC7/IPO4/H2AX/H4C2/SUV39H2/SETD…
GO:0000003	reproduction	924	0.356931	1.6013	2.93777e-09	4.66283e-07	3.49316e-07	2653	tags=31%, list=17%, signal=27%	ANGPT2/INHBA/STC1/PRKDC/TOP2A/ITGA3/EGFR/MMP14/WNT5A/KITLG/ADAM19/SLC2A1/ACE/SMC4/ETS1/HIF1A/RPS6/TGFB2/KNL1/NOTCH2/TIMP1/TNC/ARID5B/PDGFB/CCNB1/MYH9/IGFBP5/TGFBR1/LEPR/DSG2/PAPPA/GJA1/NRIP1/ALDOA/VEGFA/BRCA2/EGR1/SMC1A/SGO2/RACGAP1/BUB1B/PHLDA2/SFRP1/IL4R/NDC1/PTTG1/CDK1/DUSP1/BUB1/ADAMTS1/TRIP13/TTK/HSD17B2/PHC2/JUNB/BIRC6/KATNAL1/SMC2/CITED2/CCT4/HMGCS1/PLK4/FSTL3/ITGA2/E2F7/ETV5/DNAH5/RHOBTB3…
GO:0051306	mitotic sister chromatid separation	62	0.697826	2.26189	3.61472e-09	5.51662e-07	4.13278e-07	1862	tags=50%, list=12%, signal=44%	CENPF/CCNB1/CENPE/BUB1B/PTTG1/RB1/DUSP1/BUB1/KNTC1/TRIP13/TTK/RAD21/SPDL1/NDC80/DLGAP5/CDC6/MAD2L1/PLK1/UBE2C/CDC20/TACC3/PCID2/ZWINT/CDC27/FBXO5/ESPL1/AURKB/ATM/CDK5RAP2/ANAPC1/CDC16
GO:0007088	regulation of mitotic nuclear division	97	0.623104	2.23406	1.49069e-08	2.19077e-06	1.64122e-06	2692	tags=54%, list=18%, signal=44%	MKI67/CENPF/NUSAP1/PDGFB/CCNB1/RGCC/BUB1B/KIF20B/RB1/DUSP1/BUB1/KNTC1/TRIP13/TTK/INSR/PRMT5/RAD21/SPDL1/NDC80/DLGAP5/MAD2L1/PLK1/AURKA/CDC20/IGF2/EREG/PCID2/PHIP/ZWINT/CDC27/PDGFRB/IL1B/FBXO5/ESPL1/RCC1/NEK2/CHEK1/AURKB/BORA/ATM/CDK5RAP2/CDC16/TOM1L1/CCDC8/CDC25C/OBSL1/GEN1/MTBP/CDC23/PSMG2/TPR/PKMYT1
GO:0010965	regulation of mitotic sister chromatid separation	60	0.702668	2.26152	1.54866e-08	2.19467e-06	1.64414e-06	1862	tags=52%, list=12%, signal=46%	CENPF/CCNB1/CENPE/BUB1B/PTTG1/RB1/DUSP1/BUB1/KNTC1/TRIP13/TTK/RAD21/SPDL1/NDC80/DLGAP5/CDC6/MAD2L1/PLK1/UBE2C/CDC20/TACC3/PCID2/ZWINT/CDC27/FBXO5/ESPL1/AURKB/ATM/CDK5RAP2/ANAPC1/CDC16
GO:0006325	chromatin organization	708	0.365227	1.61326	1.71739e-08	2.34986e-06	1.7604e-06	2842	tags=30%, list=19%, signal=26%	HMGA2/MKI67/HMGB1/ACTB/NUCKS1/KNL1/H1-5/CCNB1/SUPT16H/ATAD2/HNRNPC/HMGN2/CCNA2/MYSM1/VEGFA/NPM1/BRCA2/H3C8/H1-2/ANP32E/CHD8/H3C2/H3C14/H3C15/H2BC21/H1-3/RB1/H4C4/CDK1/H4C14/H3C12/RIF1/H2BC18/UHRF1/MLLT3/HELLS/TRRAP/UBR5/TET1/PRMT5/HLTF/H2BC11/DNMT1/HJURP/H3-3B/H3C4/HUWE1/SMYD2/TRIM16/KAT6B/CENPI/HMGB2/HMGA1/AUTS2/H2BC5/H2BC17/MYC/CENPU/H3C7/BRCA1/H2BC4/NR3C1/AURKA/PER1/LIF/IGF2/H3C10/HDAC9/KDM5C/…
GO:0032200	telomere organization	169	0.536953	2.05676	2.30309e-08	3.04622e-06	2.28208e-06	4080	tags=56%, list=27%, signal=41%	PRKDC/HSP90AA1/HNRNPC/BRCA2/H3C8/H3C2/H4C4/H4C14/H3C12/RIF1/CCT4/H3-3B/H3C4/HNRNPA1/MYC/H3C7/CCT5/CCT2/PTGES3/H3C10/RFC3/H3C1/NBN/H3C3/CCT8/H4C6/SMC5/DOT1L/EXO1/GNL3/XRCC5/BLM/PARP1/DHX36/H3C11/APEX1/NEK2/TEP1/SMG1/AURKB/ATM/NEK7/POLD2/FEN1/POLE2/XRCC6/POLE/HNRNPD/H4C2/PKIB/PCNA/CCT6A/H4C8/DNA2/CCNE2/MAPKAPK5/DKC1/CCT7/NAF1/EXOSC10/TCP1/PIF1/RECQL4/HNRNPU/MRE11/HNRNPA2B1/USP7/WRN/PRIM1/H4C13/H4C9…
GO:0002520	immune system development	756	0.361262	1.60352	3.70259e-08	4.73931e-06	3.55046e-06	1682	tags=24%, list=11%, signal=23%	CD34/FBN1/INHBA/LOX/FLT1/PRKDC/NOTCH4/HMGB1/ITM2A/TOP2A/TFRC/MMP14/WNT5A/RASSF2/KITLG/CDK6/ACE/ETS1/HIPK2/HIF1A/ITGA4/RPS6/YAP1/TGFB2/NOTCH2/HLA-B/F2RL1/MYH9/SAMHD1/TGFBR1/KLF6/LEPR/MYSM1/VEGFA/UBASH3B/BRCA2/EGR1/H3C8/PSME1/H3C2/H3C14/H3C15/JAG1/RUNX1/SFRP1/IL4R/MALT1/RB1/H4C4/TNFAIP3/H4C14/PTPRJ/H3C12/RIF1/CBFB/JUNB/NRARP/HSPD1/CITED2/CD274/FARP2/CDKN2B/TRIB1/PLCG2/VCAM1/FSTL3/MLLT3/NCAPG2/IRF2B…
GO:2001251	negative regulation of chromosome organization	86	0.631151	2.21138	4.02811e-08	4.99486e-06	3.7419e-06	1689	tags=35%, list=11%, signal=31%	TOP2A/CENPF/CCNB1/HNRNPC/BUB1B/PTTG1/DUSP1/BUB1/KNTC1/TRIP13/TTK/TET1/RAD21/SPDL1/NDC80/H3-3B/MAD2L1/HNRNPA1/PLK1/CDC20/PCID2/NBN/ZWINT/FBXO5/ESPL1/PARP1/MCM2/AURKB/ATM/CDK5RAP2
GO:0044784	metaphase/anaphase transition of cell cycle	60	0.693541	2.23215	4.19771e-08	5.04743e-06	3.78129e-06	1862	tags=50%, list=12%, signal=44%	CENPF/CCNB1/CENPE/BUB1B/RB1/DUSP1/BUB1/KNTC1/TRIP13/TTK/RAD21/SPDL1/NDC80/DLGAP5/CDC6/MAD2L1/PLK1/UBE2C/CDC20/TACC3/PCID2/ZWINT/CDC27/FBXO5/ESPL1/AURKB/ATM/CDK5RAP2/ANAPC1/CDC16
GO:0048534	hematopoietic or lymphoid organ development	707	0.359818	1.58849	6.04982e-08	7.0605e-06	5.28938e-06	1682	tags=24%, list=11%, signal=23%	CD34/FBN1/INHBA/LOX/FLT1/PRKDC/NOTCH4/HMGB1/ITM2A/TOP2A/TFRC/MMP14/WNT5A/RASSF2/KITLG/CDK6/ACE/ETS1/HIPK2/HIF1A/ITGA4/RPS6/YAP1/TGFB2/NOTCH2/HLA-B/F2RL1/MYH9/TGFBR1/KLF6/LEPR/MYSM1/VEGFA/UBASH3B/BRCA2/EGR1/H3C8/PSME1/H3C2/H3C14/H3C15/JAG1/RUNX1/SFRP1/IL4R/MALT1/RB1/H4C4/H4C14/PTPRJ/H3C12/CBFB/JUNB/NRARP/CITED2/FARP2/CDKN2B/TRIB1/PLCG2/VCAM1/FSTL3/MLLT3/NCAPG2/IRF2BP2/FOS/FLT4/SGPL1/N4BP2L2/JAK3/V…
GO:0006260	DNA replication	265	0.469123	1.89256	6.34841e-08	7.19729e-06	5.39186e-06	3636	tags=45%, list=24%, signal=35%	EGFR/NUCKS1/SUPT16H/SAMHD1/DDX21/RRM2/CCNA2/BRCA2/MCM4/CDK1/DTL/E2F7/ATAD5/GINS1/MMS22L/ESCO2/CLSPN/NFIB/MCM6/CDC6/NFIX/HMGA1/CCDC88A/BRCA1/TICRR/POLQ/EREG/BRIP1/DBF4/RFC3/WDHD1/NBN/SET/PCLAF/FBXO5/RRM1/MCM10/TOPBP1/GLI2/EXO1/MCM5/BLM/RFWD3/LIG4/MCM8/NOC3L/ID3/GTPBP4/MCM2/LIG3/CHEK1/DACH1/ATM/POLD2/FEN1/DDX11/RBBP8/GMNN/SDE2/POLE2/POLE/MCM3/PPP2CA/PCNA/BAZ1A/DNA2/MCM7/WDR18/CCNE2/GINS4/RMI1/CDK2/…
GO:0051783	regulation of nuclear division	110	0.590156	2.16541	6.58903e-08	7.26257e-06	5.44076e-06	2692	tags=51%, list=18%, signal=42%	MKI67/WNT5A/CENPF/NUSAP1/PDGFB/CCNB1/RGCC/BUB1B/KIF20B/RB1/DUSP1/BUB1/KNTC1/TRIP13/TTK/INSR/PRMT5/RAD21/SPDL1/NDC80/DLGAP5/MAD2L1/PLK1/AURKA/CDC20/LIF/IGF2/EREG/PCID2/PHIP/ZWINT/CDC27/PDGFRB/MSX1/IL1B/FBXO5/RAD51AP1/ESPL1/RCC1/NEK2/CHEK1/AURKB/BORA/ATM/CDK5RAP2/CDC16/TOM1L1/CCDC8/CDC25C/OBSL1/GEN1/MTBP/CDC23/PSMG2/TPR/PKMYT1
GO:0006403	RNA localization	219	0.484165	1.92028	8.41753e-08	9.02723e-06	6.76276e-06	4212	tags=47%, list=28%, signal=35%	NUP58/EIF5A/NPM1/NUP188/XPOT/NDC1/XPO1/NUP155/CCT4/SRSF1/NUP205/HNRNPA1/ABCE1/RAN/AHCTF1/CCT5/CCT2/PCID2/AGFG1/SRSF3/CCT8/NOP58/RFTN1/TOMM20/KIF5C/NUP153/SEH1L/NUP107/ZFP36/EIF4E/NOP9/SRSF7/DHX36/NUP210/NUP93/SMG1/ATM/XPO5/NUP43/NUP160/CCT6A/RFTN2/IGF2BP3/SRSF2/PNPT1/EIF5A2/NCBP1/EXOSC2/DKC1/CCT7/BICD1/SRSF6/NUP214/NAF1/EXOSC10/CPSF2/NUP54/KHDRBS1/RUVBL2/DHX9/TCP1/TPR/SFPQ/HNRNPU/HNRNPA2B1/NMD3/S…
GO:0030071	regulation of mitotic metaphase/anaphase transition	57	0.689138	2.19317	1.00482e-07	1.04354e-05	7.81767e-06	1862	tags=49%, list=12%, signal=43%	CENPF/CCNB1/CENPE/BUB1B/RB1/DUSP1/BUB1/KNTC1/TRIP13/TTK/RAD21/SPDL1/NDC80/DLGAP5/CDC6/MAD2L1/PLK1/UBE2C/CDC20/PCID2/ZWINT/CDC27/FBXO5/ESPL1/AURKB/ATM/CDK5RAP2/CDC16
GO:0022613	ribonucleoprotein complex biogenesis	438	0.40422	1.72005	1.02565e-07	1.04354e-05	7.81767e-06	4603	tags=45%, list=30%, signal=33%	PRKDC/RPS6/DDX21/HSP90AA1/NPM1/PSIP1/XPO1/DIS3/EIF2S3/SRSF1/URB1/GTF3A/MDN1/UTP20/RPS17/PRMT5/PRPF8/RPS2/RNU2-1/ABCE1/EIF3C/RAN/RRP15/RPL10A/WDR36/PTGES3/RPS8/MAK16/CUL4A/RPL5/NOLC1/RPL7L1/NOP58/SNRNP200/HEATR1/WDR43/EXOSC8/TSR1/MTREX/RPL27/PA2G4/XRCC5/NOP9/RRP12/WDR12/WBP11/MPHOSPH6/RPF2/AGO2/RSL1D1/AGO3/GTPBP4/EIF2A/ERCC2/RPL3/NUDT21/ATM/DDX18/GNL2/EIF3J/DICER1/RPS16/SNU13/DDX52/GTPBP10/RNU1-4/…
GO:0051321	meiotic cell cycle	174	0.514283	1.97485	1.07991e-07	1.07127e-05	8.02541e-06	2999	tags=43%, list=20%, signal=35%	TOP2A/WNT5A/SMC4/MYH9/BRCA2/SMC1A/SGO2/BUB1B/NDC1/PTTG1/DUSP1/BUB1/TRIP13/TTK/SMC2/NCAPD2/RAD21/FANCD2/CCNB2/KIF18A/NCAPD3/PLK1/TUBGCP3/ACTR2/AURKA/CDC20/LIF/CKS2/NUF2/EREG/BRIP1/FANCA/NBN/SGO1/MSX1/FBXO5/XRCC2/ACTR3/EXO1/RAD51AP1/ESPL1/INCENP/CCNB1IP1/OSGIN2/METTL3/NEK2/ATM/RAD54L/RBBP8/REC8/SPIN1/H2AX/RAD54B/PPP2CA/CDC25C/CCNE2/RMI1/TOP2B/CDK2/MYBL1/SMC3/BCL2L11/TUBGCP4/IHO1/TUBGCP5/CDC25A/PKMY…
GO:2000026	regulation of multicellular organismal development	997	0.331975	1.49766	1.1179e-07	1.08191e-05	8.10516e-06	2008	tags=27%, list=13%, signal=25%	FN1/CD34/CCN2/ANGPT2/FBN1/INHBA/LOX/HMGA2/COL4A2/FLT1/PRKDC/RGS4/NOTCH4/HMGB1/ERRFI1/MMP14/WNT5A/RASSF2/KITLG/CDK6/ETS1/S1PR3/HIPK2/HIF1A/RHOB/YAP1/VCL/PGK1/TGFB2/CXCL8/LRP1/NOTCH2/HLA-B/GREM1/CCNB1/SPRED1/SNAI2/TGFBR1/CLDN5/ADAM12/GJA1/SPARC/MYSM1/SPRED2/SEMA7A/VEGFA/RGCC/MBOAT2/UBASH3B/MAP2/RFLNB/SEMA5A/H3C8/PTPRS/RACGAP1/H3C2/H3C14/H3C15/NF1/JAG1/RUNX1/LNPK/PHLDA2/SFRP1/IL4R/MALT1/RB1/H4C4/SPR…
GO:0006281	DNA repair	537	0.384602	1.66123	1.20004e-07	1.13375e-05	8.49353e-06	3626	tags=37%, list=24%, signal=29%	HMGA2/PRKDC/HMGB1/EGFR/PRRX1/NUCKS1/PARP4/SUPT16H/SAMHD1/NPM1/BRCA2/SMC1A/MCM4/PTTG1/H4C4/CDK1/H4C14/FOXM1/TRIP13/RIF1/UHRF1/DTL/TRRAP/MMS22L/UBR5/PDS5B/RAD21/FANCD2/ESCO2/USP10/CLSPN/MCM6/HUWE1/HMGB2/ACTR2/BRCA1/TICRR/POLQ/FANCI/HERC2/KIF22/BRIP1/RFC3/FANCA/WDHD1/TDP1/NBN/DEK/CUL4A/UBE2V2/H4C6/SHLD2/SMC5/TTC5/PCLAF/POLR2A/DOT1L/XRCC2/TOPBP1/GTF2H3/EXO1/RAD51AP1/XRCC5/MCM5/RAD23B/BLM/RFWD3/PARP1/…
GO:0051983	regulation of chromosome segregation	79	0.633594	2.19794	1.33014e-07	1.22744e-05	9.19537e-06	1877	tags=44%, list=12%, signal=39%	MKI67/CENPF/CCNB1/CENPE/BUB1B/PTTG1/RB1/DUSP1/BUB1/KNTC1/TRIP13/TTK/RAD21/SPDL1/NDC80/DLGAP5/CDC6/MAD2L1/PLK1/UBE2C/KIF2C/CDC20/TACC3/PCID2/ZWINT/CDC27/SMC5/FBXO5/ESPL1/AURKB/ATM/CDK5RAP2/ANAPC1/CDC16/RAD18
GO:0007091	metaphase/anaphase transition of mitotic cell cycle	59	0.69652	2.23455	1.53421e-07	1.38358e-05	1.03651e-05	1862	tags=51%, list=12%, signal=45%	CENPF/CCNB1/CENPE/BUB1B/RB1/DUSP1/BUB1/KNTC1/TRIP13/TTK/RAD21/SPDL1/NDC80/DLGAP5/CDC6/MAD2L1/PLK1/UBE2C/CDC20/TACC3/PCID2/ZWINT/CDC27/FBXO5/ESPL1/AURKB/ATM/CDK5RAP2/ANAPC1/CDC16
GO:0033046	negative regulation of sister chromatid segregation	39	0.738501	2.2144	2.58211e-07	2.17996e-05	1.63312e-05	1689	tags=54%, list=11%, signal=48%	CENPF/CCNB1/BUB1B/PTTG1/DUSP1/BUB1/KNTC1/TRIP13/TTK/RAD21/SPDL1/NDC80/MAD2L1/PLK1/CDC20/PCID2/ZWINT/FBXO5/AURKB/ATM/CDK5RAP2
GO:0033048	negative regulation of mitotic sister chromatid segregation	39	0.738501	2.2144	2.58211e-07	2.17996e-05	1.63312e-05	1689	tags=54%, list=11%, signal=48%	CENPF/CCNB1/BUB1B/PTTG1/DUSP1/BUB1/KNTC1/TRIP13/TTK/RAD21/SPDL1/NDC80/MAD2L1/PLK1/CDC20/PCID2/ZWINT/FBXO5/AURKB/ATM/CDK5RAP2
GO:2000816	negative regulation of mitotic sister chromatid separation	39	0.738501	2.2144	2.58211e-07	2.17996e-05	1.63312e-05	1689	tags=54%, list=11%, signal=48%	CENPF/CCNB1/BUB1B/PTTG1/DUSP1/BUB1/KNTC1/TRIP13/TTK/RAD21/SPDL1/NDC80/MAD2L1/PLK1/CDC20/PCID2/ZWINT/FBXO5/AURKB/ATM/CDK5RAP2
GO:0032940	secretion by cell	964	-0.355621	-1.5133	2.73439e-07	2.26042e-05	1.6934e-05	1967	tags=22%, list=13%, signal=21%	MAGED2/MILR1/BST1/FURIN/KCNMB4/CASK/PRKCA/MAN2B1/SIRT3/MANBA/YPEL5/RAB13/HEBP2/LTBP4/RIMS2/CHMP2A/ARHGAP17/BMP2/VTI1B/ANO1/RAPGEF4/LRRK2/EXOC4/NPY2R/STX11/NEU1/NPC2/SRP14/SYT1/HMOX2/ALAD/RAP2B/CHID1/NAPA/ARL2/TXLNA/BLOC1S3/TANGO2/SELL/ERC2/ARFGEF2/RAB3IP/CD63/EPHA5/SYNJ1/ACTN1/RAB33B/TGFB3/GSN/TCIRG1/SLC4A8/PIK3CG/SERPINB6/RALB/SEL1L/TSG101/ARL2BP/SYT9/DPP4/LAMTOR1/APBB1/HGSNAT/ICA1/DMTN/DOK3/SYT…
GO:0030261	chromosome condensation	38	0.759967	2.26607	3.19735e-07	2.55559e-05	1.91452e-05	1579	tags=53%, list=10%, signal=47%	HMGA2/TOP2A/SMC4/NUSAP1/H1-5/CCNB1/H1-2/NCAPG/H1-3/SMC2/NCAPG2/NCAPD2/H3-3B/NCAPH/NCAPD3/SMC5/H1-4/H1-1/INCENP/ACIN1
GO:0045839	negative regulation of mitotic nuclear division	45	0.704016	2.17683	3.22025e-07	2.55559e-05	1.91452e-05	2670	tags=58%, list=17%, signal=48%	CENPF/CCNB1/BUB1B/DUSP1/BUB1/KNTC1/TRIP13/TTK/RAD21/SPDL1/NDC80/MAD2L1/PLK1/CDC20/PCID2/ZWINT/FBXO5/CHEK1/AURKB/ATM/CDK5RAP2/TOM1L1/GEN1/MTBP/PSMG2/TPR
GO:0006887	exocytosis	673	-0.38456	-1.60166	3.56e-07	2.68733e-05	2.01322e-05	1884	tags=23%, list=12%, signal=21%	MAN2B1/MANBA/YPEL5/RAB13/HEBP2/RIMS2/CHMP2A/ARHGAP17/VTI1B/RAPGEF4/LRRK2/EXOC4/STX11/NEU1/NPC2/SRP14/SYT1/HMOX2/ALAD/RAP2B/CHID1/NAPA/TXLNA/SELL/ERC2/ARFGEF2/RAB3IP/CD63/SYNJ1/ACTN1/RAB33B/TGFB3/GSN/TCIRG1/SLC4A8/PIK3CG/SERPINB6/RALB/TSG101/SYT9/LAMTOR1/HGSNAT/DMTN/DOK3/SYTL4/ATP6AP1/PSMD13/TSPAN14/SLC17A9/UNC13B/SIRPA/GALNS/HEXB/PLD1/RHOG/RAB3B/COMMD9/DPP7/MAPK1/ATP6V0C/SNPH/LAMP2/TMEM179B/ARSA/…
GO:1905818	regulation of chromosome separation	65	0.659886	2.1838	3.58486e-07	2.68733e-05	2.01322e-05	1862	tags=48%, list=12%, signal=42%	CENPF/CCNB1/CENPE/BUB1B/PTTG1/RB1/DUSP1/BUB1/KNTC1/TRIP13/TTK/RAD21/SPDL1/NDC80/DLGAP5/CDC6/MAD2L1/PLK1/UBE2C/CDC20/TACC3/PCID2/ZWINT/CDC27/FBXO5/ESPL1/AURKB/ATM/CDK5RAP2/ANAPC1/CDC16
GO:0042254	ribosome biogenesis	299	0.43404	1.78598	3.58943e-07	2.68733e-05	2.01322e-05	4603	tags=46%, list=30%, signal=33%	PRKDC/RPS6/DDX21/NPM1/XPO1/DIS3/URB1/GTF3A/MDN1/UTP20/RPS17/RPS2/ABCE1/RAN/RRP15/RPL10A/WDR36/RPS8/MAK16/CUL4A/RPL5/NOLC1/RPL7L1/NOP58/HEATR1/WDR43/EXOSC8/TSR1/MTREX/RPL27/PA2G4/XRCC5/NOP9/RRP12/WDR12/WBP11/MPHOSPH6/RPF2/RSL1D1/GTPBP4/EIF2A/ERCC2/RPL3/DDX18/GNL2/RPS16/SNU13/DDX52/GTPBP10/EXOSC9/ERI2/RSL24D1/WDR18/DIMT1/NIFK/EXOSC2/DDX3X/DKC1/THUMPD1/RPL7/IMP4/PES1/GEMIN4/FASTKD2/NAF1/EXOSC10/UTP1…
GO:0051985	negative regulation of chromosome segregation	40	0.734205	2.20309	4.15228e-07	2.99568e-05	2.24422e-05	1689	tags=52%, list=11%, signal=47%	CENPF/CCNB1/BUB1B/PTTG1/DUSP1/BUB1/KNTC1/TRIP13/TTK/RAD21/SPDL1/NDC80/MAD2L1/PLK1/CDC20/PCID2/ZWINT/FBXO5/AURKB/ATM/CDK5RAP2
GO:1905819	negative regulation of chromosome separation	40	0.734205	2.20309	4.15228e-07	2.99568e-05	2.24422e-05	1689	tags=52%, list=11%, signal=47%	CENPF/CCNB1/BUB1B/PTTG1/DUSP1/BUB1/KNTC1/TRIP13/TTK/RAD21/SPDL1/NDC80/MAD2L1/PLK1/CDC20/PCID2/ZWINT/FBXO5/AURKB/ATM/CDK5RAP2
GO:0034660	ncRNA metabolic process	465	0.386976	1.65793	5.33412e-07	3.7627e-05	2.81883e-05	5318	tags=50%, list=35%, signal=33%	PRKDC/RPS6/DDX21/IARS1/DIS3/URB1/MDN1/UTP20/RPS17/RPS2/DARS1/TARS1/INTS6/RAN/INTS1/RRP15/RPL10A/KARS1/WDR36/RPS8/PELO/MAK16/RPL5/NOLC1/RPL7L1/PPA1/NOP58/HEATR1/WDR43/YARS1/EXOSC8/TSR1/SMAD3/MTREX/RPL27/PA2G4/LARS1/NOP9/VARS1/MARS1/GARS1/RRP12/WDR12/WBP11/MPHOSPH6/RPF2/AGO2/RSL1D1/METTL3/AGO3/GTPBP4/FARSB/ERCC2/FAM98B/TRUB1/AARS1/DDX18/CARS2/DARS2/XPO5/DICER1/RPS16/SNU13/EPRS1/DDX52/EXOSC9/ERI2/WD…
GO:0140352	export from cell	995	-0.3549	-1.513	5.40509e-07	3.7627e-05	2.81883e-05	1967	tags=22%, list=13%, signal=21%	MAGED2/MILR1/BST1/FURIN/KCNMB4/CASK/PRKCA/MAN2B1/SIRT3/MANBA/YPEL5/RAB13/HEBP2/LTBP4/RIMS2/CHMP2A/ARHGAP17/BMP2/VTI1B/ANO1/RAPGEF4/LRRK2/EXOC4/NPY2R/ATP1A1/STX11/NEU1/NPC2/SRP14/SYT1/HMOX2/ALAD/RAP2B/CHID1/NAPA/ARL2/TXLNA/BLOC1S3/TANGO2/SELL/ERC2/ARFGEF2/RAB3IP/CD63/EPHA5/SYNJ1/ACTN1/RAB33B/TGFB3/GSN/TCIRG1/SLC4A8/PIK3CG/SERPINB6/RALB/SEL1L/TSG101/ARL2BP/SYT9/RALBP1/DPP4/LAMTOR1/APBB1/HGSNAT/ICA1…
GO:0002274	myeloid leukocyte activation	481	-0.41092	-1.67017	5.83224e-07	3.99006e-05	2.98915e-05	1369	tags=20%, list=9%, signal=19%	GSN/TRAF6/TCIRG1/PIK3CG/SERPINB6/GPR137B/LAMTOR1/HGSNAT/DOK3/PSMD13/TSPAN14/SIRPA/GALNS/HEXB/PLD1/RHOG/COMMD9/DPP7/MAPK1/ATP6V0C/LAMP2/TMEM179B/ARSA/VAMP8/RAB3D/GLB1/CAMK4/ANO6/GSTP1/NBEAL2/COPB1/ATP6AP2/CYSTM1/PRKCE/TGFBR2/CLU/HPSE/CD68/RAB5B/ADGRF5/PTPRB/RAB6A/CD55/EEF1A1/AGPAT2/FUCA1/SNCA/TOLLIP/CEACAM1/IL1RL1/GM2A/DNAJC5/SVIP/CTSZ/BRI3/AP2A2/CANT1/CAPN1/VAT1/CPPED1/MME/LGALS3/SPTAN1/CTSB/GAB2…
GO:1903046	meiotic cell cycle process	132	0.531822	1.97713	6.48844e-07	4.36375e-05	3.26911e-05	3380	tags=45%, list=22%, signal=36%	TOP2A/WNT5A/SMC4/MYH9/BRCA2/SGO2/BUB1B/NDC1/PTTG1/BUB1/TRIP13/TTK/SMC2/NCAPD2/RAD21/FANCD2/CCNB2/KIF18A/NCAPD3/PLK1/ACTR2/AURKA/CDC20/LIF/CKS2/NUF2/EREG/BRIP1/FANCA/SGO1/MSX1/FBXO5/ACTR3/RAD51AP1/ESPL1/INCENP/CCNB1IP1/ATM/RAD54L/REC8/RAD54B/CDC25C/CCNE2/RMI1/TOP2B/MYBL1/BCL2L11/IHO1/CDC25A/MRE11/MSH3/MND1/EME1/GPR3/MSH6/NSUN2/C14orf39/MEIOB/RAD51/MLH1
GO:0033045	regulation of sister chromatid segregation	65	0.652289	2.15866	6.7462e-07	4.46149e-05	3.34233e-05	1862	tags=48%, list=12%, signal=42%	CENPF/CCNB1/CENPE/BUB1B/PTTG1/RB1/DUSP1/BUB1/KNTC1/TRIP13/TTK/RAD21/SPDL1/NDC80/DLGAP5/CDC6/MAD2L1/PLK1/UBE2C/CDC20/TACC3/PCID2/ZWINT/CDC27/FBXO5/ESPL1/AURKB/ATM/CDK5RAP2/ANAPC1/CDC16
GO:0006914	autophagy	490	-0.406673	-1.65958	7.35832e-07	4.70933e-05	3.528e-05	3169	tags=37%, list=21%, signal=30%	FYCO1/BECN1/DYNLL1/IKBKG/VPS11/GRAMD1A/PLEKHF1/CHMP2B/HTR2B/RNF5/CLN3/TRIM27/ATP6V0E2/UBXN6/BAD/PSEN1/RAB24/TP53/NBR1/TFEB/TSC1/KAT5/OSBPL7/SQSTM1/KLHL22/ATG16L2/RNF166/TSPO/TEX264/TMEM41B/PYCARD/ATG4A/ATG101/DAPK3/TMEM39B/SYT11/CDK5/DDIT3/TRIM38/TBC1D17/NOD1/KDM4A/TMEM150C/CAPNS1/HGS/VPS18/CPTP/BOK/CDC37/DHRSX/WDR6/RNF41/SMCR8/RNF185/MAP1LC3A/SLC38A9/RAB7A/TBC1D14/SPATA18/SRPX/RRAGB/MARK2/TMBIM6…
GO:0061919	process utilizing autophagic mechanism	490	-0.406673	-1.65958	7.35832e-07	4.70933e-05	3.528e-05	3169	tags=37%, list=21%, signal=30%	FYCO1/BECN1/DYNLL1/IKBKG/VPS11/GRAMD1A/PLEKHF1/CHMP2B/HTR2B/RNF5/CLN3/TRIM27/ATP6V0E2/UBXN6/BAD/PSEN1/RAB24/TP53/NBR1/TFEB/TSC1/KAT5/OSBPL7/SQSTM1/KLHL22/ATG16L2/RNF166/TSPO/TEX264/TMEM41B/PYCARD/ATG4A/ATG101/DAPK3/TMEM39B/SYT11/CDK5/DDIT3/TRIM38/TBC1D17/NOD1/KDM4A/TMEM150C/CAPNS1/HGS/VPS18/CPTP/BOK/CDC37/DHRSX/WDR6/RNF41/SMCR8/RNF185/MAP1LC3A/SLC38A9/RAB7A/TBC1D14/SPATA18/SRPX/RRAGB/MARK2/TMBIM6…
GO:1902100	negative regulation of metaphase/anaphase transition of cell cycle	39	0.726319	2.17788	7.49621e-07	4.72142e-05	3.53706e-05	1689	tags=51%, list=11%, signal=46%	CENPF/CCNB1/BUB1B/DUSP1/BUB1/KNTC1/TRIP13/TTK/RAD21/SPDL1/NDC80/MAD2L1/PLK1/CDC20/PCID2/ZWINT/FBXO5/AURKB/ATM/CDK5RAP2
GO:1902099	regulation of metaphase/anaphase transition of cell cycle	58	0.68607	2.19271	8.76856e-07	5.4365e-05	4.07276e-05	1862	tags=48%, list=12%, signal=43%	CENPF/CCNB1/CENPE/BUB1B/RB1/DUSP1/BUB1/KNTC1/TRIP13/TTK/RAD21/SPDL1/NDC80/DLGAP5/CDC6/MAD2L1/PLK1/UBE2C/CDC20/PCID2/ZWINT/CDC27/FBXO5/ESPL1/AURKB/ATM/CDK5RAP2/CDC16
GO:0034508	centromere complex assembly	55	0.675203	2.13827	1.0423e-06	6.36283e-05	4.76672e-05	4080	tags=75%, list=27%, signal=55%	CENPF/KNL1/NPM1/CENPE/RB1/H4C4/H4C14/HELLS/HJURP/H3-3B/DLGAP5/CENPI/CENPU/H4C6/CENPO/CENPH/CENPK/CENPQ/MIS18BP1/CENPV/H4C2/H4C8/ITGB3BP/SMARCA5/MIS18A/OIP5/CENPA/CENPN/RBBP7/H4C13/H4C9/CENPM/CENPP/H4C3/CENPL/CENPW/RUVBL1/CENPC/NASP/H4C11/H3-3A
GO:0051093	negative regulation of developmental process	635	0.350175	1.54032	1.18353e-06	6.96232e-05	5.21583e-05	2007	tags=29%, list=13%, signal=26%	ANGPT2/FBN1/INHBA/HMGA2/COL4A2/PRKDC/RGS4/NOTCH4/HMGB1/SORT1/ABCA1/TFRC/EGFR/WNT5A/CDK6/S1PR3/HIF1A/YAP1/PGK1/TGFB2/ITGB3/SPRY4/ITGAV/ACTN4/GREM1/PDGFB/SPRED1/IGFBP5/SNAI2/TGFBR1/CLDN5/GJA1/SPARC/SPRED2/SEMA7A/VEGFA/RGCC/FERMT2/UBASH3B/MAP2/RFLNB/SEMA5A/PTPRS/COL5A2/NF1/JAG1/RUNX1/SFRP1/IL4R/RB1/H4C4/SPRY1/FGF13/ADAMTS1/H4C14/FOXM1/LDLR/ADAMTS12/CBFB/NRARP/ARF6/VEGFC/TRIB1/FSTL3/SRGN/NCAPG2/N4BP2…
GO:0051304	chromosome separation	85	0.599341	2.09381	1.20194e-06	6.96232e-05	5.21583e-05	2980	tags=48%, list=20%, signal=39%	TOP2A/CENPF/CCNB1/CENPE/BUB1B/PTTG1/RB1/DUSP1/BUB1/KNTC1/TRIP13/TTK/RAD21/SPDL1/NDC80/DLGAP5/CDC6/MAD2L1/PLK1/UBE2C/CDC20/TACC3/PCID2/ZWINT/CDC27/FBXO5/ESPL1/AURKB/ATM/CDK5RAP2/ANAPC1/CDC16/RMI1/TOP2B/GEN1/CDC23/PSMG2/TPR/PLSCR1/EME1/BUB3
GO:0051052	regulation of DNA metabolic process	311	0.421794	1.74502	1.21909e-06	6.96232e-05	5.21583e-05	2903	tags=35%, list=19%, signal=29%	HMGA2/PRKDC/HMGB1/TFRC/EGFR/NUCKS1/H1-5/PARP4/GREM1/PDGFB/HSP90AA1/HNRNPC/GJA1/RGCC/NPM1/H1-2/TFDP1/H1-3/DUSP1/FOXM1/RIF1/CCT4/UBR5/PRMT5/USP9X/HNRNPA1/ACTR2/MYC/CCT5/BRCA1/CCT2/TICRR/POLQ/PTGES3/RFC3/NBN/DEK/HGF/CUL4A/CCT8/PDGFRB/UBE2V2/SHLD2/IL7R/GNL3/RAD51AP1/XRCC5/H1-4/H1-1/BLM/PARP1/DHX36/CGAS/NEK2/PPARG/ERCC2/PARPBP/CHEK1/SMG1/AURKB/DACH1/ATM/SMCHD1/NEK7/ZNF93/DTX3L/KDM1B/DDX11/NSD2/OTUD4/U…
GO:0030199	collagen fibril organization	42	0.713207	2.1693	1.22393e-06	6.96232e-05	5.21583e-05	1918	tags=60%, list=13%, signal=52%	LOX/COL12A1/COL1A2/TGFB2/COLGALT1/GREM1/TGFBR1/PXDN/COL5A2/NF1/RB1/COL3A1/CYP1B1/COL1A1/FOXC1/LOXL1/ADAMTS2/AEBP1/COL5A3/FKBP10/ADAMTS14/ADAMTS3/EMILIN1/COL11A1/LOXL4
GO:0033044	regulation of chromosome organization	258	0.449133	1.81053	1.22823e-06	6.96232e-05	5.21583e-05	2821	tags=37%, list=18%, signal=31%	TOP2A/CENPF/H1-5/CCNB1/HNRNPC/VEGFA/CENPE/BUB1B/PTTG1/RB1/DUSP1/BUB1/KNTC1/TRIP13/TTK/RIF1/CCT4/TET1/RAD21/SPDL1/DNMT1/NDC80/H3-3B/DLGAP5/CDC6/MAD2L1/HNRNPA1/PLK1/AUTS2/MYC/UBE2C/CCT5/BRCA1/CCT2/CDC20/TACC3/LIF/PCID2/NBN/ZWINT/CDC27/CCT8/SMC5/IL1B/FBXO5/JARID2/GNL3/XRCC5/ESPL1/PARP1/DHX36/LIG4/NEK2/MCM2/SMG1/AURKB/CENPV/ATM/NEK7/CDK5RAP2/ANAPC1/FEN1/DDX11/SMAD4/UBE2N/CDC16/PPARGC1A/HNRNPD/SETDB2/…
GO:0072359	circulatory system development	845	0.327048	1.45628	1.35318e-06	7.56258e-05	5.66551e-05	1865	tags=27%, list=12%, signal=25%	COL4A1/FN1/CD34/CCN2/ANGPT2/TGFBI/FBN1/LOX/HMGA2/COL4A2/FLT1/PRKDC/RGS4/COL1A2/NOTCH4/HMGB1/ERRFI1/ITGA3/EGFR/MMP14/WNT5A/TPM1/DHRS3/EFNB2/ETS1/HIPK2/HIF1A/RHOB/PRRX1/YAP1/PGK1/TGFB2/CXCL8/LRP1/NOTCH2/ITGB3/ITGAV/SORBS2/GREM1/PDGFB/CCNB1/SPRED1/MYH9/PDLIM1/PDLIM5/SNAI2/TGFBR1/CLDN5/LEPR/DSG2/ADAM12/GJA1/SPARC/VEGFA/RGCC/AHR/SEMA5A/EGR1/SOD2/ERAP1/DLC1/NF1/JAG1/RUNX1/ESM1/SFRP1/CDH13/RB1/SPRY1/BIC…
GO:0000723	telomere maintenance	156	0.507075	1.91533	1.39943e-06	7.65223e-05	5.73268e-05	4052	tags=53%, list=27%, signal=39%	PRKDC/HSP90AA1/HNRNPC/BRCA2/H4C4/H4C14/RIF1/CCT4/HNRNPA1/MYC/CCT5/CCT2/PTGES3/RFC3/NBN/CCT8/H4C6/SMC5/EXO1/GNL3/XRCC5/BLM/PARP1/DHX36/APEX1/NEK2/TEP1/SMG1/AURKB/ATM/NEK7/POLD2/FEN1/POLE2/XRCC6/POLE/HNRNPD/H4C2/PKIB/PCNA/CCT6A/H4C8/DNA2/CCNE2/MAPKAPK5/DKC1/CCT7/NAF1/EXOSC10/TCP1/PIF1/RECQL4/HNRNPU/MRE11/HNRNPA2B1/USP7/WRN/PRIM1/H4C13/H4C9/DCP2/HSP90AB1/NOP10/H4C3/RAD51/POLD1/RFC5/ATR/TERF1/POLA1/R…
GO:0030097	hemopoiesis	679	0.351097	1.54814	1.40779e-06	7.65223e-05	5.73268e-05	1682	tags=23%, list=11%, signal=22%	CD34/FBN1/INHBA/LOX/FLT1/PRKDC/NOTCH4/HMGB1/ITM2A/TOP2A/TFRC/MMP14/WNT5A/RASSF2/KITLG/CDK6/ACE/ETS1/HIPK2/HIF1A/ITGA4/RPS6/YAP1/TGFB2/NOTCH2/HLA-B/F2RL1/MYH9/KLF6/LEPR/MYSM1/VEGFA/UBASH3B/BRCA2/EGR1/H3C8/PSME1/H3C2/H3C14/H3C15/JAG1/RUNX1/SFRP1/IL4R/MALT1/RB1/H4C4/H4C14/PTPRJ/H3C12/CBFB/JUNB/NRARP/FARP2/CDKN2B/TRIB1/PLCG2/VCAM1/FSTL3/MLLT3/NCAPG2/IRF2BP2/FOS/FLT4/SGPL1/N4BP2L2/JAK3/VSIR/LGALS9/FAN…
GO:0001649	osteoblast differentiation	165	0.50126	1.91345	1.47631e-06	7.91622e-05	5.93045e-05	1710	tags=36%, list=11%, signal=33%	LOX/VCAN/COL6A1/RASSF2/CDK6/YAP1/TNC/GREM1/DDX21/IGFBP5/SNAI2/IARS1/HNRNPC/SEMA7A/FERMT2/CTHRC1/NF1/JAG1/SFRP1/ITGA11/CBFB/JUNB/VEGFC/IGFBP3/IL6ST/COL1A1/TPM4/ZHX3/H3-3B/BMPR1A/CLTC/FASN/SMOC1/IGF2/LEF1/SOX11/FZD1/HGF/SOX9/SNRNP200/ATF4/CREB3L1/FBXO5/SMAD3/GLI2/LRP3/PTCH1/RUNX2/TMEM64/SATB2/SPP1/SMO/WNT7B/RSL1D1/ID3/GTPBP4/PPARG/CEBPB/CCN1/REST
GO:0006302	double-strand break repair	253	0.451106	1.81929	1.50465e-06	7.96058e-05	5.96368e-05	3385	tags=39%, list=22%, signal=31%	HMGA2/PRKDC/HMGB1/NUCKS1/SAMHD1/BRCA2/MCM4/H4C4/H4C14/FOXM1/TRIP13/RIF1/MMS22L/UBR5/RAD21/FANCD2/ESCO2/MCM6/HMGB2/ACTR2/BRCA1/POLQ/HERC2/BRIP1/TDP1/NBN/DEK/UBE2V2/H4C6/SHLD2/SMC5/XRCC2/RAD51AP1/XRCC5/MCM5/BLM/RFWD3/PARP1/PARP2/LIG4/PSMD14/CGAS/MCM8/MCM2/LIG3/PARPBP/CHEK1/ATM/SMCHD1/RAD54L/DTX3L/FEN1/DDX11/NSD2/RBBP8/UBE2N/MGMT/XRCC6/REC8/TWIST1/H2AX/H4C2/RAD54B/MCM3/TRIP12/H4C8/DNA2/SETX/MCM7/CDC…
GO:0006261	DNA-dependent DNA replication	151	0.504457	1.90542	2.20422e-06	0.000115083	8.62149e-05	3636	tags=48%, list=24%, signal=37%	NUCKS1/SAMHD1/DDX21/BRCA2/MCM4/E2F7/GINS1/MMS22L/MCM6/CDC6/HMGA1/TICRR/POLQ/DBF4/RFC3/WDHD1/NBN/FBXO5/MCM10/TOPBP1/MCM5/BLM/RFWD3/NOC3L/MCM2/LIG3/DACH1/POLD2/FEN1/DDX11/GMNN/POLE2/POLE/MCM3/PCNA/BAZ1A/DNA2/MCM7/WDR18/CCNE2/GINS4/ZGRF1/ORC2/CDC45/GEN1/BOD1L1/RECQL4/ORC1/MRE11/WRN/MSH3/ORC6/METTL4/EME1/PRIM1/ZRANB3/TIMELESS/POLG/DSCC1/RAD51/GINS2/POLD1/CDT1/TIPIN/RFC5/ATR/TERF1/DBF4B/POLA1/MCMBP/RF…
GO:0045321	leukocyte activation	883	-0.350085	-1.48326	2.4627e-06	0.000126812	9.50015e-05	1369	tags=18%, list=9%, signal=17%	GSN/TRAF6/INPP5D/TCIRG1/CLPTM1/PIK3CG/SERPINB6/FYN/PRKAR1A/MICB/GPR137B/DPP4/IL18R1/LAMTOR1/TCF3/HGSNAT/DOK3/MICA/PSMD13/TSPAN14/RAB29/SIRPA/PKN1/TNFSF18/GALNS/SPINK5/ZBTB7A/LYL1/HEXB/BAX/TNFSF9/TNFRSF14/CARD11/PLD1/RHOG/YES1/COMMD9/DPP7/PTPN22/RPS3/MAPK1/ATP6V0C/LAMP2/TMEM179B/CD46/ARSA/SOX13/CD81/VAMP8/ITPKB/RAB3D/GLB1/CAMK4/ANO6/GSTP1/SRC/TGFB1/NBEAL2/CD276/COPB1/IGFBP2/ATP6AP2/CYSTM1/PRKCE/GA…
GO:0016072	rRNA metabolic process	234	0.444288	1.78149	2.49278e-06	0.000126812	9.50015e-05	4222	tags=42%, list=28%, signal=31%	PRKDC/RPS6/DDX21/DIS3/URB1/MDN1/UTP20/RPS17/RPS2/RRP15/RPL10A/WDR36/RPS8/PELO/MAK16/RPL5/NOLC1/RPL7L1/NOP58/HEATR1/WDR43/EXOSC8/TSR1/MTREX/RPL27/PA2G4/NOP9/RRP12/WDR12/WBP11/MPHOSPH6/RPF2/RSL1D1/GTPBP4/ERCC2/DDX18/RPS16/SNU13/DDX52/EXOSC9/ERI2/WDR18/DIMT1/NIFK/EXOSC2/DKC1/THUMPD1/RPL7/IMP4/PES1/GEMIN4/NAF1/EXOSC10/UTP15/BMS1/BOP1/DDX47/UTP6/LOC102724159/SBDS/TFB1M/RPL35/PDCD11/TRMT61B/NGDN/NOP56/…
GO:0045841	negative regulation of mitotic metaphase/anaphase transition	38	0.730789	2.17907	3.0551e-06	0.000148664	0.000111372	1689	tags=53%, list=11%, signal=47%	CENPF/CCNB1/BUB1B/DUSP1/BUB1/KNTC1/TRIP13/TTK/RAD21/SPDL1/NDC80/MAD2L1/PLK1/CDC20/PCID2/ZWINT/FBXO5/AURKB/ATM/CDK5RAP2
GO:0002275	myeloid cell activation involved in immune response	406	-0.418845	-1.67106	3.0682e-06	0.000148664	0.000111372	1369	tags=21%, list=9%, signal=19%	GSN/TCIRG1/PIK3CG/SERPINB6/LAMTOR1/HGSNAT/DOK3/PSMD13/TSPAN14/SIRPA/GALNS/HEXB/PLD1/RHOG/COMMD9/DPP7/MAPK1/ATP6V0C/LAMP2/TMEM179B/ARSA/VAMP8/RAB3D/GLB1/ANO6/GSTP1/NBEAL2/COPB1/ATP6AP2/CYSTM1/PRKCE/HPSE/CD68/RAB5B/PTPRB/RAB6A/CD55/EEF1A1/AGPAT2/FUCA1/TOLLIP/CEACAM1/GM2A/DNAJC5/SVIP/CTSZ/BRI3/AP2A2/CANT1/CAPN1/VAT1/CPPED1/MME/LGALS3/SPTAN1/CTSB/GAB2/STING1/DNASE1L1/GAA/RAC2/QSOX1/KIT/TMBIM1/HLA-C/H…
GO:0007094	mitotic spindle assembly checkpoint	36	0.718814	2.10619	3.10966e-06	0.000148664	0.000111372	1689	tags=50%, list=11%, signal=45%	CENPF/CCNB1/BUB1B/DUSP1/BUB1/KNTC1/TRIP13/TTK/SPDL1/NDC80/MAD2L1/PLK1/CDC20/PCID2/ZWINT/AURKB/ATM/CDK5RAP2
GO:0071173	spindle assembly checkpoint	36	0.718814	2.10619	3.10966e-06	0.000148664	0.000111372	1689	tags=50%, list=11%, signal=45%	CENPF/CCNB1/BUB1B/DUSP1/BUB1/KNTC1/TRIP13/TTK/SPDL1/NDC80/MAD2L1/PLK1/CDC20/PCID2/ZWINT/AURKB/ATM/CDK5RAP2
GO:0071174	mitotic spindle checkpoint	36	0.718814	2.10619	3.10966e-06	0.000148664	0.000111372	1689	tags=50%, list=11%, signal=45%	CENPF/CCNB1/BUB1B/DUSP1/BUB1/KNTC1/TRIP13/TTK/SPDL1/NDC80/MAD2L1/PLK1/CDC20/PCID2/ZWINT/AURKB/ATM/CDK5RAP2
GO:0051236	establishment of RNA localization	186	0.464534	1.79799	3.2976e-06	0.000155772	0.000116697	4212	tags=44%, list=28%, signal=32%	NUP58/EIF5A/NPM1/NUP188/XPOT/NDC1/XPO1/NUP155/SRSF1/NUP205/HNRNPA1/ABCE1/RAN/AHCTF1/PCID2/AGFG1/SRSF3/RFTN1/TOMM20/KIF5C/NUP153/SEH1L/NUP107/ZFP36/EIF4E/NOP9/SRSF7/NUP210/NUP93/SMG1/ATM/XPO5/NUP43/NUP160/RFTN2/IGF2BP3/SRSF2/PNPT1/EIF5A2/NCBP1/SRSF6/NUP214/CPSF2/NUP54/KHDRBS1/DHX9/TPR/SFPQ/HNRNPU/HNRNPA2B1/NMD3/SRSF4/CHTOP/RNPS1/FMR1/NUP88/NSUN2/DDX39B/PARP11/NUP35/NUP37/UPF3A/CKAP5/ATR/POLDIP3/NU…
GO:0098760	response to interleukin-7	36	0.715296	2.09588	3.75005e-06	0.000173026	0.000129622	1401	tags=56%, list=9%, signal=51%	HMGB1/H3C8/H3C2/H3C14/H3C15/IRS1/H3C12/ATIC/JAK3/H3C4/H3C7/H3C10/H3C1/H3C3/IRS2/IL7R/H3C13/RAD23B/SOCS2/H3C11
GO:0098761	cellular response to interleukin-7	36	0.715296	2.09588	3.75005e-06	0.000173026	0.000129622	1401	tags=56%, list=9%, signal=51%	HMGB1/H3C8/H3C2/H3C14/H3C15/IRS1/H3C12/ATIC/JAK3/H3C4/H3C7/H3C10/H3C1/H3C3/IRS2/IL7R/H3C13/RAD23B/SOCS2/H3C11
GO:0045596	negative regulation of cell differentiation	467	0.37291	1.59523	3.80389e-06	0.000173493	0.000129972	2411	tags=33%, list=16%, signal=29%	FBN1/INHBA/RGS4/NOTCH4/HMGB1/SORT1/ABCA1/EGFR/WNT5A/CDK6/S1PR3/YAP1/TGFB2/ITGB3/SPRY4/ITGAV/ACTN4/GREM1/PDGFB/SPRED1/IGFBP5/SNAI2/TGFBR1/SPRED2/SEMA7A/VEGFA/FERMT2/UBASH3B/MAP2/RFLNB/SEMA5A/PTPRS/COL5A2/NF1/JAG1/RUNX1/SFRP1/IL4R/RB1/H4C4/SPRY1/FGF13/H4C14/LDLR/ADAMTS12/CBFB/NRARP/VEGFC/TRIB1/FSTL3/NCAPG2/N4BP2L2/FBLN1/JAK3/PRMT5/DNMT1/LRP4/SEMA6A/SEMA3G/RBPJ/PBX1/BMPR1A/MYC/SINHCAF/POSTN/PPP3CA/H…
GO:0034724	DNA replication-independent nucleosome organization	53	0.650992	2.0691	4.18534e-06	0.000186825	0.00013996	4080	tags=75%, list=27%, signal=56%	KNL1/SUPT16H/NPM1/H4C4/H4C14/HJURP/H3-3B/CENPI/CENPU/H4C6/CENPO/CENPH/CENPK/CENPQ/MIS18BP1/IPO4/H4C2/H4C8/ITGB3BP/ASF1B/SMARCA5/MIS18A/OIP5/CENPA/CENPN/RBBP7/H4C13/H4C9/CENPM/CENPP/H4C3/CENPL/CENPW/RUVBL1/HAT1/ASF1A/CENPC/NASP/H4C11/H3-3A
GO:0045132	meiotic chromosome segregation	61	0.633129	2.04536	4.19037e-06	0.000186825	0.00013996	2268	tags=41%, list=15%, signal=35%	TOP2A/SMC4/SGO2/BUB1B/NDC1/PTTG1/BUB1/TRIP13/TTK/SMC2/RAD21/FANCD2/PLK1/ACTR2/NUF2/BRIP1/SGO1/ACTR3/ESPL1/CCNB1IP1/ATM/REC8/CCNE2/RMI1/TOP2B
GO:0006310	DNA recombination	255	0.43201	1.74076	4.32505e-06	0.000190687	0.000142853	3388	tags=38%, list=22%, signal=30%	PRKDC/HMGB1/TOP2A/TFRC/NUCKS1/H1-5/SAMHD1/BRCA2/H1-2/MCM4/H1-3/TRIP13/RIF1/HSPD1/MMS22L/RAD21/FANCD2/MCM6/HMGB2/ACTR2/BRCA1/POLQ/LEF1/BRIP1/NBN/SHLD2/SMC5/IL7R/XRCC2/EXO1/RAD51AP1/XRCC5/MCM5/H1-4/H1-1/BLM/RFWD3/PARP1/CCNB1IP1/LIG4/APEX1/PSMD14/CGAS/MCM8/MCM2/LIG3/ERCC2/PARPBP/CHEK1/TEP1/ATM/SMCHD1/RAD54L/FEN1/NSD2/RBBP8/UBE2N/XRCC6/UCHL5/REC8/H2AX/RAD54B/MCM3/SETX/MCM7/ARID2/HMGB3/NSMCE4A/GINS4/R…
GO:0031055	chromatin remodeling at centromere	46	0.681191	2.11265	4.64169e-06	0.000202398	0.000151627	4080	tags=80%, list=27%, signal=59%	KNL1/NPM1/H4C4/H4C14/HELLS/HJURP/H3-3B/CENPI/CENPU/H4C6/CENPO/CENPH/CENPK/CENPQ/MIS18BP1/CENPV/H4C2/H4C8/ITGB3BP/SMARCA5/MIS18A/OIP5/CENPA/CENPN/RBBP7/H4C13/H4C9/CENPM/CENPP/H4C3/CENPL/CENPW/RUVBL1/CENPC/NASP/H4C11/H3-3A
GO:0045814	negative regulation of gene expression, epigenetic	112	0.533362	1.96324	4.74195e-06	0.00020436	0.000153096	3310	tags=50%, list=22%, signal=39%	HMGB1/H1-5/ATAD2/H3C8/H1-2/H3C2/H3C14/H3C15/H1-3/H4C4/H4C14/H3C12/RIF1/DNMT1/H3-3B/H3C4/HMGA1/H3C7/H3C10/H3C1/H3C3/H4C6/H2AZ1/JARID2/DOT1L/H2AC13/H3C13/H2AC8/H1-4/H1-1/H2AC18/MACROH2A2/H3C11/H2AZ2/SUZ12/SMCHD1/H2AC11/H2AX/H4C2/MPHOSPH8/H4C8/H2AC4/CDC45/H2AC12/H2AC21/DNMT3B/KCNQ1OT1/EZH2/H2AC20/MORF4L2/RBBP7/H4C13/H4C9/H2AC16/MORF4L1/H4C3
GO:0002263	cell activation involved in immune response	521	-0.388682	-1.59035	4.8034e-06	0.00020436	0.000153096	1392	tags=19%, list=9%, signal=18%	PARP3/GSN/TCIRG1/PIK3CG/SERPINB6/IL18R1/LAMTOR1/HGSNAT/DOK3/PSMD13/TSPAN14/SIRPA/TNFSF18/GALNS/HEXB/PLD1/RHOG/COMMD9/DPP7/MAPK1/ATP6V0C/LAMP2/TMEM179B/CD46/ARSA/CD81/VAMP8/RAB3D/GLB1/ANO6/GSTP1/TGFB1/NBEAL2/COPB1/ATP6AP2/CYSTM1/PRKCE/GATA3/TMEM98/HPSE/CD68/RAB5B/ST3GAL1/PTPRB/RAB6A/CD55/EEF1A1/AGPAT2/FUCA1/TOLLIP/CEACAM1/PTGER4/GM2A/DNAJC5/DOCK10/SVIP/CTSZ/BRI3/AP2A2/CANT1/CAPN1/VAT1/MFNG/CPPED1/…
GO:0009790	embryo development	775	0.326087	1.44695	4.87455e-06	0.00020436	0.000153096	2328	tags=29%, list=15%, signal=26%	FN1/FBN1/INHBA/HMGA2/COL4A2/COL6A1/FLT1/COL12A1/PRKDC/TOP2A/ITGA3/MMP14/WNT5A/KITLG/HIPK2/HIF1A/ITGA4/RPS6/PRRX1/YAP1/TGFB2/CXCL8/NOTCH2/ITGB3/ITGAV/GREM1/PDGFB/CCNB1/MYH9/MAP3K20/TGFBR1/GJA1/VEGFA/TEAD1/BRCA2/DUSP5/CTHRC1/CHD8/RACGAP1/COL5A2/PDGFC/DLC1/LNPK/PHLDA2/SFRP1/KIF20B/SUPT20H/CDK1/DUSP1/DAD1/SDC4/HEG1/HSD17B2/JUNB/DYNC2H1/NRARP/BIRC6/VEGFC/CITED2/FRAS1/PLK4/ITGA2/STIL/COL1A1/INSR/E2F7/O…
GO:0006364	rRNA processing	225	0.447571	1.79275	4.93682e-06	0.00020436	0.000153096	4676	tags=47%, list=31%, signal=33%	PRKDC/RPS6/DDX21/DIS3/URB1/MDN1/UTP20/RPS17/RPS2/RRP15/RPL10A/WDR36/RPS8/MAK16/RPL5/NOLC1/RPL7L1/NOP58/HEATR1/WDR43/EXOSC8/TSR1/MTREX/RPL27/PA2G4/NOP9/RRP12/WDR12/WBP11/MPHOSPH6/RPF2/RSL1D1/GTPBP4/ERCC2/DDX18/RPS16/SNU13/DDX52/EXOSC9/ERI2/WDR18/DIMT1/NIFK/EXOSC2/DKC1/THUMPD1/RPL7/IMP4/PES1/GEMIN4/NAF1/EXOSC10/UTP15/BMS1/BOP1/DDX47/UTP6/LOC102724159/SBDS/TFB1M/RPL35/PDCD11/TRMT61B/NGDN/NOP56/FBL/N…
GO:0031577	spindle checkpoint	37	0.714082	2.11261	4.94418e-06	0.00020436	0.000153096	1689	tags=49%, list=11%, signal=43%	CENPF/CCNB1/BUB1B/DUSP1/BUB1/KNTC1/TRIP13/TTK/SPDL1/NDC80/MAD2L1/PLK1/CDC20/PCID2/ZWINT/AURKB/ATM/CDK5RAP2
GO:0045055	regulated exocytosis	578	-0.385186	-1.58361	5.16955e-06	0.000211472	0.000158424	1390	tags=24%, list=9%, signal=22%	MAN2B1/MANBA/YPEL5/HEBP2/RIMS2/ARHGAP17/VTI1B/RAPGEF4/LRRK2/STX11/NEU1/NPC2/SRP14/SYT1/HMOX2/ALAD/RAP2B/CHID1/NAPA/SELL/ERC2/CD63/SYNJ1/ACTN1/TGFB3/GSN/TCIRG1/SLC4A8/PIK3CG/SERPINB6/SYT9/LAMTOR1/HGSNAT/DMTN/DOK3/SYTL4/PSMD13/TSPAN14/UNC13B/SIRPA/GALNS/HEXB/PLD1/RHOG/COMMD9/DPP7/MAPK1/ATP6V0C/SNPH/LAMP2/TMEM179B/ARSA/TOR4A/VAMP8/RAB3D/GLB1/NOTCH1/ANO6/GSTP1/TGFB1/NBEAL2/VEGFB/ADORA2A/COPB1/ATP6AP2…
GO:0030198	extracellular matrix organization	291	0.415092	1.69182	5.43851e-06	0.0002158	0.000161667	1648	tags=35%, list=11%, signal=32%	COL4A1/FN1/CCN2/TGFBI/FBN1/ITGA1/A2M/LOX/COL4A2/VCAN/COL6A1/COL12A1/COL1A2/LAMC1/ITGA3/MMP14/ADAM19/ETS1/ITGA4/TGFB2/LRP1/ITGB3/COLGALT1/TIMP1/TNC/ITGAV/GREM1/PDGFB/CD44/ERO1A/TGFBR1/ADAM12/SPARC/RGCC/PXDN/COL6A3/COL5A2/NF1/RUNX1/CTSS/RB1/VWA1/ITGA11/ADAMTS1/COL3A1/ADAMTS12/SCUBE3/VWF/RIC1/VCAM1/ITGA2/CRISPLD2/CYP1B1/COL1A1/LAMA1/FBLN1/LAMA5/NID2/LAMA2/FOXC1/FOXF1/COL6A2/MYO1E/LCP1/SH3PXD2A/NTNG1…
GO:0043062	extracellular structure organization	291	0.415092	1.69182	5.43851e-06	0.0002158	0.000161667	1648	tags=35%, list=11%, signal=32%	COL4A1/FN1/CCN2/TGFBI/FBN1/ITGA1/A2M/LOX/COL4A2/VCAN/COL6A1/COL12A1/COL1A2/LAMC1/ITGA3/MMP14/ADAM19/ETS1/ITGA4/TGFB2/LRP1/ITGB3/COLGALT1/TIMP1/TNC/ITGAV/GREM1/PDGFB/CD44/ERO1A/TGFBR1/ADAM12/SPARC/RGCC/PXDN/COL6A3/COL5A2/NF1/RUNX1/CTSS/RB1/VWA1/ITGA11/ADAMTS1/COL3A1/ADAMTS12/SCUBE3/VWF/RIC1/VCAM1/ITGA2/CRISPLD2/CYP1B1/COL1A1/LAMA1/FBLN1/LAMA5/NID2/LAMA2/FOXC1/FOXF1/COL6A2/MYO1E/LCP1/SH3PXD2A/NTNG1…
GO:0045229	external encapsulating structure organization	291	0.415092	1.69182	5.43851e-06	0.0002158	0.000161667	1648	tags=35%, list=11%, signal=32%	COL4A1/FN1/CCN2/TGFBI/FBN1/ITGA1/A2M/LOX/COL4A2/VCAN/COL6A1/COL12A1/COL1A2/LAMC1/ITGA3/MMP14/ADAM19/ETS1/ITGA4/TGFB2/LRP1/ITGB3/COLGALT1/TIMP1/TNC/ITGAV/GREM1/PDGFB/CD44/ERO1A/TGFBR1/ADAM12/SPARC/RGCC/PXDN/COL6A3/COL5A2/NF1/RUNX1/CTSS/RB1/VWA1/ITGA11/ADAMTS1/COL3A1/ADAMTS12/SCUBE3/VWF/RIC1/VCAM1/ITGA2/CRISPLD2/CYP1B1/COL1A1/LAMA1/FBLN1/LAMA5/NID2/LAMA2/FOXC1/FOXF1/COL6A2/MYO1E/LCP1/SH3PXD2A/NTNG1…
GO:0002444	myeloid leukocyte mediated immunity	412	-0.404935	-1.61551	5.56451e-06	0.000218613	0.000163775	1369	tags=21%, list=9%, signal=19%	GSN/TCIRG1/PIK3CG/SERPINB6/DDX58/LAMTOR1/HGSNAT/DOK3/PSMD13/TSPAN14/SIRPA/GALNS/HEXB/PLD1/RHOG/COMMD9/DPP7/MAPK1/ATP6V0C/LAMP2/TMEM179B/ARSA/VAMP8/RAB3D/GLB1/MAVS/ANO6/GSTP1/NBEAL2/COPB1/ATP6AP2/CYSTM1/HPSE/CD68/RAB5B/PTPRB/RAB6A/CD55/EEF1A1/AGPAT2/FUCA1/TOLLIP/CEACAM1/GM2A/DNAJC5/SVIP/CTSZ/BRI3/HLA-E/AP2A2/CANT1/CAPN1/VAT1/CPPED1/MME/LGALS3/SPTAN1/CTSB/GAB2/STING1/DNASE1L1/GAA/RAC2/QSOX1/KIT/TMB…
GO:1902850	microtubule cytoskeleton organization involved in mitosis	138	0.502593	1.87584	5.70994e-06	0.000222128	0.000166407	2855	tags=46%, list=19%, signal=37%	TPX2/KIF11/NUSAP1/CCNB1/GJA1/CENPE/SMC1A/RACGAP1/KIF23/SPRY1/PRC1/TTK/STIL/KPNB1/SPDL1/NDC80/DLGAP5/MZT1/MAD2L1/KIF4A/PLK1/RAN/CLTC/MAP9/AURKA/CDC20/MYBL2/TACC3/NUF2/CLASP1/KIFC1/SPRY2/STMN1/GNAI1/CEP97/ESPL1/RCC1/CLASP2/CENPH/PIBF1/NEK2/SPC25/AURKB/BORA/CDK5RAP2/DYNC1H1/WDR62/PSRC1/CEP192/MAP10/GPSM2/INTS13/MAP4/SMC3/HTT/ITGB1/TPR/CCSAP/HNRNPU/CENPA/SBDS/INSC/SAPCD2
GO:0007346	regulation of mitotic cell cycle	523	0.36126	1.55333	6.18086e-06	0.000238113	0.000178383	2750	tags=31%, list=18%, signal=26%	HMGA2/MKI67/PRKDC/ANLN/EGFR/TPX2/CDK6/CENPF/TUBB/NUSAP1/PDGFB/CCNB1/MAP3K20/HSP90AA1/TUBB4B/RGCC/CENPE/BRCA2/PSME1/TFDP1/BUB1B/HAUS6/KIF20B/RB1/CDK1/DUSP1/BUB1/KNTC1/ADAMTS1/ASNS/TRIP13/TTK/DTL/HMMR/CDKN2B/PLK4/INSR/E2F7/FAM107A/KIF14/CCND2/PRMT5/RAD21/SPDL1/FANCD2/NDC80/FOXC1/DLGAP5/CLSPN/ALMS1/CDC6/PSMD2/MAD2L1/PBX1/PLK1/ZWILCH/UBE2C/GTSE1/BRCA1/TICRR/ZNF655/AURKA/FAP/CDC20/SIK1/TMOD3/CKS2/IGF2…
GO:0000226	microtubule cytoskeleton organization	505	0.363481	1.56377	7.15599e-06	0.000272823	0.000204385	2467	tags=28%, list=16%, signal=24%	TUBA1B/ASPM/TPX2/TUBB/GAPDH/KIF11/NUSAP1/TUBA1C/CCNB1/MYH9/SYNE2/GJA1/KIF20A/TUBB4B/NPM1/CENPE/MAP2/BRCA2/SMC1A/RACGAP1/KIF23/HAUS6/SPRY1/CDK1/PRC1/FGF13/TTK/NAV1/SKA3/KATNAL1/PLK4/SKA2/STIL/KPNB1/FAM107A/DNAH5/SPAG5/SPDL1/NDC80/CCNB2/DLGAP5/KIF18A/ALMS1/MZT1/MET/MAD2L1/KIF4A/PLK1/TUBGCP3/OCLN/CCDC88A/RAN/KIF2C/BRCA1/CLTC/MAP9/AURKA/CDC20/SKA1/DOCK7/MYBL2/TACC3/NUF2/KIF18B/SGO1/NCOR1/EML4/CENPJ/P…
GO:0051784	negative regulation of nuclear division	49	0.674981	2.1159	7.29296e-06	0.000272823	0.000204385	2670	tags=55%, list=17%, signal=46%	CENPF/CCNB1/BUB1B/DUSP1/BUB1/KNTC1/TRIP13/TTK/RAD21/SPDL1/NDC80/MAD2L1/PLK1/CDC20/LIF/PCID2/ZWINT/FBXO5/CHEK1/AURKB/ATM/CDK5RAP2/TOM1L1/GEN1/MTBP/PSMG2/TPR
GO:0002283	neutrophil activation involved in immune response	365	-0.414929	-1.64004	7.33915e-06	0.000272823	0.000204385	1369	tags=21%, list=9%, signal=19%	GSN/TCIRG1/SERPINB6/LAMTOR1/HGSNAT/DOK3/PSMD13/TSPAN14/SIRPA/GALNS/HEXB/PLD1/RHOG/COMMD9/DPP7/MAPK1/ATP6V0C/LAMP2/TMEM179B/ARSA/VAMP8/RAB3D/GLB1/ANO6/GSTP1/NBEAL2/COPB1/ATP6AP2/CYSTM1/HPSE/CD68/RAB5B/PTPRB/RAB6A/CD55/EEF1A1/AGPAT2/FUCA1/TOLLIP/CEACAM1/GM2A/DNAJC5/SVIP/CTSZ/BRI3/AP2A2/CANT1/CAPN1/VAT1/CPPED1/MME/LGALS3/SPTAN1/CTSB/STING1/DNASE1L1/GAA/QSOX1/TMBIM1/HLA-C/GNS/GRN/CTSD/SDCBP/CTSA/STOM…
GO:0070192	chromosome organization involved in meiotic cell cycle	45	0.659313	2.0386	7.35686e-06	0.000272823	0.000204385	3380	tags=53%, list=22%, signal=42%	SMC4/SGO2/BUB1B/NDC1/BUB1/TRIP13/SMC2/NCAPD2/RAD21/FANCD2/NCAPD3/BRIP1/SGO1/INCENP/CCNB1IP1/ATM/REC8/CCNE2/IHO1/MRE11/C14orf39/MEIOB/RAD51/MLH1
GO:0002252	immune effector process	850	-0.345135	-1.46152	9.15128e-06	0.000336225	0.000251883	1392	tags=18%, list=9%, signal=17%	PARP3/TGFB3/GSN/TRAF6/INPP5D/TCIRG1/PIK3CG/RIOK3/SERPINB6/FYN/DDX58/MICB/IL18R1/LAMTOR1/TSPAN6/HGSNAT/DOK3/ARPC1B/MICA/PSMD13/TSPAN14/PLPP4/SIRPA/PKN1/TNFSF18/GALNS/SPINK5/HEXB/VAV2/C1RL/TNFRSF14/TKFC/PLD1/RHOG/YES1/PLCG1/COMMD9/DPP7/PTPN22/MAPK1/ATP6V0C/OAS1/LAMP2/TMEM179B/CD46/ARSA/ACTG1/CFI/LYST/CD81/VAMP8/RAB3D/GLB1/CFH/MAVS/ANO6/GSTP1/SRC/TGFB1/NBEAL2/COPB1/ATP6AP2/CYSTM1/PRKCE/GATA3/GRB2/TM…
GO:0010628	positive regulation of gene expression	772	0.324422	1.43857	9.55732e-06	0.000347922	0.000260646	2425	tags=26%, list=16%, signal=23%	FN1/CD34/CCN2/INHBA/HMGA2/PRKDC/HMGB1/SLC7A5/ITGA3/TFRC/EGFR/MMP14/WNT5A/ADAM19/ETS1/HIF1A/ACTB/YAP1/CXCL8/GAPDH/LRP1/TNC/H1-5/F2RL1/EIF5A/PDGFB/MYH9/DDX21/HSP90AA1/TGFBR1/CLDN5/ATAD2/FGF5/HNRNPC/GJA1/NIBAN1/IL1R1/SEMA7A/VEGFA/RGCC/NPM1/EGR1/H1-2/RUNX1/IL4R/MALT1/H1-3/GPI/IQGAP3/PTPRJ/PKM/HEG1/RIF1/ENO1/HSPD1/CCBE1/CITED2/CD274/IL6ST/PLCG2/ITGA2/NCL/IFNGR1/EIF2S3/CYP1B1/DNAJC3/IL1RAP/UBR5/FLT4/VS…
GO:0034470	ncRNA processing	383	0.382033	1.61027	9.95187e-06	0.000358991	0.000268939	5318	tags=49%, list=35%, signal=33%	PRKDC/RPS6/DDX21/DIS3/URB1/MDN1/UTP20/RPS17/RPS2/INTS6/INTS1/RRP15/RPL10A/KARS1/WDR36/RPS8/MAK16/RPL5/NOLC1/RPL7L1/NOP58/HEATR1/WDR43/EXOSC8/TSR1/SMAD3/MTREX/RPL27/PA2G4/NOP9/RRP12/WDR12/WBP11/MPHOSPH6/RPF2/AGO2/RSL1D1/METTL3/AGO3/GTPBP4/ERCC2/FAM98B/TRUB1/AARS1/DDX18/DICER1/RPS16/SNU13/DDX52/EXOSC9/ERI2/WDR18/DIMT1/NIFK/EXOSC2/DKC1/THUMPD1/RPL7/IMP4/CSTF2/PES1/GEMIN4/TRMT11/NAF1/EXOSC10/UTP15/BM…
GO:0043299	leukocyte degranulation	397	-0.413161	-1.6454	1.01118e-05	0.000361474	0.000270798	1369	tags=21%, list=9%, signal=19%	GSN/TCIRG1/PIK3CG/SERPINB6/LAMTOR1/HGSNAT/DOK3/PSMD13/TSPAN14/SIRPA/GALNS/HEXB/PLD1/RHOG/COMMD9/DPP7/MAPK1/ATP6V0C/LAMP2/TMEM179B/ARSA/VAMP8/RAB3D/GLB1/ANO6/GSTP1/NBEAL2/COPB1/ATP6AP2/CYSTM1/HPSE/CD68/RAB5B/PTPRB/RAB6A/CD55/EEF1A1/AGPAT2/FUCA1/TOLLIP/CEACAM1/GM2A/DNAJC5/SVIP/CTSZ/BRI3/AP2A2/CANT1/CAPN1/VAT1/CPPED1/MME/LGALS3/SPTAN1/CTSB/GAB2/STING1/DNASE1L1/GAA/RAC2/QSOX1/KIT/TMBIM1/HLA-C/HMOX1/G…
GO:0034401	chromatin organization involved in regulation of transcription	139	0.510164	1.90385	1.04819e-05	0.00037136	0.000278205	2721	tags=42%, list=18%, signal=35%	HMGA2/HMGB1/H1-5/ATAD2/H3C8/H1-2/H3C2/H3C14/H3C15/H1-3/H4C4/H4C14/H3C12/RIF1/HELLS/TET1/DNMT1/H3-3B/H3C4/HMGA1/H3C7/H3C10/H3C1/H3C3/H4C6/H2AZ1/DOT1L/H2AC13/H3C13/H2AC8/H1-4/H1-1/H2AC18/MACROH2A2/H3C11/H2AZ2/CHEK1/CENPV/SMCHD1/H2AC11/H2AX/H4C2/SETDB2/MPHOSPH8/H4C8/TRIM28/PADI2/H2AC4/SMARCA5/CDKN2A/SERTAD2/CDC45/CDCA4/H2AC12/H2AC21/KCNQ1OT1/TPR/EZH2
GO:0043312	neutrophil degranulation	363	-0.415652	-1.64173	1.05903e-05	0.000371879	0.000278594	1369	tags=21%, list=9%, signal=20%	GSN/TCIRG1/SERPINB6/LAMTOR1/HGSNAT/DOK3/PSMD13/TSPAN14/SIRPA/GALNS/HEXB/PLD1/RHOG/COMMD9/DPP7/MAPK1/ATP6V0C/LAMP2/TMEM179B/ARSA/VAMP8/RAB3D/GLB1/ANO6/GSTP1/NBEAL2/COPB1/ATP6AP2/CYSTM1/HPSE/CD68/RAB5B/PTPRB/RAB6A/CD55/EEF1A1/AGPAT2/FUCA1/TOLLIP/CEACAM1/GM2A/DNAJC5/SVIP/CTSZ/BRI3/AP2A2/CANT1/CAPN1/VAT1/CPPED1/MME/LGALS3/SPTAN1/CTSB/STING1/DNASE1L1/GAA/QSOX1/TMBIM1/HLA-C/GNS/GRN/CTSD/SDCBP/CTSA/STOM…
GO:0140013	meiotic nuclear division	119	0.526433	1.94248	1.09044e-05	0.000379549	0.00028434	2496	tags=37%, list=16%, signal=31%	TOP2A/WNT5A/SMC4/BRCA2/SGO2/BUB1B/NDC1/PTTG1/BUB1/TRIP13/TTK/SMC2/RAD21/FANCD2/CCNB2/KIF18A/PLK1/ACTR2/AURKA/CDC20/LIF/CKS2/NUF2/EREG/BRIP1/FANCA/SGO1/MSX1/FBXO5/ACTR3/RAD51AP1/ESPL1/INCENP/CCNB1IP1/ATM/RAD54L/REC8/RAD54B/CCNE2/RMI1/TOP2B/MYBL1/BCL2L11/IHO1
GO:0001656	metanephros development	64	0.625946	2.06066	1.13841e-05	0.000392802	0.000294268	2298	tags=58%, list=15%, signal=49%	CD34/FBN1/YAP1/GREM1/PDGFB/EGR1/NF1/SPRY1/FRAS1/FAT4/MYC/LIF/SIX4/SALL1/PDGFRB/SOX9/LHX1/PAX8/PTCH1/SIX1/SMO/WNT7B/ID3/FOXD1/PAX2/PDGFRA/POU3F3/SMAD4/BCL2/OSR1/PDGFA/RET/RDH10/DLG5/BASP1/HES1/IRX3
GO:0038111	interleukin-7-mediated signaling pathway	27	0.744288	2.04765	1.32698e-05	0.000453918	0.000340053	1401	tags=63%, list=9%, signal=57%	H3C8/H3C2/H3C14/H3C15/IRS1/H3C12/JAK3/H3C4/H3C7/H3C10/H3C1/H3C3/IRS2/IL7R/H3C13/SOCS2/H3C11
GO:0001775	cell activation	998	-0.335663	-1.43046	1.38685e-05	0.000470345	0.000352359	1369	tags=18%, list=9%, signal=18%	GSN/TRAF6/INPP5D/TCIRG1/CLPTM1/GNAQ/PIK3CG/SERPINB6/FYN/PRKAR1A/MICB/GPR137B/DPP4/IL18R1/LAMTOR1/TCF3/HGSNAT/DMTN/DOK3/MICA/PSMD13/TSPAN14/RAB29/SIRPA/PKN1/TNFSF18/GALNS/SPINK5/ZBTB7A/LYL1/HEXB/VAV2/BAX/F2R/TNFSF9/TNFRSF14/CARD11/PLD1/RHOG/YES1/COMMD9/DPP7/PTPN22/RPS3/MAPK1/ATP6V0C/LAMP2/TMEM179B/CD46/ARSA/SOX13/ACTG1/CD81/FIBP/VAMP8/ITPKB/RAB3D/GLB1/CAMK4/ANO6/GSTP1/SRC/TGFB1/NBEAL2/ADORA2A/CD27…
GO:0006336	DNA replication-independent nucleosome assembly	52	0.645234	2.04955	1.52396e-05	0.000506168	0.000379197	4080	tags=75%, list=27%, signal=55%	KNL1/NPM1/H4C4/H4C14/HJURP/H3-3B/CENPI/CENPU/H4C6/CENPO/CENPH/CENPK/CENPQ/MIS18BP1/IPO4/H4C2/H4C8/ITGB3BP/ASF1B/SMARCA5/MIS18A/OIP5/CENPA/CENPN/RBBP7/H4C13/H4C9/CENPM/CENPP/H4C3/CENPL/CENPW/RUVBL1/HAT1/ASF1A/CENPC/NASP/H4C11/H3-3A
GO:0034080	CENP-A containing nucleosome assembly	42	0.675871	2.05574	1.53075e-05	0.000506168	0.000379197	4049	tags=79%, list=27%, signal=58%	KNL1/NPM1/H4C4/H4C14/HJURP/CENPI/CENPU/H4C6/CENPO/CENPH/CENPK/CENPQ/MIS18BP1/H4C2/H4C8/ITGB3BP/SMARCA5/MIS18A/OIP5/CENPA/CENPN/RBBP7/H4C13/H4C9/CENPM/CENPP/H4C3/CENPL/CENPW/RUVBL1/CENPC/NASP/H4C11
GO:0061641	CENP-A containing chromatin organization	42	0.675871	2.05574	1.53075e-05	0.000506168	0.000379197	4049	tags=79%, list=27%, signal=58%	KNL1/NPM1/H4C4/H4C14/HJURP/CENPI/CENPU/H4C6/CENPO/CENPH/CENPK/CENPQ/MIS18BP1/H4C2/H4C8/ITGB3BP/SMARCA5/MIS18A/OIP5/CENPA/CENPN/RBBP7/H4C13/H4C9/CENPM/CENPP/H4C3/CENPL/CENPW/RUVBL1/CENPC/NASP/H4C11
GO:0045637	regulation of myeloid cell differentiation	207	0.439552	1.73351	1.56789e-05	0.000512635	0.000384041	1682	tags=29%, list=11%, signal=27%	FBN1/INHBA/LOX/PRKDC/HMGB1/RASSF2/KITLG/CDK6/ETS1/HIF1A/NOTCH2/UBASH3B/H3C8/H3C2/H3C14/H3C15/JAG1/RUNX1/SFRP1/RB1/H4C4/H4C14/H3C12/CBFB/TRIB1/FSTL3/NCAPG2/FOS/H3-3B/H3C4/PPARGC1B/HMGB2/MYC/H3C7/MYL9/LIF/H3C10/LEF1/LRRC17/H3C1/H3C3/CUL4A/ZBTB16/H4C6/CA2/NFKBIA/ZBTB46/H3C13/ZFP36/MED1/PURB/PRMT1/B2M/TMEM64/H3C11/KLF10/AGO3/HSPA9/ACIN1/CEBPB/DCSTAMP
GO:0006405	RNA export from nucleus	133	0.50811	1.89571	1.58095e-05	0.000512635	0.000384041	4212	tags=46%, list=28%, signal=34%	NUP58/EIF5A/NPM1/NUP188/XPOT/NDC1/XPO1/NUP155/SRSF1/NUP205/HNRNPA1/ABCE1/RAN/PCID2/AGFG1/SRSF3/NUP153/SEH1L/NUP107/EIF4E/NOP9/SRSF7/NUP210/NUP93/SMG1/XPO5/NUP43/NUP160/SRSF2/NCBP1/SRSF6/NUP214/CPSF2/NUP54/KHDRBS1/DHX9/TPR/HNRNPA2B1/NMD3/SRSF4/CHTOP/RNPS1/NUP88/NSUN2/DDX39B/NUP35/NUP37/POLDIP3/NUP133/FYTTD1/CPSF3/SRRM1/CPSF6/WDR33/ALKBH5/IWS1/RBM8A/SRSF9/MCM3AP/RRS1/AAAS
GO:0033047	regulation of mitotic sister chromatid segregation	42	0.675258	2.05387	1.58906e-05	0.000512635	0.000384041	1689	tags=50%, list=11%, signal=45%	CENPF/CCNB1/BUB1B/PTTG1/DUSP1/BUB1/KNTC1/TRIP13/TTK/RAD21/SPDL1/NDC80/MAD2L1/PLK1/CDC20/PCID2/ZWINT/FBXO5/AURKB/ATM/CDK5RAP2
GO:0006338	chromatin remodeling	189	0.454519	1.76781	1.65968e-05	0.000531099	0.000397873	2670	tags=37%, list=17%, signal=31%	HMGA2/ACTB/KNL1/HNRNPC/MYSM1/NPM1/H3C8/ANP32E/CHD8/H3C2/H3C14/H3C15/RB1/H4C4/H4C14/H3C12/HELLS/TET1/DNMT1/HJURP/H3-3B/H3C4/CENPI/HMGA1/MYC/CENPU/H3C7/H3C10/KDM5C/H3C1/H3C3/SOX9/H4C6/CHD4/DR1/JARID2/H3C13/CENPO/SATB2/H3C11/SMARCA2/CENPH/CENPK/CENPQ/PBRM1/MIS18BP1/CENPV/SMCHD1/KDM4C/KDM6A/HCFC1/H4C2/SUV39H2/SETDB2/PSME4/MPHOSPH8/BAZ1A/H4C8/TRIM28/ITGB3BP/CHD1L/SMARCA5/MIS18A/CDKN2A/TOP1/OIP5/RUVBL2…
GO:0097549	chromatin organization involved in negative regulation of transcription	127	0.518448	1.92251	1.68386e-05	0.000534524	0.000400439	2721	tags=43%, list=18%, signal=35%	HMGA2/HMGB1/H1-5/ATAD2/H3C8/H1-2/H3C2/H3C14/H3C15/H1-3/H4C4/H4C14/H3C12/RIF1/HELLS/TET1/DNMT1/H3-3B/H3C4/HMGA1/H3C7/H3C10/H3C1/H3C3/H4C6/H2AZ1/DOT1L/H2AC13/H3C13/H2AC8/H1-4/H1-1/H2AC18/MACROH2A2/H3C11/H2AZ2/CENPV/SMCHD1/H2AC11/H2AX/H4C2/SETDB2/MPHOSPH8/H4C8/TRIM28/H2AC4/SMARCA5/CDKN2A/CDC45/H2AC12/H2AC21/KCNQ1OT1/TPR/EZH2
GO:0061458	reproductive system development	295	0.40122	1.64151	1.77546e-05	0.000559129	0.000418872	2793	tags=42%, list=18%, signal=35%	INHBA/STC1/MMP14/WNT5A/KITLG/ADAM19/HIF1A/RPS6/TGFB2/NOTCH2/TNC/ARID5B/PDGFB/TGFBR1/GJA1/NRIP1/VEGFA/BRCA2/PHLDA2/SFRP1/ADAMTS1/HSD17B2/JUNB/BIRC6/CITED2/HMGCS1/PLK4/FSTL3/E2F7/RHOBTB3/SGPL1/TNFSF10/SOCS3/ZFX/FOXC1/H3-3B/KIF18A/PRDX3/RBPJ/HMGB2/STC2/DCN/LIF/MAP2K1/HEY1/SIX4/SLIT2/IGF2/SALL1/LEF1/EREG/BRIP1/FANCA/PDGFRB/SOX9/PCDH12/FOXF2/RRM1/LHX1/TBX3/PTPN11/FEM1B/GLI2/NUP107/UBE3A/MED1/PTCH1/MYO…
GO:0014070	response to organic cyclic compound	655	0.328039	1.44496	1.82805e-05	0.000571158	0.000427884	2903	tags=33%, list=19%, signal=28%	CCN2/ANGPT2/INHBA/LOX/STC1/LDHA/RGS4/HMGB1/ERRFI1/EGFR/MMP14/ETS1/ACTB/YAP1/TGFB2/TNC/PDGFB/CCNB1/KLF9/DDX21/IGFBP5/SNAI2/TGFBR1/DSG2/PAPPA/GJA1/CCNA2/SPARC/NRIP1/NPM1/AHR/GNG2/PMEPA1/EGR1/RUNX1/SFRP1/PLIN2/CLDN1/DUSP1/ASNS/CBFB/ATP2B1/HMGCS1/MTAP/ITGA2/CYP1B1/COL1A1/OPA1/FAM107A/ABCC4/CALM1/UBR5/FOS/PRMT5/ACSL1/FOXF1/PPARGC1B/KIF18A/IRAK3/UFM1/THBD/P2RY1/FOSB/HMGB2/ACTR2/STC2/BRCA1/NR3C1/ABCD3/P…
GO:0002366	leukocyte activation involved in immune response	517	-0.383186	-1.5667	1.96136e-05	0.000608021	0.0004555	1392	tags=19%, list=9%, signal=18%	PARP3/GSN/TCIRG1/PIK3CG/SERPINB6/IL18R1/LAMTOR1/HGSNAT/DOK3/PSMD13/TSPAN14/SIRPA/TNFSF18/GALNS/HEXB/PLD1/RHOG/COMMD9/DPP7/MAPK1/ATP6V0C/LAMP2/TMEM179B/CD46/ARSA/CD81/VAMP8/RAB3D/GLB1/ANO6/GSTP1/TGFB1/NBEAL2/COPB1/ATP6AP2/CYSTM1/PRKCE/GATA3/TMEM98/HPSE/CD68/RAB5B/ST3GAL1/PTPRB/RAB6A/CD55/EEF1A1/AGPAT2/FUCA1/TOLLIP/CEACAM1/PTGER4/GM2A/DNAJC5/DOCK10/SVIP/CTSZ/BRI3/AP2A2/CANT1/CAPN1/VAT1/MFNG/CPPED1/…
GO:0010506	regulation of autophagy	302	-0.424734	-1.6608	2.03009e-05	0.000624451	0.000467808	2539	tags=33%, list=17%, signal=28%	ATG101/DAPK3/TMEM39B/CDK5/DDIT3/TRIM38/NOD1/KDM4A/TMEM150C/CAPNS1/CPTP/BOK/DHRSX/WDR6/RNF41/SMCR8/SLC38A9/TBC1D14/RRAGB/PHF23/ATP6V0D1/LRRK2/EXOC4/VPS26A/RASIP1/TRIM68/PLK3/FEZ1/RMC1/AMBRA1/TIGAR/TRIM6/MID2/FLCN/NRBP2/RPTOR/TLK2/SH3BP4/SESN1/TRIM65/MAPK3/TRIM34/GPR137/EEF1A2/TSC2/RALB/GPR137B/LAMTOR1/PIP4K2A/LARP1/USP36/ATP6V1B2/ATP6V1C1/ATF6/SPTLC2/FBXW7/FBXL2/SH3GLB1/PTPN22/VPS13C/ATP6V0C/NEDD4…
GO:1901987	regulation of cell cycle phase transition	409	0.366458	1.55277	2.12058e-05	0.000647266	0.0004849	2750	tags=30%, list=18%, signal=25%	HMGA2/PRKDC/ANLN/EGFR/TPX2/CDK6/CENPF/TUBB/CCNB1/HSP90AA1/TUBB4B/RGCC/NPM1/CENPE/PSME1/TFDP1/BUB1B/HAUS6/RB1/CDK1/DUSP1/BUB1/KNTC1/ADAMTS1/TRIP13/TTK/DTL/HMMR/CDKN2B/PLK4/E2F7/ATAD5/FAM107A/KIF14/CCND2/RAD21/SPDL1/NDC80/DLGAP5/CLSPN/ALMS1/CDC6/PSMD2/MAD2L1/PBX1/PLK1/UBE2C/GTSE1/BRCA1/TICRR/ZNF655/AURKA/CDC20/TMOD3/PCID2/DBF4/NBN/ZWINT/PSMB5/CDC27/CUL4A/PSME2/CENPJ/MDM4/CNOT1/CLASP1/FBXO5/TOPBP1/N…
GO:0072001	renal system development	238	0.4274	1.72034	2.34076e-05	0.000709018	0.000531162	2320	tags=40%, list=15%, signal=34%	COL4A1/CD34/ANGPT2/FBN1/ITGA3/WNT5A/CENPF/ACE/YAP1/TGFB2/NOTCH2/GREM1/ARID5B/PDGFB/TGFBR1/VEGFA/EGR1/NF1/JAG1/SFRP1/SPRY1/BICC1/ADAMTS1/SDC4/DYNC2H1/CD24/FRAS1/FSTL3/SGPL1/LAMA5/FOXC1/FOXF1/MYO1E/LRP4/PBX1/FAT4/MYC/DCN/LIF/PPAT/SIX4/SLIT2/SALL1/SOX11/SMAD7/PDGFRB/SOX9/ZBTB16/PTK7/HAS2/SMAD3/CA2/LHX1/PROM1/GLI2/NUP107/PAX8/PTCH1/HPGD/MYOCD/SIX1/SMO/WNT7B/HEYL/ID3/FOXD1/MMP9/PAX2/HNF1B/PDGFRA/VANGL…
GO:1901990	regulation of mitotic cell cycle phase transition	383	0.375296	1.58187	2.37406e-05	0.000713658	0.000534638	2983	tags=33%, list=20%, signal=27%	HMGA2/PRKDC/ANLN/EGFR/TPX2/CDK6/CENPF/TUBB/CCNB1/HSP90AA1/TUBB4B/RGCC/CENPE/PSME1/TFDP1/BUB1B/HAUS6/RB1/CDK1/DUSP1/BUB1/KNTC1/ADAMTS1/TRIP13/TTK/DTL/HMMR/CDKN2B/PLK4/E2F7/FAM107A/KIF14/CCND2/RAD21/SPDL1/NDC80/DLGAP5/CLSPN/ALMS1/CDC6/PSMD2/MAD2L1/PBX1/PLK1/UBE2C/GTSE1/BRCA1/TICRR/ZNF655/AURKA/CDC20/TMOD3/PCID2/NBN/ZWINT/PSMB5/CDC27/CUL4A/PSME2/CENPJ/MDM4/CNOT1/CLASP1/FBXO5/TOPBP1/NEDD1/ESPL1/PRMT1…
GO:0048863	stem cell differentiation	209	0.425123	1.67952	2.47983e-05	0.000739848	0.000554258	2200	tags=33%, list=14%, signal=29%	FN1/A2M/HMGA2/PRKDC/KITLG/ACE/HIF1A/YAP1/TGFB2/GREM1/SNAI2/SEMA7A/SEMA5A/PSME1/JAG1/RUNX1/SFRP1/CDH2/CBFB/MLLT3/N4BP2L2/LAMA5/FOXC1/EDNRA/SEMA6A/PSMD2/SEMA3G/RBPJ/BMPR1A/ZNF281/LIF/SOX11/FZD1/PSMB5/PSME2/NOLC1/SOX9/SEMA6D/SEMA3C/MSX1/JARID2/TBX2/CORO1C/XRCC5/RBM24/TBX1/DHX36/MYOCD/SMO/PSMD14/METTL3/HSPA9/ERCC2/NUDT21/PAX2/PDGFRA/REST/PSMA4/SMAD4/SEMA3E/OSR1/RET/TWIST1/UFL1/PSME4/EFNB1/PSMB2/LRP6/…
GO:0048608	reproductive structure development	292	0.402772	1.64441	2.52375e-05	0.00074264	0.000556349	2793	tags=42%, list=18%, signal=35%	INHBA/STC1/MMP14/WNT5A/KITLG/ADAM19/HIF1A/RPS6/TGFB2/NOTCH2/TNC/ARID5B/PDGFB/TGFBR1/GJA1/NRIP1/VEGFA/BRCA2/PHLDA2/SFRP1/ADAMTS1/HSD17B2/JUNB/BIRC6/CITED2/HMGCS1/PLK4/FSTL3/E2F7/RHOBTB3/SGPL1/TNFSF10/SOCS3/ZFX/FOXC1/H3-3B/KIF18A/PRDX3/RBPJ/HMGB2/STC2/DCN/LIF/MAP2K1/HEY1/SIX4/SLIT2/IGF2/SALL1/LEF1/EREG/BRIP1/FANCA/PDGFRB/SOX9/PCDH12/FOXF2/RRM1/LHX1/TBX3/PTPN11/FEM1B/GLI2/NUP107/UBE3A/MED1/PTCH1/MYO…
GO:0071345	cellular response to cytokine stimulus	807	0.316542	1.40977	2.53072e-05	0.00074264	0.000556349	2228	tags=28%, list=15%, signal=25%	FN1/MT2A/AKAP12/LOX/TUBA1B/COL1A2/HMGB1/TFRC/WNT5A/OSMR/MCL1/HIF1A/ITGA4/YAP1/CXCL8/GAPDH/TIMP1/HLA-B/ACTN4/F2RL1/ARID5B/PDGFB/CD44/SAMHD1/HSP90AA1/LEPR/GFPT2/IL1R1/VEGFA/MAOA/GBP4/PXDN/EGR1/H3C8/PSME1/SOD2/H3C2/PTPN13/H3C14/H3C15/RUNX1/SFRP1/IL4R/IRS1/CLDN1/DUSP1/TNFRSF19/TNFAIP3/ADAM23/LIFR/H3C12/ADAMTS12/RIF1/HK2/CBFB/JUNB/ATIC/VEGFC/IL6ST/CD24/MTAP/VCAM1/IFNGR1/COL1A1/XAF1/ASAH1/IL1RAP/LMNB1/…
GO:0071166	ribonucleoprotein complex localization	126	0.501635	1.86185	2.54534e-05	0.00074264	0.000556349	4212	tags=44%, list=28%, signal=32%	NUP58/EIF5A/NPM1/NUP188/XPOT/NDC1/XPO1/NUP155/SRSF1/NUP205/ABCE1/RAN/PCID2/AGFG1/SRSF3/NUP153/SEH1L/NUP107/EIF4E/NOP9/SRSF7/NUP210/NUP93/SMG1/NUP43/NUP160/SRSF2/NCBP1/SRSF6/NUP214/CPSF2/NUP54/TPR/HNRNPA2B1/NMD3/SRSF4/CHTOP/RNPS1/NUP88/NSUN2/DDX39B/NUP35/NUP37/POLDIP3/NUP133/FYTTD1/CPSF3/SRRM1/WDR33/ALKBH5/IWS1/RBM8A/SRSF9/MCM3AP/RRS1/AAAS
GO:0003401	axis elongation	20	0.787824	2.03555	2.58127e-05	0.000747626	0.000560085	2523	tags=80%, list=17%, signal=67%	WNT5A/YAP1/TNC/SFRP1/SPRY1/SIX4/SOX9/SPRY2/PTK7/MED1/SIX1/FGF1/TRIM28/LRP6/RDH10/SHH
GO:0071426	ribonucleoprotein complex export from nucleus	125	0.501771	1.86458	2.62008e-05	0.000753368	0.000564386	4212	tags=45%, list=28%, signal=33%	NUP58/EIF5A/NPM1/NUP188/XPOT/NDC1/XPO1/NUP155/SRSF1/NUP205/ABCE1/RAN/PCID2/AGFG1/SRSF3/NUP153/SEH1L/NUP107/EIF4E/NOP9/SRSF7/NUP210/NUP93/SMG1/NUP43/NUP160/SRSF2/NCBP1/SRSF6/NUP214/CPSF2/NUP54/TPR/HNRNPA2B1/NMD3/SRSF4/CHTOP/RNPS1/NUP88/NSUN2/DDX39B/NUP35/NUP37/POLDIP3/NUP133/FYTTD1/CPSF3/SRRM1/WDR33/ALKBH5/IWS1/RBM8A/SRSF9/MCM3AP/RRS1/AAAS
GO:0040029	regulation of gene expression, epigenetic	188	0.44726	1.73866	2.6432e-05	0.000754549	0.000565271	3170	tags=42%, list=21%, signal=34%	HMGB1/ACTB/H1-5/DDX21/ATAD2/H3C8/H1-2/H3C2/H3C14/H3C15/H1-3/H4C4/H4C14/H3C12/RIF1/XIST/DNMT1/H3-3B/H3C4/HMGA1/H3C7/BRCA1/IGF2/H3C10/H3C1/DEK/H3C3/H4C6/H2AZ1/JARID2/DOT1L/H2AC13/H3C13/H2AC8/H1-4/H1-1/H2AC18/MACROH2A2/H3C11/RLIM/METTL3/H2AZ2/SUZ12/TAF1B/CHEK1/SMCHD1/KDM1B/H2AC11/H2AX/H4C2/EP300/MPHOSPH8/H4C8/PADI2/H2AC4/RBM15/SMARCA5/POLR1E/SERTAD2/CDC45/CDCA4/EXOSC10/H2AC12/H2AC21/DNMT3B/TFAP2C/KC…
GO:0006974	cellular response to DNA damage stimulus	812	0.313021	1.3955	2.7685e-05	0.000784672	0.000587838	3098	tags=29%, list=20%, signal=25%	HMGA2/PRKDC/HMGB1/TOP2A/EGFR/MCL1/CBX5/HIPK2/PRRX1/YAP1/NUCKS1/PARP4/CCNB1/SPRED1/CD44/SUPT16H/SAMHD1/MAP3K20/SNAI2/SPRED2/RGCC/NPM1/BRCA2/NUAK1/UBA1/SMC1A/TFDP1/MCM4/PTTG1/H4C4/CDK1/DYRK2/H4C14/FOXM1/TRIP13/RIF1/UHRF1/DTL/E2F7/ATAD5/TRRAP/MMS22L/UBR5/PDS5B/CXCL12/RAD21/FANCD2/ESCO2/USP10/CLSPN/MCM6/HUWE1/SMYD2/PLK1/MIF/HMGB2/ACTR2/MYC/GTSE1/BRCA1/TICRR/AURKA/POLQ/FANCI/HERC2/KIF22/BRIP1/TNFRSF1B…
GO:0060968	regulation of gene silencing	132	0.489483	1.81972	2.79832e-05	0.0007875	0.000589957	2741	tags=42%, list=18%, signal=35%	EGFR/NUP58/H1-5/ATAD2/H3C8/H1-2/H3C2/H3C14/H3C15/NUP188/NDC1/H1-3/H4C4/H4C14/NUP155/H3C12/NUP205/H3-3B/H3C4/HMGA1/H3C7/MAP2K1/PPP3CA/H3C10/H3C1/H3C3/NCOR1/H4C6/NUP153/SEH1L/POLR2A/H3C13/NUP107/ZFP36/H1-4/H1-1/NUP210/MYOCD/H3C11/AGO2/NUP93/PPARG/XPO5/NUP43/NUP160/H4C2/MYCN/H4C8/CDK2/NUP214/CDC45/NUP54/IL6/DHX9/TPR/AJUBA
GO:0034097	response to cytokine	875	0.311823	1.3949	2.94659e-05	0.000823385	0.00061684	2228	tags=28%, list=15%, signal=25%	FN1/MT2A/AKAP12/LOX/TUBA1B/COL1A2/HMGB1/TFRC/WNT5A/OSMR/MCL1/ETS1/HIF1A/ITGA4/YAP1/CXCL8/GAPDH/TIMP1/HLA-B/ACTN4/F2RL1/ARID5B/PDGFB/CD44/SAMHD1/HSP90AA1/LEPR/GFPT2/SPARC/IL1R1/VEGFA/MAOA/GBP4/PXDN/EGR1/H3C8/PSME1/SOD2/H3C2/PTPN13/H3C14/H3C15/RUNX1/SFRP1/IL4R/IRS1/CLDN1/DUSP1/TNFRSF19/TNFAIP3/COL3A1/ADAM23/SHMT2/LIFR/H3C12/ADAMTS12/RIF1/HK2/CBFB/JUNB/ATIC/VEGFC/CD274/IL6ST/CD24/MTAP/VCAM1/IFNGR1/C…
GO:0045787	positive regulation of cell cycle	315	0.389872	1.6102	3.14106e-05	0.00087159	0.000652953	2750	tags=36%, list=18%, signal=30%	CCN2/HMGA2/EGFR/WNT5A/TGFB2/NUSAP1/PDGFB/CCNB1/MAP3K20/ECT2/RGCC/NPM1/BRCA2/CIT/RACGAP1/TFDP1/KIF23/KIF20B/RB1/CDK1/ADAMTS1/ASNS/DTL/CITED2/PKP4/PLK4/INSR/E2F7/ATAD5/SPAG5/KIF14/CCND2/RAD21/NDC80/DLGAP5/CDC6/MAD2L1/PBX1/MIF/UBE2C/GTSE1/BRCA1/AURKA/FAP/TMOD3/CKS2/IGF2/EREG/PCID2/DBF4/PHIP/CDC27/CUL4A/PDGFRB/CENPJ/SMC5/MDM4/CNOT1/MSX1/IL1B/FBXO5/RPS15A/TBX3/PTPN11/RAD51AP1/EIF4E/ESPL1/MED1/PRMT1/AP…
GO:0042119	neutrophil activation	373	-0.402227	-1.58952	3.44905e-05	0.000944309	0.00070743	1369	tags=20%, list=9%, signal=19%	GSN/TCIRG1/SERPINB6/LAMTOR1/HGSNAT/DOK3/PSMD13/TSPAN14/SIRPA/GALNS/HEXB/PLD1/RHOG/COMMD9/DPP7/MAPK1/ATP6V0C/LAMP2/TMEM179B/ARSA/VAMP8/RAB3D/GLB1/ANO6/GSTP1/NBEAL2/COPB1/ATP6AP2/CYSTM1/HPSE/CD68/RAB5B/PTPRB/RAB6A/CD55/EEF1A1/AGPAT2/FUCA1/TOLLIP/CEACAM1/GM2A/DNAJC5/SVIP/CTSZ/BRI3/AP2A2/CANT1/CAPN1/VAT1/CPPED1/MME/LGALS3/SPTAN1/CTSB/STING1/DNASE1L1/GAA/QSOX1/TMBIM1/HLA-C/GNS/GRN/CTSD/SDCBP/CTSA/STOM…
GO:0006897	endocytosis	440	-0.383928	-1.54866	3.45073e-05	0.000944309	0.00070743	1966	tags=24%, list=13%, signal=22%	FLOT1/ITSN2/TRIP10/SH3GL2/LDLRAP1/APLP1/CLIP3/BMP2K/WASF1/LRRK2/NUMB/SSC5D/CYTH2/FNBP1/APOL1/MRC2/REPS2/SYT1/LMBR1L/CALR/SCARF1/CLTA/AP1S1/SH3BP4/CD63/LY75/ACKR4/SYNJ1/MAPK3/SH3GL1/RAMP2/CACNG8/FCHO2/GSN/ABCA7/CLCN3/PIK3CG/TSC2/NLGN4Y/VPS28/TSG101/RALBP1/EEA1/LDLRAD3/CARMIL1/FNBP1L/RHOG/ATP9A/MAPK1/NEDD4/DPYSL2/NPC1/CFI/CD81/CTTN/ANKRD13B/BIN1/ANO6/SRC/INPPL1/M6PR/ABCA2/TGFBR2/GRB2/CLU/RAB5B/MARC…
GO:0002443	leukocyte mediated immunity	538	-0.370699	-1.51529	3.56348e-05	0.000968088	0.000725244	1392	tags=19%, list=9%, signal=18%	PARP3/GSN/TRAF6/INPP5D/TCIRG1/PIK3CG/SERPINB6/DDX58/IL18R1/LAMTOR1/HGSNAT/DOK3/MICA/PSMD13/TSPAN14/SIRPA/GALNS/HEXB/C1RL/PLD1/RHOG/COMMD9/DPP7/MAPK1/ATP6V0C/LAMP2/TMEM179B/CD46/ARSA/CFI/LYST/CD81/VAMP8/RAB3D/GLB1/MAVS/ANO6/GSTP1/TGFB1/NBEAL2/COPB1/ATP6AP2/CYSTM1/GATA3/CLU/HPSE/CD68/RAB5B/PTPRB/RAB6A/CD55/EEF1A1/AGPAT2/FUCA1/TOLLIP/CEACAM1/GM2A/DNAJC5/SVIP/CTSZ/BRI3/HLA-E/AP2A2/CANT1/CAPN1/STX7/VA…
GO:0007272	ensheathment of neurons	99	-0.566005	-1.93664	3.61081e-05	0.000968088	0.000725244	1544	tags=27%, list=10%, signal=25%	EIF2B2/ACER3/SBF2/DHH/B4GALT6/HEXB/ITGB4/ABCA2/TMEM98/SIRT2/CLU/MARVELD1/ARHGEF10/CNTNAP1/WASF3/SCN8A/RARB/B4GALT5/EPB41L3/DLG1/JAM3/ADGRG6/CLDN11/TNFRSF21/MALL/CD9/PMP22
GO:0008366	axon ensheathment	99	-0.566005	-1.93664	3.61081e-05	0.000968088	0.000725244	1544	tags=27%, list=10%, signal=25%	EIF2B2/ACER3/SBF2/DHH/B4GALT6/HEXB/ITGB4/ABCA2/TMEM98/SIRT2/CLU/MARVELD1/ARHGEF10/CNTNAP1/WASF3/SCN8A/RARB/B4GALT5/EPB41L3/DLG1/JAM3/ADGRG6/CLDN11/TNFRSF21/MALL/CD9/PMP22
GO:0000086	G2/M transition of mitotic cell cycle	240	0.420047	1.68929	3.8212e-05	0.00101762	0.000762349	3035	tags=34%, list=20%, signal=28%	HMGA2/TPX2/CENPF/TUBB/CCNB1/HSP90AA1/CCNA2/TUBB4B/PSME1/HAUS6/CDK1/FBXL3/FOXM1/DTL/HMMR/CDKN2B/PLK4/CALM1/KIF14/RAD21/CCNB2/CLSPN/ALMS1/MELK/CDC6/ABCB1/PSMD2/PBX1/PLK1/SKP2/BRCA1/TICRR/AURKA/MASTL/NBN/PSMB5/PSME2/CENPJ/PPP1R12A/CLASP1/FBXO5/TOPBP1/PPP1CB/NEDD1/BLM/PSMD14/NEK2/CHEK1/AURKB/BORA/ATM/CDK5RAP2/PSMA4/NES/CEP152/NAE1/DYNC1H1/PSME4/CNTRL/CDC25C/CEP192/PSMB2/TAF2/BACH1/CDK2/CCP110/PSMD1/T…
GO:0051028	mRNA transport	142	0.47528	1.7757	3.84964e-05	0.00101836	0.000762904	4212	tags=43%, list=28%, signal=31%	NUP58/EIF5A/NUP188/NDC1/XPO1/NUP155/SRSF1/NUP205/HNRNPA1/AHCTF1/PCID2/AGFG1/SRSF3/KIF5C/NUP153/SEH1L/NUP107/ZFP36/EIF4E/SRSF7/NUP210/NUP93/SMG1/NUP43/NUP160/IGF2BP3/SRSF2/EIF5A2/NCBP1/SRSF6/NUP214/CPSF2/NUP54/DHX9/TPR/HNRNPA2B1/SRSF4/CHTOP/RNPS1/FMR1/NUP88/NSUN2/DDX39B/PARP11/NUP35/NUP37/UPF3A/POLDIP3/NUP133/FYTTD1/CPSF3/SRRM1/NCBP3/WDR33/BICD2/ALKBH5/IWS1/RBM8A/SRSF9/MCM3AP/AAAS
GO:0003006	developmental process involved in reproduction	614	0.33685	1.47529	3.91798e-05	0.00102957	0.000771306	2793	tags=30%, list=18%, signal=26%	ANGPT2/INHBA/STC1/PRKDC/MMP14/WNT5A/KITLG/ADAM19/ACE/HIF1A/RPS6/TGFB2/KNL1/NOTCH2/TNC/ARID5B/PDGFB/CCNB1/TGFBR1/GJA1/NRIP1/VEGFA/BRCA2/RACGAP1/PHLDA2/SFRP1/NDC1/PTTG1/ADAMTS1/TRIP13/HSD17B2/PHC2/JUNB/BIRC6/KATNAL1/CITED2/HMGCS1/PLK4/FSTL3/E2F7/ETV5/RHOBTB3/SGPL1/TNFSF10/SOCS3/ZFX/FOXC1/H3-3B/KIF18A/DIAPH2/PRDX3/RBPJ/CENPI/PBX1/HMGB2/BMPR1A/STC2/AURKA/DCN/LIF/MAP2K1/HEY1/SIX4/SLIT2/IGF2/SALL1/LEF1…
GO:0051054	positive regulation of DNA metabolic process	178	0.451871	1.73397	3.97796e-05	0.00103846	0.000777962	2903	tags=38%, list=19%, signal=31%	PRKDC/HMGB1/TFRC/EGFR/GREM1/PDGFB/HSP90AA1/RGCC/FOXM1/RIF1/CCT4/USP9X/HNRNPA1/ACTR2/MYC/CCT5/BRCA1/CCT2/PTGES3/RFC3/NBN/HGF/CCT8/PDGFRB/UBE2V2/SHLD2/GNL3/RAD51AP1/XRCC5/PARP1/DHX36/NEK2/ERCC2/AURKB/ATM/SMCHD1/NEK7/DTX3L/DDX11/NSD2/OTUD4/UBE2N/MGMT/PPARGC1A/HNRNPD/H2AX/PKIB/PCNA/CCT6A/TRIM28/ARID2/MAPKAPK5/DKC1/FANCB/SLF1/CCT7/APLF/NAF1/IL6/DHX9/TCP1/MRE11/RNF168/HNRNPA2B1/USP7/WRN/PAK3
GO:0034502	protein localization to chromosome	89	0.538477	1.89574	4.23827e-05	0.00109918	0.000823451	3684	tags=54%, list=24%, signal=41%	KNL1/H1-5/BRCA2/BUB1B/RB1/CDK1/CHAMP1/TTK/CCT4/RAD21/SPDL1/ESCO2/NDC80/PLK1/ZWILCH/CCT5/CCT2/CCT8/SMC5/GNL3/XRCC5/HASPIN/MACROH2A2/MCM8/CENPQ/AURKB/ATM/CCT6A/CDCA5/DKC1/SLF1/CCT7/MTBP/RUVBL2/TCP1/EZH2/CENPA/XRCC4/BUB3/RCC2/SLF2/CDT1/CTCF/ATR/TERF1/NIPBL/MSH2/CCT3
GO:0006396	RNA processing	965	0.301288	1.35757	4.53414e-05	0.00116393	0.000871958	5032	tags=41%, list=33%, signal=29%	PRKDC/EGFR/RPS6/CCNB1/DDX21/HNRNPC/PSIP1/ZC3H13/RBPMS/DIS3/PAN3/NCL/SRSF1/URB1/MDN1/UTP20/RPS17/PRMT5/PRPF8/RPS2/RNU2-1/RBM26/SF3B3/HNRNPA1/TRA2B/HNRNPA3/INTS6/INTS1/HNRNPR/SNORD17/RRP15/RPL10A/KARS1/MAP2K1/PPP3CA/WDR36/RPS8/SAP18/MAK16/SRSF3/HNRNPK/RPL5/HNRNPL/NOLC1/NCOR1/RPL7L1/TMTC1/NOP58/HNRNPH3/SNRNP200/HEATR1/PTBP3/WDR43/RBM23/SCARNA10/SCARNA5/EXOSC8/SON/TSR1/POLR2A/SMAD3/MTREX/RPL27/GTF2H3…
GO:0000724	double-strand break repair via homologous recombination	131	0.488327	1.81689	4.54659e-05	0.00116393	0.000871958	4921	tags=59%, list=32%, signal=40%	NUCKS1/SAMHD1/BRCA2/MCM4/RIF1/MMS22L/RAD21/MCM6/ACTR2/BRCA1/POLQ/NBN/SHLD2/SMC5/XRCC2/RAD51AP1/MCM5/BLM/RFWD3/PARP1/PSMD14/CGAS/MCM8/MCM2/LIG3/PARPBP/CHEK1/ATM/SMCHD1/RAD54L/FEN1/RBBP8/UBE2N/REC8/H2AX/RAD54B/MCM3/MCM7/ARID2/GINS4/RMI1/FANCB/CDC45/GEN1/RECQL4/SFPQ/MRE11/WRN/TIMELESS/MEIOB/MORF4L1/RAD51/GINS2/KLHL15/MAGEF1/NIPBL/CDC7/FANCM/NSMCE1/SMC6/SLX4/AUNIP/KDM1A/RMI2/HUS1/HELB/WRAP53/FUS/RPA1…
GO:0044839	cell cycle G2/M phase transition	258	0.415257	1.67397	4.65886e-05	0.00118043	0.00088432	3035	tags=33%, list=20%, signal=27%	HMGA2/TPX2/CENPF/TUBB/CCNB1/HSP90AA1/CCNA2/TUBB4B/NPM1/PSME1/HAUS6/CDK1/FBXL3/FOXM1/DTL/HMMR/CDKN2B/PLK4/ATAD5/CALM1/KIF14/RAD21/CCNB2/CLSPN/ALMS1/MELK/CDC6/ABCB1/PSMD2/PBX1/PLK1/GTSE1/SKP2/BRCA1/TICRR/AURKA/MASTL/NBN/PSMB5/PSME2/CENPJ/PPP1R12A/CLASP1/FBXO5/TOPBP1/PPP1CB/NEDD1/BLM/PSMD14/NEK2/CHEK1/AURKB/BORA/ATM/CDK5RAP2/PSMA4/NES/CEP152/NAE1/DYNC1H1/PSME4/CNTRL/CDC25C/CEP192/PSMB2/TAF2/BACH1/CD…
GO:0006520	cellular amino acid metabolic process	267	0.403168	1.62587	4.68269e-05	0.00118043	0.00088432	4252	tags=41%, list=28%, signal=30%	PSAT1/IARS1/GFPT2/PSME1/ODC1/ASNS/SHMT2/AZIN1/MTAP/SMS/DARS1/TARS1/PSMD2/PFAS/KARS1/PPAT/SERINC5/NQO1/PSMB5/PSME2/PPA1/ATF4/GART/YARS1/LARS1/DHFR/CTPS1/GCSH/CAD/PHGDH/VARS1/MARS1/GARS1/MCCC2/MTHFD1/PSMD14/CBS/FARSB/GCLM/SLC16A2/AARS1/CARS2/DARS2/PSMA4/FOLH1/DDAH1/EPRS1/PSME4/CARNMT1/PSMB2/MRI1/EEF1E1/GFPT1/PSMD1/NARS1/DLD/AADAT/SLC7A11/GOT1/EARS2/SLC7A7/NIT2/PSMB9/BLMH/PSMD11/GMPS/PSMD3/SLC39A8/A…
GO:0006664	glycolipid metabolic process	96	-0.551648	-1.86823	4.76816e-05	0.00118043	0.00088432	2871	tags=44%, list=19%, signal=36%	PIGQ/B3GALT4/PIGG/ST6GALNAC3/PIGT/NAGA/ITGB8/CPTP/CERK/PIGZ/STS/GBA2/ST6GALNAC4/SUMF2/NEU1/HEXA/GLTP/B3GALT2/ST3GAL6/B4GALT6/PGAP2/HEXB/BAX/ESYT1/SUMF1/GAL3ST4/ARSA/GLB1/ABCA2/ST3GAL1/GBGT1/FUCA1/PGAP1/GM2A/ST8SIA6/KIT/GBA/SMPD1/B4GALT5/ST3GAL5/CTSA/PSAP
GO:1903509	liposaccharide metabolic process	96	-0.551648	-1.86823	4.76816e-05	0.00118043	0.00088432	2871	tags=44%, list=19%, signal=36%	PIGQ/B3GALT4/PIGG/ST6GALNAC3/PIGT/NAGA/ITGB8/CPTP/CERK/PIGZ/STS/GBA2/ST6GALNAC4/SUMF2/NEU1/HEXA/GLTP/B3GALT2/ST3GAL6/B4GALT6/PGAP2/HEXB/BAX/ESYT1/SUMF1/GAL3ST4/ARSA/GLB1/ABCA2/ST3GAL1/GBGT1/FUCA1/PGAP1/GM2A/ST8SIA6/KIT/GBA/SMPD1/B4GALT5/ST3GAL5/CTSA/PSAP
GO:0006335	DNA replication-dependent nucleosome assembly	31	0.698521	1.97788	4.78955e-05	0.00118043	0.00088432	4049	tags=81%, list=27%, signal=59%	H3C8/H3C2/H4C4/H4C14/H3C12/H3C4/H3C7/H3C10/H3C1/H3C3/H4C6/H3C11/IPO4/H4C2/H4C8/ASF1B/H4C13/CHAF1B/H4C9/CHAF1A/H4C3/HAT1/ASF1A/NASP/H4C11
GO:0034723	DNA replication-dependent nucleosome organization	31	0.698521	1.97788	4.78955e-05	0.00118043	0.00088432	4049	tags=81%, list=27%, signal=59%	H3C8/H3C2/H4C4/H4C14/H3C12/H3C4/H3C7/H3C10/H3C1/H3C3/H4C6/H3C11/IPO4/H4C2/H4C8/ASF1B/H4C13/CHAF1B/H4C9/CHAF1A/H4C3/HAT1/ASF1A/NASP/H4C11
GO:0080135	regulation of cellular response to stress	604	0.33138	1.44714	4.86685e-05	0.00119208	0.000893047	2540	tags=28%, list=17%, signal=24%	CD34/CCN2/HMGA2/PRKDC/HMGB1/EGFR/WNT5A/RASSF2/CDK6/MCL1/HIPK2/HIF1A/NUP58/PRRX1/TGFB2/LRP1/F2RL1/SPRED1/CD44/MAP3K20/HSP90AA1/SNAI2/SPRED2/VEGFA/NPM1/PTPRS/NUAK1/SOD2/STK24/NUP188/SFRP1/NDC1/DUSP1/TNFRSF19/FOXM1/NUP155/USP13/RIF1/ENO1/PBK/OPA1/DNAJC3/NUP205/UBR5/FLT4/TMEM33/CXCL12/MET/SMYD2/MIF/HMGA1/ACTR2/BMPR1A/MYC/BRCA1/HSBP1/POLQ/PER1/MAP2K1/PTGES3/THY1/DEK/HGF/HNRNPK/CUL4A/UBE2V2/NCOR1/IER3/…
GO:0042552	myelination	97	-0.553621	-1.88046	5.22977e-05	0.00127311	0.000953753	1544	tags=27%, list=10%, signal=24%	EIF2B2/ACER3/SBF2/DHH/B4GALT6/HEXB/ITGB4/ABCA2/TMEM98/SIRT2/CLU/MARVELD1/ARHGEF10/CNTNAP1/WASF3/SCN8A/RARB/B4GALT5/EPB41L3/DLG1/JAM3/ADGRG6/TNFRSF21/MALL/CD9/PMP22
GO:0050657	nucleic acid transport	183	0.459422	1.77643	5.41143e-05	0.00130137	0.00097492	4212	tags=43%, list=28%, signal=31%	NUP58/EIF5A/NPM1/NUP188/XPOT/NDC1/XPO1/NUP155/SRSF1/NUP205/HNRNPA1/ABCE1/RAN/AHCTF1/PCID2/AGFG1/SRSF3/RFTN1/TOMM20/KIF5C/NUP153/SEH1L/NUP107/ZFP36/EIF4E/NOP9/SRSF7/NUP210/NUP93/SMG1/XPO5/NUP43/NUP160/RFTN2/IGF2BP3/SRSF2/PNPT1/EIF5A2/NCBP1/SRSF6/NUP214/CPSF2/NUP54/KHDRBS1/DHX9/TPR/SFPQ/HNRNPU/HNRNPA2B1/NMD3/SRSF4/CHTOP/RNPS1/FMR1/NUP88/NSUN2/DDX39B/PARP11/NUP35/NUP37/UPF3A/CKAP5/POLDIP3/NUP133/FYT…
GO:0050658	RNA transport	183	0.459422	1.77643	5.41143e-05	0.00130137	0.00097492	4212	tags=43%, list=28%, signal=31%	NUP58/EIF5A/NPM1/NUP188/XPOT/NDC1/XPO1/NUP155/SRSF1/NUP205/HNRNPA1/ABCE1/RAN/AHCTF1/PCID2/AGFG1/SRSF3/RFTN1/TOMM20/KIF5C/NUP153/SEH1L/NUP107/ZFP36/EIF4E/NOP9/SRSF7/NUP210/NUP93/SMG1/XPO5/NUP43/NUP160/RFTN2/IGF2BP3/SRSF2/PNPT1/EIF5A2/NCBP1/SRSF6/NUP214/CPSF2/NUP54/KHDRBS1/DHX9/TPR/SFPQ/HNRNPU/HNRNPA2B1/NMD3/SRSF4/CHTOP/RNPS1/FMR1/NUP88/NSUN2/DDX39B/PARP11/NUP35/NUP37/UPF3A/CKAP5/POLDIP3/NUP133/FYT…
GO:0033993	response to lipid	609	0.327241	1.43015	5.4492e-05	0.00130256	0.000975811	2160	tags=27%, list=14%, signal=24%	CCN2/AKAP12/INHBA/LOX/STC1/HMGB1/ERRFI1/EGFR/WNT5A/ETS1/YAP1/TGFB2/CXCL8/TNC/CCNB1/KLF9/SNAI2/TGFBR1/DSG2/PAPPA/GJA1/CCNA2/SPARC/NRIP1/AHR/PMEPA1/SCD/SOD2/RUNX1/SFRP1/MALT1/IRS1/CLDN1/DUSP1/TNFAIP3/HSD17B2/CBFB/ATP2B1/CD274/HMGCS1/TRIB1/MTAP/PLCG2/VCAM1/ITGA2/COL1A1/FAM107A/SCARB1/CALM1/UBR5/FOS/PRPF8/LGALS9/ACSL1/PPARGC1B/KIF18A/IRAK3/PRDX3/ATP2A2/UFM1/THBD/TRIM16/FOSB/HMGB2/STC2/SELE/BRCA1/NR3C…
GO:1903706	regulation of hemopoiesis	309	0.38965	1.60961	5.95428e-05	0.00141271	0.00105833	1500	tags=25%, list=10%, signal=23%	FBN1/INHBA/LOX/PRKDC/HMGB1/MMP14/RASSF2/KITLG/CDK6/ETS1/HIF1A/NOTCH2/HLA-B/MYSM1/UBASH3B/H3C8/H3C2/H3C14/H3C15/JAG1/RUNX1/SFRP1/IL4R/MALT1/RB1/H4C4/H4C14/H3C12/CBFB/NRARP/TRIB1/FSTL3/NCAPG2/FOS/JAK3/VSIR/LGALS9/FANCD2/H3-3B/H3C4/PPARGC1B/HMGB2/MYC/H3C7/MYL9/LIF/H3C10/LEF1/PCID2/LRRC17/FANCA/H3C1/PRDM1/SMAD7/H3C3/CUL4A/ZBTB16/H4C6/NFKBIZ/IL7R/CA2/NFKBIA/ZBTB46/H3C13/GLI2/ZFP36/MED1/PURB/PRMT1/ERBB…
GO:0032101	regulation of response to external stimulus	696	-0.351406	-1.46662	5.98122e-05	0.00141271	0.00105833	1361	tags=18%, list=9%, signal=17%	TRAF6/PIK3CG/RIOK3/FYN/DDX58/MICB/FGF16/DAGLA/DPP4/TSPAN6/NR1D2/BMPR2/METRNL/DMTN/MICA/PSMD13/CELF1/NFE2L2/SIRPA/TNFSF18/SLC8B1/MGLL/SPINK5/F2R/CARD11/TKFC/PTPN22/LY96/MAPK1/SLC12A2/TNFRSF11A/CD81/PLXNA3/VAMP8/NOTCH1/MAVS/ANO6/GSTP1/CORO1B/SRC/TGFB1/VEGFB/GPX1/ADORA2A/SASH1/GATA3/TGFBR2/CACNB3/NT5E/SIRT2/HPSE/TRIM44/CD55/SNCA/NLRP1/CEACAM1/GIT1/EDN1/NPLOC4/FGFR1/PTGER4/IL1RL1/PGF/ZSWIM6/MN1/EPHB2…
GO:0071459	protein localization to chromosome, centromeric region	25	0.746033	2.02749	6.06002e-05	0.00142285	0.00106593	3443	tags=76%, list=23%, signal=59%	KNL1/BUB1B/RB1/CDK1/CHAMP1/TTK/SPDL1/NDC80/ZWILCH/SMC5/HASPIN/CENPQ/AURKB/MTBP/CENPA/BUB3/RCC2/CDT1/CTCF
GO:0061640	cytoskeleton-dependent cytokinesis	92	0.531124	1.89466	6.37579e-05	0.00147781	0.00110711	1318	tags=25%, list=9%, signal=23%	ANLN/MYH10/RHOB/NUSAP1/CKAP2/SEPTIN11/ECT2/KIF20A/CIT/RACGAP1/KIF23/KIF20B/CEP55/SPTBN1/KIF4A/PLK1/ACTR2/MAP9/SON/ACTR3/STMN1/ESPL1/INCENP
GO:0008284	positive regulation of cell population proliferation	651	0.328841	1.44888	6.38331e-05	0.00147781	0.00110711	1957	tags=27%, list=13%, signal=24%	FN1/CCN2/HMGA2/FLT1/PRKDC/HMGB1/LAMC1/TFRC/EGFR/WNT5A/OSMR/KITLG/CDK6/SLC7A1/EFNB2/ETS1/S1PR3/HIPK2/HIF1A/ITGA4/RPS6/PRRX1/YAP1/TGFB2/NOTCH2/ITGB3/TIMP1/TNC/ITGAV/EIF5A/GREM1/PDGFB/CCNB1/IGFBP5/TGFBR1/CLDN5/FGF5/GJA1/CCNA2/VEGFA/NPM1/FERMT2/SEMA5A/EGR1/CTHRC1/PDGFC/ESM1/SFRP1/CDH13/IRS1/KIF20B/IQGAP3/CLDN1/PRC1/ADAMTS1/TNFAIP3/FOXM1/HBEGF/TTK/SHMT2/LIFR/NRARP/BIRC6/VEGFC/CD274/IL6ST/CD24/VCAM1/IT…
GO:0002446	neutrophil mediated immunity	375	-0.400487	-1.5856	6.42725e-05	0.00147781	0.00110711	1369	tags=23%, list=9%, signal=21%	NEU1/NPC2/SRP14/HMOX2/TUSC2/ALAD/RAP2B/ADAM17/SELL/CD63/GSN/TCIRG1/SERPINB6/LAMTOR1/HGSNAT/DOK3/PSMD13/TSPAN14/SIRPA/GALNS/HEXB/PLD1/RHOG/COMMD9/DPP7/MAPK1/ATP6V0C/LAMP2/TMEM179B/ARSA/VAMP8/RAB3D/GLB1/ANO6/GSTP1/NBEAL2/COPB1/ATP6AP2/CYSTM1/HPSE/CD68/RAB5B/PTPRB/RAB6A/CD55/EEF1A1/AGPAT2/FUCA1/TOLLIP/CEACAM1/GM2A/DNAJC5/SVIP/CTSZ/BRI3/AP2A2/CANT1/CAPN1/VAT1/CPPED1/MME/LGALS3/SPTAN1/CTSB/STING1/DNAS…
GO:0072089	stem cell proliferation	49	0.638155	2.00046	6.46402e-05	0.00147781	0.00110711	1475	tags=39%, list=10%, signal=35%	CD34/HMGA2/WNT5A/KITLG/ACE/YAP1/GJA1/FERMT2/RUNX1/VEGFC/N4BP2L2/FBLN1/ABCB1/HMGB2/SOX11/TBX3/PIM1/WNT7B/AGO3
GO:0001655	urogenital system development	258	0.410328	1.6541	6.48033e-05	0.00147781	0.00110711	2011	tags=35%, list=13%, signal=31%	COL4A1/CD34/ANGPT2/FBN1/ITGA3/WNT5A/CENPF/ACE/YAP1/TGFB2/NOTCH2/TNC/GREM1/ARID5B/PDGFB/TGFBR1/VEGFA/EGR1/NF1/JAG1/SFRP1/SPRY1/BICC1/ADAMTS1/SDC4/DYNC2H1/CD24/FRAS1/FSTL3/SGPL1/LAMA5/FOXC1/FOXF1/MYO1E/LRP4/PBX1/FAT4/MYC/DCN/LIF/PPAT/SIX4/SLIT2/SALL1/SOX11/SMAD7/PDGFRB/SOX9/ZBTB16/PTK7/HAS2/SMAD3/CA2/LHX1/PROM1/FEM1B/GLI2/NUP107/PAX8/UBE3A/PTCH1/HPGD/MYOCD/SIX1/SMO/WNT7B/HEYL/ID3/FOXD1/MMP9/PAX2/HN…
GO:0000725	recombinational repair	133	0.488267	1.82168	6.58701e-05	0.00149356	0.0011189	4921	tags=59%, list=32%, signal=40%	NUCKS1/SAMHD1/BRCA2/MCM4/RIF1/MMS22L/RAD21/MCM6/ACTR2/BRCA1/POLQ/NBN/SHLD2/SMC5/XRCC2/RAD51AP1/MCM5/BLM/RFWD3/PARP1/PSMD14/CGAS/MCM8/MCM2/LIG3/PARPBP/CHEK1/ATM/SMCHD1/RAD54L/FEN1/RBBP8/UBE2N/REC8/H2AX/RAD54B/MCM3/MCM7/ARID2/GINS4/RMI1/FANCB/CDC45/GEN1/RECQL4/SFPQ/MRE11/WRN/TIMELESS/MEIOB/MORF4L1/RAD51/GINS2/KLHL15/MAGEF1/NIPBL/HROB/CDC7/FANCM/NSMCE1/SMC6/SLX4/AUNIP/KDM1A/RMI2/HUS1/HELB/WRAP53/FUS…
GO:0090068	positive regulation of cell cycle process	239	0.412332	1.66035	6.86864e-05	0.00154857	0.00116011	2302	tags=34%, list=15%, signal=29%	CCN2/HMGA2/EGFR/WNT5A/NUSAP1/PDGFB/CCNB1/MAP3K20/ECT2/RGCC/NPM1/CIT/RACGAP1/TFDP1/KIF23/KIF20B/RB1/CDK1/ADAMTS1/DTL/PKP4/PLK4/INSR/E2F7/ATAD5/SPAG5/KIF14/CCND2/RAD21/NDC80/DLGAP5/CDC6/MAD2L1/PBX1/UBE2C/GTSE1/BRCA1/AURKA/FAP/TMOD3/IGF2/EREG/PCID2/DBF4/PHIP/CDC27/CUL4A/PDGFRB/CENPJ/SMC5/MDM4/CNOT1/MSX1/IL1B/FBXO5/RAD51AP1/ESPL1/MED1/PRMT1/APEX1/AURKB/FAM83D/CENPV/ATM/FEN1/DDX11/UHRF2/CDC16/RANBP1/D…
GO:0000281	mitotic cytokinesis	67	0.570813	1.8982	7.08442e-05	0.00158819	0.00118979	1318	tags=30%, list=9%, signal=27%	ANLN/MYH10/RHOB/NUSAP1/CKAP2/ECT2/KIF20A/CIT/RACGAP1/KIF23/KIF20B/CEP55/SPTBN1/KIF4A/PLK1/MAP9/SON/STMN1/ESPL1/INCENP
GO:0060249	anatomical structure homeostasis	363	0.370448	1.55108	7.28405e-05	0.00162377	0.00121645	2203	tags=28%, list=14%, signal=24%	CD34/CCN2/LOX/PRKDC/LAMC1/TFRC/EGFR/SLC2A1/HIF1A/ACTB/YAP1/VCL/ITGB3/HSP90AA1/CLDN5/HNRNPC/GJA1/ALDOA/VEGFA/UBASH3B/BRCA2/ACACA/NF1/RB1/H4C4/CLDN1/TNFAIP3/H4C14/CLDN12/RIF1/ATP2B1/CCT4/LAMA2/FOXC1/PPARGC1B/HNRNPA1/P2RY1/OCLN/MYC/CCT5/CCT2/CYTL1/PTGES3/HTR1B/RFC3/NBN/LARGE1/CCT8/SOX9/SIGLEC15/H4C6/SMC5/HOMER1/CX3CL1/CA2/PTPN11/PROM1/EXO1/GNL3/XRCC5/JAM2/TNFRSF11B/BLM/PARP1/B2M/DHX36/TMEM64/HOMER2/…
GO:0051270	regulation of cellular component movement	795	-0.3377	-1.419	7.36881e-05	0.00163349	0.00122373	1340	tags=19%, list=9%, signal=18%	PIK3CG/EVL/ADGRG1/DDX58/FGF16/DPP4/ITGA6/BMPR2/DUSP22/DMTN/CAMK2D/ARHGAP18/NFE2L2/PKN1/TNFSF18/SLC8B1/RRAS2/CARMIL1/F2R/TNFRSF14/RHOG/FBXW7/PLCG1/MAPK1/TERT/BCAR1/CD99/PLXNA2/SULF1/ACTG1/CD81/PLXNA3/PDE4B/SHTN1/BIN1/HOXA7/ARAP1/NOTCH1/ANO6/GSTP1/PLPP3/CORO1B/SRC/TGFB1/VEGFB/ABI3/SP100/PRKCE/SASH1/GATA3/DOCK8/TGFBR2/MTA2/FAM89B/NRG3/CAVIN1/TGFBR3/ADARB1/MAP4K4/CEACAM1/NISCH/EDN1/FGFR1/PTGER4/PGF/A…
GO:0036230	granulocyte activation	376	-0.399616	-1.58385	7.48199e-05	0.00164736	0.00123412	1369	tags=20%, list=9%, signal=19%	GSN/TCIRG1/SERPINB6/LAMTOR1/HGSNAT/DOK3/PSMD13/TSPAN14/SIRPA/GALNS/HEXB/PLD1/RHOG/COMMD9/DPP7/MAPK1/ATP6V0C/LAMP2/TMEM179B/ARSA/VAMP8/RAB3D/GLB1/ANO6/GSTP1/NBEAL2/COPB1/ATP6AP2/CYSTM1/HPSE/CD68/RAB5B/PTPRB/RAB6A/CD55/EEF1A1/AGPAT2/FUCA1/TOLLIP/CEACAM1/GM2A/DNAJC5/SVIP/CTSZ/BRI3/AP2A2/CANT1/CAPN1/VAT1/CPPED1/MME/LGALS3/SPTAN1/CTSB/STING1/DNASE1L1/GAA/QSOX1/TMBIM1/HLA-C/GNS/GRN/CTSD/SDCBP/CTSA/STOM…
GO:0060541	respiratory system development	150	0.464608	1.74972	7.51443e-05	0.00164736	0.00123412	2793	tags=47%, list=18%, signal=39%	CCN2/LOX/HMGB1/ERRFI1/ITGA3/EGFR/MMP14/WNT5A/YAP1/TNC/IGFBP5/SPARC/VEGFA/SPRY1/HEG1/CCBE1/FSTL3/CRISPLD2/LAMA1/FLT4/LAMA5/FOXF1/NFIB/RBPJ/BMPR1A/LIF/MAP2K1/SIX4/LEF1/SOX11/ADAMTS2/PDGFRB/SOX9/SPRY2/PTK7/GLI2/EIF4E/MYOCD/PDPN/SIX1/WNT7B/PDGFRA/SMCHD1/FGF1/ZIC3/PDGFA/EIF4EBP1/EP300/ITGB6/NOG/LRP6/MAN2A1/RDH10/DLG5/BASP1/HES1/STRA6/SRSF6/SAV1/PTN/SHH/SLC7A11/MSC/KRAS/LOXL3/RPGRIP1L/EXT1/SIM2/RARG/TC…
GO:0051031	tRNA transport	36	0.659883	1.93352	7.63474e-05	0.00166454	0.00124699	3531	tags=61%, list=23%, signal=47%	NUP58/NUP188/XPOT/NDC1/NUP155/NUP205/RAN/TOMM20/NUP153/SEH1L/NUP107/NUP210/NUP93/NUP43/NUP160/NUP214/NUP54/TPR/NUP88/NUP35/NUP37/NUP133
GO:0006687	glycosphingolipid metabolic process	56	-0.630132	-1.93973	7.75458e-05	0.0016789	0.00125775	2394	tags=54%, list=16%, signal=45%	NAGA/ITGB8/CPTP/CERK/STS/GBA2/ST6GALNAC4/SUMF2/NEU1/HEXA/GLTP/B3GALT2/B4GALT6/HEXB/BAX/ESYT1/SUMF1/ARSA/GLB1/ABCA2/ST3GAL1/GM2A/ST8SIA6/KIT/GBA/SMPD1/B4GALT5/ST3GAL5/CTSA/PSAP
GO:0031507	heterochromatin assembly	67	0.569117	1.89256	7.82364e-05	0.0016789	0.00125775	2397	tags=45%, list=16%, signal=38%	HMGA2/H3C8/H3C2/H3C14/H3C15/H4C4/H4C14/H3C12/HELLS/TET1/DNMT1/H3-3B/H3C4/HMGA1/H3C7/H3C10/H3C1/H3C3/H4C6/H3C13/H3C11/CENPV/SMCHD1/H4C2/SETDB2/MPHOSPH8/H4C8/TRIM28/SMARCA5/CDKN2A
GO:0060485	mesenchyme development	221	0.41689	1.65171	7.82753e-05	0.0016789	0.00125775	2299	tags=41%, list=15%, signal=35%	FN1/HMGA2/NOTCH4/WNT5A/KITLG/HIF1A/YAP1/TGFB2/GREM1/SPRED1/SNAI2/TGFBR1/SPRED2/SEMA7A/RGCC/FERMT2/RFLNB/SEMA5A/JAG1/SFRP1/SPRY1/CDH2/CITED2/COL1A1/LAMA5/FOXC1/FOXF1/BNC2/EDNRA/SEMA6A/SEMA3G/RBPJ/BMPR1A/MYC/HEY1/SIX4/LEF1/SOX11/SMAD7/HGF/PDGFRB/NOLC1/SOX9/SEMA6D/SEMA3C/MDM4/CLASP1/MSX1/FOXF2/IL1B/SPRY2/PTK7/TBX2/HAS2/SMAD3/CORO1C/RBM24/TBX1/PDPN/SIX1/CLASP2/SMO/HEYL/VASN/FOXD1/HNRNPAB/ACTG2/TIAM1/…
GO:0061061	muscle structure development	443	0.342283	1.45808	8.55294e-05	0.00182463	0.00136692	2008	tags=27%, list=13%, signal=24%	LOX/RGS4/SORT1/MRTFB/TMOD2/MMP14/WNT5A/CENPF/TPM1/EFNB2/TGFB2/SORBS2/GREM1/ARID5B/PDGFB/CCNB1/MYH9/PDLIM1/PDLIM5/IGFBP5/TGFBR1/ADAM12/VEGFA/COL6A3/EGR1/TAGLN/SOD2/GPC1/JAG1/IL4R/MYORG/RB1/ITGA11/HBEGF/CDH2/HEG1/IGFBP3/DSP/HIVEP3/ALPK3/FOS/LAMA5/DNMT1/LAMA2/FOXC1/FOXF1/H3-3B/ATP2A2/RBPJ/BMPR1A/DCN/LIF/SIK1/LGALS1/TMOD3/PPP3CA/HEY1/SIX4/IGF2/HDAC9/LEF1/SOX11/EREG/DLL4/SMTN/SMAD7/SLC8A1/LARGE1/PDGFR…
GO:0031960	response to corticosteroid	103	0.508899	1.83787	8.83988e-05	0.00187576	0.00140522	2718	tags=48%, list=18%, signal=39%	CCN2/STC1/HMGB1/ERRFI1/EGFR/KLF9/PAPPA/SPARC/CLDN1/DUSP1/ATP2B1/COL1A1/FAM107A/CALM1/FOS/PPARGC1B/FOSB/NR3C1/HEY1/SLIT2/HTR1B/SGK1/IGFBP7/ZFP36/EIF4E/CAD/PTPRU/PARP1/GJB2/FIBIN/SLIT3/TYMS/ADAM9/REST/BCL2/SERPINF1/ICAM1/SDC1/PCNA/FOSL1/BCL2L11/ADM/AGL/GOT1/IL6/DNMT3B/KRAS/PCK2/HNRNPU
GO:0007017	microtubule-based process	694	0.315606	1.39424	8.93027e-05	0.0018806	0.00140885	2467	tags=24%, list=16%, signal=21%	TUBA1B/ASPM/TPX2/HIF1A/TUBB/GAPDH/KIF11/NUSAP1/TUBA1C/CCNB1/MYH9/SYNE2/GJA1/KIF20A/TUBB4B/NPM1/CENPE/MAP2/BRCA2/SMC1A/RACGAP1/KIF23/HAUS6/KIF20B/SPRY1/CDK1/PRC1/FGF13/TTK/NAV1/DYNC2H1/SKA3/KATNAL1/PLK4/SKA2/STIL/OPA1/KPNB1/FAM107A/DNAH5/SPAG5/KIF14/SPDL1/NDC80/CCNB2/DLGAP5/KIF18A/ALMS1/MZT1/MET/MAD2L1/KIF4A/PLK1/TUBGCP3/ACTR2/OCLN/CCDC88A/GTSE1/RAN/KIF2C/BRCA1/CLTC/MAP9/AURKA/CDC20/RFX3/SKA1/DOCK…
GO:0043486	histone exchange	51	0.609269	1.92202	8.95747e-05	0.0018806	0.00140885	4049	tags=69%, list=27%, signal=51%	KNL1/NPM1/ANP32E/H4C4/H4C14/HJURP/CENPI/CENPU/H4C6/CENPO/CENPH/CENPK/CENPQ/MIS18BP1/H4C2/PSME4/H4C8/ITGB3BP/SMARCA5/MIS18A/OIP5/CENPA/CENPN/RBBP7/H4C13/H4C9/CENPM/CENPP/H4C3/CENPL/CENPW/RUVBL1/CENPC/NASP/H4C11
GO:2000573	positive regulation of DNA biosynthetic process	62	0.567228	1.83857	9.3021e-05	0.00194267	0.00145535	3927	tags=61%, list=26%, signal=46%	GREM1/PDGFB/HSP90AA1/RGCC/CCT4/HNRNPA1/MYC/CCT5/CCT2/PTGES3/RFC3/HGF/CCT8/PDGFRB/XRCC5/NEK2/AURKB/ATM/NEK7/PKIB/PCNA/CCT6A/MAPKAPK5/DKC1/CCT7/NAF1/TCP1/PAK3/HSP90AB1/DSCC1/DDX39B/RFC5/ATR/RFC2/CCT3/PARN/PRKD2/RFC4
GO:0048146	positive regulation of fibroblast proliferation	36	0.657164	1.92555	9.38312e-05	0.00194933	0.00146034	993	tags=36%, list=7%, signal=34%	FN1/PRKDC/WNT5A/CDK6/PDGFB/CCNB1/CCNA2/PDGFC/CDC6/MIF/MYC/EREG/PDGFRB
GO:0008608	attachment of spindle microtubules to kinetochore	33	0.671525	1.92835	9.60714e-05	0.00198548	0.00148742	1612	tags=48%, list=11%, signal=43%	KNL1/CCNB1/ECT2/CENPE/RACGAP1/RB1/CHAMP1/SPAG5/NDC80/KIF2C/NUF2/SGO1/EML4/SEH1L/NEK2/AURKB
GO:0007507	heart development	425	0.351448	1.49487	9.95539e-05	0.00204679	0.00153335	2208	tags=33%, list=14%, signal=29%	FN1/FBN1/LOX/PRKDC/RGS4/ITGA3/EGFR/WNT5A/TPM1/DHRS3/EFNB2/HIF1A/YAP1/TGFB2/NOTCH2/SORBS2/GREM1/PDGFB/CCNB1/SPRED1/PDLIM1/PDLIM5/SNAI2/TGFBR1/CLDN5/DSG2/GJA1/SPARC/VEGFA/DLC1/NF1/JAG1/RUNX1/RB1/SPRY1/BICC1/GJC1/ADAMTS1/COL3A1/HEG1/DYNC2H1/CITED2/VCAM1/DSP/STIL/INSR/ALPK3/DNAH5/FOXC1/FOXF1/EDNRA/SMYD2/RBPJ/BMPR1A/FAT4/SIK1/MAP2K1/HEY1/SLIT2/HDAC9/SALL1/SOX11/GYS1/TNFRSF1B/DLL4/SMAD7/SLC8A1/PDGFRB/S…
GO:0034622	cellular protein-containing complex assembly	959	0.298281	1.3433	0.000103096	0.00210741	0.00157877	2465	tags=23%, list=16%, signal=21%	PRKDC/HMGB1/ANLN/RN7SL1/TMOD2/TPX2/CDC42EP3/COTL1/CENPF/EPS8/KNL1/H1-5/GREM1/DIAPH3/HSP90AA1/PFN2/RN7SL3/NPM1/PSIP1/CENPE/MAP2/PMEPA1/H3C8/H1-2/H3C2/H3C14/H3C15/PDGFC/H2BC21/MCM4/NDC1/H1-3/RB1/H4C4/POMP/FGF13/H4C14/H3C12/H2BC18/ARF6/RN7SL2/HSPD1/EIF2S3/SRSF1/OPA1/FAM107A/MDN1/DNAH5/HELLS/MYADM/NUP205/PRMT5/PRPF8/H2BC11/SPTBN1/HJURP/H3-3B/H3C4/DLGAP5/RNU2-1/GMFB/MCM6/MZT1/MET/CAND1/KAT6B/CENPI/HMG…
GO:0030323	respiratory tube development	132	0.468015	1.73992	0.000103565	0.00210741	0.00157877	2793	tags=47%, list=18%, signal=39%	CCN2/LOX/HMGB1/ERRFI1/ITGA3/EGFR/MMP14/WNT5A/YAP1/TNC/IGFBP5/SPARC/VEGFA/SPRY1/HEG1/CCBE1/FSTL3/CRISPLD2/LAMA1/FLT4/LAMA5/FOXF1/NFIB/RBPJ/BMPR1A/LIF/MAP2K1/SOX11/ADAMTS2/PDGFRB/SOX9/SPRY2/PTK7/GLI2/EIF4E/MYOCD/PDPN/WNT7B/PDGFRA/FGF1/PCSK5/ZIC3/PDGFA/EIF4EBP1/EP300/ITGB6/NOG/MAN2A1/RDH10/DLG5/HES1/STRA6/SRSF6/SAV1/PTN/SHH/SLC7A11/KRAS/LOXL3/EXT1/SIM2/TCF21
GO:0006406	mRNA export from nucleus	108	0.491615	1.7895	0.000122448	0.00246637	0.00184768	4212	tags=44%, list=28%, signal=32%	NUP58/EIF5A/NUP188/NDC1/NUP155/SRSF1/NUP205/PCID2/AGFG1/SRSF3/NUP153/SEH1L/NUP107/EIF4E/SRSF7/NUP210/NUP93/SMG1/NUP43/NUP160/SRSF2/NCBP1/SRSF6/NUP214/CPSF2/NUP54/TPR/HNRNPA2B1/SRSF4/CHTOP/RNPS1/NUP88/NSUN2/DDX39B/NUP35/NUP37/POLDIP3/NUP133/FYTTD1/CPSF3/SRRM1/WDR33/ALKBH5/IWS1/RBM8A/SRSF9/MCM3AP/AAAS
GO:0071427	mRNA-containing ribonucleoprotein complex export from nucleus	108	0.491615	1.7895	0.000122448	0.00246637	0.00184768	4212	tags=44%, list=28%, signal=32%	NUP58/EIF5A/NUP188/NDC1/NUP155/SRSF1/NUP205/PCID2/AGFG1/SRSF3/NUP153/SEH1L/NUP107/EIF4E/SRSF7/NUP210/NUP93/SMG1/NUP43/NUP160/SRSF2/NCBP1/SRSF6/NUP214/CPSF2/NUP54/TPR/HNRNPA2B1/SRSF4/CHTOP/RNPS1/NUP88/NSUN2/DDX39B/NUP35/NUP37/POLDIP3/NUP133/FYTTD1/CPSF3/SRRM1/WDR33/ALKBH5/IWS1/RBM8A/SRSF9/MCM3AP/AAAS
GO:0001890	placenta development	100	0.510666	1.83386	0.000123758	0.00248015	0.00185801	2674	tags=46%, list=18%, signal=38%	STC1/ADAM19/HIF1A/RPS6/NOTCH2/PDGFB/GJA1/PHLDA2/HSD17B2/JUNB/BIRC6/PLK4/E2F7/SOCS3/PRDX3/RBPJ/STC2/DCN/LIF/MAP2K1/HEY1/IGF2/LEF1/PCDH12/MED1/SPP1/WNT7B/GJB2/KRT8/PPARG/SPINT2/KRT19/CEBPB/CCN1/CCNF/TRIM28/STK3/HES1/FOSL1/CASP8/RBM15/ADM/PTN/BIRC2/VDR/SPINT1
GO:0060537	muscle tissue development	265	0.397795	1.60481	0.000124454	0.00248158	0.00185908	2174	tags=35%, list=14%, signal=31%	LOX/RGS4/MRTFB/WNT5A/CENPF/TPM1/EFNB2/YAP1/TGFB2/SORBS2/GREM1/CCNB1/PDLIM5/IGFBP5/TGFBR1/DSG2/GJA1/VEGFA/EGR1/GPC1/NF1/RUNX1/MYORG/RB1/GJC1/HEG1/DSP/HIVEP3/ALPK3/FOS/FOXC1/RBPJ/BMPR1A/DCN/SIK1/PPP3CA/SIX4/IGF2/HDAC9/LEF1/SOX11/DLL4/SMAD7/SLC8A1/PDGFRB/SOX9/SEMA3C/HOMER1/NEBL/JARID2/TBX2/SMAD3/ATF3/TBX3/TENM4/GPCPD1/PPARA/FZD7/RBM24/MED1/PIM1/PTCH1/TBX1/MEGF10/NLN/MYOCD/SIX1/ALPK2/PARP2/FOXL2/SMO/…
GO:0043588	skin development	170	0.443304	1.70031	0.000141839	0.00281408	0.00210817	2669	tags=41%, list=17%, signal=34%	INHBA/COL1A2/ERRFI1/ITGA3/EGFR/WNT5A/YAP1/TGFB2/IGFBP5/DSG2/COL5A2/JAG1/RUNX1/CLDN1/TNFRSF19/COL3A1/CBFB/PALLD/FRAS1/PKP4/DSP/ITGA2/COL1A1/ASAH1/LAMA5/FOXC1/LRP4/MET/RBPJ/TRIM16/MAP2K1/OPN3/EREG/ADAMTS2/SOX9/UGCG/INTU/FZD3/STMN1/GLI2/COL5A3/ZFP36/MED1/MACROH2A2/FST/SMO/KRT8/ERCC2/KRT19/ADAM9/ETV4/SMAD4/BCL2/PDGFA/KRTAP2-3/ITGB6/PIP5K1A/DSC2/EVPL/KAZN/SRSF6/DHCR24/SAV1/ATP8A2/FOXQ1/FERMT1/SHH/LATS…
GO:0040007	growth	713	0.30872	1.36236	0.000152343	0.00300746	0.00225304	2626	tags=29%, list=17%, signal=25%	FN1/MT2A/INHBA/HMGA2/STC1/ALCAM/PRKDC/RGS4/EGFR/MMP14/WNT5A/DCBLD2/HIF1A/ITGA4/YAP1/VCL/TGFB2/LRP1/NOTCH2/TNC/H1-5/SORBS2/GREM1/ARID5B/CCNB1/PDLIM5/HSP90AA1/IGFBP5/TGFBR1/LEPR/GJA1/NEDD9/SEMA7A/VEGFA/MAP2/BRCA2/SEMA5A/PTPRS/RUNX1/PHLDA2/SFRP1/RB1/SPRY1/FGF13/HBEGF/PTPRJ/PKM/HEG1/ENO1/IGFBP3/STIL/INSR/NCAPG2/FAM107A/PLXNA1/GINS1/CXCL12/KIF14/SGPL1/SOCS3/ZFX/FOXC1/CCNB2/H3-3B/LRP4/BNC2/USP9X/SEMA6A…
GO:2001020	regulation of response to DNA damage stimulus	210	0.405731	1.6077	0.000160318	0.00314126	0.00235328	2302	tags=29%, list=15%, signal=25%	HMGA2/PRKDC/HMGB1/EGFR/MCL1/SPRED1/CD44/MAP3K20/SNAI2/SPRED2/FOXM1/RIF1/UBR5/CXCL12/SMYD2/MIF/ACTR2/MYC/BRCA1/POLQ/DEK/HNRNPK/CUL4A/UBE2V2/IER3/SHLD2/MSX1/FBXO5/FEM1B/RAD51AP1/TPT1/RFWD3/PARP1/WDR76/DDIAS/CGAS/BCLAF1/PARPBP/CHEK1/SMG1/ATM/SMCHD1/DTX3L/DDX11/NSD2/BCL2/UBE2N/HIC1/MGMT/TWIST1/H2AX/PCNA/TRIP12/USP1/TRIM28/ARID2/NSMCE4A/EEF1E1/FANCB/SLF1
GO:0016458	gene silencing	274	0.379252	1.54069	0.000160705	0.00314126	0.00235328	3628	tags=41%, list=24%, signal=31%	NOTCH4/HMGB1/EGFR/NUP58/H1-5/ATAD2/H3C8/H1-2/H3C2/H3C14/H3C15/NUP188/NDC1/H1-3/H4C4/H4C14/NUP155/H3C12/RIF1/XIST/NUP205/H3-3B/H3C4/HMGA1/RAN/H3C7/MAP2K1/PPP3CA/H3C10/H3C1/H3C3/NCOR1/H4C6/CNOT1/NUP153/H2AZ1/SEH1L/POLR2A/DOT1L/H2AC13/SMAD3/H3C13/NUP107/ZFP36/H2AC8/H1-4/H1-1/H2AC18/MACROH2A2/NUP210/MYOCD/H3C11/AGO2/ZC3H7B/METTL3/AGO3/NUP93/H2AZ2/PPARG/SMCHD1/XPO5/H2AC11/DICER1/NUP43/NUP160/H2AX/H4C2…
GO:0030324	lung development	128	0.472358	1.75347	0.000164222	0.00318551	0.00238643	2793	tags=48%, list=18%, signal=39%	CCN2/LOX/HMGB1/ERRFI1/ITGA3/EGFR/MMP14/WNT5A/YAP1/TNC/IGFBP5/SPARC/VEGFA/SPRY1/HEG1/CCBE1/FSTL3/CRISPLD2/LAMA1/FLT4/LAMA5/FOXF1/NFIB/RBPJ/BMPR1A/LIF/MAP2K1/SOX11/ADAMTS2/PDGFRB/SOX9/SPRY2/PTK7/GLI2/EIF4E/MYOCD/PDPN/WNT7B/PDGFRA/FGF1/ZIC3/PDGFA/EIF4EBP1/EP300/ITGB6/NOG/MAN2A1/RDH10/DLG5/HES1/STRA6/SRSF6/SAV1/PTN/SHH/SLC7A11/KRAS/LOXL3/EXT1/SIM2/TCF21
GO:0007062	sister chromatid cohesion	52	0.605481	1.92328	0.000164574	0.00318551	0.00238643	3616	tags=58%, list=24%, signal=44%	SMC1A/SGO2/BUB1B/RB1/BUB1/PDS5B/RAD21/ESCO2/PLK1/CDC20/KIF22/SGO1/SMC5/HASPIN/ESPL1/FEN1/DDX11/REC8/NAA50/CDCA5/SLF1/SMC3/SFPQ/MRE11/PHB2/DSCC1/SLF2/CTCF/MCMBP/NIPBL
GO:0015931	nucleobase-containing compound transport	228	0.405471	1.62482	0.000168683	0.00324919	0.00243413	4212	tags=39%, list=28%, signal=29%	NUP58/EIF5A/GJA1/NPM1/NUP188/XPOT/NDC1/XPO1/NUP155/SRSF1/ABCC4/NUP205/HNRNPA1/ABCE1/RAN/AHCTF1/PCID2/AGFG1/SRSF3/SLC35D1/RFTN1/TOMM20/KIF5C/NUP153/SEH1L/NUP107/ZFP36/EIF4E/NOP9/SRSF7/NUP210/NUP93/SMG1/SLC25A32/RSC1A1/SLC25A24/XPO5/SLC25A36/NUP43/NUP160/SLC25A5/RFTN2/IGF2BP3/SRSF2/PNPT1/EIF5A2/EPG5/NCBP1/SRSF6/NUP214/CPSF2/NUP54/KHDRBS1/DHX9/TPR/SFPQ/HNRNPU/SLC29A2/HNRNPA2B1/SLC35B4/NMD3/SRSF4/CHT…
GO:0040012	regulation of locomotion	766	-0.33645	-1.41173	0.000172434	0.0033054	0.00247624	1340	tags=19%, list=9%, signal=18%	PIK3CG/EVL/ADGRG1/DDX58/FGF16/DPP4/ITGA6/BMPR2/DUSP22/DMTN/ARHGAP18/NFE2L2/PKN1/TNFSF18/SLC8B1/RRAS2/CARMIL1/F2R/TNFRSF14/RHOG/FBXW7/PLCG1/MAPK1/TERT/BCAR1/CD99/PLXNA2/SULF1/ACTG1/CD81/PLXNA3/SHTN1/HOXA7/NOTCH1/ANO6/GSTP1/PLPP3/CORO1B/SRC/TGFB1/VEGFB/ADORA2A/ABI3/SP100/PRKCE/SASH1/GATA3/DOCK8/TGFBR2/MTA2/FAM89B/NRG3/CAVIN1/ADARB1/MAP4K4/CEACAM1/NISCH/EDN1/FGFR1/PTGER4/PGF/ADAMTS9/ZSWIM6/DOCK10/EN…
GO:0060429	epithelium development	835	0.300858	1.34207	0.000177075	0.00337806	0.00253067	2344	tags=30%, list=15%, signal=26%	COL4A1/CD34/INHBA/STC1/PRKDC/NOTCH4/ERRFI1/EGFR/MMP14/WNT5A/CDK6/S1PR3/HIF1A/RHOB/ACTB/YAP1/VCL/PGK1/TGFB2/NOTCH2/TNC/F2RL1/GREM1/PDGFB/SPRED1/CD44/IGFBP5/SNAI2/CLDN5/DSG2/GJA1/SPRED2/VEGFA/FERMT2/BRCA2/PTPRS/TAGLN/CTHRC1/PSME1/DLC1/JAG1/RUNX1/SFRP1/KIF20B/IQGAP3/CLDN1/SPRY1/CDK1/STARD13/CNN3/TNFRSF19/HBEGF/SDC4/CDH2/HEG1/ADAMTS12/CBFB/PALLD/NRARP/VEGFC/CITED2/IL6ST/CD24/FRAS1/SLC4A7/PKP4/PLK4/DS…
GO:0048646	anatomical structure formation involved in morphogenesis	819	-0.333106	-1.40358	0.000179262	0.0034034	0.00254966	1361	tags=19%, list=9%, signal=19%	TRAF6/TCIRG1/PIK3CG/TCTA/ADGRG1/PRKAR1A/TSC2/AGO1/CTR9/FMN1/BMPR2/FOXA1/NFE2L2/ATP8B1/PKN1/DCHS1/SPINK5/VAV2/SUFU/FBXW7/GDF7/HOXA11/NRCAM/PLCG1/MAPK1/TERT/PLXNA2/SLC12A2/SULF1/ITGB4/ACTG1/CTNNB1/TBX18/SOX17/CD81/FBN2/LUZP1/HOXA7/HTATIP2/NOTCH1/MTHFR/DEAF1/TGFB1/NBEAL2/VEGFB/ALDH1A3/GPX1/SP100/ABCA2/SASH1/MBOAT7/GATA3/TGFBR2/GRB2/HPSE/RNH1/PTPRB/KLHL6/NRG3/TGFBR3/E2F8/HHEX/CNTNAP1/ALDH1A2/ELK3/CEA…
GO:0061053	somite development	56	0.582166	1.8424	0.000182408	0.00344096	0.0025778	2659	tags=50%, list=17%, signal=41%	PRKDC/WNT5A/SFRP1/NRARP/FOXC1/FOXF1/RBPJ/BMPR1A/SIX4/LEF1/SOX11/SEMA3C/SMAD3/XRCC2/LHX1/PTCH1/SIX1/SMO/MTHFD1/ATM/SMAD4/EP300/NOG/LRP6/MIB1/SHH/RBBP6/LOXL3
GO:0061024	membrane organization	749	-0.336957	-1.40948	0.000182974	0.00344096	0.0025778	2326	tags=21%, list=15%, signal=19%	HGS/VPS18/CPTP/TRAM1L1/SAMD9/ARPC1A/BOK/TMEM43/GPER1/TRAPPC3/UBC/TBC1D20/CERT1/CTDNEP1/SCAP/GAS6/HIP1R/TMED9/SNX18/RAB7A/PLSCR3/VAMP3/FLOT1/PLEKHM2/GBA2/GRAMD1B/BET1/STX6/TRIP10/SH3GL2/LDLRAP1/PRKCA/GET4/RAB13/EMC10/HEBP2/CHMP2A/VTI1B/FNBP1/STX11/OSBPL5/NPC2/TOR1B/REPS2/SYT1/SEC31A/NAXE/NSFL1C/STX5/CALR/NAPA/ANXA6/ARFGAP2/SPIRE1/CLTA/SPESP1/GRIN3B/TIMM10B/ZDHHC2/GLTP/SYNJ1/CHMP6/TRAPPC5/CNP/FCHO2…
GO:0045639	positive regulation of myeloid cell differentiation	76	0.531437	1.82683	0.000184435	0.00345207	0.00258612	1682	tags=30%, list=11%, signal=27%	INHBA/PRKDC/HMGB1/KITLG/ETS1/HIF1A/NOTCH2/JAG1/RUNX1/RB1/TRIB1/FOS/PPARGC1B/HMGB2/LIF/LEF1/CA2/MED1/PRMT1/TMEM64/KLF10/ACIN1/DCSTAMP
GO:0007052	mitotic spindle organization	114	0.479331	1.76564	0.000189068	0.00352217	0.00263864	2393	tags=40%, list=16%, signal=34%	TPX2/KIF11/CCNB1/CENPE/SMC1A/RACGAP1/KIF23/PRC1/TTK/STIL/KPNB1/NDC80/DLGAP5/MZT1/KIF4A/PLK1/RAN/CLTC/MAP9/AURKA/CDC20/MYBL2/TACC3/NUF2/CLASP1/KIFC1/STMN1/GNAI1/CEP97/RCC1/CLASP2/CENPH/PIBF1/NEK2/SPC25/AURKB/BORA/DYNC1H1/WDR62/PSRC1/CEP192/MAP10/GPSM2/INTS13/MAP4/SMC3
GO:0014706	striated muscle tissue development	248	0.394432	1.58336	0.000198372	0.00367822	0.00275555	2174	tags=34%, list=14%, signal=30%	LOX/RGS4/MRTFB/WNT5A/CENPF/TPM1/EFNB2/YAP1/TGFB2/SORBS2/GREM1/CCNB1/PDLIM5/TGFBR1/DSG2/GJA1/VEGFA/EGR1/GPC1/RUNX1/MYORG/RB1/GJC1/HEG1/DSP/HIVEP3/ALPK3/FOS/FOXC1/RBPJ/BMPR1A/DCN/SIK1/PPP3CA/SIX4/IGF2/HDAC9/LEF1/SOX11/DLL4/SMAD7/SLC8A1/PDGFRB/SEMA3C/HOMER1/NEBL/JARID2/TBX2/SMAD3/ATF3/TBX3/TENM4/GPCPD1/PPARA/FZD7/RBM24/MED1/PIM1/TBX1/MEGF10/NLN/MYOCD/SIX1/ALPK2/PARP2/FOXL2/SMO/HEYL/POPDC3/PDGFRA/KLF…
GO:0061982	meiosis I cell cycle process	87	0.513353	1.80912	0.000200257	0.00369591	0.0027688	3380	tags=45%, list=22%, signal=35%	TOP2A/BRCA2/SGO2/NDC1/PTTG1/TRIP13/RAD21/FANCD2/CCNB2/PLK1/AURKA/CKS2/BRIP1/SGO1/FBXO5/RAD51AP1/ESPL1/CCNB1IP1/ATM/RAD54L/REC8/RAD54B/CDC25C/CCNE2/RMI1/TOP2B/MYBL1/BCL2L11/IHO1/CDC25A/MRE11/MSH3/MND1/EME1/MSH6/C14orf39/MEIOB/RAD51/MLH1
GO:0051384	response to glucocorticoid	90	0.513458	1.81175	0.000203774	0.0037434	0.00280437	2895	tags=51%, list=19%, signal=42%	STC1/HMGB1/ERRFI1/EGFR/KLF9/PAPPA/SPARC/CLDN1/DUSP1/ATP2B1/FAM107A/CALM1/FOS/PPARGC1B/FOSB/NR3C1/HEY1/SLIT2/IGFBP7/ZFP36/EIF4E/CAD/PTPRU/GJB2/FIBIN/SLIT3/TYMS/ADAM9/REST/BCL2/SERPINF1/ICAM1/SDC1/PCNA/FOSL1/BCL2L11/ADM/AGL/GOT1/IL6/DNMT3B/KRAS/PCK2/HNRNPU/CBX3/FBXO32
GO:1901701	cellular response to oxygen-containing compound	865	0.298365	1.33298	0.00020721	0.00378899	0.00283852	2161	tags=24%, list=14%, signal=21%	COL4A1/FBN1/INHBA/COL6A1/STC1/PRKDC/RGS4/COL1A2/HMGB1/ERRFI1/EGFR/WNT5A/IPO5/TPM1/ETS1/HIF1A/RHOB/ITGA4/ACTB/YAP1/NUCKS1/CXCL8/LRP1/TNC/PDGFB/CCNB1/KLF9/IGFBP5/SNAI2/GJA1/CCNA2/ECT2/NRIP1/AHR/RRAGA/GNG2/EGR1/SOD2/ACACA/DENND4C/COL5A2/PDGFC/ESD/SFRP1/MALT1/IRS1/CLDN1/TNFAIP3/PKM/ATP2B1/CD274/HMGCS1/TRIB1/VCAM1/ITGA2/CYP1B1/COL1A1/INSR/OPA1/SCARB1/FOS/SOCS3/JAK3/PRMT5/PRPF8/PRKCI/PPARGC1B/KIF18A/CD…
GO:0001822	kidney development	232	0.399802	1.60681	0.000212767	0.00387274	0.00290127	2320	tags=40%, list=15%, signal=34%	CD34/ANGPT2/FBN1/ITGA3/WNT5A/CENPF/ACE/YAP1/TGFB2/NOTCH2/GREM1/ARID5B/PDGFB/TGFBR1/VEGFA/EGR1/NF1/JAG1/SFRP1/SPRY1/BICC1/ADAMTS1/SDC4/DYNC2H1/CD24/FRAS1/FSTL3/SGPL1/LAMA5/FOXC1/MYO1E/LRP4/PBX1/FAT4/MYC/DCN/LIF/PPAT/SIX4/SLIT2/SALL1/SOX11/SMAD7/PDGFRB/SOX9/ZBTB16/PTK7/HAS2/SMAD3/CA2/LHX1/PROM1/GLI2/NUP107/PAX8/PTCH1/HPGD/SIX1/SMO/WNT7B/HEYL/ID3/FOXD1/MMP9/PAX2/HNF1B/PDGFRA/VANGL2/POU3F3/FGF1/ENPEP…
GO:2000145	regulation of cell motility	740	-0.337141	-1.40636	0.000216066	0.00391484	0.00293281	1340	tags=19%, list=9%, signal=18%	PIK3CG/EVL/ADGRG1/DDX58/FGF16/DPP4/ITGA6/BMPR2/DUSP22/DMTN/ARHGAP18/NFE2L2/PKN1/TNFSF18/SLC8B1/RRAS2/CARMIL1/F2R/TNFRSF14/RHOG/FBXW7/PLCG1/MAPK1/TERT/BCAR1/CD99/PLXNA2/SULF1/ACTG1/CD81/PLXNA3/SHTN1/HOXA7/NOTCH1/ANO6/GSTP1/PLPP3/CORO1B/SRC/TGFB1/VEGFB/ABI3/SP100/PRKCE/SASH1/GATA3/DOCK8/TGFBR2/MTA2/FAM89B/NRG3/CAVIN1/ADARB1/MAP4K4/CEACAM1/NISCH/EDN1/FGFR1/PTGER4/PGF/ADAMTS9/DOCK10/ENG/RIN2/ACVRL1/P…
GO:0051303	establishment of chromosome localization	72	0.546899	1.85849	0.000218826	0.00394683	0.00295677	2162	tags=40%, list=14%, signal=35%	CENPF/CCNB1/CENPE/CHAMP1/KPNB1/SPAG5/KIF14/SPDL1/NDC80/DLGAP5/KIF18A/CDCA8/ACTR2/KIF2C/NUF2/KIF22/EML4/KIFC1/SEH1L/ACTR3/INCENP/PIBF1/CENPQ/AURKB/FAM83D/ATM/DYNC1H1/PSRC1/CDCA5
GO:0051168	nuclear export	189	0.41997	1.63343	0.000233577	0.00419381	0.0031418	4212	tags=41%, list=28%, signal=30%	NUP58/EIF5A/NPM1/NUP188/MALT1/XPOT/NDC1/XPO1/CSE1L/NUP155/SRSF1/NUP205/HNRNPA1/ABCE1/GTSE1/RAN/PCID2/AGFG1/SRSF3/ANP32B/NUP153/IL1B/SEH1L/TXN/PTPN11/CTDSPL2/NUP107/EIF4E/NOP9/SRSF7/AHCYL1/NUP210/HSPA9/NUP93/SMG1/XPO5/RANGAP1/NUP43/NUP160/SRSF2/NCBP1/SRSF6/NUP214/CPSF2/NUP54/KHDRBS1/DHX9/TPR/AKAP13/BARD1/HNRNPA2B1/XPO4/NMD3/SRSF4/CHTOP/RNPS1/NUP88/NSUN2/PPM1A/DDX39B/NUP35/NUP37/POLDIP3/XPO6/NUP133…
GO:0051240	positive regulation of multicellular organismal process	970	0.294324	1.32545	0.000243891	0.00435928	0.00326576	2008	tags=23%, list=13%, signal=22%	FN1/CD34/CCN2/ANGPT2/INHBA/HMGA2/FLT1/LIPG/PRKDC/RGS4/HMGB1/MRTFB/ABCA1/SLC7A5/TFRC/EGFR/MMP14/WNT5A/KITLG/TPM1/EFNB2/ETS1/HIPK2/HIF1A/RHOB/YAP1/TGFB2/CXCL8/GAPDH/LRP1/NOTCH2/F2RL1/GREM1/PDGFB/CCNB1/DDX21/HSP90AA1/TGFBR1/LEPR/ADAM12/GJA1/IL1R1/SEMA7A/VEGFA/RGCC/FERMT2/SEMA5A/EGR1/SCD/ELOVL6/PDGFC/JAG1/RUNX1/IL4R/MALT1/RB1/IQGAP3/SPRY1/PTPRJ/PKM/HEG1/RIF1/HK2/ENO1/CBFB/ATP2B1/HSPD1/CCBE1/VEGFC/CIT…
GO:0060966	regulation of gene silencing by RNA	116	0.466505	1.71238	0.000245418	0.0043669	0.00327147	2053	tags=35%, list=13%, signal=31%	EGFR/NUP58/H3C8/H3C2/H3C14/H3C15/NUP188/NDC1/H4C4/H4C14/NUP155/H3C12/NUP205/H3-3B/H3C4/H3C7/MAP2K1/PPP3CA/H3C10/H3C1/H3C3/NCOR1/H4C6/NUP153/SEH1L/POLR2A/H3C13/NUP107/ZFP36/NUP210/MYOCD/H3C11/AGO2/NUP93/PPARG/XPO5/NUP43/NUP160/H4C2/MYCN/H4C8
GO:0006275	regulation of DNA replication	97	0.498722	1.7881	0.000248783	0.00438839	0.00328757	3636	tags=46%, list=24%, signal=36%	EGFR/NUCKS1/CCNA2/BRCA2/E2F7/ATAD5/ESCO2/CDC6/CCDC88A/TICRR/EREG/DBF4/RFC3/NBN/FBXO5/GLI2/BLM/ID3/GTPBP4/LIG3/DACH1/GMNN/PPP2CA/PCNA/DNA2/WDR18/SMC3/OBI1/RBBP6/S100A11/DHX9/ZBTB38/MSH3/METTL4/ZRANB3/TIMELESS/DSCC1/CDT1/TIPIN/RFC5/ATR/TERF1/DBF4B/RFC2/DONSON
GO:0006935	chemotaxis	445	-0.361021	-1.45752	0.000248838	0.00438839	0.00328757	1485	tags=22%, list=10%, signal=20%	ACKR4/EPHA5/PLXNB1/MAPK3/SEMA4D/CCRL2/DUSP3/PLEKHG5/DPYSL4/PIK3CG/EVL/FYN/TSC2/FGF16/RALBP1/DPP4/BMPR2/TNFSF18/SLC8B1/FLRT3/EFNA4/PLD1/RHOG/NPTN/GDF7/NRCAM/PLCG1/SCN1B/MAPK1/BCAR1/DPYSL2/PLXNA2/SLC12A2/TNFRSF11A/LYST/PLXNA3/PDE4B/NOTCH1/ANO6/GSTP1/CORO1B/SRC/TGFB1/VEGFB/GATA3/GRB2/CHN1/NRG3/EDN1/FGFR1/PGF/ZSWIM6/EPHB2/SPTBN5/KALRN/PLXNB3/ABCC1/PPM1F/SEMA3D/LGALS3/EPHA2/EPHA4/DOCK4/SPTAN1/TMSB4X/G…
GO:0051094	positive regulation of developmental process	921	0.292784	1.31328	0.000251149	0.00440955	0.00330342	2003	tags=24%, list=13%, signal=23%	FN1/CD34/CCN2/ANGPT2/INHBA/HMGA2/FLT1/PRKDC/HMGB1/MRTFB/TFRC/MMP14/WNT5A/KITLG/EFNB2/ETS1/HIPK2/HIF1A/RHOB/YAP1/TGFB2/CXCL8/LRP1/NOTCH2/GREM1/PDGFB/CCNB1/TGFBR1/CLDN5/ADAM12/GJA1/ECT2/NEDD9/SEMA7A/MMD/VEGFA/RGCC/FERMT2/SEMA5A/CTHRC1/SOD2/GPC1/JAG1/RUNX1/SFRP1/IL4R/MALT1/ARHGEF7/RB1/IQGAP3/SPRY1/CDH2/PKM/RIF1/HK2/CBFB/ATP2B1/JUNB/DDHD1/CCBE1/VEGFC/CITED2/IGFBP3/IL6ST/CD24/TRIB1/CYP1B1/COL1A1/INSR/…
GO:0060147	regulation of posttranscriptional gene silencing	115	0.466786	1.71681	0.000261898	0.00457803	0.00342963	2053	tags=36%, list=13%, signal=31%	EGFR/NUP58/H3C8/H3C2/H3C14/H3C15/NUP188/NDC1/H4C4/H4C14/NUP155/H3C12/NUP205/H3-3B/H3C4/H3C7/MAP2K1/PPP3CA/H3C10/H3C1/H3C3/NCOR1/H4C6/NUP153/SEH1L/POLR2A/H3C13/NUP107/ZFP36/NUP210/MYOCD/H3C11/AGO2/NUP93/PPARG/XPO5/NUP43/NUP160/H4C2/MYCN/H4C8
GO:0006418	tRNA aminoacylation for protein translation	45	0.599204	1.85275	0.000269957	0.0046982	0.00351966	4252	tags=58%, list=28%, signal=42%	IARS1/DARS1/TARS1/KARS1/PPA1/YARS1/LARS1/VARS1/MARS1/GARS1/FARSB/AARS1/CARS2/DARS2/EPRS1/EEF1E1/NARS1/EARS2/RARS1/MARS2/HARS1/SARS1/LARS2/YARS2/PPA2/TARS2
GO:0072091	regulation of stem cell proliferation	32	0.666196	1.89536	0.000285981	0.00495534	0.0037123	1475	tags=44%, list=10%, signal=40%	HMGA2/KITLG/ACE/YAP1/GJA1/FERMT2/VEGFC/N4BP2L2/FBLN1/HMGB2/SOX11/TBX3/PIM1/AGO3
GO:0007127	meiosis I	83	0.511818	1.78581	0.000287653	0.00496264	0.00371776	3380	tags=43%, list=22%, signal=34%	TOP2A/BRCA2/SGO2/NDC1/PTTG1/TRIP13/RAD21/FANCD2/CCNB2/PLK1/AURKA/CKS2/BRIP1/SGO1/FBXO5/RAD51AP1/ESPL1/CCNB1IP1/ATM/RAD54L/REC8/RAD54B/CCNE2/RMI1/TOP2B/MYBL1/BCL2L11/IHO1/MRE11/MSH3/MND1/EME1/C14orf39/MEIOB/RAD51/MLH1
GO:0030099	myeloid cell differentiation	341	0.356591	1.49071	0.00029183	0.0050129	0.00375542	2053	tags=29%, list=13%, signal=25%	FBN1/INHBA/LOX/PRKDC/HMGB1/TFRC/RASSF2/KITLG/CDK6/ETS1/HIPK2/HIF1A/RPS6/NOTCH2/F2RL1/MYH9/VEGFA/UBASH3B/H3C8/H3C2/H3C14/H3C15/JAG1/RUNX1/SFRP1/RB1/H4C4/H4C14/H3C12/CBFB/JUNB/FARP2/CDKN2B/TRIB1/FSTL3/NCAPG2/FOS/JAK3/H3-3B/H3C4/PPARGC1B/PRDX3/RBPJ/HMGB2/MYC/SH3PXD2A/H3C7/MYL9/GLO1/FASN/LIF/TMOD3/H3C10/LEF1/LRRC17/H3C1/H3C3/CUL4A/SIGLEC15/ZBTB16/H4C6/LBR/PTBP3/CA2/NFKBIA/PTPN11/ZBTB46/H3C13/ZFP36/ME…
GO:0007051	spindle organization	173	0.421692	1.6207	0.000306165	0.00523648	0.00392291	2426	tags=36%, list=16%, signal=30%	ASPM/TPX2/TUBB/KIF11/CCNB1/MYH9/CENPE/SMC1A/RACGAP1/KIF23/HAUS6/PRC1/TTK/STIL/KPNB1/SPAG5/NDC80/CCNB2/DLGAP5/MZT1/KIF4A/PLK1/TUBGCP3/RAN/CLTC/MAP9/AURKA/CDC20/MYBL2/TACC3/NUF2/NCOR1/CENPJ/CLASP1/KIFC1/FBXO5/STMN1/GNAI1/CEP97/ESPL1/RCC1/INCENP/STARD9/CLASP2/CENPH/PIBF1/NEK2/SPC25/AURKB/BORA/NEK7/DYNC1H1/WDR62/PSRC1/CEP192/MAP10/GPSM2/INTS13/MAP4/KNSTRN/SMC3/TUBGCP4
GO:0046031	ADP metabolic process	100	0.493825	1.77339	0.000309484	0.00527053	0.00394842	2490	tags=42%, list=16%, signal=35%	LDHA/HIF1A/NUP58/PGK1/GAPDH/ALDOA/AK3/NUP188/TPI1/NDC1/GPI/NUP155/PKM/HK2/ENO1/INSR/NUP205/PGAM1/AK4/NCOR1/NUP153/SEH1L/NUP107/PPARA/NUP210/NUP93/PRKAA2/AK5/ENO2/SLC4A4/ALDOC/ZBTB20/NUP43/NUP160/PPARGC1A/EP300/PGM1/DHTKD1/HKDC1/NUP214/PFKFB4/NUP54
GO:0051653	spindle localization	45	0.594358	1.83776	0.000317736	0.00538424	0.00403361	2855	tags=56%, list=19%, signal=45%	ASPM/NUSAP1/MYH9/GJA1/SPRY1/KPNB1/SPDL1/NDC80/MAD2L1/PLK1/ACTR2/CLASP1/SPRY2/ACTR3/ESPL1/CLASP2/CDK5RAP2/DYNC1H1/GPSM2/MAP4/HTT/ITGB1/CENPA/INSC/SAPCD2
GO:0060627	regulation of vesicle-mediated transport	391	-0.371016	-1.47794	0.000318875	0.00538424	0.00403361	1982	tags=21%, list=13%, signal=19%	MSN/FLOT1/SH3GL2/LDLRAP1/CLIP3/BMP2K/RAB13/MBTPS1/RIMS2/CHMP2A/RAPGEF4/LRRK2/NUMB/SYT1/CALR/CD63/ZDHHC2/MAPK3/SH3GL1/RAB33B/ABCA7/SLC4A8/TSC2/VPS28/TSG101/SYT9/SYTL4/ATP6AP1/RAB29/SIRPA/PLD1/RAB3B/DENND10/MAPK1/TAMALIN/BET1L/VAMP8/RAB3D/ANKRD13B/BIN1/NOTCH1/ANO6/SRC/ADORA2A/ABCA2/CLU/RAB5B/CHMP3/SGIP1/SNCA/CEACAM1/GIT1/PGAP1/DNAJC5/RAB15/RAPGEF1/GNAI2/RAB3C/ABL2/LGALS3/RAB11A/GAB2/EHD2/EHD4/RAC2/…
GO:0000460	maturation of 5.8S rRNA	35	0.657787	1.91474	0.000341127	0.00571547	0.00428175	3710	tags=57%, list=24%, signal=43%	PRKDC/URB1/UTP20/RRP15/MAK16/EXOSC8/MTREX/NOP9/WDR12/MPHOSPH6/EXOSC9/ERI2/EXOSC2/PES1/EXOSC10/BOP1/NOL9/ERI1/RPF1/RCL1
GO:0032881	regulation of polysaccharide metabolic process	36	0.625529	1.83286	0.000341373	0.00571547	0.00428175	1205	tags=33%, list=8%, signal=31%	HMGB1/PDGFB/PHLDA2/IRS1/DYRK2/INSR/CLTC/IGF2/ENPP1/IRS2/HAS2/PPP1CB
GO:0006096	glycolytic process	92	0.496081	1.76966	0.000344256	0.00573954	0.00429978	2490	tags=42%, list=16%, signal=36%	LDHA/HIF1A/NUP58/PGK1/GAPDH/ALDOA/NUP188/TPI1/NDC1/GPI/NUP155/PKM/HK2/ENO1/INSR/NUP205/PGAM1/NCOR1/NUP153/SEH1L/NUP107/PPARA/NUP210/NUP93/PRKAA2/ENO2/SLC4A4/ALDOC/ZBTB20/NUP43/NUP160/PPARGC1A/EP300/PGM1/DHTKD1/HKDC1/NUP214/PFKFB4/NUP54
GO:0072210	metanephric nephron development	31	0.65794	1.86298	0.000352483	0.00585211	0.00438411	1903	tags=52%, list=12%, signal=45%	CD34/GREM1/PDGFB/EGR1/LIF/SALL1/PDGFRB/SOX9/LHX1/PAX8/SMO/FOXD1/PAX2/PDGFRA/OSR1/RET
GO:0140029	exocytic process	69	-0.566202	-1.82744	0.000354097	0.00585441	0.00438583	2036	tags=35%, list=13%, signal=30%	VAMP3/RAB13/VTI1B/EXOC4/STX11/SYT1/NAPA/ERC2/SYNJ1/RALB/SYT9/DMTN/UNC13B/RAB3B/SNPH/VAMP8/RAB3D/EXOC6/SNCA/RAB15/RAB3C/STX3/NLGN1/LYN
GO:0006812	cation transport	736	-0.328661	-1.37255	0.000369395	0.0060531	0.00453469	1967	tags=20%, list=13%, signal=18%	MAGED2/HSPA2/SLC48A1/KCNMB4/FXYD5/CACNG6/TRPC4AP/ORAI1/TMBIM6/NKAIN2/ATP6V0D1/SLC25A29/SLC41A3/ANO1/SLC24A1/NPY2R/ATP1A1/TMEM38A/SYT1/TMEM63B/ISCU/KCNN3/HECW2/ANXA6/SLC38A7/KCNJ2/NECTIN1/SLC39A11/GRIN3B/SLC11A2/SLC3A2/CD63/SLC4A11/SLC41A2/RAMP2/CACNG8/MICU1/MINK1/ATP6V1F/TCIRG1/CLCN3/SLC4A8/PIK3CG/FYN/JPH1/SYT9/RALBP1/SHROOM2/INPP5K/ATP5PD/ATP6AP1/CAMK2D/ATP6V1B2/PLPP4/SLC8B1/ATP6V1C1/CALHM5/BAX/…
GO:0032392	DNA geometric change	110	0.474664	1.74165	0.000370376	0.0060531	0.00453469	2843	tags=41%, list=19%, signal=34%	HMGB1/TOP2A/CHD8/MCM4/MCM6/HMGB2/HMGA1/POLQ/BRIP1/RFC3/NBN/CUL4A/CHD4/G3BP1/GTF2H3/XRCC5/MCM5/RAD23B/BLM/PARP1/DHX36/MCM8/MCM2/ERCC2/ERCC6L/RAD54L/DDX11/XRCC6/RAD54B/MCM3/DNA2/SETX/MCM7/HMGB3/DDX3X/CHD1L/RUVBL2/DHX9/PIF1/RECQL4/MRE11/ASCC3/HNRNPA2B1/GTF2F2/WRN
GO:0070828	heterochromatin organization	76	0.520825	1.79035	0.000370691	0.0060531	0.00453469	2397	tags=39%, list=16%, signal=33%	HMGA2/H3C8/H3C2/H3C14/H3C15/H4C4/H4C14/H3C12/HELLS/TET1/DNMT1/H3-3B/H3C4/HMGA1/H3C7/H3C10/H3C1/H3C3/H4C6/H3C13/H3C11/CENPV/SMCHD1/H4C2/SETDB2/MPHOSPH8/H4C8/TRIM28/SMARCA5/CDKN2A
GO:0048565	digestive tract development	83	0.507035	1.76912	0.000377377	0.00613702	0.00459755	2523	tags=47%, list=17%, signal=39%	EGFR/WNT5A/HIF1A/YAP1/TGFB2/CXCL8/CCNB1/CHD8/PDGFC/SFRP1/CLMP/RB1/IL6ST/FOXF1/FAT4/SALL1/SOX11/FOXF2/TBX2/SMAD3/FOXL1/GLI2/MYOCD/SMO/TYMS/PDGFRA/KLF5/PCSK5/DACT1/BCL2/ZIC3/RET/ID2/OXTR/HES1/RBPMS2/STRA6/SAV1/SHH
GO:0046939	nucleotide phosphorylation	108	0.475282	1.73005	0.000394127	0.00638325	0.00478202	2490	tags=40%, list=16%, signal=34%	LDHA/HIF1A/NUP58/PGK1/GAPDH/ALDOA/NUP188/TPI1/NDC1/GPI/NUP155/PKM/HK2/ENO1/INSR/NUP205/PGAM1/AK4/NCOR1/NUP153/SEH1L/NUP107/PPARA/NUP210/CMPK2/NUP93/PRKAA2/CMPK1/AK5/ENO2/SLC4A4/ALDOC/ZBTB20/NUP43/NUP160/PPARGC1A/EP300/PGM1/DHTKD1/HKDC1/NUP214/PFKFB4/NUP54
GO:0030334	regulation of cell migration	700	-0.33275	-1.38903	0.000397379	0.00640976	0.00480188	1340	tags=19%, list=9%, signal=18%	PIK3CG/EVL/ADGRG1/DDX58/FGF16/DPP4/ITGA6/BMPR2/DUSP22/DMTN/NFE2L2/TNFSF18/SLC8B1/RRAS2/CARMIL1/F2R/TNFRSF14/RHOG/FBXW7/PLCG1/MAPK1/TERT/BCAR1/CD99/PLXNA2/SULF1/ACTG1/CD81/PLXNA3/SHTN1/HOXA7/NOTCH1/ANO6/GSTP1/PLPP3/CORO1B/SRC/TGFB1/VEGFB/ABI3/SP100/PRKCE/SASH1/GATA3/DOCK8/TGFBR2/MTA2/FAM89B/NRG3/ADARB1/MAP4K4/CEACAM1/NISCH/EDN1/FGFR1/PTGER4/PGF/ADAMTS9/DOCK10/ENG/RIN2/ACVRL1/PROX1/PLXNB3/GNAI2/TIE…
GO:0051383	kinetochore organization	22	0.729558	1.92693	0.000412852	0.00663238	0.00496865	1493	tags=41%, list=10%, signal=37%	CENPF/SMC4/CENPE/SMC2/NDC80/DLGAP5/NUF2/CENPH/CENPK
GO:0009628	response to abiotic stimulus	974	0.287155	1.29159	0.000417255	0.00665506	0.00498564	2161	tags=23%, list=14%, signal=21%	CD34/CCN2/AKAP12/ANGPT2/HMGA2/STC1/LDHA/PRKDC/ERRFI1/EGFR/MMP14/SLC2A1/ETS1/HIPK2/HIF1A/RHOB/NUP58/YAP1/NUCKS1/PGK1/TGFB2/BMF/TIMP1/TNC/ACTN4/CCNB1/PDLIM1/MAP3K20/HSP90AA1/ERO1A/GJA1/CCNA2/SPARC/ECT2/VEGFA/RGCC/NPM1/PSIP1/BRCA2/EGR1/PSME1/SOD2/SMC1A/NF1/NUP188/SFRP1/CTSS/NDC1/CLDN1/DUSP1/PLAU/ASNS/FBXL3/NUP155/COL3A1/CDH2/PKM/HK2/ENO1/ATP2B1/PBK/PDK1/DTL/HSPD1/VEGFC/CITED2/CD24/HMGCS1/VCAM1/ITGA2…
GO:1902749	regulation of cell cycle G2/M phase transition	206	0.399049	1.56827	0.000417618	0.00665506	0.00498564	2337	tags=26%, list=15%, signal=23%	HMGA2/TPX2/CENPF/TUBB/CCNB1/HSP90AA1/TUBB4B/NPM1/PSME1/HAUS6/CDK1/DTL/HMMR/PLK4/ATAD5/KIF14/RAD21/CLSPN/ALMS1/CDC6/PSMD2/PBX1/PLK1/GTSE1/BRCA1/TICRR/AURKA/NBN/PSMB5/PSME2/CENPJ/CLASP1/FBXO5/TOPBP1/NEDD1/BLM/PSMD14/NEK2/CHEK1/AURKB/ATM/CDK5RAP2/PSMA4/CEP152/NAE1/DYNC1H1/PSME4/CNTRL/CDC25C/CEP192/PSMB2/CDK2/CCP110/PSMD1
GO:0060291	long-term synaptic potentiation	59	-0.585812	-1.8212	0.000421129	0.00668415	0.00500744	1079	tags=25%, list=7%, signal=24%	NPTN/STAU1/MAPK1/NRGN/ADORA2A/EPHB2/MME/EPHA4/STX3/SHANK3/NLGN1/ITPR3/RELN/PLK2/APP
GO:0019752	carboxylic acid metabolic process	753	0.301767	1.33958	0.000447662	0.00707699	0.00530174	3540	tags=31%, list=23%, signal=25%	LIPG/LDHA/SLC2A1/HIF1A/NUP58/PGK1/GAPDH/MTHFD2/PSAT1/IARS1/GFPT2/ALDOA/SCD/ELOVL6/PSME1/ALDH1L2/ACACA/NUP188/TPI1/IRS1/NDC1/GPI/ODC1/ASNS/NUP155/SHMT2/PKM/HK2/ENO1/AZIN1/ATIC/PDK1/MTAP/CYP1B1/INSR/ASAH1/VDAC1/NUP205/NR5A2/SGPL1/UGDH/SMS/ACSL1/DARS1/TARS1/SUCLA2/PSMD2/PFAS/MIF/HACD2/ACSL4/OSBPL6/BRCA1/GLO1/ABCD3/FASN/KARS1/PPAT/PGAM1/PTGES3/PTGIS/ACSS1/SERINC5/NQO1/PSMB5/ABHD2/PSME2/NCOR1/SOX9/PPA…
GO:0052548	regulation of endopeptidase activity	286	-0.392484	-1.51697	0.000468135	0.00737127	0.00552219	1514	tags=19%, list=10%, signal=17%	FAS/HDAC1/FNIP1/SPOCK3/GSN/NAIP/SERPINB6/FYN/CPAMD8/APH1A/BBC3/SPINK5/BAX/F2R/RPS3/MTCH1/BIN1/RPS27L/ARL6IP5/SRC/TNFRSF10B/PIDD1/GPX1/ADORA2A/ABCA2/LXN/SNCA/NLRP1/RPS6KA3/CARD16/PPM1F/CARD8/CYFIP2/CRIM1/PRNP/EPHA4/BCL10/DAP/LAPTM5/TFPI/CTSD/IFI16/LYN/APLP2/TNFSF15/DAPK1/APP/CD109/TIMP2/ARRB1/TFPI2/SPOCK1/THBS1
GO:0031145	anaphase-promoting complex-dependent catabolic process	78	0.521748	1.80738	0.000470699	0.00738235	0.00553049	4231	tags=53%, list=28%, signal=38%	CCNB1/PSME1/BUB1B/PTTG1/CDK1/PSMD2/MAD2L1/PLK1/UBE2C/AURKA/CDC20/PSMB5/CDC27/PSME2/FBXO5/UBE2S/PSMD14/AURKB/PSMA4/ANAPC1/CDC16/PSME4/PSMB2/CDK2/PSMD1/CDC23/PSMB9/PSMD11/PSMD3/BUB3/PSMA6/PSMD7/ANAPC10/PSMA5/PSMD8/PSMC2/PSMA2/PSMC1/PSMC6/PSMB8/PSME3
GO:0090307	mitotic spindle assembly	62	0.535719	1.73645	0.000485262	0.00758078	0.00567915	2718	tags=44%, list=18%, signal=36%	TPX2/KIF11/SMC1A/RACGAP1/KIF23/PRC1/KPNB1/MZT1/KIF4A/PLK1/MAP9/CDC20/MYBL2/CLASP1/KIFC1/CEP97/RCC1/CLASP2/PIBF1/NEK2/AURKB/CEP192/MAP10/SMC3/TPR/CCSAP/HNRNPU
GO:0050000	chromosome localization	74	0.515331	1.76247	0.000489845	0.00762237	0.0057103	2162	tags=39%, list=14%, signal=34%	CENPF/CCNB1/CENPE/CHAMP1/KPNB1/SPAG5/KIF14/SPDL1/NDC80/DLGAP5/KIF18A/CDCA8/ACTR2/KIF2C/NUF2/KIF22/EML4/KIFC1/SEH1L/ACTR3/INCENP/PIBF1/CENPQ/AURKB/FAM83D/ATM/DYNC1H1/PSRC1/CDCA5
GO:0048762	mesenchymal cell differentiation	187	0.412783	1.59965	0.000504665	0.00780714	0.00584873	2299	tags=40%, list=15%, signal=34%	FN1/HMGA2/NOTCH4/WNT5A/KITLG/HIF1A/TGFB2/GREM1/SPRED1/SNAI2/TGFBR1/SPRED2/SEMA7A/RGCC/FERMT2/RFLNB/SEMA5A/JAG1/SFRP1/SPRY1/CDH2/COL1A1/LAMA5/FOXC1/EDNRA/SEMA6A/SEMA3G/RBPJ/BMPR1A/HEY1/LEF1/SOX11/SMAD7/HGF/NOLC1/SOX9/SEMA6D/SEMA3C/CLASP1/MSX1/FOXF2/IL1B/SPRY2/HAS2/SMAD3/CORO1C/TBX1/PDPN/CLASP2/SMO/HEYL/VASN/HNRNPAB/TIAM1/PAX2/FAM83D/IL17RD/SMAD4/BCL2/SEMA3E/OSR1/LDLRAD4/RET/TWIST1/TGFB1I1/PPP2CA/E…
GO:0042330	taxis	446	-0.360306	-1.45497	0.000505654	0.00780714	0.00584873	1485	tags=22%, list=10%, signal=20%	ACKR4/EPHA5/PLXNB1/MAPK3/SEMA4D/CCRL2/DUSP3/PLEKHG5/DPYSL4/PIK3CG/EVL/FYN/TSC2/FGF16/RALBP1/DPP4/BMPR2/TNFSF18/SLC8B1/FLRT3/EFNA4/PLD1/RHOG/NPTN/GDF7/NRCAM/PLCG1/SCN1B/MAPK1/BCAR1/DPYSL2/PLXNA2/SLC12A2/TNFRSF11A/LYST/PLXNA3/PDE4B/NOTCH1/ANO6/GSTP1/CORO1B/SRC/TGFB1/VEGFB/GATA3/GRB2/CHN1/NRG3/EDN1/FGFR1/PGF/ZSWIM6/EPHB2/SPTBN5/KALRN/PLXNB3/ABCC1/PPM1F/SEMA3D/LGALS3/EPHA2/EPHA4/DOCK4/SPTAN1/TMSB4X/G…
GO:0006270	DNA replication initiation	38	0.638467	1.90378	0.000512583	0.00785535	0.00588484	3556	tags=61%, list=23%, signal=47%	MCM4/MCM6/CDC6/TICRR/NBN/MCM10/TOPBP1/MCM5/NOC3L/MCM2/POLE2/POLE/MCM3/MCM7/WDR18/CCNE2/ORC2/CDC45/ORC1/ORC6/PRIM1/CDT1/POLA1
GO:0060322	head development	565	0.312312	1.35776	0.000513426	0.00785535	0.00588484	2313	tags=26%, list=15%, signal=23%	COL4A1/INHBA/PRKDC/RGS4/MMP14/WNT5A/CDK6/SLC2A1/CENPF/ETS1/HIF1A/ACTB/LRP1/ARID5B/CLDN5/SYNE2/BTBD3/SEMA7A/BRCA2/SEMA5A/PTPRS/CHD8/DLC1/NF1/SFRP1/FGF13/COL3A1/CDH2/ATP2B1/DYNC2H1/ATIC/HMGCS1/CRISPLD2/STIL/COL1A1/DNAH5/CALM1/PCDH18/CXCL12/KIF14/SGPL1/FANCD2/FOXC1/PITPNM1/NFIB/EDNRA/UFM1/TRA2B/B3GNT5/PFAS/RBPJ/PBX1/BMPR1A/FAT4/BNIP3/C21orf91/DOCK7/ZIC2/TACC3/GNB4/MAP2K1/PPP3CA/SLIT2/ZIC1/SALL1/LEF1…
GO:0006165	nucleoside diphosphate phosphorylation	107	0.476236	1.73124	0.000515803	0.00785535	0.00588484	2490	tags=40%, list=16%, signal=34%	LDHA/HIF1A/NUP58/PGK1/GAPDH/ALDOA/NUP188/TPI1/NDC1/GPI/NUP155/PKM/HK2/ENO1/INSR/NUP205/PGAM1/AK4/NCOR1/NUP153/SEH1L/NUP107/PPARA/NUP210/CMPK2/NUP93/PRKAA2/CMPK1/AK5/ENO2/SLC4A4/ALDOC/ZBTB20/NUP43/NUP160/PPARGC1A/EP300/PGM1/DHTKD1/HKDC1/NUP214/PFKFB4/NUP54
GO:0071897	DNA biosynthetic process	177	0.4164	1.60238	0.000518172	0.00785535	0.00588484	3824	tags=46%, list=25%, signal=35%	CCN2/LOX/CENPF/PARP4/GREM1/PDGFB/HSP90AA1/HNRNPC/GJA1/RGCC/TFDP1/DUSP1/DTL/CCT4/USP10/HNRNPA1/MYC/CCT5/CCT2/POLQ/PTGES3/RFC3/HGF/CCT8/PDGFRB/PCLAF/TK1/XRCC5/LIG4/NEK2/LIG3/PPARG/TYMS/TEP1/AURKB/DACH1/ATM/NEK7/POLD2/POLE2/POLE/HNRNPD/PKIB/KCNK2/PCNA/CCT6A/MAPKAPK5/DKC1/CCT7/NAF1/EXOSC10/TCP1/PIF1/HNRNPU/PARP10/MRE11/PHB/HNRNPA2B1/WRN/PAK3/POLG/DCP2/HSP90AB1/DSCC1/LIN9/NOP10/DDX39B/POLD1/ZBTB1/RFC5…
GO:0055123	digestive system development	88	0.499389	1.7537	0.000518675	0.00785535	0.00588484	2523	tags=45%, list=17%, signal=38%	EGFR/WNT5A/HIF1A/YAP1/TGFB2/CXCL8/CCNB1/CHD8/PDGFC/SFRP1/CLMP/RB1/IL6ST/FOXF1/FAT4/IGF2/SALL1/SOX11/FOXF2/TBX2/SMAD3/FOXL1/GLI2/MYOCD/SMO/TYMS/PDGFRA/KLF5/PCSK5/DACT1/BCL2/ZIC3/RET/ID2/OXTR/HES1/RBPMS2/STRA6/SAV1/SHH
GO:0002521	leukocyte differentiation	359	0.348066	1.45556	0.000531359	0.00801686	0.00600584	2032	tags=27%, list=13%, signal=24%	FBN1/INHBA/PRKDC/HMGB1/ITM2A/TFRC/MMP14/RASSF2/KITLG/CDK6/ITGA4/RPS6/NOTCH2/HLA-B/F2RL1/MYH9/KLF6/LEPR/VEGFA/UBASH3B/EGR1/RUNX1/SFRP1/IL4R/MALT1/RB1/PTPRJ/CBFB/JUNB/NRARP/FARP2/TRIB1/PLCG2/VCAM1/FSTL3/IRF2BP2/FOS/JAK3/VSIR/LGALS9/FANCD2/PPARGC1B/RBPJ/ENTPD7/MYC/SH3PXD2A/GLO1/FASN/LIF/LGALS1/HDAC9/LEF1/PCID2/DLL4/LRRC17/FANCA/PRDM1/SMAD7/CUL4A/SIGLEC15/ZBTB16/LBR/NFKBIZ/IL1B/IL7R/CA2/ZBTB46/GLI2/F…
GO:0000910	cytokinesis	149	0.443155	1.66996	0.000536177	0.0080589	0.00603734	1318	tags=25%, list=9%, signal=23%	ANLN/MYH10/RHOB/NUSAP1/MYH9/CKAP2/SEPTIN11/ECT2/KIF20A/BRCA2/CIT/RACGAP1/KIF23/KIF20B/PRC1/BIRC6/PKP4/PLK4/KLHL9/CEP55/E2F7/CALM1/KIF14/SPTBN1/CDC6/KIF4A/PLK1/ACTR2/AHCTF1/MAP9/AURKA/SON/ACTR3/CALM2/STMN1/ESPL1/INCENP
GO:0002040	sprouting angiogenesis	111	-0.495543	-1.70694	0.000556183	0.00832805	0.00623897	853	tags=23%, list=6%, signal=22%	NOTCH1/VEGFB/E2F8/CEACAM1/PGF/ADAMTS9/ACVRL1/PPP1R16B/KLF2/EPHA2/PIK3C2A/JAK1/MMRN2/PARVA/MAP3K3/ITGA5/HMOX1/CLEC14A/SMAD1/TEK/KDR/EPHB4/PLK2/NRP1/RHOJ/THBS1
GO:0097064	ncRNA export from nucleus	38	0.63664	1.89834	0.000559608	0.00834784	0.00625379	3531	tags=58%, list=23%, signal=45%	NUP58/NPM1/NUP188/XPOT/NDC1/NUP155/NUP205/RAN/NUP153/SEH1L/NUP107/NUP210/NUP93/NUP43/NUP160/NUP214/NUP54/TPR/NUP88/NUP35/NUP37/NUP133
GO:0010922	positive regulation of phosphatase activity	25	0.692719	1.88259	0.00056559	0.00840548	0.00629697	1441	tags=40%, list=9%, signal=36%	ITGA1/ITGA2/CALM1/PPARGC1B/PDGFRB/PPP1R12A/SMAD3/CALM2/PPP1R15B/JAK2
GO:0010608	posttranscriptional regulation of gene expression	599	0.309036	1.34851	0.000572405	0.00847501	0.00634906	4101	tags=40%, list=27%, signal=31%	PRKDC/NOTCH4/EGFR/ACE/NUP58/GAPDH/EIF5A/IGFBP5/HNRNPC/NIBAN1/NPM1/H3C8/PSME1/H3C2/H3C14/H3C15/NUP188/NDC1/XPO1/H4C4/H4C14/NUP155/SHMT2/PKM/H3C12/SERBP1/DIS3/ITGA2/NCL/EIF2S3/DNAJC3/GCN1/NUP205/PUM3/H3-3B/H3C4/SECISBP2L/PSMD2/GSPT1/EIF3C/RAN/H3C7/TENT5A/HNRNPR/PER1/MAP2K1/PPP3CA/H3C10/TNFRSF1B/PCID2/ILF3/H3C1/SET/H3C3/PSMB5/RPL5/PSME2/NOLC1/NCOR1/H4C6/ENC1/ATF4/EIF1/CNOT1/NUP153/EXOSC8/YWHAZ/SEH1L…
GO:0000470	maturation of LSU-rRNA	28	0.667889	1.8661	0.000582608	0.00858739	0.00643325	3803	tags=75%, list=25%, signal=56%	URB1/RRP15/RPL10A/MAK16/RPL7L1/WDR12/RPF2/RSL1D1/GTPBP4/DDX18/SNU13/NIFK/RPL7/PES1/BOP1/RPL35/NOP2/NOL9/RPF1/RPL7A/NHP2
GO:0018212	peptidyl-tyrosine modification	261	-0.397545	-1.52277	0.000584323	0.00858739	0.00643325	1478	tags=21%, list=10%, signal=19%	EPHA5/MAPK3/SEMA4D/CHMP6/SCYL1/FYN/TSG101/ARL2BP/DUSP22/DMTN/TNFSF18/AATK/TNFRSF14/FBXW7/CLK1/CD81/SH3BP5/SRC/TGFB1/PRKCE/ROR1/FGFR1/MAP2K6/HCLS1/EPHB2/TIE1/TPST2/TAL1/ABL2/DDR2/PRNP/EPHA2/EPHA4/SH2B3/SHC1/JAK1/EHD4/KIT/BMP6/PEAK1/ITGA5/BMX/CAV1/MERTK/NRG1/LYN/TEK/KDR/EPHB4/RELN/HYAL2/APP/NRP1/EFEMP1/PECAM1
GO:0006757	ATP generation from ADP	93	0.491324	1.75656	0.000589409	0.00863017	0.0064653	2490	tags=42%, list=16%, signal=35%	LDHA/HIF1A/NUP58/PGK1/GAPDH/ALDOA/NUP188/TPI1/NDC1/GPI/NUP155/PKM/HK2/ENO1/INSR/NUP205/PGAM1/NCOR1/NUP153/SEH1L/NUP107/PPARA/NUP210/NUP93/PRKAA2/ENO2/SLC4A4/ALDOC/ZBTB20/NUP43/NUP160/PPARGC1A/EP300/PGM1/DHTKD1/HKDC1/NUP214/PFKFB4/NUP54
GO:0002042	cell migration involved in sprouting angiogenesis	52	-0.596348	-1.79511	0.00059591	0.00867128	0.0064961	290	tags=21%, list=2%, signal=21%	PIK3C2A/MMRN2/MAP3K3/HMOX1/CLEC14A/KDR/EPHB4/PLK2/NRP1/RHOJ/THBS1
GO:0060964	regulation of gene silencing by miRNA	112	0.466165	1.7159	0.000596587	0.00867128	0.0064961	3628	tags=52%, list=24%, signal=40%	EGFR/NUP58/H3C8/H3C2/H3C14/H3C15/NUP188/NDC1/H4C4/H4C14/NUP155/H3C12/NUP205/H3-3B/H3C4/H3C7/MAP2K1/PPP3CA/H3C10/H3C1/H3C3/NCOR1/H4C6/NUP153/SEH1L/POLR2A/H3C13/NUP107/ZFP36/NUP210/MYOCD/H3C11/AGO2/NUP93/PPARG/NUP43/NUP160/H4C2/MYCN/H4C8/NUP214/NUP54/IL6/DHX9/TPR/AJUBA/H4C13/POLR2C/H4C9/FMR1/NUP88/H4C3/NUP35/NUP37/STAT3/NUP133/ZC3H12A/TNRC6A
GO:0006409	tRNA export from nucleus	34	0.656667	1.9037	0.000601164	0.00867425	0.00649832	3531	tags=62%, list=23%, signal=48%	NUP58/NUP188/XPOT/NDC1/NUP155/NUP205/RAN/NUP153/SEH1L/NUP107/NUP210/NUP93/NUP43/NUP160/NUP214/NUP54/TPR/NUP88/NUP35/NUP37/NUP133
GO:0071431	tRNA-containing ribonucleoprotein complex export from nucleus	34	0.656667	1.9037	0.000601164	0.00867425	0.00649832	3531	tags=62%, list=23%, signal=48%	NUP58/NUP188/XPOT/NDC1/NUP155/NUP205/RAN/NUP153/SEH1L/NUP107/NUP210/NUP93/NUP43/NUP160/NUP214/NUP54/TPR/NUP88/NUP35/NUP37/NUP133
GO:0098655	cation transmembrane transport	573	-0.345698	-1.42034	0.000609358	0.00876063	0.00656304	2178	tags=22%, list=14%, signal=20%	SLC9A8/CACNA2D1/SLC22A4/SLC25A23/SLC12A4/GAS6/ITPR2/SLC38A9/SLC9A6/SLC12A7/CHRNE/HSPA2/KCNMB4/FXYD5/CACNG6/TRPC4AP/ORAI1/ATP6V0D1/SLC25A29/SLC41A3/ANO1/SLC24A1/ATP1A1/TMEM38A/TMEM63B/ISCU/KCNN3/HECW2/ANXA6/SLC38A7/KCNJ2/SLC39A11/GRIN3B/SLC11A2/SLC3A2/CD63/SLC4A11/SLC41A2/CACNG8/MICU1/MINK1/ATP6V1F/TCIRG1/CLCN3/SLC4A8/PIK3CG/FYN/JPH1/SHROOM2/ATP5PD/ATP6AP1/CAMK2D/ATP6V1B2/SLC8B1/ATP6V1C1/CALHM5/BA…
GO:0000183	rDNA heterochromatin assembly	38	0.63474	1.89267	0.000625443	0.00895941	0.00671195	2053	tags=47%, list=13%, signal=41%	H3C8/H3C2/H3C14/H3C15/H4C4/H4C14/H3C12/H3-3B/H3C4/H3C7/H3C10/H3C1/H3C3/H4C6/H3C13/H3C11/H4C2/H4C8
GO:0006611	protein export from nucleus	175	0.415687	1.594	0.000635813	0.0090752	0.0067987	4212	tags=41%, list=28%, signal=30%	NUP58/EIF5A/NPM1/NUP188/XPOT/NDC1/XPO1/CSE1L/NUP155/SRSF1/NUP205/ABCE1/GTSE1/RAN/PCID2/AGFG1/SRSF3/ANP32B/NUP153/IL1B/SEH1L/TXN/PTPN11/CTDSPL2/NUP107/EIF4E/NOP9/SRSF7/AHCYL1/NUP210/HSPA9/NUP93/SMG1/XPO5/RANGAP1/NUP43/NUP160/SRSF2/NCBP1/SRSF6/NUP214/CPSF2/NUP54/TPR/BARD1/HNRNPA2B1/XPO4/NMD3/SRSF4/CHTOP/RNPS1/NUP88/NSUN2/PPM1A/DDX39B/NUP35/NUP37/POLDIP3/XPO6/NUP133/FYTTD1/CPSF3/SRRM1/YWHAE/WDR33/AL…
GO:0007009	plasma membrane organization	91	-0.514341	-1.7277	0.000654545	0.00922738	0.0069127	1369	tags=30%, list=9%, signal=27%	PLSCR3/FLOT1/PLEKHM2/SH3GL2/ANXA6/GSN/ABCA7/SYTL4/ATP8B1/FNBP1L/SH3GLB1/ANK3/ANO4/BIN1/ANO6/CLU/ASAP1/EHD2/MYOF/SMPD1/CAV1/AR/MTSS1/CAVIN2/EPB41L3/PLSCR4/DYSF
GO:0010508	positive regulation of autophagy	113	-0.496503	-1.71417	0.000655663	0.00922738	0.0069127	1790	tags=29%, list=12%, signal=26%	LRRK2/TRIM68/PLK3/AMBRA1/TRIM6/MID2/FLCN/SH3BP4/SESN1/TRIM65/MAPK3/TRIM34/TSC2/RALB/PIP4K2A/LARP1/ATF6/SPTLC2/SH3GLB1/TMEM59/TRIM8/SVIP/UVRAG/PIK3C2A/STING1/TP53INP1/HMOX1/TRIM5/TRIM22/KDR/DAPK1/PLK2/SESN3
GO:0043044	ATP-dependent chromatin remodeling	81	0.486159	1.69477	0.000656815	0.00922738	0.0069127	4049	tags=54%, list=27%, signal=40%	ACTB/KNL1/HNRNPC/NPM1/ANP32E/CHD8/H4C4/H4C14/HJURP/CENPI/CENPU/H4C6/CHD4/CENPO/SMARCA2/CENPH/CENPK/CENPQ/PBRM1/MIS18BP1/H4C2/PSME4/H4C8/ITGB3BP/SMARCA5/MIS18A/OIP5/SMARCC1/CENPA/CENPN/RBBP7/H4C13/H4C9/CENPM/CENPP/H4C3/CENPL/CENPW/RUVBL1/ARID1A/SMARCAD1/CENPC/NASP/H4C11
GO:0000075	cell cycle checkpoint	198	0.400066	1.56772	0.000657464	0.00922738	0.0069127	2737	tags=34%, list=18%, signal=29%	HMGA2/PRKDC/CENPF/CCNB1/MAP3K20/RGCC/TFDP1/BUB1B/CDK1/DUSP1/BUB1/KNTC1/TRIP13/TTK/DTL/E2F7/SPDL1/FANCD2/NDC80/CLSPN/CDC6/MAD2L1/PLK1/ZWILCH/GTSE1/BRCA1/TICRR/AURKA/CDC20/SOX11/BRIP1/PCID2/NBN/ZWINT/CUL4A/MDM4/CNOT1/DOT1L/PTPN11/TOPBP1/FEM1B/PRMT1/BLM/RFWD3/WDR76/EIF2AK4/CHEK1/AURKB/ATM/CDK5RAP2/CDC5L/H2AX/NAE1/EP300/PCNA/CDC25C/DNA2/CNOT9/CDK2/MDC1/TAOK1/CDC45/GEN1/CLOCK/PSMG2/TPR/ORC1/MRE11
GO:0042273	ribosomal large subunit biogenesis	69	0.521292	1.7461	0.000658102	0.00922738	0.0069127	3622	tags=49%, list=24%, signal=38%	NPM1/URB1/GTF3A/MDN1/RRP15/RPL10A/MAK16/RPL5/RPL7L1/WDR12/RPF2/RSL1D1/GTPBP4/RPL3/DDX18/SNU13/RSL24D1/NIFK/RPL7/PES1/FASTKD2/BRIX1/BOP1/NOC2L/RPL35/NOP2/RPL24/NOL9/NIP7/HEATR3/PAK1IP1/RPF1/RPL14/RPL7A
GO:0032412	regulation of ion transmembrane transporter activity	171	-0.439873	-1.59902	0.000675069	0.00943195	0.00706595	1406	tags=20%, list=9%, signal=19%	CACNG8/MINK1/JPH1/CAMK2D/KLHL24/SCN1B/ANK3/NEDD4/AHNAK/SCN3B/FHL1/PDE4B/KCNAB1/PRKCE/CLIC2/CACNB3/CHP1/EPHB2/CAPN1/PRNP/TMSB4X/SLC9A1/SELENON/SHANK3/STIM1/CAV1/NLGN1/PDE4D/STOM/DLG1/UTRN/FKBP1A/RELN/DAPK1/APP
GO:0044786	cell cycle DNA replication	63	0.549811	1.79318	0.000679267	0.0094573	0.00708495	3927	tags=56%, list=26%, signal=41%	BRCA2/MCM4/E2F7/GINS1/MCM6/DBF4/RFC3/FBXO5/MCM5/MCM2/DACH1/POLD2/FEN1/GMNN/POLE2/POLE/MCM3/PCNA/DNA2/MCM7/CDC45/PRIM1/RAD51/POLD1/CDT1/TIPIN/RFC5/TERF1/DBF4B/POLA1/RFC1/RFC2/DONSON/CDC7/RFC4
GO:0043467	regulation of generation of precursor metabolites and energy	138	0.433593	1.61832	0.00068927	0.00956301	0.00716414	2776	tags=35%, list=18%, signal=29%	HMGB1/HIF1A/NUP58/CCNB1/NUP188/PHLDA2/IRS1/NDC1/CDK1/DYRK2/NUP155/SHMT2/INSR/NUP205/BNIP3/PGAM1/IGF2/OPN3/AK4/NCOR1/ENPP1/NUP153/SEH1L/IRS2/PPP1CB/NUP107/PPARA/DNAJC15/NUP210/NUP93/PPIF/PRKAA2/SLC4A4/PDE12/ZBTB20/NUP43/NUP160/PPARGC1A/EP300/PNPT1/NUP214/PFKFB4/NUP54/CHCHD2/TRAP1/TPR/PHB2/AKT2
GO:0033260	nuclear DNA replication	58	0.573305	1.83231	0.000693707	0.00959104	0.00718514	3927	tags=57%, list=26%, signal=42%	BRCA2/MCM4/GINS1/MCM6/DBF4/RFC3/MCM5/MCM2/DACH1/POLD2/FEN1/GMNN/POLE2/POLE/MCM3/PCNA/DNA2/MCM7/CDC45/PRIM1/RAD51/POLD1/CDT1/TIPIN/RFC5/TERF1/DBF4B/POLA1/RFC1/RFC2/DONSON/CDC7/RFC4
GO:0043038	amino acid activation	49	0.582133	1.82484	0.000701391	0.00966361	0.00723951	4654	tags=59%, list=30%, signal=41%	IARS1/DARS1/TARS1/KARS1/PPA1/YARS1/LARS1/VARS1/MARS1/GARS1/FARSB/AARS1/CARS2/DARS2/EPRS1/EEF1E1/NARS1/EARS2/RARS1/MARS2/HARS1/SARS1/LARS2/YARS2/PPA2/TARS2/AASDH/GATB/WARS1
GO:0010758	regulation of macrophage chemotaxis	21	-0.746212	-1.96177	0.000709063	0.00973551	0.00729337	1773	tags=33%, list=12%, signal=30%	MST1/MAPK3/TNFSF18/MAPK1/MDK/MTUS1/THBS1
GO:0042060	wound healing	394	0.341848	1.43993	0.000719904	0.00985028	0.00737935	1401	tags=25%, list=9%, signal=23%	FN1/CD34/A2M/LOX/COL1A2/NOTCH4/HMGB1/DGKH/EGFR/WNT5A/DOCK9/DCBLD2/TPM1/CBX5/ETS1/HIF1A/ACTB/YAP1/VCL/TGFB2/NOTCH2/ITGB3/TIMP1/TNC/F2RL1/PDGFB/MYH9/CD44/PLAT/TGFBR1/ENTPD1/GJA1/SPARC/VEGFA/FERMT2/UBASH3B/GNG2/H3C8/H3C2/H3C14/H3C15/AK3/NF1/LNPK/CLDN1/PLAU/TNFAIP3/COL3A1/HBEGF/SDC4/H3C12/VWF/PLCG2/DSP/ITGA2/COL1A1/SCARB1/FBLN1/PLAUR/H3-3B/LMAN1/H3C4/THBD/P2RY1/OCLN/H3C7/EHD3/MYL9/FAP/DCN/POSTN/PPP3C…
GO:0043039	tRNA aminoacylation	48	0.584295	1.81914	0.000727266	0.00991681	0.00742919	4252	tags=54%, list=28%, signal=39%	IARS1/DARS1/TARS1/KARS1/PPA1/YARS1/LARS1/VARS1/MARS1/GARS1/FARSB/AARS1/CARS2/DARS2/EPRS1/EEF1E1/NARS1/EARS2/RARS1/MARS2/HARS1/SARS1/LARS2/YARS2/PPA2/TARS2
GO:0072202	cell differentiation involved in metanephros development	20	0.726258	1.87647	0.000754079	0.0102317	0.00766507	1849	tags=60%, list=12%, signal=53%	CD34/YAP1/GREM1/PDGFB/FAT4/LIF/SALL1/PAX8/SMO/PAX2/POU3F3/OSR1
GO:0019221	cytokine-mediated signaling pathway	563	0.318192	1.38198	0.000755871	0.0102317	0.00766507	2190	tags=27%, list=14%, signal=24%	FN1/MT2A/COL1A2/WNT5A/OSMR/MCL1/HIF1A/YAP1/CXCL8/TIMP1/HLA-B/ACTN4/F2RL1/PDGFB/CD44/SAMHD1/HSP90AA1/LEPR/IL1R1/VEGFA/MAOA/PXDN/EGR1/H3C8/PSME1/SOD2/H3C2/H3C14/H3C15/RUNX1/IL4R/IRS1/TNFRSF19/TNFAIP3/LIFR/H3C12/CBFB/JUNB/IL6ST/CD24/MTAP/VCAM1/IFNGR1/XAF1/IL1RAP/LMNB1/FOS/CXCL12/SOCS3/JAK3/LAMA5/H2BC11/ACSL1/FOXC1/H3C4/PSMD2/IRAK3/LCP1/MIF/ABCE1/MYC/H3C7/PLP2/BIRC5/CXCL5/LIF/SLIT2/H3C10/BIRC3/EREG/T…
GO:0048589	developmental growth	466	0.327549	1.40293	0.000758092	0.0102317	0.00766507	2523	tags=31%, list=17%, signal=26%	FN1/STC1/ALCAM/PRKDC/RGS4/WNT5A/ITGA4/YAP1/VCL/TGFB2/LRP1/NOTCH2/TNC/SORBS2/ARID5B/CCNB1/PDLIM5/HSP90AA1/TGFBR1/LEPR/GJA1/SEMA7A/VEGFA/MAP2/BRCA2/SEMA5A/PTPRS/RUNX1/PHLDA2/SFRP1/SPRY1/FGF13/PKM/HEG1/STIL/INSR/NCAPG2/PLXNA1/GINS1/CXCL12/SGPL1/ZFX/FOXC1/H3-3B/LRP4/BNC2/USP9X/SEMA6A/SEMA3G/RBPJ/NEDD4L/AUTS2/BMPR1A/AURKA/POSTN/PPP3CA/SIX4/SLIT2/IGF2/SALL1/EREG/PELO/NBN/SMAD7/LARGE1/PDGFRB/SOX9/SEMA6D…
GO:0048568	embryonic organ development	307	0.356039	1.46793	0.00076219	0.0102521	0.00768037	2454	tags=35%, list=16%, signal=30%	FBN1/MMP14/WNT5A/KITLG/HIPK2/HIF1A/PRRX1/YAP1/TGFB2/CXCL8/NOTCH2/PDGFB/TGFBR1/VEGFA/TEAD1/CTHRC1/PDGFC/PHLDA2/JUNB/BIRC6/CITED2/PLK4/STIL/E2F7/SOCS3/FOXC1/FOXF1/TRA2B/RBPJ/PBX1/BMPR1A/LIF/MAP2K1/HEY1/SIX4/ZIC1/IGF2/SALL1/LEF1/SOX11/SOX9/PCDH12/ATF4/MSX1/FOXF2/SPRY2/PTK7/TBX2/FZD3/SMAD3/LHX1/TBX3/GLI2/PAX8/RAD23B/TBX15/MED1/FZD2/PTCH1/TBX1/SIX1/SATB2/SMO/WNT7B/MTHFD1/ID3/KRT8/SPINT2/ERCC2/KRT19/PA…
GO:0006303	double-strand break repair via nonhomologous end joining	95	0.47662	1.70787	0.000792636	0.0106256	0.00796018	2053	tags=28%, list=13%, signal=25%	HMGA2/PRKDC/HMGB1/H4C4/H4C14/RIF1/HMGB2/BRCA1/POLQ/HERC2/NBN/UBE2V2/H4C6/SHLD2/XRCC5/LIG4/PSMD14/LIG3/ATM/SMCHD1/DTX3L/NSD2/UBE2N/XRCC6/H2AX/H4C2/H4C8
GO:0010951	negative regulation of endopeptidase activity	138	-0.461035	-1.64756	0.00080895	0.0108078	0.00809667	1445	tags=19%, list=9%, signal=17%	FNIP1/SPOCK3/NAIP/SERPINB6/CPAMD8/SPINK5/BIN1/SRC/GPX1/ADORA2A/LXN/SNCA/RPS6KA3/CARD16/CARD8/CRIM1/PRNP/TFPI/IFI16/APLP2/APP/CD109/TIMP2/TFPI2/SPOCK1/THBS1
GO:0052547	regulation of peptidase activity	308	-0.379368	-1.48242	0.000817776	0.010889	0.00815754	1514	tags=19%, list=10%, signal=18%	FAS/HDAC1/FNIP1/SPOCK3/GSN/NAIP/SERPINB6/FYN/CPAMD8/APH1A/BBC3/SPINK5/UBXN1/RCN3/BAX/F2R/RPS3/MTCH1/BIN1/RPS27L/ARL6IP5/SRC/TNFRSF10B/PIDD1/GPX1/ADORA2A/ABCA2/LXN/SNCA/NLRP1/ANTXR1/RPS6KA3/CARD16/PPM1F/CARD8/CYFIP2/CRIM1/PRNP/EPHA4/BCL10/DAP/CAV1/TANK/LAPTM5/GRN/TFPI/CTSD/IFI16/LYN/APLP2/TNFSF15/DAPK1/APP/CD109/TIMP2/ARRB1/TFPI2/SPOCK1/THBS1
GO:0042773	ATP synthesis coupled electron transport	94	-0.513695	-1.74153	0.000826768	0.010972	0.00821965	624	tags=11%, list=4%, signal=10%	SNCA/ND4L/COX2/ND5/COX3/ND4/CYTB/ND1/COX1/ND2
GO:0048246	macrophage chemotaxis	26	-0.719797	-1.93829	0.000836424	0.0110631	0.00828793	1773	tags=31%, list=12%, signal=27%	MST1/MAPK3/TNFSF18/MAPK1/LGALS3/MDK/MTUS1/THBS1
GO:0035239	tube morphogenesis	663	-0.333713	-1.38983	0.000850154	0.0111805	0.00837592	1185	tags=18%, list=8%, signal=17%	NFE2L2/DCHS1/SPINK5/VAV2/BAX/SUFU/FBXW7/GDF7/HOXA11/NRCAM/PLCG1/TERT/SLC12A2/SULF1/ACTG1/CTNNB1/SOX17/LUZP1/HOXA7/HTATIP2/NOTCH1/MTHFR/DEAF1/SRC/TGFB1/VEGFB/GPX1/SP100/SASH1/GATA3/TGFBR2/HPSE/RNH1/ADGRF5/PTPRB/TGFBR3/E2F8/HHEX/ELK3/CEACAM1/EDN1/PLCD3/PGF/ADAMTS9/EPHB2/KLHL3/ENG/RIN2/HOXA5/ACVRL1/PROX1/PPP1R16B/TIE1/TAL1/BTG1/KLF2/PRKACB/TACSTD2/EPHA2/EPHA4/HOXB3/HOXB7/PODXL/BCL10/CELSR1/PTPRM/PIK…
GO:1901991	negative regulation of mitotic cell cycle phase transition	219	0.376747	1.49424	0.000850938	0.0111805	0.00837592	2983	tags=37%, list=20%, signal=30%	HMGA2/PRKDC/CDK6/CENPF/CCNB1/RGCC/PSME1/TFDP1/BUB1B/RB1/CDK1/DUSP1/BUB1/KNTC1/TRIP13/TTK/CDKN2B/E2F7/FAM107A/RAD21/SPDL1/NDC80/CLSPN/CDC6/PSMD2/MAD2L1/PLK1/GTSE1/BRCA1/TICRR/ZNF655/AURKA/CDC20/PCID2/NBN/ZWINT/PSMB5/PSME2/MDM4/CNOT1/FBXO5/TOPBP1/PRMT1/BLM/RFWD3/PSMD14/CHEK1/AURKB/ATM/CDK5RAP2/PSMA4/DACT1/BCL2/NAE1/PSME4/EP300/PCNA/CDC25C/PSMB2/CNOT9/CDK2/PSMD1/RBL1/CDKN2A/TAOK1/GEN1/CDKN2C/JADE1/P…
GO:0009887	animal organ morphogenesis	750	-0.317022	-1.32646	0.000859929	0.0112614	0.00843648	1393	tags=17%, list=9%, signal=16%	TLE2/ALX1/RAB33B/TGFB3/TRAF6/POU4F1/TCIRG1/VPS51/EVL/FGF16/SHROOM2/ITGA6/FMN1/BMPR2/FOXA1/PSMD13/DCHS1/NECTIN3/BAX/PCGF2/SUFU/FBXW7/GDF7/HOXA11/MAPK1/GDF11/TRPV4/SULF1/ITGB4/WNT9A/CTNNB1/TBX18/SOX17/FHL1/FBN2/HOXA7/NOTCH1/TENM3/COL27A1/TRIOBP/SRC/TGFB1/ALDH1A3/INPPL1/GATA3/TGFBR2/WWTR1/ROR1/HOXB4/GCNT1/NRG3/TGFBR3/ADARB1/ALDH1A2/CEACAM1/EDN1/FGFR1/EPHB2/KLHL3/RELA/ENG/HOXA5/ACVRL1/PROX1/AP2A2/FLI…
GO:0061844	antimicrobial humoral immune response mediated by antimicrobial peptide	26	0.678505	1.87005	0.000866046	0.0113042	0.00846854	2338	tags=50%, list=15%, signal=42%	CXCL8/GAPDH/HMGN2/H2BC21/H2BC11/H2BC4/CXCL5/H2BC12/H2BC8/CXCL1/H2BC7/H2BC6/H2BC10
GO:0006112	energy reserve metabolic process	66	0.520793	1.7261	0.000883351	0.0114922	0.00860943	2462	tags=41%, list=16%, signal=34%	HMGB1/LEPR/GFPT2/PHLDA2/IRS1/DYRK2/IL6ST/INSR/PYGB/CALM1/MYC/IGF2/GYS1/PCDH12/ENPP1/IRS2/PPP1CB/PPP1R2/PHKA1/GBE1/PYGL/PPP1CC/PGM1/PER2/GFPT1/PGM2/AGL
GO:0042775	mitochondrial ATP synthesis coupled electron transport	93	-0.515431	-1.74005	0.000897058	0.0116324	0.00871445	624	tags=11%, list=4%, signal=10%	SNCA/ND4L/COX2/ND5/COX3/ND4/CYTB/ND1/COX1/ND2
GO:0010948	negative regulation of cell cycle process	305	0.358218	1.47501	0.00090169	0.0116544	0.00873092	2983	tags=32%, list=20%, signal=27%	HMGA2/PRKDC/CDK6/CENPF/CBX5/CCNB1/RRM2/RGCC/NPM1/PSME1/TFDP1/BUB1B/PTTG1/RB1/CDK1/DUSP1/BUB1/KNTC1/TRIP13/TTK/DTL/CDKN2B/E2F7/FAM107A/RAD21/SPDL1/NDC80/CLSPN/CDC6/PSMD2/MAD2L1/PLK1/MIF/GTSE1/BRCA1/TICRR/ZNF655/AURKA/CDC20/LIF/PCID2/NBN/ZWINT/PSMB5/PSME2/MDM4/CNOT1/FBXO5/MGA/TOPBP1/ESPL1/PRMT1/BLM/RFWD3/PSMD14/NEK2/SUZ12/CHEK1/AURKB/ATM/CDK5RAP2/PSMA4/CCNF/RBBP8/DACT1/BCL2/TOM1L1/NAE1/PSME4/EP300/…
GO:0000726	non-recombinational repair	103	0.468146	1.69069	0.000909107	0.0117121	0.00877416	2053	tags=27%, list=13%, signal=24%	HMGA2/PRKDC/HMGB1/H4C4/H4C14/RIF1/HMGB2/BRCA1/POLQ/HERC2/NBN/UBE2V2/H4C6/SHLD2/XRCC5/LIG4/PSMD14/LIG3/ATM/SMCHD1/DTX3L/NSD2/RBBP8/UBE2N/XRCC6/H2AX/H4C2/H4C8
GO:0009185	ribonucleoside diphosphate metabolic process	115	0.44648	1.64213	0.00091974	0.0118108	0.00884805	2490	tags=38%, list=16%, signal=32%	LDHA/HIF1A/NUP58/PGK1/GAPDH/ALDOA/AK3/NUP188/TPI1/NDC1/GPI/NUP155/PKM/HK2/ENO1/INSR/NUP205/ENTPD7/PGAM1/AK4/NCOR1/NUP153/SEH1L/NUP107/PPARA/NUP210/NUP93/PRKAA2/CMPK1/AK5/ENO2/SLC4A4/ALDOC/ZBTB20/NUP43/NUP160/PPARGC1A/EP300/PGM1/DHTKD1/HKDC1/NUP214/PFKFB4/NUP54
GO:0045597	positive regulation of cell differentiation	610	0.306901	1.34456	0.000940308	0.0120105	0.00899765	2003	tags=26%, list=13%, signal=23%	FN1/CD34/CCN2/INHBA/PRKDC/HMGB1/MMP14/KITLG/EFNB2/ETS1/HIF1A/YAP1/TGFB2/LRP1/NOTCH2/GREM1/TGFBR1/CLDN5/GJA1/ECT2/NEDD9/SEMA7A/MMD/VEGFA/RGCC/FERMT2/SEMA5A/CTHRC1/SOD2/GPC1/JAG1/RUNX1/SFRP1/IL4R/MALT1/ARHGEF7/RB1/CDH2/CBFB/JUNB/VEGFC/IGFBP3/IL6ST/CD24/TRIB1/COL1A1/OPA1/ETV5/PLXNA1/MYADM/ZHX3/FOS/CXCL12/SOCS3/PRMT5/VSIR/LGALS9/FOXC1/PRKCI/PPARGC1B/TRIM16/HMGB2/ACTR2/BMPR1A/AURKA/RFX3/LIF/MAP2K1/SLI…
GO:0006090	pyruvate metabolic process	120	0.450228	1.67075	0.000941344	0.0120105	0.00899765	2490	tags=37%, list=16%, signal=31%	LDHA/HIF1A/NUP58/PGK1/GAPDH/ALDOA/NUP188/TPI1/NDC1/GPI/NUP155/PKM/HK2/ENO1/PDK1/INSR/VDAC1/NUP205/GLO1/PGAM1/NCOR1/NUP153/SEH1L/NUP107/PPARA/NUP210/NUP93/PRKAA2/ENO2/SLC4A4/DLAT/ALDOC/ZBTB20/NUP43/NUP160/PPARGC1A/EP300/PGM1/DHTKD1/HKDC1/DLD/NUP214/PFKFB4/NUP54
GO:0048168	regulation of neuronal synaptic plasticity	27	-0.698948	-1.90655	0.000955011	0.0121458	0.00909902	1491	tags=30%, list=10%, signal=27%	ZDHHC2/NPTN/EPHB2/RAB11A/KIT/SHANK3/APP/MCTP1
GO:0045446	endothelial cell differentiation	97	-0.501514	-1.70347	0.000967199	0.0122615	0.00918571	917	tags=26%, list=6%, signal=24%	SOX17/NOTCH1/ZEB1/GPX1/CEACAM1/ENG/ACVRL1/PROX1/RAPGEF1/PPP1R16B/TIE1/F11R/BTG1/BMP6/NR2F2/NRG1/PDE4D/PDE2A/S1PR1/KDR/SCUBE1/ROBO4/NRP1/CDH5/PECAM1
GO:0016236	macroautophagy	292	-0.387491	-1.50706	0.000984936	0.0124466	0.00932437	2217	tags=35%, list=15%, signal=30%	RUBCN/FEZ2/SESN2/ATG12/RB1CC1/FYCO1/BECN1/DYNLL1/IKBKG/CHMP2B/RNF5/CLN3/ATP6V0E2/UBXN6/PSEN1/TP53/NBR1/TSC1/SQSTM1/ATG16L2/TEX264/TMEM41B/ATG101/TMEM39B/CDK5/NOD1/CAPNS1/HGS/CDC37/RNF41/SMCR8/MAP1LC3A/SLC38A9/RAB7A/TBC1D14/RRAGB/PHF23/ATP6V0D1/CHMP2A/LRRK2/EXOC4/VPS26A/FEZ1/AMBRA1/TIGAR/NSFL1C/NRBP2/RPTOR/ZFYVE1/SESN1/MAPK3/WIPI2/CHMP6/TCIRG1/TSC2/RALB/VPS28/TSG101/ATG2A/LAMTOR1/PIP4K2A/LARP1/USP…
GO:0060021	roof of mouth development	68	0.537575	1.79438	0.00099751	0.0125655	0.00941343	2659	tags=51%, list=17%, signal=43%	INHBA/WNT5A/DHRS3/PRRX1/TGFB2/ARID5B/TGFBR1/CLDN5/FRAS1/SGPL1/BNC2/BMPR1A/LEF1/SOX11/ANP32B/MSX1/FOXF2/INTU/TBX2/TBX3/FZD2/TBX1/CSRNP1/SATB2/PDGFRA/SMAD4/OSR1/TWIST1/ITGB6/LRP6/NPRL3/SHH/TMEM107/MSC/LOXL3
GO:0044843	cell cycle G1/S phase transition	242	0.373111	1.49984	0.00101929	0.0127876	0.00957981	2997	tags=38%, list=20%, signal=31%	INHBA/PRKDC/EGFR/CDK6/RPS6/CCNB1/RRM2/CCNA2/RGCC/PSME1/TFDP1/MCM4/RB1/IQGAP3/CDK1/ADAMTS1/CDKN2B/E2F7/FAM107A/KIF14/CCND2/CDKN3/MCM6/CDC6/GSPT1/MYC/GTSE1/SKP2/ZNF655/AURKA/PPAT/PPP3CA/DBF4/CUL4A/PSME2/MDM4/CNOT1/FBXO5/MCM10/EIF4E/MCM5/DHFR/PRMT1/RCC1/RFWD3/APEX1/PLPP2/MCM8/MCM2/TYMS/FAM83D/ATM/CUL5/GMNN/DACT1/POLE2/BCL2/POLE/CDK16/MCM3/EIF4EBP1/EP300/PCNA/ID2/CDC25C/MCM7/CNOT9/BACH1/CCNE2/DDX3X/C…
GO:0001932	regulation of protein phosphorylation	914	0.286864	1.28491	0.00102159	0.0127876	0.00957981	1991	tags=22%, list=13%, signal=21%	FN1/CCN2/ITGA1/INHBA/LOX/HMGA2/FLT1/PRKDC/RGS4/HMGB1/ERRFI1/TFRC/EGFR/TPX2/WNT5A/RASSF2/KITLG/IPO5/ACE/UCHL1/HIPK2/ACTB/TGFB2/ITGB3/SPRY4/GREM1/PDGFB/CCNB1/SPRED1/CD44/MAP3K20/HSP90AA1/TGFBR1/LEPR/PFN2/FGF5/NIBAN1/CCNA2/ECT2/SPRED2/NEDD9/SEMA7A/MMD/VEGFA/RGCC/NPM1/FERMT2/CENPE/UBASH3B/PMEPA1/EGR1/DUSP5/CIT/PTPN13/PDGFC/NF1/SFRP1/MALT1/RB1/IQGAP3/SPRY1/CDK1/DUSP1/FGF13/TNFAIP3/HBEGF/PTPRJ/SDC4/TTK…
GO:0014075	response to amine	32	0.635201	1.80717	0.00106283	0.013262	0.00993525	4371	tags=62%, list=29%, signal=45%	RGS4/ITGA2/CALM1/RGS17/PPP3CA/HDAC9/NQO1/CAD/RGS9/ICAM1/HPRT1/OXTR/SLC18A2/NME1/CPS1/GLDC/TRDMT1/RGS10/ASIC1/NR4A2
GO:0007369	gastrulation	138	0.425869	1.58948	0.00107032	0.0133136	0.0099739	1398	tags=26%, list=9%, signal=24%	FN1/INHBA/HMGA2/COL4A2/COL6A1/COL12A1/ITGA3/MMP14/WNT5A/ITGA4/RPS6/ITGB3/ITGAV/GJA1/DUSP5/COL5A2/SFRP1/SUPT20H/DUSP1/ITGA2/MYADM/UGDH/FOXC1/FOXF1/BMPR1A/HSBP1/LEF1/CLASP1/SMAD3/LHX1/TENM4/FZD7/MMP15/WNT5B/COL7A1/CLASP2
GO:0051310	metaphase plate congression	63	0.537637	1.75347	0.00108622	0.0134691	0.0100904	2718	tags=44%, list=18%, signal=37%	CENPF/CCNB1/CENPE/CHAMP1/KPNB1/SPAG5/KIF14/SPDL1/NDC80/KIF18A/CDCA8/KIF2C/NUF2/KIF22/EML4/KIFC1/SEH1L/INCENP/PIBF1/CENPQ/AURKB/FAM83D/DYNC1H1/PSRC1/CDCA5/GEM/CDC23/HNRNPU
GO:0050727	regulation of inflammatory response	220	-0.404032	-1.51842	0.00111604	0.0137958	0.0103352	1340	tags=18%, list=9%, signal=17%	PIK3CG/DAGLA/NR1D2/METRNL/CELF1/SIRPA/TNFSF18/MGLL/TNFRSF11A/CD81/VAMP8/GSTP1/GPX1/GATA3/NT5E/SNCA/NLRP1/GIT1/PTGER4/IL1RL1/RELA/HLA-E/ABCC1/FABP4/TMSB4X/STING1/BCL6B/GBA/PDE2A/GRN/TGM2/LYN/TEK/MDK/TNFSF4/HYAL2/APP/CALCRL/CDH5/NEAT1
GO:0045143	homologous chromosome segregation	38	0.616218	1.83744	0.00112474	0.0138602	0.0103834	3380	tags=50%, list=22%, signal=39%	SGO2/NDC1/PTTG1/TRIP13/RAD21/FANCD2/PLK1/BRIP1/SGO1/ESPL1/CCNB1IP1/ATM/REC8/CCNE2/IHO1/MRE11/C14orf39/MEIOB/MLH1
GO:0006282	regulation of DNA repair	122	0.440877	1.63315	0.00112956	0.0138765	0.0103956	2302	tags=28%, list=15%, signal=24%	HMGA2/PRKDC/HMGB1/EGFR/FOXM1/RIF1/UBR5/ACTR2/BRCA1/POLQ/DEK/CUL4A/UBE2V2/SHLD2/RAD51AP1/PARP1/CGAS/PARPBP/CHEK1/SMCHD1/DTX3L/DDX11/NSD2/UBE2N/MGMT/TWIST1/H2AX/PCNA/TRIP12/USP1/TRIM28/ARID2/FANCB/SLF1
GO:0016071	mRNA metabolic process	796	0.287611	1.27831	0.00114037	0.013966	0.0104627	4570	tags=38%, list=30%, signal=28%	RPS6/CCNB1/HNRNPC/NPM1/PSIP1/PSME1/XPO1/SERBP1/ZC3H13/DIS3/PAN3/NCL/SRSF1/RPS17/PRMT5/PRPF8/RPS2/RNU2-1/RBM26/SF3B3/PSMD2/RPL21/GSPT1/HNRNPA1/TRA2B/HNRNPA3/ZC3HAV1/TENT5A/HNRNPR/RPL10A/RPL17/EREG/RPS8/SAP18/PCID2/PELO/SRSF3/SET/PSMB5/HNRNPK/RPL5/HNRNPL/PSME2/HNRNPH3/SNRNP200/PTBP3/RBM23/ATF4/CNOT1/EXOSC8/YWHAZ/SON/POLR2A/RPS15A/MTREX/RPL27/GTF2H3/TCERG1/ZFP36/PPIL1/RPS4X/RBM24/SRSF7/MED1/RPL4/DHX…
GO:1900034	regulation of cellular response to heat	77	0.495406	1.70779	0.00114601	0.0139919	0.0104821	3802	tags=45%, list=25%, signal=34%	CD34/NUP58/HSP90AA1/NUP188/NDC1/NUP155/NUP205/HSBP1/PTGES3/NUP153/SEH1L/NUP107/NUP210/BAG2/NUP93/ATM/NUP43/NUP160/EP300/NUP214/BAG4/NUP54/TPR/CRYAB/NUP88/HSP90AB1/NUP35/NUP37/ATR/NUP133/MTOR/FKBP4/YWHAE/HSPB8/DNAJB6
GO:1904062	regulation of cation transmembrane transport	227	-0.402916	-1.513	0.00115364	0.0140419	0.0105195	1709	tags=22%, list=11%, signal=20%	TMEM38A/ISCU/HECW2/KCNJ2/CD63/CACNG8/MINK1/TCIRG1/PIK3CG/FYN/JPH1/CAMK2D/BAX/KLHL24/F2R/PLCG1/SCN1B/ANK3/NEDD4/AHNAK/SCN3B/FHL1/PDE4B/BIN1/ANO6/KCNAB1/G6PD/PRKCE/CLIC2/CACNB3/SNCA/CHP1/EPHB2/CAPN1/PRNP/TMSB4X/SLC9A1/SELENON/SHANK3/STIM1/CAV1/NLGN1/PDE4D/STOM/LYN/DLG1/UTRN/FKBP1A/RELN/DAPK1/APP
GO:0007420	brain development	530	0.309093	1.33457	0.00119024	0.014443	0.01082	2313	tags=25%, list=15%, signal=22%	COL4A1/INHBA/PRKDC/RGS4/WNT5A/CDK6/SLC2A1/CENPF/ETS1/HIF1A/ACTB/LRP1/SYNE2/BTBD3/SEMA7A/BRCA2/SEMA5A/PTPRS/CHD8/DLC1/NF1/SFRP1/FGF13/COL3A1/CDH2/ATP2B1/DYNC2H1/ATIC/HMGCS1/STIL/DNAH5/CALM1/PCDH18/CXCL12/KIF14/FANCD2/FOXC1/PITPNM1/NFIB/UFM1/TRA2B/B3GNT5/RBPJ/PBX1/BMPR1A/FAT4/BNIP3/C21orf91/DOCK7/ZIC2/TACC3/GNB4/MAP2K1/PPP3CA/SLIT2/ZIC1/SALL1/LEF1/FZD1/AK4/SLC8A1/ACSL3/SEMA6D/ANP32B/MSX1/GART/IRS2/…
GO:0000082	G1/S transition of mitotic cell cycle	227	0.386989	1.55026	0.00119733	0.0144847	0.0108513	2721	tags=36%, list=18%, signal=30%	INHBA/PRKDC/EGFR/CDK6/RPS6/CCNB1/RRM2/RGCC/PSME1/TFDP1/MCM4/RB1/IQGAP3/CDK1/ADAMTS1/CDKN2B/E2F7/FAM107A/KIF14/CCND2/CDKN3/MCM6/CDC6/GSPT1/MYC/GTSE1/SKP2/ZNF655/AURKA/PPAT/PPP3CA/DBF4/CUL4A/PSME2/MDM4/CNOT1/FBXO5/MCM10/EIF4E/MCM5/DHFR/PRMT1/RCC1/RFWD3/APEX1/MCM8/MCM2/TYMS/ATM/CUL5/GMNN/DACT1/POLE2/BCL2/POLE/CDK16/MCM3/EIF4EBP1/EP300/PCNA/ID2/CDC25C/MCM7/CNOT9/BACH1/CCNE2/DDX3X/CDK2/RBL1/CDKN2A/APP…
GO:0006082	organic acid metabolic process	799	0.292573	1.30237	0.00120153	0.0144914	0.0108562	3540	tags=31%, list=23%, signal=25%	LIPG/LDHA/ABCG2/SLC2A1/HIF1A/NUP58/PGK1/GAPDH/MTHFD2/PSAT1/IARS1/GFPT2/ALDOA/SLC26A2/SCD/ELOVL6/PSME1/ALDH1L2/ACACA/NUP188/TPI1/IRS1/NDC1/GPI/ODC1/ASNS/NUP155/SHMT2/PKM/HK2/ENO1/AZIN1/ATIC/PDK1/MTAP/CYP1B1/INSR/ASAH1/VDAC1/NUP205/NR5A2/SGPL1/UGDH/SMS/ACSL1/DARS1/TARS1/SUCLA2/PSMD2/PFAS/MIF/HACD2/ACSL4/OSBPL6/BRCA1/GLO1/ABCD3/FASN/KARS1/PPAT/PGAM1/PTGES3/SULT1C4/PTGIS/ACSS1/SERINC5/NQO1/PSMB5/ABHD…
GO:0010389	regulation of G2/M transition of mitotic cell cycle	190	0.398882	1.55008	0.00121066	0.0145573	0.0109056	2337	tags=27%, list=15%, signal=23%	HMGA2/TPX2/CENPF/TUBB/CCNB1/HSP90AA1/TUBB4B/PSME1/HAUS6/CDK1/DTL/HMMR/PLK4/KIF14/RAD21/CLSPN/ALMS1/CDC6/PSMD2/PBX1/PLK1/BRCA1/TICRR/AURKA/NBN/PSMB5/PSME2/CENPJ/CLASP1/FBXO5/TOPBP1/NEDD1/BLM/PSMD14/NEK2/CHEK1/AURKB/ATM/CDK5RAP2/PSMA4/CEP152/NAE1/DYNC1H1/PSME4/CNTRL/CDC25C/CEP192/PSMB2/CDK2/CCP110/PSMD1
GO:0048839	inner ear development	118	0.440865	1.62941	0.00121882	0.0146111	0.0109459	2523	tags=36%, list=17%, signal=31%	WNT5A/PRRX1/TGFB2/CCNA2/SPARC/CTHRC1/JAG1/LIN7A/SDC4/SLC4A7/OPA1/RBPJ/LRP10/FAT4/CYTL1/SIX4/ZIC1/PDGFRB/SOX9/ANP32B/SPRY2/PTK7/FZD3/PTPN11/GLI2/PAX8/FZD2/TBX1/SIX1/GJB2/MCM2/PAX2/COL11A1/MYO6/PLS1/KCNK2/HES1/IFT88/NTN1/FOXG1/PLPPR4/ATP8A2/SHH
GO:0009896	positive regulation of catabolic process	390	-0.351885	-1.40356	0.00123525	0.0147494	0.0110496	1790	tags=19%, list=12%, signal=17%	LRRK2/TMEM259/DNAJB2/TRIM68/PRXL2C/PRR5L/PLK3/AMBRA1/TRIM6/HECW2/MID2/STX5/FLCN/SH3BP4/SESN1/WWP1/TRIM65/MAPK3/TRIM34/MOV10/TSC2/RALB/VPS28/RNF180/PIP4K2A/LARP1/CELF1/EGLN2/NFE2L2/BAX/ATF6/SPTLC2/FBXW7/SH3GLB1/CSNK1D/NEDD4/TMEM59/SOX17/CD81/NNT/ABCA2/PRKCE/SIRT2/CLU/PNPLA2/TRIM8/SNCA/DDB1/GGA3/SVIP/UVRAG/SH3D19/CPT1A/BTG2/PIK3C2A/STING1/TP53INP1/GBA/HMOX1/CAV1/ECSCR/MDM2/PABPC1/LAPTM5/PTTG1IP/SMU…
GO:0001756	somitogenesis	43	0.575508	1.75899	0.00123866	0.0147494	0.0110496	2318	tags=42%, list=15%, signal=36%	PRKDC/WNT5A/SFRP1/NRARP/FOXC1/FOXF1/RBPJ/BMPR1A/LEF1/SEMA3C/SMAD3/XRCC2/LHX1/ATM/SMAD4/EP300/LRP6/MIB1
GO:0001704	formation of primary germ layer	89	0.478057	1.68303	0.00124151	0.0147494	0.0110496	1368	tags=30%, list=9%, signal=28%	FN1/INHBA/HMGA2/COL4A2/COL6A1/COL12A1/ITGA3/MMP14/WNT5A/ITGA4/ITGB3/ITGAV/GJA1/DUSP5/COL5A2/DUSP1/ITGA2/FOXC1/FOXF1/BMPR1A/HSBP1/LEF1/SMAD3/LHX1/FZD7/MMP15/COL7A1
GO:0072659	protein localization to plasma membrane	227	-0.401243	-1.50672	0.0012606	0.0149316	0.011186	2262	tags=31%, list=15%, signal=27%	GPER1/TTC7A/RAB40C/JUP/GAS6/RAB7A/VAMP3/MACF1/TTC7B/FLOT1/LDLRAP1/CLIP3/RAB13/PIK3R1/VTI1B/NUMB/CNPY4/EFR3B/TSPAN17/ZDHHC2/RAMP2/FCHO2/ZDHHC8/INPP5K/TSPAN14/DCHS1/NECTIN3/RHOG/RAB3B/TSPAN5/ANK3/TAMALIN/TMEM59/PACS1/SCN3B/CD81/VAMP8/RAB3D/TMEM150A/VAMP5/ARL6IP5/TGFB1/PRKCE/SLC9A3R2/PRKCH/CACNB3/PPFIA1/PACS2/GGA3/RAB15/EPHB2/STX7/F11R/BCL2L1/RAB3C/TNIK/LGALS3/EPHA2/RAB11A/EHD2/ZDHHC5/EHD4/S100A10/S…
GO:0007229	integrin-mediated signaling pathway	85	0.485504	1.69612	0.00127156	0.0150166	0.0112497	987	tags=25%, list=6%, signal=23%	FN1/CCN2/ITGA1/ITGA3/ITGA4/ITGB3/TIMP1/ITGAV/MYH9/NEDD9/SEMA7A/FERMT2/ITGA11/ADAMTS1/COL3A1/ITGA2/LAMA5/EMP2/THY1/TLN1/ITGBL1
GO:2001257	regulation of cation channel activity	117	-0.491413	-1.71052	0.00131309	0.0154194	0.0115514	1406	tags=23%, list=9%, signal=21%	CACNG8/MINK1/JPH1/CAMK2D/KLHL24/SCN1B/ANK3/AHNAK/PDE4B/KCNAB1/CLIC2/CACNB3/EPHB2/CAPN1/TMSB4X/SELENON/SHANK3/STIM1/CAV1/NLGN1/PDE4D/STOM/DLG1/FKBP1A/RELN/DAPK1/APP
GO:0050650	chondroitin sulfate proteoglycan biosynthetic process	24	0.679316	1.82538	0.00131908	0.0154194	0.0115514	1754	tags=54%, list=11%, signal=48%	VCAN/CHSY1/UGDH/CSPG4/CHST15/DSE/CYTL1/DCN/XYLT1/CHPF/CHST3/CSGALNACT1/PXYLP1
GO:0048545	response to steroid hormone	245	0.363892	1.46327	0.00132082	0.0154194	0.0115514	2807	tags=38%, list=18%, signal=31%	CCN2/LOX/STC1/HMGB1/ERRFI1/EGFR/YAP1/TGFB2/KLF9/DSG2/PAPPA/SPARC/PMEPA1/RUNX1/SFRP1/CLDN1/DUSP1/CBFB/ATP2B1/COL1A1/FAM107A/CALM1/UBR5/FOS/PPARGC1B/UFM1/FOSB/HMGB2/BRCA1/NR3C1/PER1/HEY1/SLIT2/HTR1B/LEF1/TRERF1/SGK1/ABHD2/NCOR1/IGFBP7/CNOT1/CA2/ZFP36/PPARA/EIF4E/UBE3A/CAD/ZNF366/MED1/PTPRU/PARP1/SPP1/RNF6/JAK2/HEYL/GJB2/FIBIN/SLIT3/TYMS/ADAM9/REST/YWHAH/BCL2/CYP7B1/UFL1/SERPINF1/ICAM1/SDC1/EP300/PC…
GO:0035195	gene silencing by miRNA	174	0.395757	1.51971	0.00132121	0.0154194	0.0115514	2053	tags=28%, list=13%, signal=25%	NOTCH4/EGFR/NUP58/H3C8/H3C2/H3C14/H3C15/NUP188/NDC1/H4C4/H4C14/NUP155/H3C12/NUP205/H3-3B/H3C4/RAN/H3C7/MAP2K1/PPP3CA/H3C10/H3C1/H3C3/NCOR1/H4C6/CNOT1/NUP153/SEH1L/POLR2A/SMAD3/H3C13/NUP107/ZFP36/NUP210/MYOCD/H3C11/AGO2/ZC3H7B/METTL3/AGO3/NUP93/PPARG/XPO5/DICER1/NUP43/NUP160/H4C2/MYCN/H4C8
GO:0010256	endomembrane system organization	413	-0.351584	-1.40277	0.00133579	0.0155437	0.0116446	3163	tags=33%, list=21%, signal=27%	NEK9/GORASP1/BLOC1S2/VPS11/PLEKHF1/CHMP2B/LEMD2/RAB2A/CLN3/DTNBP1/SEC31B/RILP/TLCD2/SUN1/PI4K2A/OSBPL2/ARV1/STX4/REEP6/SQSTM1/LMAN2/CUL7/SNX33/FBXW8/CDC42/UBL4A/LYSMD3/NECTIN2/SYT11/RAB22A/AP3D1/SCARB2/PHETA2/HGS/VPS18/TRAM1L1/TMEM43/GPER1/TBC1D20/CERT1/POLR2M/CTDNEP1/TMED9/ARFGEF1/RAB7A/PLSCR3/HIKESHI/FLOT1/PLEKHM2/STX6/SH3GL2/PRKCA/PHETA1/GET4/WASHC4/EMC10/CHMP2A/LRRK2/CAMSAP2/TMEM38A/TOR1B/PLK…
GO:0009725	response to hormone	654	0.304497	1.34045	0.00137666	0.0159412	0.0119424	2158	tags=26%, list=14%, signal=23%	CCN2/FBN1/INHBA/LOX/STC1/LDHA/PRKDC/HMGB1/ERRFI1/SORT1/ITGA3/EGFR/MMP14/SLC2A1/YAP1/NUCKS1/TGFB2/TIMP1/TNC/KLF9/IGFBP5/LEPR/DSG2/PAPPA/GJA1/CCNA2/SPARC/GNG2/PMEPA1/EGR1/ACACA/DENND4C/RUNX1/SFRP1/CTSS/IL4R/IRS1/CLDN1/DUSP1/ASNS/PKM/CBFB/ATP2B1/CITED2/CD24/HMGCS1/ITGA2/COL1A1/INSR/OPA1/TIMP3/FAM107A/CALM1/UBR5/FOS/CXCL12/NR5A2/TNFSF10/SOCS3/JAK3/ACSL1/PRKCI/PPARGC1B/CDC6/GGH/UFM1/TRIM16/FOSB/HMGB2/…
GO:0040017	positive regulation of locomotion	436	-0.352947	-1.41815	0.00138099	0.0159412	0.0119424	1260	tags=19%, list=8%, signal=18%	ITGA6/BMPR2/DMTN/NFE2L2/TNFSF18/RRAS2/CARMIL1/F2R/TNFRSF14/PLCG1/MAPK1/TERT/BCAR1/CD99/ACTG1/SHTN1/NOTCH1/ANO6/PLPP3/SRC/TGFB1/VEGFB/PRKCE/SASH1/GATA3/DOCK8/TGFBR2/FAM89B/CAVIN1/MAP4K4/EDN1/FGFR1/PGF/RIN2/PROX1/GNAI2/FERMT3/PPM1F/DDR2/SEMA3D/LGALS3/DOCK4/RAB11A/PODXL/TMSB4X/RHOC/PIK3C2A/HSPB1/NOS3/RAC2/KIT/STX3/MAP3K3/ITGA5/HMOX1/CAV1/MCAM/CD151/SMURF2/SEMA3F/GRN/SWAP70/SEMA6B/S1PR1/SDCBP/LAMB1/L…
GO:0010466	negative regulation of peptidase activity	144	-0.448459	-1.61818	0.001382	0.0159412	0.0119424	1445	tags=19%, list=9%, signal=17%	FNIP1/SPOCK3/NAIP/SERPINB6/CPAMD8/SPINK5/UBXN1/BIN1/SRC/GPX1/ADORA2A/LXN/SNCA/RPS6KA3/CARD16/CARD8/CRIM1/PRNP/TFPI/IFI16/APLP2/APP/CD109/TIMP2/TFPI2/SPOCK1/THBS1
GO:2000147	positive regulation of cell motility	426	-0.354372	-1.42295	0.00141544	0.0162796	0.0121959	1260	tags=19%, list=8%, signal=18%	FGF16/ITGA6/BMPR2/DMTN/NFE2L2/TNFSF18/RRAS2/CARMIL1/F2R/TNFRSF14/PLCG1/MAPK1/TERT/BCAR1/CD99/ACTG1/SHTN1/NOTCH1/ANO6/PLPP3/SRC/TGFB1/VEGFB/PRKCE/SASH1/GATA3/DOCK8/TGFBR2/FAM89B/CAVIN1/MAP4K4/EDN1/FGFR1/PGF/RIN2/PROX1/GNAI2/FERMT3/PPM1F/DDR2/SEMA3D/LGALS3/DOCK4/RAB11A/PODXL/TMSB4X/RHOC/PIK3C2A/HSPB1/NOS3/RAC2/KIT/MAP3K3/ITGA5/HMOX1/CAV1/MCAM/CD151/SMURF2/SEMA3F/GRN/SWAP70/SEMA6B/S1PR1/SDCBP/LAMB1/…
GO:0048016	inositol phosphate-mediated signaling	43	-0.618348	-1.81712	0.00142173	0.0162939	0.0122066	585	tags=23%, list=4%, signal=22%	EDN1/CHP1/NFATC1/NFATC2/PRNP/SLC9A1/FHL2/ITPR3/HOMER3/NFAT5
GO:0098662	inorganic cation transmembrane transport	490	-0.34227	-1.39676	0.00142489	0.0162939	0.0122066	2262	tags=22%, list=15%, signal=19%	GPER1/PKD2/ORAI2/SLC9A8/CACNA2D1/SLC25A23/SLC12A4/GAS6/ITPR2/SLC9A6/SLC12A7/HSPA2/KCNMB4/FXYD5/CACNG6/TRPC4AP/ORAI1/ATP6V0D1/SLC24A1/ATP1A1/TMEM38A/ISCU/KCNN3/HECW2/ANXA6/KCNJ2/SLC39A11/GRIN3B/SLC11A2/SLC3A2/CD63/SLC4A11/CACNG8/MICU1/ATP6V1F/TCIRG1/CLCN3/SLC4A8/PIK3CG/FYN/JPH1/SHROOM2/ATP5PD/ATP6AP1/CAMK2D/ATP6V1B2/SLC8B1/ATP6V1C1/BAX/KLHL24/F2R/MCOLN1/ORAI3/MCUB/PLCG1/SCN1B/ANK3/KCND2/ATP6V0C/NE…
GO:0040001	establishment of mitotic spindle localization	31	0.62446	1.76818	0.00144227	0.0164451	0.0123199	2855	tags=61%, list=19%, signal=50%	NUSAP1/GJA1/SPRY1/KPNB1/SPDL1/NDC80/MAD2L1/PLK1/CLASP1/SPRY2/ESPL1/CLASP2/CDK5RAP2/GPSM2/HTT/ITGB1/CENPA/INSC/SAPCD2
GO:0098660	inorganic ion transmembrane transport	541	-0.337176	-1.3797	0.00149368	0.0169777	0.0127189	1950	tags=20%, list=13%, signal=18%	HSPA2/KCNMB4/FXYD5/CACNG6/TRPC4AP/ORAI1/ATP6V0D1/ANO1/SLC24A1/ATP1A1/APOL1/TMEM38A/ISCU/KCNN3/HECW2/ANXA6/KCNJ2/SLC39A11/GRIN3B/SLC11A2/SLC3A2/CD63/SLC4A11/CACNG8/MICU1/ATP6V1F/TCIRG1/CLCN3/SLC4A8/PIK3CG/FYN/JPH1/SHROOM2/ATP5PD/ATP6AP1/CAMK2D/CLCN7/SLC26A11/ATP6V1B2/SLC8B1/ATP6V1C1/BAX/KLHL24/F2R/MCOLN1/ORAI3/MCUB/PLCG1/PCYOX1/SCN1B/ANK3/KCND2/ATP6V0C/NEDD4/ANO10/ANO4/SLC12A2/TRPV4/AHNAK/SCN3B/SE…
GO:0006954	inflammatory response	464	-0.348397	-1.40942	0.00149753	0.0169777	0.0127189	1428	tags=16%, list=9%, signal=15%	CCRL2/KLRG1/NAIP/TCIRG1/SCYL1/PIK3CG/DAGLA/IL18R1/NR1D2/METRNL/CELF1/NFE2L2/SIRPA/TNFSF18/MGLL/F2R/LY96/TNFRSF11A/CD81/VAMP8/CAMK4/NOTCH1/ANO6/GSTP1/TGFB1/PNMA1/GPX1/ADORA2A/LXN/GATA3/PTGS1/NT5E/CD68/SNCA/SCN9A/TOLLIP/NLRP1/GIT1/PTGER4/IL1RL1/RELA/HLA-E/PLD3/F11R/ABCC1/NDST1/EPHA2/FABP4/TMSB4X/STING1/BCL6B/STAB1/KIT/GBA/BMP6/HMOX1/SMAD1/PDE2A/GRN/TGM2/HSPG2/IFI16/LYN/TEK/JAM3/SCUBE1/PTX3/MDK/TNFS…
GO:0030855	epithelial cell differentiation	424	0.324812	1.38065	0.00153648	0.0173352	0.0129867	2108	tags=31%, list=14%, signal=27%	COL4A1/CD34/STC1/NOTCH4/ERRFI1/WNT5A/CDK6/S1PR3/HIF1A/YAP1/VCL/PGK1/NOTCH2/F2RL1/GREM1/PDGFB/SPRED1/CLDN5/DSG2/SPRED2/VEGFA/PTPRS/TAGLN/JAG1/RUNX1/CLDN1/SPRY1/CDK1/CNN3/CDH2/HEG1/CBFB/PALLD/IL6ST/CD24/SLC4A7/PKP4/PLK4/DSP/ITGA2/E2F7/LAMA1/ASAH1/MYADM/VDAC1/NR5A2/FOXC1/FOXF1/MYO1E/NFIB/MET/RBPJ/TRIM16/KLF7/FAT4/RFX3/SHROOM3/FASN/LIF/MAP2K1/HEY1/OPN3/SALL1/SOX11/EREG/PELO/SOX9/UGCG/HNRNPH3/MYO9A/AT…
GO:0061326	renal tubule development	73	0.504745	1.72333	0.0015378	0.0173352	0.0129867	1856	tags=44%, list=12%, signal=39%	COL4A1/YAP1/NOTCH2/GREM1/VEGFA/JAG1/CD24/LAMA5/PBX1/FAT4/MYC/LIF/SIX4/SALL1/SOX9/LHX1/PROM1/PAX8/PTCH1/SIX1/SMO/WNT7B/HEYL/FOXD1/PAX2/HNF1B/POU3F3/FGF1/SMAD4/BCL2/OSR1/WNK4
GO:0045786	negative regulation of cell cycle	533	0.309219	1.33573	0.00158025	0.0177633	0.0133074	2983	tags=30%, list=20%, signal=25%	INHBA/HMGA2/PRKDC/EGFR/CDK6/IPO5/CENPF/CBX5/RHOB/TGFB2/CXCL8/NOTCH2/CCNB1/MAP3K20/TGFBR1/RRM2/PRR11/RGCC/NPM1/RRAGA/PSME1/TFDP1/BUB1B/KIF20B/PTTG1/RB1/CDK1/DUSP1/BUB1/KNTC1/TNFAIP3/FOXM1/TRIP13/TTK/DTL/CDKN2B/E2F7/FAM107A/RAD21/SPDL1/FANCD2/NDC80/FOXC1/CDKN3/CLSPN/CDC6/PSMD2/MAD2L1/PLK1/MIF/ZWILCH/MYC/GTSE1/BRCA1/TICRR/ZNF655/AURKA/FAP/CDC20/CAMK2N1/LIF/MAP2K1/SOX11/BRIP1/PCID2/NBN/ZWINT/PSMB5/CU…
GO:0007610	behavior	355	-0.363284	-1.43234	0.00160424	0.017982	0.0134713	1882	tags=22%, list=12%, signal=20%	APH1B/HOXB8/RAG1/SRPX2/LRRK2/MTA1/NPY2R/CIC/MEIS1/SOBP/NAGLU/FOXP2/SLC11A2/DMRTA1/SYNJ1/CNP/PER3/ABCA7/ZDHHC8/POU4F1/CLCN3/FYN/NLGN4Y/RNF180/DPP4/NR1D2/HEXB/NPTN/UBE2Q1/MAFG/MAPK1/KCND2/NPC1/NRGN/EIF4EBP2/CAMK4/ARL6IP5/ALDH1A3/ADORA2A/CTNS/ABCA2/PRKCE/RIC8A/SGIP1/ADARB1/SCN9A/GIT1/TANC1/GM2A/SLC16A1/EPHB2/KALRN/HTR1D/ARRDC3/CAPN2/TAL1/CPT1A/BTG2/MME/ABL2/PRNP/EPHA4/GAA/NPAS2/MEIS2/KIT/GBA/SHANK3/…
GO:0090049	regulation of cell migration involved in sprouting angiogenesis	37	-0.627347	-1.79736	0.00163278	0.0182088	0.0136411	290	tags=27%, list=2%, signal=27%	FBXW7/NOTCH1/PIK3C2A/MMRN2/MAP3K3/HMOX1/KDR/PLK2/RHOJ/THBS1
GO:0048729	tissue morphogenesis	498	0.31964	1.37425	0.00163431	0.0182088	0.0136411	2020	tags=29%, list=13%, signal=26%	COL4A1/INHBA/HMGA2/STC1/NOTCH4/ITGA3/MMP14/WNT5A/TPM1/HIF1A/RHOB/ACTB/YAP1/VCL/TGFB2/NOTCH2/ITGB3/TNC/GREM1/CD44/IGFBP5/SNAI2/TGFBR1/GJA1/VEGFA/FERMT2/CTHRC1/PSME1/DLC1/JAG1/SFRP1/KIF20B/SPRY1/STARD13/HBEGF/SDC4/HEG1/ADAMTS12/NRARP/VEGFC/FRAS1/DSP/ITGA2/STIL/MLLT3/OPA1/LAMA1/PLXNA1/SOCS3/LAMA5/FOXC1/FOXF1/EDNRA/PSMD2/MET/RBPJ/PBX1/BMPR1A/FAT4/GPC6/MYC/CLTC/SHROOM3/LIF/HEY1/SIX4/SLIT2/SALL1/LEF1/S…
GO:0001944	vasculature development	579	-0.337771	-1.38973	0.00163824	0.0182088	0.0136411	1154	tags=19%, list=8%, signal=18%	SPINK5/LYL1/VAV2/BAX/SUFU/FBXW7/NRCAM/PLCG1/MAPK1/TERT/SLC12A2/SULF1/ACTG1/DCTN5/CTNNB1/SOX17/LUZP1/HOXA7/HTATIP2/NOTCH1/TGFB1/VEGFB/GPX1/SP100/SASH1/TGFBR2/RIC8A/HPSE/RNH1/ADGRF5/PTPRB/TGFBR3/E2F8/HHEX/ALDH1A2/ELK3/CEACAM1/EDN1/PLCD3/PGF/ADAMTS9/EPHB2/ENG/RIN2/HOXA5/ACVRL1/PROX1/NFATC1/ANTXR1/RAPGEF1/PPP1R16B/TIE1/TAL1/BTG1/NFATC2/KLF2/NDST1/EPHA2/HOXB3/PTPRM/PIK3C2A/SHC1/HSPB1/JAK1/MMRN2/ARHGEF…
GO:0001837	epithelial to mesenchymal transition	125	0.431915	1.605	0.00166198	0.018421	0.0138001	2134	tags=38%, list=14%, signal=33%	HMGA2/NOTCH4/WNT5A/HIF1A/TGFB2/GREM1/SPRED1/SNAI2/TGFBR1/SPRED2/RGCC/FERMT2/RFLNB/JAG1/SFRP1/SPRY1/COL1A1/FOXC1/RBPJ/HEY1/LEF1/SMAD7/HGF/NOLC1/SOX9/CLASP1/MSX1/FOXF2/IL1B/SPRY2/HAS2/SMAD3/PDPN/CLASP2/HEYL/VASN/HNRNPAB/TIAM1/FAM83D/IL17RD/SMAD4/LDLRAD4/TWIST1/TGFB1I1/PPP2CA/NOG/TRIM28/LRP6
GO:1902600	proton transmembrane transport	119	-0.468067	-1.63285	0.00166794	0.0184356	0.0138111	3231	tags=34%, list=21%, signal=27%	COX7A2L/ATP5F1E/COX7A1/SPHK2/VPS9D1/ATP8/TACO1/ATP6V0E2/ATP5F1D/CLCN5/MFSD3/ATP7A/ATP6V0A4/SLC9A8/SLC9A6/ATP6V0D1/ATP1A1/SLC11A2/SLC4A11/ATP6V1F/TCIRG1/CLCN3/ATP5PD/ATP6AP1/ATP6V1B2/ATP6V1C1/ATP6V0C/SLC17A5/NNT/CHP1/ATP6/ATP6V0E1/TMSB4X/SLC9A1/COX2/ND5/COX3/ND4/CYTB/COX1
GO:0009611	response to wounding	479	0.321078	1.37604	0.00170415	0.0187835	0.0140717	1530	tags=24%, list=10%, signal=22%	FN1/CD34/CCN2/A2M/LOX/COL1A2/NOTCH4/HMGB1/DGKH/EGFR/WNT5A/DOCK9/DCBLD2/TPM1/CBX5/ETS1/HIF1A/ACTB/YAP1/VCL/TGFB2/LRP1/NOTCH2/ITGB3/TIMP1/TNC/F2RL1/PDGFB/MYH9/CD44/PLAT/TGFBR1/ENTPD1/GJA1/SPARC/VEGFA/FERMT2/UBASH3B/GNG2/H3C8/PTPRS/STK24/H3C2/H3C14/H3C15/AK3/NF1/LNPK/CLDN1/PLAU/TNFAIP3/COL3A1/HBEGF/SDC4/H3C12/VWF/PLCG2/DSP/ITGA2/COL1A1/SCARB1/FBLN1/PLAUR/FOXF1/H3-3B/LMAN1/H3C4/THBD/P2RY1/OCLN/BNIP3/…
GO:0045005	DNA-dependent DNA replication maintenance of fidelity	46	0.571252	1.77168	0.00172265	0.0189349	0.0141851	3850	tags=57%, list=25%, signal=42%	NUCKS1/SAMHD1/BRCA2/MMS22L/BLM/RFWD3/DDX11/POLE/PCNA/DNA2/ZGRF1/GEN1/BOD1L1/MRE11/WRN/MSH3/EME1/ZRANB3/TIMELESS/RAD51/POLD1/TIPIN/ATR/DONSON/TRAIP/FANCM
GO:0051785	positive regulation of nuclear division	39	0.59299	1.77809	0.00173578	0.0189695	0.014211	1265	tags=44%, list=8%, signal=40%	WNT5A/NUSAP1/PDGFB/RGCC/RB1/INSR/DLGAP5/AURKA/IGF2/EREG/PHIP/CDC27/PDGFRB/MSX1/IL1B/RAD51AP1/ESPL1
GO:0010562	positive regulation of phosphorus metabolic process	714	-0.312953	-1.30726	0.00174015	0.0189695	0.014211	1706	tags=19%, list=11%, signal=18%	VAC14/PRXL2C/PRR5L/CREBL2/AMBRA1/TIGAR/TRIM6/RAP2B/ACVR1/FLCN/ADAM17/SLCO3A1/RPTOR/FAS/JTB/EPHA5/MAP3K12/MAPK3/FNIP1/SEMA4D/TGFB3/MINK1/CDK9/TRAF6/EEF1A2/PIK3CG/FYN/PRKAR1A/GDF6/RALB/ARL2BP/FGF16/STRADA/ITGA6/BMPR2/MADD/PKN1/TNFSF18/DIPK2A/VAV2/F2R/TNFRSF14/TNKS1BP1/NPTN/FBXW7/GDF7/CSNK1D/RPS3/MAPK1/GDF11/TNFRSF11A/CDC25B/CD81/ADCY4/MAVS/SRC/TGFB1/TNFRSF10B/VEGFB/SH2D3C/SASH1/TGFBR2/ROR1/CLU/DGKZ…
GO:0045937	positive regulation of phosphate metabolic process	714	-0.312953	-1.30726	0.00174015	0.0189695	0.014211	1706	tags=19%, list=11%, signal=18%	VAC14/PRXL2C/PRR5L/CREBL2/AMBRA1/TIGAR/TRIM6/RAP2B/ACVR1/FLCN/ADAM17/SLCO3A1/RPTOR/FAS/JTB/EPHA5/MAP3K12/MAPK3/FNIP1/SEMA4D/TGFB3/MINK1/CDK9/TRAF6/EEF1A2/PIK3CG/FYN/PRKAR1A/GDF6/RALB/ARL2BP/FGF16/STRADA/ITGA6/BMPR2/MADD/PKN1/TNFSF18/DIPK2A/VAV2/F2R/TNFRSF14/TNKS1BP1/NPTN/FBXW7/GDF7/CSNK1D/RPS3/MAPK1/GDF11/TNFRSF11A/CDC25B/CD81/ADCY4/MAVS/SRC/TGFB1/TNFRSF10B/VEGFB/SH2D3C/SASH1/TGFBR2/ROR1/CLU/DGKZ…
GO:0019319	hexose biosynthetic process	69	0.503779	1.68744	0.00174677	0.0189895	0.014226	3363	tags=46%, list=22%, signal=36%	PGK1/GAPDH/LEPR/ALDOA/TPI1/GPI/ENO1/CHST15/SIK1/PGAM1/ATF4/ATF3/PPARA/SOGA1/NLN/SDHAF3/ENO2/ALDOC/PTPN2/PPARGC1A/EP300/PGM1/PER2/GOT1/PCK2/ERFE/USP7/SLC35B4/PPP4R3B/SLC25A13/MDH2/WDR5
GO:0042059	negative regulation of epidermal growth factor receptor signaling pathway	43	0.566492	1.73143	0.00176533	0.0191389	0.0143379	1837	tags=35%, list=12%, signal=31%	ITGA1/ERRFI1/EGFR/ARHGEF7/SPRY1/HBEGF/PTPRJ/SH3KBP1/EREG/SPRY2/PTPN3/SOCS5/VPS25/PTPN2/STAM2
GO:2000779	regulation of double-strand break repair	83	0.4747	1.6563	0.0017803	0.0192486	0.0144201	2302	tags=29%, list=15%, signal=25%	HMGA2/PRKDC/FOXM1/RIF1/UBR5/ACTR2/POLQ/DEK/SHLD2/RAD51AP1/PARP1/CGAS/PARPBP/CHEK1/SMCHD1/DTX3L/DDX11/NSD2/MGMT/TWIST1/TRIP12/ARID2/FANCB/SLF1
GO:0071385	cellular response to glucocorticoid stimulus	41	0.586324	1.77024	0.0017967	0.0193731	0.0145134	2895	tags=49%, list=19%, signal=40%	STC1/ERRFI1/EGFR/KLF9/ATP2B1/FAM107A/NR3C1/HEY1/ZFP36/EIF4E/GJB2/REST/SERPINF1/ICAM1/BCL2L11/DNMT3B/PCK2/HNRNPU/CBX3/FBXO32
GO:2000310	regulation of NMDA receptor activity	25	-0.700141	-1.88197	0.00183904	0.0197759	0.0148151	554	tags=28%, list=4%, signal=27%	EPHB2/CAPN1/NLGN1/DLG1/RELN/DAPK1/APP
GO:0036293	response to decreased oxygen levels	300	0.342313	1.4071	0.00185515	0.0198932	0.014903	2008	tags=26%, list=13%, signal=23%	CD34/CCN2/ANGPT2/STC1/LDHA/MMP14/SLC2A1/ETS1/HIPK2/HIF1A/PGK1/TGFB2/ACTN4/CCNB1/PDLIM1/ERO1A/CCNA2/VEGFA/RGCC/EGR1/PSME1/SOD2/NF1/SFRP1/PLAU/PKM/HK2/ENO1/PDK1/VEGFC/CITED2/CD24/VCAM1/ITGA2/OPA1/HIF3A/CXCL12/EDNRA/PSMD2/RBPJ/STC2/MYC/BNIP3/POSTN/PTGIS/BRIP1/AK4/PSMB5/SLC8A1/PSME2/HIGD1A/MDM4/ATF4/SMAD3/PPARA/MYOCD/ARNT2/PSMD14/CPEB2/ERCC2/PLOD1/VASN/ATM/REST/PSMA4/FAM162A/SMAD4/BCL2/DDAH1/PPARGC1A…
GO:0043436	oxoacid metabolic process	776	0.292065	1.29718	0.00185997	0.0198932	0.014903	3540	tags=31%, list=23%, signal=25%	LIPG/LDHA/SLC2A1/HIF1A/NUP58/PGK1/GAPDH/MTHFD2/PSAT1/IARS1/GFPT2/ALDOA/SLC26A2/SCD/ELOVL6/PSME1/ALDH1L2/ACACA/NUP188/TPI1/IRS1/NDC1/GPI/ODC1/ASNS/NUP155/SHMT2/PKM/HK2/ENO1/AZIN1/ATIC/PDK1/MTAP/CYP1B1/INSR/ASAH1/VDAC1/NUP205/NR5A2/SGPL1/UGDH/SMS/ACSL1/DARS1/TARS1/SUCLA2/PSMD2/PFAS/MIF/HACD2/ACSL4/OSBPL6/BRCA1/GLO1/ABCD3/FASN/KARS1/PPAT/PGAM1/PTGES3/SULT1C4/PTGIS/ACSS1/SERINC5/NQO1/PSMB5/ABHD2/PSME…
GO:0032206	positive regulation of telomere maintenance	50	0.553235	1.73512	0.00187527	0.0200029	0.0149852	2800	tags=46%, list=18%, signal=38%	CCT4/HNRNPA1/CCT5/CCT2/NBN/CCT8/GNL3/XRCC5/DHX36/NEK2/AURKB/ATM/NEK7/HNRNPD/PKIB/CCT6A/MAPKAPK5/DKC1/CCT7/NAF1/TCP1/MRE11/HNRNPA2B1
GO:0009132	nucleoside diphosphate metabolic process	128	0.43613	1.61899	0.00188429	0.0200452	0.0150169	2490	tags=36%, list=16%, signal=30%	LDHA/HIF1A/NUP58/PGK1/GAPDH/ENTPD1/ALDOA/AK3/NUP188/TPI1/NDC1/GPI/NUP155/PKM/HK2/ENO1/INSR/NUP205/ENTPD7/PGAM1/AK4/NCOR1/NUP153/SEH1L/NUP107/PPARA/NUP210/CMPK2/NUP93/PRKAA2/CMPK1/AK5/ENO2/SLC4A4/ALDOC/ZBTB20/NUP43/NUP160/PPARGC1A/EP300/PGM1/DHTKD1/HKDC1/NUP214/PFKFB4/NUP54
GO:1901988	negative regulation of cell cycle phase transition	230	0.37025	1.48546	0.0018902	0.0200543	0.0150237	2983	tags=35%, list=20%, signal=29%	HMGA2/PRKDC/CDK6/CENPF/CCNB1/RGCC/PSME1/TFDP1/BUB1B/RB1/CDK1/DUSP1/BUB1/KNTC1/TRIP13/TTK/DTL/CDKN2B/E2F7/FAM107A/RAD21/SPDL1/NDC80/CLSPN/CDC6/PSMD2/MAD2L1/PLK1/GTSE1/BRCA1/TICRR/ZNF655/AURKA/CDC20/PCID2/NBN/ZWINT/PSMB5/PSME2/MDM4/CNOT1/FBXO5/TOPBP1/PRMT1/BLM/RFWD3/PSMD14/CHEK1/AURKB/ATM/CDK5RAP2/PSMA4/DACT1/BCL2/NAE1/PSME4/EP300/PCNA/CDC25C/PSMB2/CNOT9/CDK2/PSMD1/RBL1/CDKN2A/TAOK1/GEN1/CDKN2C/JAD…
GO:0071384	cellular response to corticosteroid stimulus	46	0.568162	1.7621	0.00189784	0.0200816	0.0150442	2895	tags=46%, list=19%, signal=37%	STC1/ERRFI1/EGFR/KLF9/ATP2B1/FAM107A/NR3C1/HEY1/SGK1/ZFP36/EIF4E/GJB2/REST/SERPINF1/ICAM1/BCL2L11/DNMT3B/PCK2/HNRNPU/CBX3/FBXO32
GO:0009135	purine nucleoside diphosphate metabolic process	112	0.441914	1.62663	0.00192061	0.0202043	0.0151361	2490	tags=38%, list=16%, signal=32%	LDHA/HIF1A/NUP58/PGK1/GAPDH/ALDOA/AK3/NUP188/TPI1/NDC1/GPI/NUP155/PKM/HK2/ENO1/INSR/NUP205/PGAM1/AK4/NCOR1/NUP153/SEH1L/NUP107/PPARA/NUP210/NUP93/PRKAA2/AK5/ENO2/SLC4A4/ALDOC/ZBTB20/NUP43/NUP160/PPARGC1A/EP300/PGM1/DHTKD1/HKDC1/NUP214/PFKFB4/NUP54
GO:0009179	purine ribonucleoside diphosphate metabolic process	112	0.441914	1.62663	0.00192061	0.0202043	0.0151361	2490	tags=38%, list=16%, signal=32%	LDHA/HIF1A/NUP58/PGK1/GAPDH/ALDOA/AK3/NUP188/TPI1/NDC1/GPI/NUP155/PKM/HK2/ENO1/INSR/NUP205/PGAM1/AK4/NCOR1/NUP153/SEH1L/NUP107/PPARA/NUP210/NUP93/PRKAA2/AK5/ENO2/SLC4A4/ALDOC/ZBTB20/NUP43/NUP160/PPARGC1A/EP300/PGM1/DHTKD1/HKDC1/NUP214/PFKFB4/NUP54
GO:0010243	response to organonitrogen compound	778	0.289188	1.28418	0.0019247	0.0202043	0.0151361	2161	tags=22%, list=14%, signal=20%	COL4A1/CCN2/FBN1/COL6A1/STC1/LDHA/PRKDC/RGS4/COL1A2/ERRFI1/SORT1/ABCA1/EGFR/IPO5/SLC2A1/ITGA4/ACTB/NUCKS1/LRP1/TIMP1/IGFBP5/GJA1/CCNA2/SPARC/AHR/RRAGA/GNG2/EGR1/DENND4C/COL5A2/PDGFC/JAG1/SFRP1/CDH13/UGGT2/IRS1/DUSP1/ASNS/TNFAIP3/USP13/LDLR/PKM/ATP2B1/HMGCS1/VCAM1/ITGA2/COL1A1/INSR/OPA1/ABCC4/CALM1/FOS/CXCL12/TNFSF10/SOCS3/JAK3/PRMT5/PRKCI/PPARGC1B/CDC6/IRAK3/GGH/THBD/TRIM16/P2RY1/FOSB/RGS17/ACTR2…
GO:0006094	gluconeogenesis	66	0.500237	1.65797	0.00195598	0.0204784	0.0153414	3363	tags=47%, list=22%, signal=37%	PGK1/GAPDH/LEPR/ALDOA/TPI1/GPI/ENO1/SIK1/PGAM1/ATF4/ATF3/PPARA/SOGA1/NLN/SDHAF3/ENO2/ALDOC/PTPN2/PPARGC1A/EP300/PGM1/PER2/GOT1/PCK2/ERFE/USP7/SLC35B4/PPP4R3B/SLC25A13/MDH2/WDR5
GO:0051272	positive regulation of cellular component movement	436	-0.348927	-1.402	0.00196183	0.0204856	0.0153468	1260	tags=19%, list=8%, signal=18%	ITGA6/BMPR2/DMTN/NFE2L2/TNFSF18/RRAS2/CARMIL1/F2R/TNFRSF14/PLCG1/MAPK1/TERT/BCAR1/CD99/ACTG1/SHTN1/NOTCH1/ANO6/PLPP3/SRC/TGFB1/VEGFB/PRKCE/SASH1/GATA3/DOCK8/TGFBR2/FAM89B/CAVIN1/MAP4K4/EDN1/FGFR1/PGF/RIN2/PROX1/GNAI2/FERMT3/PPM1F/DDR2/SEMA3D/LGALS3/DOCK4/RAB11A/PODXL/TMSB4X/RHOC/PIK3C2A/HSPB1/NOS3/RAC2/KIT/MAP3K3/ITGA5/HMOX1/CAV1/MCAM/CD151/SMURF2/SEMA3F/GRN/SWAP70/SEMA6B/S1PR1/SDCBP/LAMB1/LYN/TE…
GO:0008544	epidermis development	198	0.384511	1.50677	0.00197627	0.0205823	0.0154192	2669	tags=35%, list=17%, signal=30%	CCN2/INHBA/ERRFI1/EGFR/WNT5A/YAP1/TGFB2/IGFBP5/DSG2/TFDP1/JAG1/RUNX1/TNFRSF19/CBFB/PALLD/SLC4A7/PKP4/DSP/ASAH1/LAMA5/FOXC1/LRP4/ATP2A2/RBPJ/TRIM16/KLF7/MAP2K1/OPN3/EREG/SOX9/UGCG/LAMC2/INTU/FZD3/GLI2/ZFP36/PPARA/MED1/PTCH1/MACROH2A2/COL7A1/FST/SMO/KRT8/ERCC2/PLOD1/KRT19/ADAM9/ETV4/SMAD4/BCL2/PDGFA/KRTAP2-3/MYO6/HLA-DRB1/PLS1/PIP5K1A/DSC2/EVPL/HES1/LAMB3/KAZN/SRSF6/SAV1/FOXQ1/FERMT1/SHH/LATS1/VDR/…
GO:0043542	endothelial cell migration	191	-0.420074	-1.55637	0.00199166	0.0206882	0.0154986	1340	tags=25%, list=9%, signal=23%	PIK3CG/FGF16/DPP4/BMPR2/NFE2L2/FBXW7/PLCG1/BCAR1/NOTCH1/PLPP3/CORO1B/TGFB1/GPX1/SP100/SASH1/GATA3/CEACAM1/EDN1/FGFR1/ADAMTS9/RIN2/ACVRL1/PROX1/EPHA2/TMSB4X/LPXN/PTPRM/PIK3C2A/HSPB1/MMRN2/NOS3/MAP3K3/NR2F2/HMOX1/CLEC14A/PXN/GRN/TEK/KDR/PLXND1/EPHB4/NRP2/PLK2/NRP1/RHOJ/CDH5/PRCP/THBS1
GO:1903131	mononuclear cell differentiation	275	0.353614	1.44021	0.00203103	0.0210421	0.0157637	2022	tags=26%, list=13%, signal=23%	INHBA/PRKDC/HMGB1/ITM2A/MMP14/CDK6/ITGA4/RPS6/NOTCH2/HLA-B/F2RL1/MYH9/KLF6/LEPR/VEGFA/EGR1/RUNX1/SFRP1/IL4R/MALT1/PTPRJ/CBFB/NRARP/PLCG2/VCAM1/IRF2BP2/JAK3/VSIR/LGALS9/FANCD2/RBPJ/ENTPD7/MYC/FASN/LGALS1/HDAC9/LEF1/PCID2/DLL4/FANCA/PRDM1/SMAD7/ZBTB16/NFKBIZ/IL1B/IL7R/ZBTB46/GLI2/FZD7/MED1/ERBB2/B2M/SOCS5/LIG4/PPP3CB/METTL3/PPARG/ACIN1/CEBPB/ATM/PIK3CD/DCSTAMP/PREX1/PTPN2/BCL2/XRCC6/RELB/HLA-DRB1/S…
GO:0050918	positive chemotaxis	50	0.55196	1.73113	0.00205407	0.0212254	0.015901	1146	tags=42%, list=8%, signal=39%	ANGPT2/HMGB1/WNT5A/CXCL8/LRP1/F2RL1/PDGFB/VEGFA/SEMA5A/CDH13/PTPRJ/VEGFC/ITGA2/CXCL12/MET/MIF/HMGB2/HGF/F3/CX3CL1/SMAD3
GO:1990778	protein localization to cell periphery	271	-0.381407	-1.46809	0.00206922	0.0213264	0.0159767	2487	tags=32%, list=16%, signal=27%	CDK5/LIN7C/ARFRP1/KRT18/ADAM22/BSG/AP4M1/GPER1/TTC7A/RAB40C/WDR19/JUP/GAS6/RAB7A/VAMP3/MACF1/TTC7B/FLOT1/LDLRAP1/CLIP3/RAB13/DAG1/PIK3R1/VTI1B/NUMB/CNPY4/EFR3B/TSPAN17/ZDHHC2/RAMP2/CACNG8/FCHO2/ZDHHC8/INPP5K/TSPAN14/RAB29/DCHS1/NECTIN3/RHOG/RAB3B/TSPAN5/ANK3/TAMALIN/EPB41/TMEM59/PACS1/CLSTN1/SCN3B/CD81/VAMP8/RAB3D/TMEM150A/VAMP5/ARL6IP5/TGFB1/ABCA2/PRKCE/SLC9A3R2/PRKCH/CACNB3/PPFIA1/PACS2/GGA3/RA…
GO:0007093	mitotic cell cycle checkpoint	151	0.406143	1.53407	0.00207853	0.0213669	0.016007	1689	tags=27%, list=11%, signal=24%	HMGA2/PRKDC/CENPF/CCNB1/MAP3K20/RGCC/TFDP1/BUB1B/CDK1/DUSP1/BUB1/KNTC1/TRIP13/TTK/E2F7/SPDL1/FANCD2/NDC80/CLSPN/CDC6/MAD2L1/PLK1/ZWILCH/GTSE1/BRCA1/TICRR/AURKA/CDC20/PCID2/NBN/ZWINT/MDM4/CNOT1/TOPBP1/PRMT1/BLM/RFWD3/CHEK1/AURKB/ATM/CDK5RAP2
GO:0000083	regulation of transcription involved in G1/S transition of mitotic cell cycle	31	0.615525	1.74288	0.00208639	0.0213923	0.016026	4742	tags=74%, list=31%, signal=51%	RRM2/TFDP1/RB1/E2F7/CDC6/FBXO5/DHFR/TYMS/CDK16/PCNA/ID2/BACH1/CDC45/ORC1/CDT1/POLA1/CDK18/CDK17/E2F4/E2F1/BRD4/CDK14/TFDP2
GO:1901698	response to nitrogen compound	835	0.284071	1.26719	0.0021029	0.021506	0.0161112	2787	tags=27%, list=18%, signal=23%	COL4A1/CCN2/FBN1/COL6A1/STC1/LDHA/PRKDC/RGS4/COL1A2/ERRFI1/SORT1/ABCA1/EGFR/IPO5/SLC2A1/ITGA4/ACTB/NUCKS1/LRP1/TIMP1/DDX21/IGFBP5/GJA1/CCNA2/SPARC/NPM1/AHR/RRAGA/GNG2/EGR1/DENND4C/COL5A2/PDGFC/JAG1/SFRP1/CDH13/UGGT2/IRS1/DUSP1/ASNS/TNFAIP3/USP13/LDLR/PKM/ATP2B1/HMGCS1/VCAM1/ITGA2/COL1A1/INSR/OPA1/ABCC4/CALM1/FOS/CXCL12/TNFSF10/DDI2/SOCS3/JAK3/PRMT5/PRKCI/PPARGC1B/CDC6/IRAK3/GGH/THBD/TRIM16/P2RY1/…
GO:0070371	ERK1 and ERK2 cascade	206	0.376397	1.47925	0.00212912	0.0217181	0.0162701	1191	tags=21%, list=8%, signal=20%	FN1/CCN2/AKAP12/HMGB1/ERRFI1/EGFR/LRP1/NOTCH2/SPRY4/ITGAV/F2RL1/PDGFB/SPRED1/CD44/SPRED2/SEMA7A/FERMT2/PDGFC/IQGAP3/SPRY1/DUSP1/TIMP3/TPBG/FLT4/FBLN1/PRMT5/LGALS9/SEMA6A/P2RY1/MIF/MYC/CAMK2N1/LIF/KARS1/MAP2K1/PDGFRB/SOX9/IL1B/SPRY2/YWHAZ/CX3CL1/ATF3/PTPN11/CNKSR3
GO:0031297	replication fork processing	37	0.582793	1.72419	0.00214399	0.021759	0.0163007	3850	tags=54%, list=25%, signal=41%	NUCKS1/SAMHD1/BRCA2/MMS22L/BLM/RFWD3/DDX11/PCNA/DNA2/ZGRF1/GEN1/BOD1L1/MRE11/WRN/EME1/ZRANB3/RAD51/ATR/TRAIP/FANCM
GO:0001706	endoderm formation	45	0.551208	1.70434	0.00215302	0.021759	0.0163007	338	tags=27%, list=2%, signal=26%	FN1/INHBA/HMGA2/COL4A2/COL6A1/COL12A1/MMP14/ITGA4/ITGAV/DUSP5/COL5A2/DUSP1
GO:0018108	peptidyl-tyrosine phosphorylation	258	-0.394724	-1.50822	0.00215436	0.021759	0.0163007	1478	tags=22%, list=10%, signal=20%	RAP2B/ACVR1/ADAM17/EPHA5/MAPK3/SEMA4D/CHMP6/SCYL1/FYN/TSG101/ARL2BP/DUSP22/DMTN/TNFSF18/AATK/TNFRSF14/FBXW7/CLK1/CD81/SH3BP5/SRC/TGFB1/PRKCE/ROR1/FGFR1/MAP2K6/HCLS1/EPHB2/TIE1/TAL1/ABL2/DDR2/PRNP/EPHA2/EPHA4/SH2B3/SHC1/JAK1/EHD4/KIT/BMP6/PEAK1/ITGA5/BMX/CAV1/MERTK/NRG1/LYN/TEK/KDR/EPHB4/RELN/HYAL2/APP/NRP1/EFEMP1/PECAM1
GO:1901185	negative regulation of ERBB signaling pathway	47	0.565422	1.75053	0.00215506	0.021759	0.0163007	1837	tags=34%, list=12%, signal=30%	ITGA1/ERRFI1/EGFR/ARHGEF7/SPRY1/HBEGF/PTPRJ/SH3KBP1/EREG/SPRY2/PTPN3/ERBB2/SOCS5/VPS25/PTPN2/STAM2
GO:0051225	spindle assembly	107	0.446922	1.62468	0.00216912	0.0217888	0.0163231	2718	tags=39%, list=18%, signal=32%	TPX2/TUBB/KIF11/SMC1A/RACGAP1/KIF23/HAUS6/PRC1/KPNB1/SPAG5/CCNB2/MZT1/KIF4A/PLK1/TUBGCP3/MAP9/AURKA/CDC20/MYBL2/NCOR1/CLASP1/KIFC1/FBXO5/CEP97/RCC1/INCENP/STARD9/CLASP2/PIBF1/NEK2/AURKB/NEK7/DYNC1H1/CEP192/MAP10/GPSM2/SMC3/TUBGCP4/TUBGCP5/TPR/CCSAP/HNRNPU
GO:0060284	regulation of cell development	368	0.32957	1.38193	0.00216944	0.0217888	0.0163231	2547	tags=32%, list=17%, signal=27%	FN1/FBN1/PRKDC/WNT5A/S1PR3/HIF1A/YAP1/VCL/LRP1/NOTCH2/SPRY4/ACTN4/CLDN5/NEDD9/SEMA7A/VEGFA/FERMT2/MAP2/RFLNB/SEMA5A/PTPRS/NF1/ARHGEF7/FGF13/LDLR/VEGFC/IL6ST/TRIB1/OPA1/ETV5/PLXNA1/MYADM/BHLHE40/CXCL12/KIF14/FBLN1/PRMT5/PRKCI/LRP4/SEMA6A/SEMA3G/HMGB2/ACTR2/BMPR1A/AURKA/RFX3/DOCK7/LIF/POSTN/MAP2K1/PPP3CA/HEY1/SLIT2/HDAC9/THY1/SOX11/TNFRSF1B/DLL4/SMAD7/BHLHE41/SIGLEC15/SEMA6D/SEMA3C/IL1B/CX3CL1/FZD3…
GO:0007565	female pregnancy	116	0.425586	1.56218	0.00218856	0.0217888	0.0163231	1888	tags=35%, list=12%, signal=31%	ANGPT2/STC1/ITGA3/SLC2A1/ETS1/TIMP1/IGFBP5/DSG2/PAPPA/GJA1/VEGFA/JUNB/ITGA2/FOS/LGALS9/H3-3B/PRDX3/THBD/FOSB/EMP2/PSG4/STC2/ACSL4/ARHGDIB/LIF/PPAT/IGFBP7/IL1B/TRO/CAD/MED1/HPGD/SPP1/AGO2/GJB2/MMP9/MMP7/TEAD3/PCSK5/BCL2/SYDE1
GO:0032103	positive regulation of response to external stimulus	338	-0.36782	-1.43874	0.00220087	0.0217888	0.0163231	1361	tags=17%, list=9%, signal=15%	TRAF6/PIK3CG/RIOK3/FYN/FGF16/BMPR2/PSMD13/TNFSF18/CARD11/LY96/MAPK1/TNFRSF11A/CD81/VAMP8/MAVS/ANO6/SRC/TGFB1/VEGFB/SASH1/SNCA/EDN1/FGFR1/PTGER4/IL1RL1/PGF/RELA/HLA-E/ABCC1/PPM1F/PRKACB/FABP4/TMSB4X/BCL10/STING1/HSPB1/RAC2/STX3/BMP6/PDE2A/GRN/TGM2/SWAP70/S1PR1/TRIM5/IFI16/LYN/KDR/ICAM2/MDK/TNFSF4/HYAL2/APP/NRP1/NEAT1/THBS1
GO:0006760	folic acid-containing compound metabolic process	23	0.677921	1.81366	0.00220601	0.0217888	0.0163231	1632	tags=43%, list=11%, signal=39%	MTHFD2/ALDH1L2/SHMT2/ATIC/GGH/GART/DHFR/MTHFD1/TYMS/SLC25A32
GO:0007517	muscle organ development	228	0.37208	1.49101	0.00220711	0.0217888	0.0163231	2008	tags=30%, list=13%, signal=27%	LOX/MRTFB/WNT5A/CENPF/TPM1/TGFB2/ARID5B/TGFBR1/COL6A3/EGR1/TAGLN/GPC1/MYORG/RB1/ITGA11/HBEGF/HEG1/DSP/HIVEP3/FOS/LAMA5/LAMA2/FOXC1/RBPJ/BMPR1A/DCN/LIF/PPP3CA/SIX4/IGF2/HDAC9/LEF1/SOX11/DLL4/SMTN/SMAD7/LARGE1/HOMER1/MSX1/SMAD3/ATF3/GPCPD1/RBM24/MED1/FZD2/TBX1/CACNA1H/MEGF10/NLN/MYOCD/SIX1/FOXL2/SMO/HEYL/ID3/FKTN/POPDC3/MYLK/KLF5/SGCE/SMAD4/BCL2/MYLK2/COL11A1/COPS2/DNER/TWIST1/SGCB/EP300
GO:0001525	angiogenesis	417	-0.348396	-1.39221	0.00220827	0.0217888	0.0163231	1076	tags=20%, list=7%, signal=19%	FBXW7/NRCAM/PLCG1/TERT/SLC12A2/SULF1/ACTG1/CTNNB1/SOX17/HOXA7/HTATIP2/NOTCH1/VEGFB/GPX1/SP100/SASH1/TGFBR2/HPSE/RNH1/PTPRB/TGFBR3/E2F8/HHEX/ELK3/CEACAM1/EDN1/PLCD3/PGF/ADAMTS9/EPHB2/ENG/HOXA5/ACVRL1/PPP1R16B/TIE1/TAL1/BTG1/KLF2/EPHA2/HOXB3/PTPRM/PIK3C2A/SHC1/HSPB1/JAK1/MMRN2/NOS3/PARVA/STAB1/MAP3K3/ITGA5/HMOX1/EGFL7/STIM1/CLEC14A/CAV1/ECSCR/FMNL3/MCAM/SMAD1/GRN/HSPG2/S1PR1/ADAM15/COL8A1/TEK/KDR/P…
GO:0019827	stem cell population maintenance	123	0.427659	1.58381	0.0022156	0.0217888	0.0163231	1842	tags=32%, list=12%, signal=28%	HMGA2/PRRX1/YAP1/NOTCH2/SMC1A/JAG1/SFRP1/CDH2/RIF1/ZC3H13/TET1/FANCD2/RBPJ/PBX1/BMPR1A/MYC/LIF/SALL1/PELO/CUL4A/SOX9/SMC5/WDR43/CNOT1/POLR2A/TBX3/GNL3/PAX8/EIF4E/FZD7/LIG4/KLF10/SMO/METTL3/PAX2/HOOK3/REST/SMAD4/ZIC3
GO:0042692	muscle cell differentiation	260	0.349652	1.41062	0.0022229	0.0217888	0.0163231	1650	tags=25%, list=11%, signal=23%	LOX/RGS4/SORT1/MRTFB/TMOD2/MMP14/TPM1/EFNB2/SORBS2/GREM1/PDGFB/CCNB1/MYH9/PDLIM5/IGFBP5/ADAM12/VEGFA/SOD2/IL4R/MYORG/RB1/CDH2/ALPK3/DNMT1/FOXF1/H3-3B/ATP2A2/RBPJ/SIK1/TMOD3/PPP3CA/HEY1/SIX4/IGF2/HDAC9/EREG/SLC8A1/PDGFRB/BHLHE41/SOX9/HOMER1/MSX1/NEBL/TBX2/TBX3/PPARA/FZD7/RBM24/JAM2/WNT5B/TBX1/CACNA1H/MEGF10/NLN/MYOCD/SIX1/ALPK2/PARP2/SMO/POPDC3/KRT8/SPAG9/KRT19/CSRP2/PDGFRA/KLF5
GO:0016126	sterol biosynthetic process	63	0.518616	1.69144	0.00222322	0.0217888	0.0163231	3136	tags=44%, list=21%, signal=35%	SCD/ELOVL6/ACACA/HMGCS1/SC5D/KPNB1/RAN/HMGCR/FASN/IDI1/LBR/ABCG1/MSMO1/ACAT2/PRKAA2/SEC14L2/FGF1/MBTPS2/CYP51A1/ACLY/DHCR24/ACAA2/SP1/SQLE/FDFT1/ACACB/APOB/INSIG1
GO:0048598	embryonic morphogenesis	428	0.331457	1.41283	0.00222368	0.0217888	0.0163231	2467	tags=32%, list=16%, signal=28%	FN1/FBN1/INHBA/HMGA2/COL4A2/COL6A1/FLT1/COL12A1/ITGA3/MMP14/WNT5A/HIPK2/HIF1A/ITGA4/RPS6/PRRX1/YAP1/TGFB2/NOTCH2/ITGB3/ITGAV/GREM1/MAP3K20/TGFBR1/GJA1/DUSP5/CTHRC1/COL5A2/DLC1/LNPK/SFRP1/KIF20B/SUPT20H/DUSP1/SDC4/DYNC2H1/VEGFC/FRAS1/ITGA2/STIL/OPA1/MYADM/SOCS3/UGDH/LAMA5/FOXC1/FOXF1/LRP4/PBX1/BMPR1A/ZNF281/HSBP1/SHROOM3/SIX4/ZIC1/IGF2/SALL1/LEF1/SOX11/DLL4/SOX9/ZBTB16/CLASP1/MSX1/FOXF2/SPRY2/INTU…
GO:0034329	cell junction assembly	324	-0.367342	-1.43715	0.0022239	0.0217888	0.0163231	1600	tags=23%, list=10%, signal=21%	ARL2/FLCN/NECTIN1/BCAS3/ARVCF/LDB1/PLXNB1/SEMA4D/DUSP3/RAMP2/ACTN1/POU4F1/NLGN4Y/ITGA6/FMN1/DUSP22/DMTN/RAB29/DCHS1/FLRT3/NPTN/NRCAM/CDH24/DST/TRPV4/ITGB4/ACTG1/CLSTN1/CTNNB1/CTTN/PCDHB14/SRC/PRKCH/CLSTN3/PCDHB13/SNCA/CNTNAP1/MAP4K4/ESAM/EPHB2/ACVRL1/FBLIM1/RAPGEF1/F11R/TAOK2/VMP1/PPM1F/EPHA2/RHOC/SLITRK4/CTNND1/LAMA3/SLC9A1/S100A10/BCR/SHANK3/PEAK1/ITGA5/CAV1/NLGN1/CD151/TEK/KDR/EPB41L3/PLXND1/D…
GO:0032204	regulation of telomere maintenance	78	0.490388	1.69875	0.0022517	0.0220067	0.0164864	2821	tags=40%, list=18%, signal=33%	HNRNPC/CCT4/HNRNPA1/MYC/CCT5/CCT2/NBN/CCT8/GNL3/XRCC5/PARP1/DHX36/NEK2/SMG1/AURKB/ATM/NEK7/HNRNPD/PKIB/CCT6A/MAPKAPK5/DKC1/CCT7/NAF1/EXOSC10/TCP1/PIF1/HNRNPU/MRE11/HNRNPA2B1/USP7
GO:0007492	endoderm development	61	0.51605	1.66713	0.00228314	0.0222592	0.0166755	1368	tags=33%, list=9%, signal=30%	FN1/INHBA/HMGA2/COL4A2/COL6A1/COL12A1/LAMC1/MMP14/ITGA4/ITGAV/DUSP5/COL5A2/DUSP1/BMPR1A/HSBP1/PELO/SMAD3/LHX1/MMP15/COL7A1
GO:1902105	regulation of leukocyte differentiation	188	0.385266	1.49767	0.0023037	0.0224046	0.0167844	2604	tags=35%, list=17%, signal=29%	FBN1/INHBA/PRKDC/HMGB1/MMP14/RASSF2/KITLG/CDK6/NOTCH2/HLA-B/UBASH3B/RUNX1/SFRP1/IL4R/MALT1/RB1/CBFB/NRARP/TRIB1/FSTL3/FOS/JAK3/VSIR/LGALS9/FANCD2/PPARGC1B/MYC/LIF/LEF1/PCID2/LRRC17/FANCA/PRDM1/SMAD7/CUL4A/ZBTB16/NFKBIZ/IL7R/CA2/ZBTB46/GLI2/ERBB2/TMEM64/SOCS5/KLF10/METTL3/ACIN1/CEBPB/DCSTAMP/PTPN2/XRCC6/HLA-DRB1/SH3RF1/TFE3/IRF1/HMGB3/EGR3/RC3H1/PIK3R6/CASP8/AXL/DUSP10/SHH/TMEM131L/MITF
GO:0044703	multi-organism reproductive process	618	0.296609	1.29817	0.00233293	0.0225738	0.0169112	2653	tags=25%, list=17%, signal=22%	ANGPT2/INHBA/STC1/TOP2A/ITGA3/SLC2A1/ACE/ETS1/RPS6/KNL1/TIMP1/CCNB1/IGFBP5/TGFBR1/LEPR/DSG2/PAPPA/GJA1/NRIP1/ALDOA/VEGFA/BRCA2/RACGAP1/IL4R/NDC1/PTTG1/CDK1/ADAMTS1/TRIP13/TTK/PHC2/JUNB/KATNAL1/CCT4/FSTL3/ITGA2/ETV5/FOS/PRND/SGPL1/LGALS9/FANCD2/ZFX/FOXC1/CCNB2/H3-3B/KIF18A/DIAPH2/USP9X/PRDX3/THBD/P2RY1/FOSB/PLK1/EMP2/PSG4/HMGB2/TUBGCP3/STC2/ACSL4/ARHGDIB/CCT5/CCT2/AURKA/LIF/PPAT/EREG/BRIP1/TDRP/CA…
GO:0007623	circadian rhythm	162	0.39335	1.49644	0.00233739	0.0225738	0.0169112	3271	tags=40%, list=21%, signal=31%	PRKDC/TOP2A/EGFR/KLF9/MYCBP2/NRIP1/AHR/EGR1/CDK1/FBXL3/BHLHE40/PRMT5/USP9X/HUWE1/HNRNPR/PER1/SIK1/OPN3/BHLHE41/NCOR1/ATF4/PPP1CB/PPARA/UBE3A/KLF10/METTL3/ADRB1/ID3/GPR176/PPARG/TYMS/PRKAA2/TARDBP/HNF1B/RELB/PPARGC1A/HNRNPD/SUV39H2/PPP1CC/EP300/ID4/ID2/SETX/PER2/EGR3/GFPT1/IMPDH2/TOP1/HTR7/CLOCK/C3orf70/SFPQ/HNRNPU/EZH2/MAPK8/PHLPP1/USP7/AHCY/TIMELESS/CREB1/THRAP3/NFIL3/MAGEL2/CLDN4
GO:0061025	membrane fusion	140	-0.439556	-1.574	0.00233817	0.0225738	0.0169112	2901	tags=31%, list=19%, signal=26%	PRRT2/SPACA6/STX4/VAMP1/RABIF/TMEM175/NECTIN2/SYT11/DNM3/VPS18/SAMD9/GAS6/RAB7A/VAMP3/BET1/STX6/RAB13/VTI1B/STX11/SYT1/NSFL1C/STX5/CALR/NAPA/SPESP1/SYT9/EEA1/VPS8/PIP4K2A/BET1L/VAMP8/CHMP3/TGFBRAP1/SNCA/CHP1/UVRAG/TIE1/STX7/VPS41/MYOF/STX3/HYAL2/DYSF/CD9
GO:0022904	respiratory electron transport chain	109	-0.469337	-1.61993	0.00236362	0.0227642	0.0170538	624	tags=9%, list=4%, signal=9%	SNCA/ND4L/COX2/ND5/COX3/ND4/CYTB/ND1/COX1/ND2
GO:0044087	regulation of cellular component biogenesis	803	-0.311942	-1.31172	0.00240756	0.0231312	0.0173288	1993	tags=21%, list=13%, signal=20%	TBC1D14/CYRIA/MSN/CORO2B/FLOT1/GBA2/HSPA2/LRFN3/ARPIN/CLIP3/PRKCA/SIRT3/KIF9/PHF23/DAG1/SRPX2/CHMP2A/PIK3R1/WASF1/DPYSL3/LRRK2/RASIP1/DNAJB2/PSMC5/CAMSAP2/MYO1C/FEZ1/PPP2R5B/LRFN4/TBX20/LIMS1/TRIM37/NAPA/EVI5L/ARL2/SPIRE1/NECTIN1/FLII/JMY/BCAS3/TBC1D30/LDB1/FNIP1/SEMA4D/DUSP3/TGFB3/GSN/RIOK3/EVL/SYNPO/RALB/FCHSD1/TSG101/PIP4K2A/ASAP3/FMN1/INPP5K/DUSP22/DMTN/ARPC1B/ARHGAP18/UNC13B/ATP8B1/TNFSF18/E…
GO:0031331	positive regulation of cellular catabolic process	336	-0.364077	-1.4263	0.00246785	0.0236532	0.0177198	1982	tags=21%, list=13%, signal=18%	MSN/DDA1/FURIN/RNF19B/MEX3D/LRRK2/TMEM259/DNAJB2/TRIM68/PRXL2C/PRR5L/PLK3/AMBRA1/TRIM6/MID2/FLCN/SH3BP4/SESN1/TRIM65/MAPK3/TRIM34/MOV10/TSC2/RALB/RNF180/PIP4K2A/LARP1/CELF1/NFE2L2/BAX/ATF6/SPTLC2/FBXW7/SH3GLB1/CSNK1D/TMEM59/CD81/NNT/ABCA2/SIRT2/CLU/PNPLA2/TRIM8/SNCA/SVIP/UVRAG/SH3D19/CPT1A/BTG2/PIK3C2A/STING1/TP53INP1/GBA/HMOX1/CAV1/ECSCR/MDM2/PABPC1/LAPTM5/PTTG1IP/TRIM5/TRIM22/KDR/PRICKLE1/DAPK1…
GO:0048167	regulation of synaptic plasticity	120	-0.459145	-1.60081	0.00250258	0.0239282	0.0179259	1079	tags=16%, list=7%, signal=15%	NPTN/STAU1/MAPK1/NRGN/EIF4EBP2/ADORA2A/EPHB2/MME/EPHA4/RAB11A/KIT/STX3/SHANK3/NLGN1/ITPR3/RELN/PLK2/APP/MCTP1
GO:0097485	neuron projection guidance	209	-0.399976	-1.49173	0.00252944	0.024127	0.0180747	1478	tags=25%, list=10%, signal=23%	EPHA5/PLXNB1/MAPK3/SEMA4D/DPYSL4/EVL/FYN/BMPR2/FLRT3/EFNA4/RHOG/NPTN/GDF7/NRCAM/PLCG1/SCN1B/MAPK1/DPYSL2/PLXNA2/PLXNA3/NOTCH1/SRC/GATA3/GRB2/CHN1/ZSWIM6/EPHB2/SPTBN5/KALRN/PLXNB3/SEMA3D/EPHA2/EPHA4/SPTAN1/GAB2/PTPRM/SHC1/LAMA3/RAC2/SHANK3/PLXNA4/SEMA3F/SEMA6B/PLXND1/EPHB4/RELN/ROBO4/NRP2/NTN4/APP/NRP1/FLRT2
GO:2000278	regulation of DNA biosynthetic process	100	0.45158	1.62168	0.00255568	0.0241551	0.0180958	3964	tags=55%, list=26%, signal=41%	PARP4/GREM1/PDGFB/HSP90AA1/HNRNPC/GJA1/RGCC/TFDP1/DUSP1/CCT4/HNRNPA1/MYC/CCT5/CCT2/PTGES3/RFC3/HGF/CCT8/PDGFRB/XRCC5/NEK2/PPARG/AURKB/DACH1/ATM/NEK7/HNRNPD/PKIB/KCNK2/PCNA/CCT6A/MAPKAPK5/DKC1/CCT7/NAF1/EXOSC10/TCP1/PIF1/HNRNPU/HNRNPA2B1/PAK3/DCP2/HSP90AB1/DSCC1/DDX39B/RFC5/ATR/TERF1/RFC2/CCT3/TENT4B/PARN/PRKD2/RFC4/XRN1
GO:0006695	cholesterol biosynthetic process	58	0.537154	1.71677	0.00256038	0.0241551	0.0180958	3136	tags=48%, list=21%, signal=39%	SCD/ELOVL6/ACACA/HMGCS1/SC5D/KPNB1/RAN/HMGCR/FASN/IDI1/LBR/ABCG1/MSMO1/ACAT2/PRKAA2/SEC14L2/FGF1/MBTPS2/CYP51A1/ACLY/DHCR24/ACAA2/SP1/SQLE/FDFT1/ACACB/APOB/INSIG1
GO:1902653	secondary alcohol biosynthetic process	58	0.537154	1.71677	0.00256038	0.0241551	0.0180958	3136	tags=48%, list=21%, signal=39%	SCD/ELOVL6/ACACA/HMGCS1/SC5D/KPNB1/RAN/HMGCR/FASN/IDI1/LBR/ABCG1/MSMO1/ACAT2/PRKAA2/SEC14L2/FGF1/MBTPS2/CYP51A1/ACLY/DHCR24/ACAA2/SP1/SQLE/FDFT1/ACACB/APOB/INSIG1
GO:0040008	regulation of growth	501	0.310852	1.33559	0.00256438	0.0241551	0.0180958	2626	tags=28%, list=17%, signal=24%	FN1/MT2A/INHBA/HMGA2/PRKDC/RGS4/EGFR/MMP14/WNT5A/DCBLD2/HIF1A/YAP1/TGFB2/LRP1/NOTCH2/H1-5/GREM1/CCNB1/IGFBP5/TGFBR1/GJA1/NEDD9/SEMA7A/VEGFA/MAP2/SEMA5A/PTPRS/RUNX1/SFRP1/RB1/FGF13/HBEGF/PTPRJ/ENO1/IGFBP3/INSR/FAM107A/CXCL12/KIF14/SGPL1/SOCS3/FOXC1/CCNB2/H3-3B/SEMA6A/SEMA3G/RBPJ/NEDD4L/BMPR1A/SIX4/SLIT2/IGF2/TSPYL5/SGK1/SMAD7/SEMA6D/RFTN1/SEMA3C/ENPP1/IGFBP7/MSX1/JARID2/TBX2/SMAD3/NDN/PPARA/KIF26A…
GO:0045540	regulation of cholesterol biosynthetic process	42	0.555614	1.68996	0.00256891	0.0241551	0.0180958	3058	tags=48%, list=20%, signal=38%	SCD/ELOVL6/ACACA/HMGCS1/SC5D/KPNB1/RAN/HMGCR/FASN/IDI1/ABCG1/SEC14L2/FGF1/MBTPS2/CYP51A1/SP1/SQLE/FDFT1/ACACB/APOB
GO:0106118	regulation of sterol biosynthetic process	42	0.555614	1.68996	0.00256891	0.0241551	0.0180958	3058	tags=48%, list=20%, signal=38%	SCD/ELOVL6/ACACA/HMGCS1/SC5D/KPNB1/RAN/HMGCR/FASN/IDI1/ABCG1/SEC14L2/FGF1/MBTPS2/CYP51A1/SP1/SQLE/FDFT1/ACACB/APOB
GO:0022898	regulation of transmembrane transporter activity	179	-0.417176	-1.5322	0.00259593	0.0243514	0.0182429	1406	tags=20%, list=9%, signal=18%	CACNG8/MINK1/JPH1/CAMK2D/KLHL24/SCN1B/ANK3/NEDD4/AHNAK/SCN3B/FHL1/PDE4B/KCNAB1/PRKCE/CLIC2/CACNB3/SNCA/CHP1/EPHB2/CAPN1/PRNP/TMSB4X/SLC9A1/SELENON/SHANK3/STIM1/CAV1/NLGN1/PDE4D/STOM/DLG1/UTRN/FKBP1A/RELN/DAPK1/APP
GO:0030206	chondroitin sulfate biosynthetic process	21	0.681029	1.77577	0.00261384	0.0244616	0.0183254	1165	tags=48%, list=8%, signal=44%	VCAN/CHSY1/UGDH/CSPG4/CHST15/DSE/DCN/XYLT1/CHPF/CHST3
GO:0032508	DNA duplex unwinding	103	0.445273	1.60809	0.00264159	0.0246631	0.0184764	2843	tags=40%, list=19%, signal=33%	TOP2A/CHD8/MCM4/MCM6/HMGA1/POLQ/BRIP1/RFC3/NBN/CUL4A/CHD4/G3BP1/GTF2H3/XRCC5/MCM5/RAD23B/BLM/PARP1/DHX36/MCM8/MCM2/ERCC2/ERCC6L/RAD54L/DDX11/XRCC6/RAD54B/MCM3/DNA2/SETX/MCM7/DDX3X/CHD1L/RUVBL2/DHX9/PIF1/RECQL4/MRE11/ASCC3/GTF2F2/WRN
GO:0001568	blood vessel development	552	-0.339062	-1.38986	0.00265849	0.0247626	0.018551	1154	tags=19%, list=8%, signal=18%	SPINK5/LYL1/VAV2/BAX/SUFU/FBXW7/NRCAM/PLCG1/MAPK1/TERT/SLC12A2/SULF1/ACTG1/DCTN5/CTNNB1/SOX17/LUZP1/HOXA7/HTATIP2/NOTCH1/TGFB1/VEGFB/GPX1/SP100/SASH1/TGFBR2/HPSE/RNH1/ADGRF5/PTPRB/TGFBR3/E2F8/HHEX/ALDH1A2/ELK3/CEACAM1/EDN1/PLCD3/PGF/ADAMTS9/EPHB2/ENG/RIN2/HOXA5/ACVRL1/PROX1/ANTXR1/RAPGEF1/PPP1R16B/TIE1/TAL1/BTG1/KLF2/NDST1/EPHA2/HOXB3/PTPRM/PIK3C2A/SHC1/HSPB1/JAK1/MMRN2/NOS3/PARVA/STAB1/MAP3K3/NR…
GO:0070482	response to oxygen levels	322	0.334858	1.39212	0.00266886	0.024801	0.0185797	2008	tags=26%, list=13%, signal=23%	CD34/CCN2/ANGPT2/STC1/LDHA/MMP14/SLC2A1/ETS1/HIPK2/HIF1A/PGK1/TGFB2/ACTN4/CCNB1/PDLIM1/ERO1A/CCNA2/VEGFA/RGCC/EGR1/PSME1/SOD2/NF1/SFRP1/PLAU/PKM/HK2/ENO1/PDK1/VEGFC/CITED2/CD24/VCAM1/ITGA2/COL1A1/OPA1/HIF3A/CXCL12/EDNRA/PSMD2/RBPJ/STC2/MYC/BNIP3/POSTN/PTGIS/BRIP1/AK4/PSMB5/SLC8A1/PDGFRB/PSME2/HIGD1A/MDM4/ATF4/SMAD3/PPARA/MYOCD/PDPN/ARNT2/PSMD14/CPEB2/PPARG/ERCC2/PLOD1/VASN/ATM/REST/PSMA4/FAM162A/…
GO:0005977	glycogen metabolic process	58	0.53571	1.71216	0.00276198	0.0254873	0.0190938	2462	tags=41%, list=16%, signal=35%	HMGB1/LEPR/PHLDA2/IRS1/DYRK2/IL6ST/INSR/PYGB/CALM1/IGF2/GYS1/PCDH12/ENPP1/IRS2/PPP1CB/PPP1R2/PHKA1/GBE1/PYGL/PPP1CC/PGM1/PER2/PGM2/AGL
GO:0006073	cellular glucan metabolic process	58	0.53571	1.71216	0.00276198	0.0254873	0.0190938	2462	tags=41%, list=16%, signal=35%	HMGB1/LEPR/PHLDA2/IRS1/DYRK2/IL6ST/INSR/PYGB/CALM1/IGF2/GYS1/PCDH12/ENPP1/IRS2/PPP1CB/PPP1R2/PHKA1/GBE1/PYGL/PPP1CC/PGM1/PER2/PGM2/AGL
GO:0044042	glucan metabolic process	58	0.53571	1.71216	0.00276198	0.0254873	0.0190938	2462	tags=41%, list=16%, signal=35%	HMGB1/LEPR/PHLDA2/IRS1/DYRK2/IL6ST/INSR/PYGB/CALM1/IGF2/GYS1/PCDH12/ENPP1/IRS2/PPP1CB/PPP1R2/PHKA1/GBE1/PYGL/PPP1CC/PGM1/PER2/PGM2/AGL
GO:0035987	endodermal cell differentiation	37	0.574251	1.69892	0.00280069	0.0257846	0.0193165	274	tags=27%, list=2%, signal=27%	FN1/INHBA/HMGA2/COL4A2/COL6A1/COL12A1/MMP14/ITGA4/ITGAV/COL5A2
GO:0003013	circulatory system process	403	0.318146	1.34477	0.00280957	0.0257903	0.0193209	1847	tags=23%, list=12%, signal=21%	CD34/CCN2/AKAP12/ITGA1/STC1/RGS4/COL1A2/ASPH/SLC7A5/ABCG2/TFRC/EGFR/SLC2A1/SLC7A1/TPM1/ACE/YAP1/TGFB2/SLCO2B1/LRP1/F2RL1/PDGFB/SLC7A2/CLDN5/LEPR/ARHGAP42/DSG2/GJA1/VEGFA/FERMT2/SOD2/ERAP1/FGF13/GJC1/NUP155/HBEGF/PTPRJ/HEG1/ATP2B1/VEGFC/DSP/INSR/ABCC4/CALM1/CXCL12/FOXC1/TRHDE/EDNRA/ABCB1/ATP2A2/P2RY1/NEDD4L/EMP2/OCLN/EHD3/ATP8A1/CAMK2N1/POSTN/SLIT2/HTR1B/SLC1A4/DLL4/SGK1/SMAD7/SLC8A1/ADH5/TBX2/SLC…
GO:0098727	maintenance of cell number	125	0.424117	1.57602	0.0028164	0.0257903	0.0193209	1842	tags=31%, list=12%, signal=28%	HMGA2/PRRX1/YAP1/NOTCH2/SMC1A/JAG1/SFRP1/CDH2/RIF1/ZC3H13/TET1/FANCD2/RBPJ/PBX1/BMPR1A/MYC/LIF/SALL1/PELO/CUL4A/SOX9/SMC5/WDR43/CNOT1/POLR2A/TBX3/GNL3/PAX8/EIF4E/FZD7/LIG4/KLF10/SMO/METTL3/PAX2/HOOK3/REST/SMAD4/ZIC3
GO:0010232	vascular transport	69	0.493827	1.6541	0.00282082	0.0257903	0.0193209	2919	tags=43%, list=19%, signal=35%	SLC7A5/ABCG2/TFRC/SLC2A1/SLC7A1/SLCO2B1/LRP1/SLC7A2/LEPR/GJA1/INSR/ABCC4/ABCB1/ATP8A1/SLC1A4/SLC1A5/LRP3/SLC2A3/SLC16A2/SLC4A4/SLC22A3/SLC1A3/SLC16A12/MFSD2A/SLC29A2/SLC4A3/SLC5A6/SLC2A13/ABCC9/SLC7A8
GO:0001573	ganglioside metabolic process	21	-0.713559	-1.87593	0.00282785	0.0257952	0.0193245	2867	tags=76%, list=19%, signal=62%	ST6GALNAC6/NEU3/B3GALT4/ST6GALNAC3/ITGB8/ST6GALNAC4/NEU1/HEXA/B4GALT6/HEXB/ABCA2/ST3GAL1/GM2A/ST8SIA6/B4GALT5/ST3GAL5
GO:0097435	supramolecular fiber organization	578	0.298836	1.29955	0.00284922	0.0259305	0.0194259	2121	tags=25%, list=14%, signal=22%	CCN2/FAT1/LOX/COL12A1/RGS4/COL1A2/TMOD2/TPX2/CDC42EP3/COTL1/TPM1/RHOB/EPS8/TGFB2/COLGALT1/F2RL1/SORBS2/GREM1/DIAPH3/LIMA1/MYO1B/PDLIM1/TGFBR1/PFN2/NEDD9/ALDOA/RGCC/FERMT2/MAP2/RFLNB/SEMA5A/PXDN/COL5A2/DLC1/NF1/ENAH/SFRP1/RB1/FGF13/COL3A1/LDLR/SDC4/ARF6/KATNAL1/DSP/CYP1B1/COL1A1/KPNB1/FAM107A/TPM4/RHOBTB3/CD2AP/MYADM/CXCL12/FOXC1/PRKCI/SPTBN1/CALD1/MYO1E/PPARGC1B/GMFB/KIF18A/ALMS1/MZT1/DIAPH2/MET/…
GO:0045840	positive regulation of mitotic nuclear division	33	0.583574	1.67579	0.00296668	0.0269377	0.0201804	1265	tags=42%, list=8%, signal=39%	NUSAP1/PDGFB/RGCC/RB1/INSR/DLGAP5/AURKA/IGF2/EREG/PHIP/CDC27/PDGFRB/IL1B/ESPL1
GO:0048278	vesicle docking	60	-0.543554	-1.6967	0.00298127	0.0269902	0.0202197	2036	tags=33%, list=13%, signal=29%	VPS18/VAMP3/STX6/RAB13/VTI1B/EXOC4/STX11/SYT1/STX5/RALB/UNC13B/RAB3B/SNPH/RAB3D/EXOC6/RAB15/STX7/RAB3C/STX3/NDRG4
GO:0006643	membrane lipid metabolic process	180	-0.41683	-1.53221	0.00298606	0.0269902	0.0202197	3075	tags=37%, list=20%, signal=30%	PIGP/ORMDL1/PIGM/ALDH3A2/ARV1/PIGQ/B3GALT4/SPTLC3/PIGG/ST6GALNAC3/PDXDC2P-NPIPB14P/PIGT/CLN8/NAGA/ITGB8/CPTP/CERT1/CERK/PIGZ/CERS6/STS/GBA2/ST6GALNAC4/SIRT3/SUMF2/NEU1/CERS4/ACER3/ELOVL1/HEXA/GLTP/B3GALT2/ST3GAL6/PPM1L/B4GALT6/PDXDC1/PGAP2/HEXB/BAX/ESYT1/SPTLC2/SUMF1/ELOVL5/GAL3ST4/ARSA/GLB1/PLPP3/CERS1/ABCA2/ST3GAL1/GBGT1/FUCA1/PGAP1/GM2A/TEX2/SERINC2/SGMS2/ST8SIA6/FADS3/KIT/GBA/SMPD1/B4GALT5/ST…
GO:0007080	mitotic metaphase plate congression	50	0.542619	1.70183	0.00301128	0.0271562	0.0203441	2162	tags=38%, list=14%, signal=33%	CCNB1/CENPE/CHAMP1/KPNB1/KIF14/SPDL1/NDC80/KIF18A/CDCA8/KIF2C/NUF2/KIF22/EML4/KIFC1/SEH1L/PIBF1/AURKB/PSRC1/CDCA5
GO:0019932	second-messenger-mediated signaling	198	-0.408192	-1.5203	0.00303585	0.0273158	0.0204636	1817	tags=21%, list=12%, signal=19%	RIMS2/RAPGEF4/MAPK7/GUCY1A1/LRRK2/NPY2R/TMEM38A/NUDT4/ACKR4/EPHA5/TMBIM4/CCRL2/NPR2/PRKAR1A/DMTN/CAMK2D/MCOLN1/PLCG1/PDE3A/EIF4EBP2/DDAH2/CLIC2/PDE10A/EDN1/CHP1/NFATC1/NFATC2/PRNP/SLC9A1/NOS3/FHL2/PDE4D/PDE2A/ITPR3/GUCY1A2/HOMER3/KDR/ADGRG6/KSR2/NFAT5/MCTP1/THBS1
GO:2001022	positive regulation of response to DNA damage stimulus	98	0.457713	1.64178	0.00305685	0.0274425	0.0205586	2302	tags=34%, list=15%, signal=29%	HMGA2/PRKDC/HMGB1/EGFR/SPRED1/MAP3K20/SPRED2/FOXM1/RIF1/ACTR2/MYC/BRCA1/UBE2V2/SHLD2/MSX1/RAD51AP1/PARP1/BCLAF1/ATM/SMCHD1/DTX3L/DDX11/UBE2N/HIC1/MGMT/H2AX/PCNA/TRIM28/ARID2/NSMCE4A/EEF1E1/FANCB/SLF1
GO:0048514	blood vessel morphogenesis	487	-0.33423	-1.35944	0.00306753	0.0274762	0.0205838	958	tags=18%, list=6%, signal=17%	SLC12A2/SULF1/ACTG1/CTNNB1/SOX17/HOXA7/HTATIP2/NOTCH1/TGFB1/VEGFB/GPX1/SP100/SASH1/TGFBR2/HPSE/RNH1/ADGRF5/PTPRB/TGFBR3/E2F8/HHEX/ELK3/CEACAM1/EDN1/PLCD3/PGF/ADAMTS9/EPHB2/ENG/RIN2/HOXA5/ACVRL1/PROX1/PPP1R16B/TIE1/TAL1/BTG1/KLF2/EPHA2/HOXB3/PTPRM/PIK3C2A/SHC1/HSPB1/JAK1/MMRN2/NOS3/PARVA/STAB1/MAP3K3/NR2F2/ITGA5/HMOX1/EGFL7/STIM1/CLEC14A/CAV1/ECSCR/FMNL3/MCAM/SMAD1/GRN/HSPG2/S1PR1/ADAM15/COL8A1/TE…
GO:0030162	regulation of proteolysis	547	-0.327708	-1.34261	0.00310963	0.0277321	0.0207756	1882	tags=18%, list=12%, signal=16%	APH1B/RNF19B/RAG1/LTBP4/LRRK2/TMEM259/DNAJB2/BCL2L13/MAPK12/LRIG2/PLK3/GRAMD4/ALAD/USP47/C2CD3/TLK2/FAS/HDAC1/FNIP1/SPOCK3/OGT/GSN/NAIP/SERPINB6/FYN/RNF180/CPAMD8/APH1A/LDLRAD3/BBC3/NFE2L2/SPINK5/UBXN1/RCN3/BAX/F2R/SUFU/FBXW7/CSNK1D/RPS3/MTCH1/TMEM59/BIN1/RPS27L/RHBDF1/ARL6IP5/SRC/TNFRSF10B/PIDD1/GPX1/ADORA2A/ABCA2/LXN/TMEM98/SIRT2/CLU/SNCA/NLRP1/SVIP/CTSZ/ANTXR1/RPS6KA3/CARD16/SH3D19/PPM1F/CARD8…
GO:0051146	striated muscle cell differentiation	189	0.381035	1.482	0.00311008	0.0277321	0.0207756	1650	tags=28%, list=11%, signal=25%	LOX/RGS4/SORT1/TMOD2/MMP14/TPM1/EFNB2/SORBS2/GREM1/CCNB1/MYH9/PDLIM5/IGFBP5/ADAM12/VEGFA/IL4R/MYORG/RB1/CDH2/ALPK3/RBPJ/SIK1/TMOD3/PPP3CA/SIX4/IGF2/HDAC9/SLC8A1/PDGFRB/BHLHE41/HOMER1/MSX1/NEBL/TBX3/PPARA/FZD7/RBM24/JAM2/TBX1/CACNA1H/NLN/MYOCD/SIX1/ALPK2/PARP2/SMO/POPDC3/KRT8/SPAG9/KRT19/CSRP2/PDGFRA/KLF5
GO:0048144	fibroblast proliferation	65	0.505261	1.67209	0.00313093	0.0278554	0.0208679	1648	tags=32%, list=11%, signal=29%	FN1/PRKDC/WNT5A/CDK6/PDGFB/CCNB1/CCNA2/PDGFC/NF1/SFRP1/CDC6/MIF/MYC/EREG/PDGFRB/LIG4/WNT7B/PPARG/DACH1/NLRC3/PDGFRA
GO:0045944	positive regulation of transcription by RNA polymerase II	925	0.275993	1.23897	0.00316514	0.0280969	0.0210488	2391	tags=23%, list=16%, signal=21%	INHBA/HMGA2/PRKDC/NOTCH4/HMGB1/MRTFB/TOP2A/EGFR/WNT5A/ETS1/HIPK2/HIF1A/PRRX1/YAP1/NUCKS1/TGFB2/F2RL1/GREM1/PDGFB/SUPT16H/KLF6/CKAP2/ATAD2/MYSM1/NRIP1/VEGFA/RGCC/NPM1/TEAD1/EGR1/CHD8/TFDP1/JAG1/RUNX1/CDH13/RB1/NR2F1/FOXM1/UHRF1/CBFB/JUNB/CITED2/CDKN2B/FSTL3/E2F7/MAML2/LMO7/ETV5/GCN1/TET1/FOS/NR5A2/HLTF/FOXC1/FOXF1/DLGAP5/PPARGC1B/NFIB/KLF12/MET/CAND1/RBPJ/P2RY1/NFIX/FOSB/KAT6B/PBX1/KLF7/HMGB2/HMGA…
GO:0032409	regulation of transporter activity	189	-0.405165	-1.49796	0.00319797	0.0283248	0.0212196	1406	tags=20%, list=9%, signal=18%	CACNG8/MINK1/JPH1/CAMK2D/KLHL24/SCN1B/ANK3/NEDD4/AHNAK/SCN3B/FHL1/PDE4B/KCNAB1/PRKCE/CLIC2/CACNB3/SNCA/CHP1/EPHB2/CAPN1/CTTNBP2NL/PRNP/TMSB4X/SLC9A1/SELENON/SHANK3/STIM1/CAV1/NLGN1/PDE4D/STOM/DLG1/UTRN/FKBP1A/RELN/DAPK1/APP
GO:0090130	tissue migration	260	-0.373793	-1.43052	0.00321915	0.0284489	0.0213125	1340	tags=23%, list=9%, signal=21%	PIK3CG/EVL/FGF16/DPP4/BMPR2/NFE2L2/PKN1/FBXW7/PLCG1/BCAR1/NOTCH1/PLPP3/CORO1B/SRC/TGFB1/GPX1/SP100/PRKCE/SASH1/GATA3/TGFBR2/MAP4K4/CEACAM1/EDN1/FGFR1/ADAMTS9/RIN2/ACVRL1/PROX1/PPM1F/TACSTD2/EPHA2/RAB11A/TMSB4X/LPXN/PTPRM/PIK3C2A/HSPB1/MMRN2/NOS3/KIT/MAP3K3/NR2F2/HMOX1/CLEC14A/PXN/GRN/TEK/KDR/PLXND1/MAPRE2/EPHB4/NRP2/PLK2/NRP1/RHOJ/CDH5/PRCP/THBS1
GO:0007167	enzyme linked receptor protein signaling pathway	803	-0.308422	-1.29692	0.00332507	0.0293197	0.0219649	1424	tags=18%, list=9%, signal=17%	DUSP3/OGT/CHMP6/NPR2/TGFB3/ATP6V1F/PPM1L/TCIRG1/FYN/TSC2/GDF6/ANKS1A/TSG101/FGF16/PIP4K2A/INPP5K/BMPR2/APH1A/DUSP22/ATP6AP1/ARPC1B/ATP6V1B2/ATP6V1C1/ZBTB7A/VAV2/FLRT3/EFNA4/NPTN/FBXW7/GDF7/YES1/PLCG1/MAPK1/ATP6V0C/NEDD4/BCAR1/STYK1/GDF11/SULF1/ACTG1/FIBP/FBN2/ARAP1/EIF4EBP2/RHBDF1/NOTCH1/SRC/TGFB1/VEGFB/IGFBP2/GATA3/TGFBR2/GRB2/WWTR1/FAM89B/SIRT2/CHN1/TGFBRAP1/NRG3/TGFBR3/SNCA/HHEX/IGSF1/CEACAM1/…
GO:0031644	regulation of nervous system process	91	-0.476086	-1.5992	0.00333386	0.029332	0.0219741	1839	tags=25%, list=12%, signal=22%	DAG1/RIMS2/LRRK2/NPY2R/SH3GL1/UNC13B/MGLL/F2R/DLGAP4/SRC/TMEM98/CACNB3/WASF3/EDN1/SLC9A1/NOS3/ZMYND8/GBA/SHANK3/NLGN1/RELN/TNFRSF21/APP
GO:0031954	positive regulation of protein autophosphorylation	26	0.630297	1.73719	0.00335195	0.029426	0.0220445	2236	tags=54%, list=15%, signal=46%	RASSF2/ACE/GREM1/PDGFB/VEGFA/PDGFC/VEGFC/CALM1/NBN/RAP2A/CALM2/PDGFA/TOM1L1/DDX3X
GO:0001975	response to amphetamine	22	0.673691	1.77937	0.00338944	0.0296894	0.0222419	2412	tags=45%, list=16%, signal=38%	RGS4/CALM1/RGS17/PPP3CA/HDAC9/RGS9/ICAM1/HPRT1/OXTR/SLC18A2
GO:0006665	sphingolipid metabolic process	136	-0.441998	-1.57371	0.00345457	0.0301416	0.0225806	2394	tags=34%, list=16%, signal=29%	NAGA/ITGB8/CPTP/CERT1/CERK/CERS6/STS/GBA2/ST6GALNAC4/SIRT3/SUMF2/NEU1/CERS4/ACER3/ELOVL1/HEXA/GLTP/B3GALT2/PPM1L/B4GALT6/PDXDC1/HEXB/BAX/ESYT1/SPTLC2/SUMF1/ELOVL5/ARSA/GLB1/PLPP3/CERS1/ABCA2/ST3GAL1/GM2A/TEX2/SERINC2/SGMS2/ST8SIA6/FADS3/KIT/GBA/SMPD1/B4GALT5/ST3GAL5/CTSA/PSAP
GO:0030155	regulation of cell adhesion	543	-0.324039	-1.32609	0.00345626	0.0301416	0.0225806	1491	tags=21%, list=10%, signal=20%	ZDHHC2/LDB1/PLXNB1/SEMA4D/DUSP3/MINK1/CCDC80/GSN/TRAF6/PIK3CG/FYN/ADGRG1/PRKAR1A/DPP4/ITGA6/FMN1/FOXA1/DUSP22/DMTN/SIRPA/TNFSF18/SPINK5/CARMIL1/TNFSF9/TNFRSF14/CARD11/YES1/MAGI1/ANK3/PTPN22/RPS3/CD46/SOX13/PLXNA2/TRPV4/ACTG1/CD81/PLXNA3/ITPKB/HOXA7/ARHGDIA/NOTCH1/TENM3/PLPP3/TRIOBP/SRC/TGFB1/CD276/IGFBP2/PRKCE/CYTH1/GATA3/DOCK8/TGFBR2/GRB2/HSD17B12/CD55/MAP4K4/CEACAM1/RELA/RIN2/ACVRL1/PLXNB3/HLA-…
GO:0000466	maturation of 5.8S rRNA from tricistronic rRNA transcript (SSU-rRNA, 5.8S rRNA, LSU-rRNA)	24	0.65495	1.7599	0.00347848	0.0302689	0.022676	3710	tags=58%, list=24%, signal=44%	URB1/UTP20/EXOSC8/NOP9/WDR12/EXOSC9/ERI2/EXOSC2/PES1/EXOSC10/BOP1/NOL9/ERI1/RCL1
GO:0060560	developmental growth involved in morphogenesis	182	0.377071	1.45541	0.00351996	0.0305628	0.0228961	1735	tags=27%, list=11%, signal=25%	FN1/ALCAM/WNT5A/ITGA4/YAP1/VCL/LRP1/TNC/HSP90AA1/SEMA7A/VEGFA/MAP2/SEMA5A/PTPRS/SFRP1/SPRY1/FGF13/PLXNA1/CXCL12/USP9X/SEMA6A/SEMA3G/NEDD4L/AUTS2/AURKA/POSTN/SIX4/SLIT2/SALL1/SOX9/SEMA6D/SEMA3C/SPRY2/PTK7/TBX2/LHX1/NDN/MED1/SIX1/SPP1/RNF6/WNT7B/PPP3CB/SLIT3/SPAG9/EIF2AK4/TIAM1/CDH4/UNC13A/FGF1
GO:0001701	in utero embryonic development	279	0.337434	1.37307	0.00357016	0.030931	0.023172	2434	tags=30%, list=16%, signal=25%	HIF1A/YAP1/NOTCH2/PDGFB/CCNB1/MYH9/TGFBR1/VEGFA/BRCA2/CHD8/PHLDA2/DAD1/HEG1/HSD17B2/JUNB/BIRC6/PLK4/STIL/E2F7/NCAPG2/GINS1/TET1/SOCS3/FOXC1/FOXF1/CCNB2/MYO1E/EDNRA/RBPJ/BMPR1A/SH3PXD2A/LIF/MAP2K1/HEY1/IGF2/LEF1/PELO/NBN/CUL4A/RPL7L1/PCDH12/CNOT1/MSX1/SMAD3/XRCC2/TBX3/GLI2/MED1/PRMT1/FKBP10/PTCH1/ARNT2/LIG4/SMO/WNT7B/NXN/NEK2/ADAMTS3/KRT8/SPINT2/ERCC2/KRT19/ADCY9/PDGFRA/CEBPB/CCN1/TMEM231/SMAD4/CO…
GO:0007064	mitotic sister chromatid cohesion	25	0.642839	1.74704	0.00358501	0.030992	0.0232177	2302	tags=48%, list=15%, signal=41%	SMC1A/RB1/PDS5B/RAD21/CDC20/SGO1/SMC5/HASPIN/REC8/NAA50/CDCA5/SLF1
GO:0045930	negative regulation of mitotic cell cycle	278	0.351723	1.42935	0.00360622	0.0311075	0.0233043	2983	tags=35%, list=20%, signal=28%	HMGA2/PRKDC/EGFR/CDK6/CENPF/CCNB1/MAP3K20/RGCC/PSME1/TFDP1/BUB1B/RB1/CDK1/DUSP1/BUB1/KNTC1/TRIP13/TTK/CDKN2B/E2F7/FAM107A/RAD21/SPDL1/FANCD2/NDC80/FOXC1/CLSPN/CDC6/PSMD2/MAD2L1/PLK1/ZWILCH/GTSE1/BRCA1/TICRR/ZNF655/AURKA/FAP/CDC20/PCID2/NBN/ZWINT/PSMB5/PSME2/MDM4/CNOT1/FBXO5/FZD3/SMAD3/TOPBP1/PTPN3/PRMT1/BLM/RFWD3/DDIAS/PSMD14/CHEK1/AURKB/BTG3/ATM/CDK5RAP2/PSMA4/DACT1/BCL2/TOM1L1/NAE1/PSME4/EP300/…
GO:0009798	axis specification	53	0.514521	1.63534	0.00364246	0.031352	0.0234874	2735	tags=40%, list=18%, signal=33%	STC1/WNT5A/NOTCH2/SFRP1/NRARP/CITED2/STIL/BMPR1A/AURKA/LHX1/TBX3/PTCH1/SMO/CXXC4/SMAD4/SETDB2/LRP6/BASP1/SHH/PKD1L1/FRS2
GO:0090050	positive regulation of cell migration involved in sprouting angiogenesis	20	-0.712492	-1.86223	0.00367445	0.0315589	0.0236424	290	tags=30%, list=2%, signal=29%	PIK3C2A/MAP3K3/HMOX1/KDR/PLK2/RHOJ
GO:0061005	cell differentiation involved in kidney development	50	0.535833	1.68055	0.0036893	0.03156	0.0236432	2286	tags=46%, list=15%, signal=39%	CD34/YAP1/NOTCH2/GREM1/PDGFB/JAG1/CD24/MYO1E/FAT4/LIF/SALL1/LHX1/PROM1/PAX8/PTCH1/SMO/MMP9/PAX2/POU3F3/OSR1/AMER1/BASP1/HES1
GO:0008037	cell recognition	90	-0.475679	-1.6	0.00369048	0.03156	0.0236432	1079	tags=19%, list=7%, signal=18%	NPTN/NRCAM/CD81/NCAM2/DOCK8/EPHB2/CNTNAP3/LGALS3/EPHA4/PEAR1/DLG1/PTX3/ROBO4/TNFRSF21/APP/CD9/PECAM1
GO:0033173	calcineurin-NFAT signaling cascade	35	-0.628264	-1.7854	0.00371799	0.0317269	0.0237682	571	tags=23%, list=4%, signal=22%	CHP1/NFATC1/NFATC2/PRNP/SLC9A1/FHL2/HOMER3/NFAT5
GO:0051973	positive regulation of telomerase activity	31	0.59776	1.69257	0.00374809	0.0318772	0.0238809	2650	tags=48%, list=17%, signal=40%	GREM1/HSP90AA1/CCT4/MYC/CCT2/PTGES3/XRCC5/NEK2/AURKB/NEK7/PKIB/MAPKAPK5/DKC1/NAF1/TCP1
GO:0045860	positive regulation of protein kinase activity	407	0.315709	1.33447	0.00375168	0.0318772	0.0238809	1976	tags=24%, list=13%, signal=22%	ITGA1/HMGA2/FLT1/HMGB1/EGFR/TPX2/WNT5A/RASSF2/KITLG/ACE/TGFB2/ITGB3/GREM1/PDGFB/CCNB1/MAP3K20/HSP90AA1/TGFBR1/ECT2/NEDD9/MMD/VEGFA/RGCC/FERMT2/CENPE/EGR1/DUSP5/PDGFC/MALT1/IQGAP3/CDK1/FGF13/HBEGF/SDC4/PBK/VEGFC/CD24/INSR/NCAPG2/CALM1/KIF14/CCND2/ACSL1/CLSPN/CDC6/CSPG4/NRK/MAP3K2/EMP2/CCDC88A/MAP2K1/CKS2/IGF2/EREG/DBF4/HGF/PDGFRB/MAP3K5/IL1B/SPRY2/SYAP1/HACD3/TXN/PTPN11/CALM2/XRCC5/PIK3CB/INCENP/O…
GO:0099536	synaptic signaling	456	-0.337226	-1.36111	0.00377852	0.0320367	0.0240003	2163	tags=22%, list=14%, signal=19%	HRH1/SLC12A4/ABR/HCRTR1/GRK2/SLC12A7/CHRNE/LYNX1/FLOT1/KCNMB4/CASK/DAG1/RIMS2/GUCY1A1/LRRK2/EXOC4/SLC24A1/NPY2R/STX11/PSMC5/SYT1/NAPA/ERC2/ZDHHC2/SYNJ1/SH3GL1/CACNG8/CNP/MINK1/CLCN3/GNAQ/SLC4A8/FYN/NLGN4Y/FCHSD1/SYT9/DAGLA/UNC13B/F2R/RAB3B/NPTN/STAU1/PLCG1/MAPK1/KCND2/SNPH/DLGAP4/SLC12A2/CLSTN1/PCDHB14/NRGN/EIF4EBP2/SRC/ADORA2A/PLCL1/PRKCE/CACNB3/PPFIA1/GABARAP/KCNC4/DGKZ/CLSTN3/FCHSD2/LYPD1/PCDH…
GO:1900271	regulation of long-term synaptic potentiation	31	-0.65726	-1.83232	0.00379191	0.0320816	0.024034	1491	tags=35%, list=10%, signal=32%	ZDHHC2/NPTN/STAU1/NRGN/ADORA2A/EPHB2/MME/EPHA4/SHANK3/RELN/APP
GO:0030036	actin cytoskeleton organization	565	-0.326502	-1.3399	0.00381661	0.032222	0.0241391	1390	tags=20%, list=9%, signal=19%	ACTN1/TGFB3/MINK1/GSN/ZBED3/EVL/PRKAR1A/SYNPO/FCHSD1/SHROOM2/ASAP3/FMN1/INPP5K/DMTN/ARPC1B/ARHGAP18/CARMIL1/RHOG/ARFIP2/XIRP2/SSH3/CFL1/BCAR1/EPB41/TRPV4/ACTG1/CTTN/SHTN1/BIN1/ARHGDIA/ARAP1/CORO1B/TRIOBP/SRC/INPPL1/PRKCE/SPECC1/GRB2/FRMD3/EHBP1L1/PPFIA1/SPECC1L/FAM171A1/CDC42EP2/FCHSD2/ARHGEF10/WASF3/ESAM/NISCH/EDN1/PTGER4/HCLS1/LIMK2/KANK3/SPTBN5/PROX1/ANTXR1/MARCKS/F11R/CRACD/TAOK2/ELMO1/TTC17/…
GO:0070873	regulation of glycogen metabolic process	30	0.617076	1.7374	0.00386553	0.0325408	0.024378	1205	tags=30%, list=8%, signal=28%	HMGB1/PHLDA2/IRS1/DYRK2/INSR/IGF2/ENPP1/IRS2/PPP1CB
GO:0045023	G0 to G1 transition	42	0.541208	1.64614	0.00388232	0.0325408	0.024378	3925	tags=52%, list=26%, signal=39%	CCN2/CBX5/RRM2/TFDP1/CDKN2B/BRCA1/MGA/MED1/SUZ12/CHEK1/RBBP8/PHC1/EZH2/CBX3/PHC3/RBBP7/RAD51/RNF2/PCGF6/CDC7/APAF1/YAF2
GO:0048511	rhythmic process	225	0.359877	1.44149	0.00388291	0.0325408	0.024378	2821	tags=38%, list=18%, signal=31%	INHBA/PRKDC/TOP2A/EGFR/ETS1/TGFB2/KLF9/MYCBP2/NRIP1/AHR/EGR1/CDK1/ADAMTS1/FBXL3/DTL/BHLHE40/SGPL1/PRMT5/USP9X/HUWE1/HNRNPR/PER1/SIK1/SLIT2/OPN3/KDM5C/EREG/CUL4A/BHLHE41/NCOR1/ATF4/HAS2/PPP1CB/PPARA/UBE3A/NFKB2/KLF10/METTL3/ADRB1/ID3/GPR176/SLIT3/PPARG/TYMS/PRKAA2/TARDBP/HNF1B/PDGFRA/MMP7/RELB/PPARGC1A/HNRNPD/PTPRN/TWIST1/SUV39H2/SERPINF1/RACK1/PPP1CC/DNM1L/EP300/ID4/PCNA/ID2/SETX/OXTR/PER2/HSPA5/…
GO:0007411	axon guidance	208	-0.397959	-1.48521	0.00388718	0.0325408	0.024378	1478	tags=25%, list=10%, signal=22%	EPHA5/PLXNB1/MAPK3/SEMA4D/EVL/FYN/BMPR2/FLRT3/EFNA4/RHOG/NPTN/GDF7/NRCAM/PLCG1/SCN1B/MAPK1/DPYSL2/PLXNA2/PLXNA3/NOTCH1/SRC/GATA3/GRB2/CHN1/ZSWIM6/EPHB2/SPTBN5/KALRN/PLXNB3/SEMA3D/EPHA2/EPHA4/SPTAN1/GAB2/PTPRM/SHC1/LAMA3/RAC2/SHANK3/PLXNA4/SEMA3F/SEMA6B/PLXND1/EPHB4/RELN/ROBO4/NRP2/NTN4/APP/NRP1/FLRT2
GO:0045652	regulation of megakaryocyte differentiation	74	0.474751	1.62368	0.00393713	0.0328772	0.02463	1475	tags=31%, list=10%, signal=28%	LOX/H3C8/H3C2/H3C14/H3C15/RUNX1/H4C4/H4C14/H3C12/CBFB/H3-3B/H3C4/HMGB2/H3C7/MYL9/H3C10/H3C1/H3C3/H4C6/H3C13/PRMT1/H3C11/AGO3
GO:0009168	purine ribonucleoside monophosphate biosynthetic process	20	0.68378	1.76672	0.00394394	0.0328772	0.02463	2863	tags=55%, list=19%, signal=45%	PAICS/ATIC/PFAS/PPAT/GART/AMPD3/ADK/PRPS2/HPRT1/IMPDH2/GMPS
GO:0016572	histone phosphorylation	36	0.562409	1.64791	0.00395712	0.0329179	0.0246605	2281	tags=44%, list=15%, signal=38%	HMGA2/CCNB1/CCNA2/CDK1/AURKA/IL1B/HASPIN/INCENP/JAK2/PRKAA2/CHEK1/AURKB/ATM/TWIST1/VRK1/CDK2
GO:0030029	actin filament-based process	626	-0.313268	-1.2956	0.00398198	0.0330555	0.0247635	1390	tags=23%, list=9%, signal=22%	RAB13/CORO6/NEB/ARHGAP17/PIK3R1/WASF1/DPYSL3/AMOT/ABLIM3/MYL6B/CYTH2/GAS2L1/ATP1A1/MYO1C/PARVB/CALR/SPIRE1/KCNJ2/INF2/FLII/JMY/BCAS3/EPHA5/ACTN1/TGFB3/MINK1/GSN/ZBED3/EVL/PRKAR1A/SYNPO/FCHSD1/SHROOM2/ASAP3/FMN1/INPP5K/DMTN/CAMK2D/ARPC1B/ARHGAP18/CARMIL1/FNBP1L/RHOG/ARFIP2/MYL6/XIRP2/SCN1B/SSH3/CFL1/BCAR1/EPB41/TRPV4/ACTG1/SCN3B/CTTN/PDE4B/SHTN1/BIN1/ARHGDIA/ARAP1/CORO1B/TRIOBP/SRC/INPPL1/PRKCE/SP…
GO:0032506	cytokinetic process	38	0.571722	1.70476	0.004009	0.0332102	0.0248795	486	tags=18%, list=3%, signal=18%	ANLN/MYH9/ECT2/KIF20A/RACGAP1/KIF20B/CEP55
GO:0055086	nucleobase-containing small molecule metabolic process	511	0.304319	1.30734	0.00404951	0.0334759	0.0250785	3599	tags=34%, list=24%, signal=27%	LDHA/HIF1A/NUP58/PAICS/PGK1/GAPDH/SAMHD1/ENTPD1/RRM2/GFPT2/ALDOA/SLC26A2/SCD/ELOVL6/ACACA/AK3/NUP188/UGGT2/TPI1/NDC1/GPI/NUP155/SHMT2/PKM/HK2/ENO1/AMD1/ATIC/PDK1/HMGCS1/PANK3/GNPNAT1/MTAP/INSR/OPA1/NUP205/UGDH/ACSL1/SUCLA2/PFAS/ENTPD7/HACD2/ACSL4/RAN/HMGCR/FASN/KARS1/PPAT/PGAM1/RHOQ/SULT1C4/PTGIS/ACSS1/AK4/NCOR1/SLC35D1/ACSL3/PDE7B/ENPP1/NUP153/GART/SEH1L/RRM1/SUCLG2/TK1/UGGT1/NUP107/PPARA/CTPS1/…
GO:0030335	positive regulation of cell migration	416	-0.344668	-1.3774	0.00407271	0.0335413	0.0251275	1289	tags=19%, list=8%, signal=18%	FGF16/ITGA6/BMPR2/DMTN/NFE2L2/TNFSF18/RRAS2/CARMIL1/F2R/TNFRSF14/PLCG1/MAPK1/TERT/BCAR1/CD99/ACTG1/SHTN1/NOTCH1/ANO6/PLPP3/SRC/TGFB1/VEGFB/PRKCE/SASH1/GATA3/DOCK8/TGFBR2/FAM89B/MAP4K4/EDN1/FGFR1/PGF/RIN2/PROX1/GNAI2/FERMT3/PPM1F/DDR2/SEMA3D/LGALS3/DOCK4/RAB11A/PODXL/TMSB4X/RHOC/PIK3C2A/HSPB1/NOS3/RAC2/KIT/MAP3K3/ITGA5/HMOX1/CAV1/MCAM/CD151/SMURF2/SEMA3F/GRN/SWAP70/SEMA6B/S1PR1/SDCBP/LAMB1/LYN/TEK…
GO:0042476	odontogenesis	76	0.469772	1.61486	0.00407432	0.0335413	0.0251275	2601	tags=42%, list=17%, signal=35%	CD34/INHBA/COL1A2/TGFB2/TNC/COL1A1/LAMA5/FOXC1/LRP4/BMPR1A/LEF1/MSX1/CA2/FAM20C/GLI2/PPARA/TNFRSF11B/TBX1/FST/SMO/ID3/PDGFRA/OSR1/ADAMTS5/TWIST1/SDC1/ITGB6/LRP6/BCL2L11/ADM/SHH/DMRT3
GO:0007159	leukocyte cell-cell adhesion	241	-0.378413	-1.43564	0.00412537	0.0338913	0.0253897	1444	tags=21%, list=9%, signal=19%	SEMA4D/DUSP3/CERCAM/TRAF6/FYN/PRKAR1A/DPP4/SIRPA/TNFSF18/TNFSF9/TNFRSF14/CARD11/YES1/PTPN22/RPS3/CD46/SOX13/CD81/ITPKB/SRC/CD276/IGFBP2/GATA3/DOCK8/TGFBR2/GRB2/NT5E/GCNT1/CD55/CEACAM1/RELA/HLA-E/TWSG1/F11R/FERMT3/LGALS3/PRNP/BCL10/LRRC32/RAC2/ITGA5/CAV1/LAPTM5/LYN/SOX4/DLG1/MDK/TNFSF4/NFAT5/TNFRSF21/PECAM1
GO:0032102	negative regulation of response to external stimulus	246	-0.378829	-1.43823	0.00429258	0.0351921	0.0263642	1336	tags=21%, list=9%, signal=19%	RIOK3/MICB/DPP4/TSPAN6/NR1D2/METRNL/MICA/SIRPA/SPINK5/TKFC/SLC12A2/PLXNA3/NOTCH1/GSTP1/CORO1B/GPX1/ADORA2A/GATA3/CACNB3/NT5E/SIRT2/CEACAM1/GIT1/EDN1/NPLOC4/PTGER4/NUCB2/HLA-E/CARD16/CARD8/SEC14L1/SEMA3D/EPHA4/SH2B3/NOS3/GBA/HTRA1/SEMA3F/GRN/TFPI/SEMA6B/IFI16/ADAMTS18/TEK/MDK/CALCRL/CD9/CD109/NRP1/CDH5/THBS1
GO:0051338	regulation of transferase activity	815	0.280551	1.25002	0.00431324	0.0352885	0.0264364	2262	tags=25%, list=15%, signal=22%	ITGA1/HMGA2/FLT1/RGS4/HMGB1/ERRFI1/EGFR/TPX2/WNT5A/RASSF2/KITLG/IPO5/ACE/UCHL1/ACTB/TGFB2/AKAP11/ITGB3/SPRY4/PARP4/GREM1/PDGFB/CCNB1/SPRED1/MAP3K20/HSP90AA1/TGFBR1/CCNA2/ECT2/SPRED2/NEDD9/MMD/VEGFA/RGCC/NPM1/FERMT2/CENPE/UBASH3B/EGR1/DUSP5/CIT/PDGFC/NF1/SFRP1/MALT1/IRS1/RB1/IQGAP3/SPRY1/CDK1/DUSP1/FGF13/TNFAIP3/HBEGF/PTPRJ/SDC4/HEG1/PBK/VEGFC/CCT4/CD24/CDKN2B/TRIB1/INSR/NCAPG2/DNAJC3/CALM1/GCN1/F…
GO:0010833	telomere maintenance via telomere lengthening	78	0.473222	1.63928	0.00435956	0.0355941	0.0266654	4052	tags=53%, list=27%, signal=39%	HSP90AA1/HNRNPC/CCT4/HNRNPA1/CCT5/CCT2/PTGES3/CCT8/XRCC5/PARP1/DHX36/NEK2/AURKB/ATM/NEK7/PKIB/CCT6A/MAPKAPK5/DKC1/CCT7/NAF1/EXOSC10/TCP1/PIF1/HNRNPU/MRE11/HNRNPA2B1/DCP2/HSP90AB1/NOP10/RAD51/ATR/TERF1/RFC1/CCT3/TENT4B/PARN/NHP2/DCLRE1B/XRN1/SLX4
GO:0016241	regulation of macroautophagy	151	-0.417481	-1.50522	0.0043956	0.0357331	0.0267695	2539	tags=31%, list=17%, signal=26%	ATG101/TMEM39B/CDK5/NOD1/CAPNS1/RNF41/SMCR8/SLC38A9/RRAGB/PHF23/ATP6V0D1/LRRK2/EXOC4/VPS26A/FEZ1/TIGAR/NRBP2/RPTOR/SESN1/MAPK3/TSC2/RALB/LAMTOR1/PIP4K2A/LARP1/USP36/ATP6V1B2/ATP6V1C1/SPTLC2/SH3GLB1/VPS13C/ATP6V0C/NEDD4/NPC1/ERN1/ATG13/RRAGC/UVRAG/ATP6V0E1/CAPN1/EXOC7/STING1/QSOX1/GBA/HMOX1/KDR/SESN3
GO:0010594	regulation of endothelial cell migration	150	-0.422653	-1.52564	0.0043987	0.0357331	0.0267695	1340	tags=26%, list=9%, signal=24%	PIK3CG/FGF16/BMPR2/NFE2L2/FBXW7/PLCG1/BCAR1/NOTCH1/PLPP3/TGFB1/SP100/SASH1/GATA3/CEACAM1/EDN1/FGFR1/ADAMTS9/RIN2/ACVRL1/PROX1/EPHA2/TMSB4X/PTPRM/PIK3C2A/HSPB1/MMRN2/NOS3/MAP3K3/NR2F2/HMOX1/GRN/TEK/KDR/NRP2/PLK2/NRP1/RHOJ/PRCP/THBS1
GO:0009127	purine nucleoside monophosphate biosynthetic process	22	0.66875	1.76632	0.0044036	0.0357331	0.0267695	2863	tags=55%, list=19%, signal=44%	PAICS/ATIC/PFAS/PPAT/GART/AMPD3/ADK/PRPS2/HPRT1/IMPDH2/DCK/GMPS
GO:1902414	protein localization to cell junction	92	-0.481739	-1.61976	0.00442163	0.0358062	0.0268242	1152	tags=23%, list=8%, signal=21%	NECTIN1/ZDHHC2/CACNG8/NECTIN3/NPTN/TAMALIN/ACTG1/CLSTN1/CLSTN3/STX7/F11R/RAB11A/HSPB1/JAK1/STX3/NLGN1/DLG1/JAM3/CGNL1/CDH5/PECAM1
GO:1903961	positive regulation of anion transmembrane transport	46	0.541424	1.67917	0.00444268	0.0359034	0.026897	1319	tags=30%, list=9%, signal=28%	IRS1/AZIN1/INSR/ACSL1/PRKCI/ABCB1/OCLN/ARL6IP1/RHOQ/OPN3/IRS2/CA2/PTPN11/OSBPL8
GO:1902533	positive regulation of intracellular signal transduction	740	-0.310745	-1.29625	0.00446976	0.0360488	0.027006	1484	tags=18%, list=10%, signal=17%	STK25/MAP3K12/PLXNB1/MAPK3/TRIM34/FNIP1/SEMA4D/GPR137/PLEKHG5/NPR2/TGFB3/MINK1/NEK6/ABCA7/TRAF6/PIK3CG/FYN/ADGRG1/GDF6/GPR137B/FGF16/IL18R1/LAMTOR1/TSPAN6/DUSP22/ATP6AP1/BBC3/TMEM9B/MADD/PKN1/ALPK1/BAX/F2R/CARD11/RHOG/NPTN/FBXW7/MTURN/PTPN22/RPS3/MAPK1/NEDD4/TNFRSF11A/CD81/ITPKB/NACC2/NOTCH1/MAVS/ARL6IP5/SRC/TGFB1/TNFRSF10B/GPX1/NR3C2/RELL1/PRKCE/SASH1/GATA3/GRB2/ROR1/HPSE/ERN1/TRIM44/TRIM8/MAP4K…
GO:0045861	negative regulation of proteolysis	218	-0.395549	-1.48212	0.00453058	0.0363624	0.0272409	1630	tags=17%, list=11%, signal=16%	ALAD/USP47/TLK2/FNIP1/SPOCK3/OGT/NAIP/SERPINB6/CPAMD8/SPINK5/UBXN1/SUFU/TMEM59/BIN1/SRC/GPX1/ADORA2A/LXN/TMEM98/SNCA/SVIP/CTSZ/RPS6KA3/CARD16/CARD8/CRIM1/PRNP/EPHA4/TFPI/IFI16/SDCBP/APLP2/APP/CD109/TIMP2/TFPI2/SPOCK1/THBS1
GO:0035295	tube development	797	-0.310603	-1.3056	0.00453547	0.0363624	0.0272409	1185	tags=17%, list=8%, signal=17%	NFE2L2/DCHS1/SPINK5/RCN3/ABCA3/VAV2/BAX/SUFU/FBXW7/GDF7/HOXA11/NRCAM/PLCG1/MAPK1/TERT/PLXNA2/SLC12A2/GDF11/SULF1/ACTG1/CTNNB1/TBX18/SOX17/LUZP1/HOXA7/HTATIP2/NOTCH1/MTHFR/DEAF1/SRC/TGFB1/VEGFB/GPX1/ZNF358/SLC4A2/ATP6AP2/SP100/SASH1/GATA3/TGFBR2/WWTR1/GPR161/HPSE/RNH1/ADGRF5/PTPRB/TGFBR3/E2F8/HHEX/ALDH1A2/ELK3/CEACAM1/EDN1/PLCD3/PGF/ADAMTS9/EPHB2/KLHL3/ENG/RIN2/HOXA5/ACVRL1/PROX1/PPP1R16B/TIE1/CDK…
GO:0050900	leukocyte migration	287	0.33507	1.37132	0.00453613	0.0363624	0.0272409	931	tags=16%, list=6%, signal=16%	FN1/CD34/ANGPT2/ITGA1/FLT1/COL1A2/HMGB1/SLC7A5/ITGA3/MMP14/WNT5A/KITLG/ITGA4/EPS8/TGFB2/CXCL8/ITGB3/ITGAV/F2RL1/GREM1/PDGFB/MYH9/TNFRSF10D/CD44/IL1R1/VEGFA/GPC1/DUSP1/SDC4/SDC2/VEGFC/VCAM1/ITGA2/COL1A1/CXCL12/LRCH1/LGALS9/STK10/THBD/MIF/SPNS2/SELE/GYPC/CXCL5/SLIT2/THY1/CAMK1D
GO:0006120	mitochondrial electron transport, NADH to ubiquinone	53	-0.559007	-1.68717	0.00458566	0.0366853	0.0274828	624	tags=15%, list=4%, signal=15%	ISCU/ND3/SNCA/ND4L/ND5/ND4/ND1/ND2
GO:0022616	DNA strand elongation	26	0.620245	1.70948	0.00460181	0.0367213	0.0275098	3927	tags=69%, list=26%, signal=52%	NUCKS1/MCM4/GINS1/RFC3/NBN/LIG3/POLD2/POLE/MCM3/PCNA/DNA2/MCM7/GINS4/MRE11/GINS2/POLA1/DCLRE1B/RFC4
GO:1901184	regulation of ERBB signaling pathway	78	0.472069	1.63529	0.00460867	0.0367213	0.0275098	1880	tags=31%, list=12%, signal=27%	ITGA1/ERRFI1/EGFR/CDH13/ARHGEF7/SPRY1/HBEGF/PTPRJ/PLAUR/RBPJ/CCDC88A/SH3KBP1/EREG/SPRY2/PTPN3/ERBB2/SOCS5/FER/MMP9/RHBDF2/VPS25/PTPN2/STAM2/DGKD
GO:0007131	reciprocal meiotic recombination	45	0.531661	1.6439	0.00463917	0.0368164	0.0275811	3380	tags=47%, list=22%, signal=36%	TOP2A/TRIP13/RAD21/FANCD2/BRIP1/RAD51AP1/CCNB1IP1/ATM/RAD54L/REC8/RAD54B/RMI1/TOP2B/MRE11/MSH3/MND1/EME1/C14orf39/MEIOB/RAD51/MLH1
GO:0140527	reciprocal homologous recombination	45	0.531661	1.6439	0.00463917	0.0368164	0.0275811	3380	tags=47%, list=22%, signal=36%	TOP2A/TRIP13/RAD21/FANCD2/BRIP1/RAD51AP1/CCNB1IP1/ATM/RAD54L/REC8/RAD54B/RMI1/TOP2B/MRE11/MSH3/MND1/EME1/C14orf39/MEIOB/RAD51/MLH1
GO:0034330	cell junction organization	535	-0.320892	-1.30973	0.00465797	0.0368919	0.0276376	1600	tags=20%, list=10%, signal=19%	ARL2/FLCN/NECTIN1/BCAS3/ERC2/ARVCF/ZDHHC2/LDB1/PLXNB1/SEMA4D/DUSP3/RAMP2/ACTN1/TGFB3/POU4F1/FYN/SYNPO/NLGN4Y/ITGA6/FMN1/DUSP22/DMTN/RAB29/UNC13B/DCHS1/NECTIN3/FLRT3/F2R/NPTN/STAU1/NRCAM/CDH24/ANK3/DST/CFL1/NEDD4/CAPRIN1/TRPV4/ITGB4/ACTG1/CLSTN1/CTNNB1/CTTN/PCDHB14/SRC/TGFB1/PRKCH/CACNB3/PPFIA1/CLSTN3/PCDHB13/SNCA/CNTNAP1/MAP4K4/WASF3/ESAM/TANC1/EPHB2/DOCK10/KALRN/ACVRL1/FBLIM1/PTPRF/RAPGEF1/F11R/…
GO:0045926	negative regulation of growth	197	0.362747	1.42059	0.00468911	0.0370645	0.0277669	2626	tags=34%, list=17%, signal=28%	MT2A/INHBA/RGS4/WNT5A/DCBLD2/HIF1A/TGFB2/NOTCH2/GREM1/IGFBP5/GJA1/SEMA7A/MAP2/SEMA5A/PTPRS/SFRP1/RB1/FGF13/PTPRJ/ENO1/SEMA6A/SEMA3G/SLIT2/SEMA6D/SEMA3C/ENPP1/MSX1/JARID2/SMAD3/PPARA/PTCH1/WWC2/SOCS2/SPP1/SMARCA2/RNF6/OSGIN2/ADRB1/SLIT3/PPARG/SPAG9/DCSTAMP/WWC1/SMAD4/BCL2/SEMA3E/NPR1/PPP2CA/RACK1/KCNK2/ING1/PSRC1/NOG/PNPT1/STK3/DDX3X/NTN1/CDKN2A/SERTAD2/SAV1/DUSP10/BCL11A/MT1A/CDKN2C/SEMA4B/JADE1
GO:0000165	MAPK cascade	668	0.287143	1.2654	0.00471698	0.0372107	0.0278765	2279	tags=24%, list=15%, signal=22%	FN1/CCN2/AKAP12/ITGA1/FLT1/RGS4/HMGB1/ERRFI1/EGFR/WNT5A/RASSF2/KITLG/RASGRF2/UCHL1/HIPK2/TGFB2/LRP1/NOTCH2/SPRY4/ITGAV/F2RL1/PDGFB/SPRED1/CD44/MAP3K20/FGF5/SPRED2/SEMA7A/VEGFA/FERMT2/DUSP5/PSME1/PDGFC/NF1/SFRP1/IRS1/IQGAP3/SPRY1/CDK1/DUSP1/FGF13/TNFRSF19/FOXM1/HBEGF/PTPRJ/CDH2/PBK/IGFBP3/CD24/TRIB1/INSR/TIMP3/CALM1/TPBG/FLT4/FBLN1/MAPK6/JAK3/PRMT5/LGALS9/SPTBN1/CSPG4/SEMA6A/PSMD2/IRAK3/MET/P2RY1/…
GO:0035825	homologous recombination	47	0.547508	1.69507	0.00472877	0.0372297	0.0278906	3380	tags=47%, list=22%, signal=37%	TOP2A/NUCKS1/TRIP13/RAD21/FANCD2/BRIP1/RAD51AP1/CCNB1IP1/ATM/RAD54L/REC8/RAD54B/RMI1/TOP2B/MRE11/MSH3/MND1/EME1/C14orf39/MEIOB/RAD51/MLH1
GO:0048546	digestive tract morphogenesis	26	0.619575	1.70763	0.00474906	0.0373154	0.0279549	2793	tags=58%, list=18%, signal=47%	WNT5A/HIF1A/SFRP1/FOXF1/SOX11/SMAD3/GLI2/PDGFRA/DACT1/BCL2/ID2/RBPMS2/STRA6/SHH/TCF21
GO:0051704	multi-organism process	700	0.284089	1.25399	0.0047655	0.0373705	0.0279962	2670	tags=25%, list=17%, signal=22%	ANGPT2/INHBA/STC1/TOP2A/ITGA3/SLC2A1/ACE/ETS1/NUP58/RPS6/KNL1/TIMP1/CCNB1/IGFBP5/TGFBR1/LEPR/DSG2/PAPPA/GJA1/NRIP1/KPNA3/ALDOA/VEGFA/BRCA2/RACGAP1/NUP188/IL4R/NDC1/PTTG1/XPO1/CDK1/ADAMTS1/TNFAIP3/NUP155/TRIP13/TTK/PHC2/JUNB/KATNAL1/CCT4/TRIB1/FSTL3/ITGA2/KPNB1/ETV5/NUP205/FOS/PRND/SGPL1/LGALS9/FANCD2/ZFX/FOXC1/CCNB2/H3-3B/KIF18A/DIAPH2/USP9X/PRDX3/THBD/P2RY1/FOSB/PLK1/EMP2/PSG4/HMGB2/TUBGCP3/STC2…
GO:0043090	amino acid import	37	0.558497	1.65231	0.00485264	0.0379571	0.0284356	3004	tags=41%, list=20%, signal=33%	RGS4/SLC7A5/SLC7A1/SLC7A2/SFXN1/ARL6IP1/SLC1A4/SLC1A5/SLC16A2/SLC1A3/PER2/ITGB1/SLC7A11/SLC7A8/SLC36A4
GO:0099537	trans-synaptic signaling	440	-0.32928	-1.32823	0.00485943	0.0379571	0.0284356	1839	tags=19%, list=12%, signal=17%	DAG1/RIMS2/GUCY1A1/LRRK2/EXOC4/SLC24A1/NPY2R/STX11/PSMC5/SYT1/NAPA/ERC2/ZDHHC2/SYNJ1/SH3GL1/CACNG8/CNP/MINK1/CLCN3/SLC4A8/FYN/NLGN4Y/FCHSD1/SYT9/DAGLA/UNC13B/F2R/RAB3B/NPTN/STAU1/PLCG1/MAPK1/KCND2/SNPH/DLGAP4/SLC12A2/CLSTN1/PCDHB14/NRGN/EIF4EBP2/SRC/ADORA2A/PLCL1/PRKCE/CACNB3/PPFIA1/GABARAP/KCNC4/DGKZ/CLSTN3/FCHSD2/PCDHB13/NRG3/DTNA/ADARB1/SNCA/GIT1/NISCH/EDN1/DNAJC5/EPHB2/GABRE/TPRG1L/GNAI2/HTR1…
GO:1902991	regulation of amyloid precursor protein catabolic process	37	-0.599506	-1.71759	0.00490276	0.0382204	0.0286328	877	tags=30%, list=6%, signal=28%	ABCA7/BIN1/ABCA2/CLU/GGA3/RELA/PRNP/EPHA4/RTN3/LYN/FKBP1A
GO:0060135	maternal process involved in female pregnancy	38	0.563649	1.68069	0.00492531	0.0383209	0.0287081	1747	tags=39%, list=11%, signal=35%	ANGPT2/STC1/ITGA3/DSG2/GJA1/JUNB/LGALS9/PRDX3/STC2/LIF/PPAT/MED1/SPP1/GJB2/MMP7
GO:0050729	positive regulation of inflammatory response	83	-0.487625	-1.62459	0.00495314	0.0384619	0.0288138	948	tags=20%, list=6%, signal=19%	TNFRSF11A/CD81/VAMP8/SNCA/PTGER4/IL1RL1/HLA-E/ABCC1/FABP4/PDE2A/GRN/TGM2/MDK/TNFSF4/HYAL2/APP/NEAT1
GO:0032269	negative regulation of cellular protein metabolic process	768	-0.306794	-1.28852	0.00497526	0.0385583	0.028886	1465	tags=15%, list=10%, signal=15%	MEN1/FNIP1/SEMA4D/DUSP3/SPOCK3/OGT/MOV10/CHMP6/NAIP/ZBED3/GNAQ/SERPINB6/FYN/PRKAR1A/TSC2/AGO1/VPS28/TSG101/CPAMD8/LARP1/INPP5K/DUSP22/DMTN/CELF1/SIRPA/RBM4/SAMD4A/PKN1/SPINK5/UBXN1/BAX/SUFU/PTPN22/RPS3/KAT2B/CAPRIN1/TMEM59/CRTAP/CTNNB1/SH3BP5/BIN1/EIF4EBP2/GSTP1/PLPP3/SRC/TGFB1/GPX1/ADORA2A/NNT/G6PD/PRKCE/LXN/WWTR1/DBNDD1/TMEM98/ITPRIP/SIRT2/PTPRB/TRIM44/PKIG/ADARB1/SNCA/HHEX/CEACAM1/EDN1/CHP1/EP…
GO:1905037	autophagosome organization	91	-0.463223	-1.55599	0.00505026	0.0390632	0.0292642	3296	tags=40%, list=22%, signal=31%	FEZ2/ATG12/RB1CC1/BECN1/RNF5/PSEN1/ATG16L2/TMEM41B/ATG101/TMEM39B/SMCR8/MAP1LC3A/RAB7A/TBC1D14/PHF23/LRRK2/FEZ1/AMBRA1/NSFL1C/WIPI2/TCIRG1/RALB/ATG2A/PIP4K2A/WDR45B/RAB1B/SH3GLB1/WIPI1/GABARAP/PACS2/ATG13/VMP1/STING1/TP53INP1/GBA/PIK3C2B
GO:0051293	establishment of spindle localization	41	0.558969	1.68765	0.00513943	0.0396756	0.029723	2855	tags=54%, list=19%, signal=44%	NUSAP1/MYH9/GJA1/SPRY1/KPNB1/SPDL1/NDC80/MAD2L1/PLK1/CLASP1/SPRY2/ESPL1/CLASP2/CDK5RAP2/DYNC1H1/GPSM2/MAP4/HTT/ITGB1/CENPA/INSC/SAPCD2
GO:0048588	developmental cell growth	174	0.370102	1.4212	0.00515155	0.0396919	0.0297352	1697	tags=24%, list=11%, signal=22%	FN1/ALCAM/RGS4/WNT5A/ITGA4/VCL/LRP1/SORBS2/PDLIM5/HSP90AA1/SEMA7A/VEGFA/MAP2/SEMA5A/PTPRS/FGF13/PLXNA1/CXCL12/USP9X/SEMA6A/SEMA3G/NEDD4L/AUTS2/AURKA/POSTN/SLIT2/SMAD7/SOX9/SEMA6D/SEMA3C/NDN/PPARA/PARP2/SPP1/RNF6/PPP3CB/SLIT3/SPAG9/EIF2AK4/TIAM1/CDH4/UNC13A
GO:0071622	regulation of granulocyte chemotaxis	33	-0.614621	-1.7246	0.00520117	0.0399966	0.0299635	1462	tags=27%, list=10%, signal=25%	MAPK3/DPP4/TNFSF18/MAPK1/EDN1/RAC2/JAM3/MDK/THBS1
GO:0030183	B cell differentiation	91	0.448555	1.59279	0.00524877	0.0402581	0.0301594	922	tags=20%, list=6%, signal=19%	INHBA/PRKDC/ITM2A/MMP14/ITGA4/NOTCH2/KLF6/SFRP1/MALT1/PTPRJ/PLCG2/VCAM1/IRF2BP2/JAK3/RBPJ/LGALS1/HDAC9/PCID2
GO:0097720	calcineurin-mediated signaling	37	-0.597931	-1.71308	0.00525547	0.0402581	0.0301594	571	tags=22%, list=4%, signal=21%	CHP1/NFATC1/NFATC2/PRNP/SLC9A1/FHL2/HOMER3/NFAT5
GO:0045739	positive regulation of DNA repair	66	0.479626	1.58966	0.00530812	0.0404973	0.0303386	2302	tags=33%, list=15%, signal=28%	PRKDC/HMGB1/EGFR/FOXM1/RIF1/ACTR2/BRCA1/UBE2V2/SHLD2/RAD51AP1/PARP1/SMCHD1/DTX3L/DDX11/UBE2N/MGMT/H2AX/PCNA/TRIM28/ARID2/FANCB/SLF1
GO:0050885	neuromuscular process controlling balance	24	-0.655005	-1.75377	0.00531658	0.0404973	0.0303386	1356	tags=54%, list=9%, signal=49%	RAC3/CLN3/NLGN2/CLN8/RBFOX2/POU4F1/HEXB/ALDH1A3/CNTNAP1/GM2A/GAA/TPP1/APP
GO:0070199	establishment of protein localization to chromosome	27	0.61317	1.68692	0.00531731	0.0404973	0.0303386	3684	tags=63%, list=24%, signal=48%	H1-5/BRCA2/CCT4/CCT5/CCT2/CCT8/MACROH2A2/ATM/CCT6A/DKC1/CCT7/RUVBL2/TCP1/ATR/TERF1/NIPBL/CCT3
GO:0045137	development of primary sexual characteristics	153	0.388263	1.46489	0.00534956	0.0406607	0.030461	1994	tags=33%, list=13%, signal=29%	INHBA/MMP14/WNT5A/KITLG/TGFB2/ARID5B/TGFBR1/NRIP1/VEGFA/BRCA2/SFRP1/ADAMTS1/CITED2/HMGCS1/FSTL3/RHOBTB3/SGPL1/TNFSF10/ZFX/FOXC1/H3-3B/KIF18A/HMGB2/SIX4/SLIT2/SALL1/EREG/BRIP1/FANCA/PDGFRB/SOX9/RRM1/NUP107/UBE3A/FST/FOXL2/INHBB/SLIT3/DACH1/PDGFRA/CEBPB/ATM/SMAD4/BCL2/OSR1/REC8/PTPRN/MGST1/ICAM1/SDC1
GO:0007268	chemical synaptic transmission	433	-0.33125	-1.331	0.00536951	0.0406607	0.030461	1817	tags=19%, list=12%, signal=17%	RIMS2/GUCY1A1/LRRK2/EXOC4/SLC24A1/NPY2R/STX11/PSMC5/SYT1/NAPA/ERC2/ZDHHC2/SYNJ1/SH3GL1/CACNG8/CNP/MINK1/CLCN3/SLC4A8/FYN/NLGN4Y/FCHSD1/SYT9/UNC13B/F2R/RAB3B/NPTN/STAU1/PLCG1/MAPK1/KCND2/SNPH/DLGAP4/SLC12A2/CLSTN1/PCDHB14/NRGN/EIF4EBP2/SRC/ADORA2A/PLCL1/PRKCE/CACNB3/PPFIA1/GABARAP/KCNC4/DGKZ/CLSTN3/FCHSD2/PCDHB13/NRG3/DTNA/ADARB1/SNCA/GIT1/NISCH/EDN1/DNAJC5/EPHB2/GABRE/TPRG1L/GNAI2/HTR1D/SNCAIP/MM…
GO:0098916	anterograde trans-synaptic signaling	433	-0.33125	-1.331	0.00536951	0.0406607	0.030461	1817	tags=19%, list=12%, signal=17%	RIMS2/GUCY1A1/LRRK2/EXOC4/SLC24A1/NPY2R/STX11/PSMC5/SYT1/NAPA/ERC2/ZDHHC2/SYNJ1/SH3GL1/CACNG8/CNP/MINK1/CLCN3/SLC4A8/FYN/NLGN4Y/FCHSD1/SYT9/UNC13B/F2R/RAB3B/NPTN/STAU1/PLCG1/MAPK1/KCND2/SNPH/DLGAP4/SLC12A2/CLSTN1/PCDHB14/NRGN/EIF4EBP2/SRC/ADORA2A/PLCL1/PRKCE/CACNB3/PPFIA1/GABARAP/KCNC4/DGKZ/CLSTN3/FCHSD2/PCDHB13/NRG3/DTNA/ADARB1/SNCA/GIT1/NISCH/EDN1/DNAJC5/EPHB2/GABRE/TPRG1L/GNAI2/HTR1D/SNCAIP/MM…
GO:0042058	regulation of epidermal growth factor receptor signaling pathway	72	0.465397	1.58153	0.00543237	0.0409613	0.0306862	1880	tags=31%, list=12%, signal=27%	ITGA1/ERRFI1/EGFR/CDH13/ARHGEF7/SPRY1/HBEGF/PTPRJ/PLAUR/CCDC88A/SH3KBP1/EREG/SPRY2/PTPN3/SOCS5/FER/MMP9/RHBDF2/VPS25/PTPN2/STAM2/DGKD
GO:0000768	syncytium formation by plasma membrane fusion	36	-0.596281	-1.71489	0.00544845	0.0409613	0.0306862	916	tags=33%, list=6%, signal=31%	CD81/TANC1/PLEKHO1/CAPN2/NFATC2/PTGFRN/EHD2/MYOF/GDF15/EHD1/CD9/CD109
GO:0140253	cell-cell fusion	36	-0.596281	-1.71489	0.00544845	0.0409613	0.0306862	916	tags=33%, list=6%, signal=31%	CD81/TANC1/PLEKHO1/CAPN2/NFATC2/PTGFRN/EHD2/MYOF/GDF15/EHD1/CD9/CD109
GO:0045859	regulation of protein kinase activity	630	0.290895	1.27678	0.0054505	0.0409613	0.0306862	1981	tags=23%, list=13%, signal=21%	ITGA1/HMGA2/FLT1/RGS4/HMGB1/ERRFI1/EGFR/TPX2/WNT5A/RASSF2/KITLG/IPO5/ACE/UCHL1/ACTB/TGFB2/ITGB3/SPRY4/GREM1/PDGFB/CCNB1/SPRED1/MAP3K20/HSP90AA1/TGFBR1/CCNA2/ECT2/SPRED2/NEDD9/MMD/VEGFA/RGCC/NPM1/FERMT2/CENPE/UBASH3B/EGR1/DUSP5/CIT/PDGFC/NF1/SFRP1/MALT1/RB1/IQGAP3/SPRY1/CDK1/DUSP1/FGF13/TNFAIP3/HBEGF/PTPRJ/SDC4/HEG1/PBK/VEGFC/CD24/CDKN2B/TRIB1/INSR/NCAPG2/DNAJC3/CALM1/GCN1/KIF14/CCND2/SOCS3/ACSL1/…
GO:1904358	positive regulation of telomere maintenance via telomere lengthening	35	0.582483	1.69554	0.00549091	0.041187	0.0308553	2800	tags=54%, list=18%, signal=44%	CCT4/HNRNPA1/CCT5/CCT2/CCT8/XRCC5/DHX36/NEK2/AURKB/ATM/NEK7/PKIB/CCT6A/MAPKAPK5/DKC1/CCT7/NAF1/TCP1/HNRNPA2B1
GO:1901976	regulation of cell cycle checkpoint	31	0.585573	1.65807	0.00552931	0.0413568	0.0309825	1689	tags=35%, list=11%, signal=32%	CCNB1/MAP3K20/DUSP1/NDC80/MAD2L1/PCID2/CUL4A/FEM1B/RFWD3/WDR76/CDK5RAP2
GO:0006904	vesicle docking involved in exocytosis	40	-0.579986	-1.68647	0.00553439	0.0413568	0.0309825	2325	tags=35%, list=15%, signal=30%	VPS18/VAMP3/RAB13/VTI1B/EXOC4/RALB/UNC13B/RAB3B/SNPH/RAB3D/EXOC6/RAB15/RAB3C/STX3
GO:0043086	negative regulation of catalytic activity	581	-0.321771	-1.32642	0.00558863	0.0416836	0.0312273	1600	tags=17%, list=10%, signal=16%	PPP1R12C/ARL2/USP47/PRPSAP1/RPTOR/BCAS3/SH3BP4/PPP1R14B/ZFYVE1/WDTC1/MEN1/FICD/FNIP1/SEMA4D/DUSP3/SPOCK3/CHMP6/PARP3/NAIP/GNAQ/SERPINB6/PRKAR1A/TSC2/TSG101/PIP4K2A/CPAMD8/INPP5K/DUSP22/PKN1/SPINK5/UBXN1/PTPN22/KAT2B/MARF1/SH3BP5/BIN1/NOTCH1/GSTP1/SRC/GPX1/ADORA2A/CERS1/LXN/WWTR1/DBNDD1/ANXA4/ITPRIP/RNH1/PTPRB/PKIG/ADARB1/SNCA/HHEX/CEACAM1/CHP1/EPHB2/PLXNB3/GNAI2/RPS6KA3/CDKN1A/F11R/CARD16/PPM1F/C…
GO:0035850	epithelial cell differentiation involved in kidney development	41	0.554601	1.67446	0.00561021	0.0417378	0.0312679	1849	tags=44%, list=12%, signal=39%	CD34/YAP1/NOTCH2/GREM1/PDGFB/JAG1/CD24/MYO1E/FAT4/LIF/SALL1/LHX1/PROM1/PAX8/SMO/MMP9/PAX2/OSR1
GO:0051129	negative regulation of cellular component organization	606	0.290123	1.26796	0.00562634	0.0417378	0.0312679	2083	tags=23%, list=14%, signal=21%	SACS/HMGB1/TMOD2/TOP2A/ITGA3/TFRC/TPX2/MMP14/WNT5A/CENPF/ACE/EFNB2/EPS8/YAP1/LRP1/ITGB3/ITGAV/H1-5/CCNB1/LIMA1/PFN2/ATAD2/HNRNPC/SEMA7A/VEGFA/NPM1/MAP2/SEMA5A/PMEPA1/PTPRS/H1-2/DLC1/BUB1B/PTTG1/H1-3/DUSP1/FGF13/BUB1/NR2F1/KNTC1/TRIP13/LDLR/TTK/ARF6/OPA1/FAM107A/MYADM/UBR5/TET1/KIF14/RAD21/SPDL1/DNMT1/NDC80/SPTBN1/H3-3B/LRP4/GMFB/SEMA6A/SEMA3G/IRAK3/MET/MAD2L1/HUWE1/HNRNPA1/PLK1/HMGA1/BNIP3/ITM2C/…
GO:0016441	posttranscriptional gene silencing	185	0.373438	1.44373	0.00562746	0.0417378	0.0312679	2053	tags=26%, list=13%, signal=23%	NOTCH4/EGFR/NUP58/H3C8/H3C2/H3C14/H3C15/NUP188/NDC1/H4C4/H4C14/NUP155/H3C12/NUP205/H3-3B/H3C4/RAN/H3C7/MAP2K1/PPP3CA/H3C10/H3C1/H3C3/NCOR1/H4C6/CNOT1/NUP153/SEH1L/POLR2A/SMAD3/H3C13/NUP107/ZFP36/NUP210/MYOCD/H3C11/AGO2/ZC3H7B/METTL3/AGO3/NUP93/PPARG/XPO5/DICER1/NUP43/NUP160/H4C2/MYCN/H4C8
GO:0000959	mitochondrial RNA metabolic process	47	0.541431	1.67626	0.00568245	0.0420671	0.0315146	5844	tags=70%, list=38%, signal=43%	PPARGC1B/GARS1/DARS2/PDE12/TBRG4/PNPT1/TFAM/EARS2/TFB1M/METTL4/TRMT61B/TRIT1/ELAC2/GRSF1/HSD17B10/YARS2/TARS2/POLRMT/FOXO3/TRMT5/TRMT10A/TWNK/AARS2/SLC25A33/TFB2M/TRNT1/TRMT10C/PRORP/LRPPRC/SARS2/PUS1/PRKAA1/MTO1
GO:0010595	positive regulation of endothelial cell migration	98	-0.46406	-1.5826	0.00580498	0.0428942	0.0321342	1340	tags=32%, list=9%, signal=29%	CALR/ADAM17/BCAS3/PIK3CG/FGF16/BMPR2/NFE2L2/PLCG1/BCAR1/PLPP3/TGFB1/SASH1/GATA3/EDN1/FGFR1/RIN2/PROX1/TMSB4X/PIK3C2A/HSPB1/NOS3/MAP3K3/HMOX1/GRN/TEK/KDR/NRP2/PLK2/NRP1/RHOJ/THBS1
GO:2000781	positive regulation of double-strand break repair	38	0.557364	1.66195	0.00584164	0.0430848	0.032277	2302	tags=37%, list=15%, signal=31%	PRKDC/FOXM1/RIF1/ACTR2/SHLD2/RAD51AP1/PARP1/SMCHD1/DTX3L/DDX11/MGMT/ARID2/FANCB/SLF1
GO:0002253	activation of immune response	309	-0.356994	-1.39538	0.00585883	0.0431314	0.032312	1462	tags=19%, list=10%, signal=18%	MAPK3/DUSP3/TRAF6/INPP5D/FYN/MICB/ARPC1B/PSMD13/RAB29/PLPP4/VAV2/BAX/C1RL/CARD11/YES1/PLCG1/PTPN22/RPS3/MAPK1/BCAR1/CD46/ACTG1/CFI/CD81/PDE4B/CFH/MAVS/SRC/CD276/PRKCE/GATA3/GRB2/PRKCH/CACNB3/CLU/DGKZ/KLHL6/CD55/CEACAM1/RELA/RAPGEF1/ELMO1/NFATC2/PRKACB/CYFIP2/LGALS3/PRNP/BCL10/LPXN/STING1/BMX/PDE4D/LAPTM5/TRIM5/IFI16/LYN/ICAM2/TNFRSF21/CD59
GO:0060548	negative regulation of cell death	736	0.278418	1.23292	0.00590992	0.0432804	0.0324235	2789	tags=30%, list=18%, signal=26%	CD34/CCN2/HMGA2/PRKDC/TFRC/EGFR/WNT5A/KITLG/MCL1/HIPK2/HIF1A/RPS6/YAP1/LRP1/NOTCH2/TIMP1/ITGAV/GREM1/TNFRSF10D/CD44/SNAI2/TGFBR1/VEGFA/NPM1/FERMT2/SEMA5A/SOD2/CHD8/SFRP1/MALT1/RB1/CDK1/DUSP1/DAD1/ASNS/TNFAIP3/ENO1/BIRC6/HSPD1/CITED2/IL6ST/PLCG2/STIL/OPA1/DNAJC3/VDAC1/FLT4/CXCL12/KIF14/CCND2/TNFSF10/SOCS3/JAK3/PLAUR/DNMT1/FOXC1/PRKCI/MET/PRDX3/MAD2L1/UFM1/YME1L1/PLK1/MIF/NUAK2/HMGB2/MYC/BNIP3/BRCA…
GO:0010631	epithelial cell migration	257	-0.377361	-1.44288	0.00592685	0.0432804	0.0324235	1340	tags=23%, list=9%, signal=21%	PIK3CG/EVL/FGF16/DPP4/BMPR2/NFE2L2/PKN1/FBXW7/PLCG1/BCAR1/NOTCH1/PLPP3/CORO1B/SRC/TGFB1/GPX1/SP100/PRKCE/SASH1/GATA3/TGFBR2/MAP4K4/CEACAM1/EDN1/FGFR1/ADAMTS9/RIN2/ACVRL1/PROX1/PPM1F/TACSTD2/EPHA2/RAB11A/TMSB4X/LPXN/PTPRM/PIK3C2A/HSPB1/MMRN2/NOS3/KIT/MAP3K3/NR2F2/HMOX1/CLEC14A/PXN/GRN/TEK/KDR/PLXND1/MAPRE2/EPHB4/NRP2/PLK2/NRP1/RHOJ/CDH5/PRCP/THBS1
GO:0090132	epithelium migration	257	-0.377361	-1.44288	0.00592685	0.0432804	0.0324235	1340	tags=23%, list=9%, signal=21%	PIK3CG/EVL/FGF16/DPP4/BMPR2/NFE2L2/PKN1/FBXW7/PLCG1/BCAR1/NOTCH1/PLPP3/CORO1B/SRC/TGFB1/GPX1/SP100/PRKCE/SASH1/GATA3/TGFBR2/MAP4K4/CEACAM1/EDN1/FGFR1/ADAMTS9/RIN2/ACVRL1/PROX1/PPM1F/TACSTD2/EPHA2/RAB11A/TMSB4X/LPXN/PTPRM/PIK3C2A/HSPB1/MMRN2/NOS3/KIT/MAP3K3/NR2F2/HMOX1/CLEC14A/PXN/GRN/TEK/KDR/PLXND1/MAPRE2/EPHB4/NRP2/PLK2/NRP1/RHOJ/CDH5/PRCP/THBS1
GO:0071363	cellular response to growth factor stimulus	530	-0.322088	-1.31623	0.00593009	0.0432804	0.0324235	1079	tags=15%, list=7%, signal=15%	NPTN/GDF7/PLCG1/PDE3A/MAPK1/NEDD4/BCAR1/SULF1/CTNNB1/FIBP/FBN2/NOTCH1/GSTP1/CORO1B/SRC/TGFB1/VEGFB/GATA3/TGFBR2/GRB2/FAM89B/SIRT2/ERN1/EEF1A1/TGFBRAP1/TGFBR3/HHEX/EDN1/FGFR1/PGF/DDX5/RELA/ENG/ACVRL1/RAPGEF1/USP9Y/VEPH1/TWSG1/F11R/LTBP3/NDST1/CRIM1/NUMA1/LPXN/SHC1/HSPB1/LRRC32/MMRN2/EHD4/EXT2/SULF2/HTRA1/BMP6/ITGA5/CAV1/ADAMTS7/PXN/SMURF2/SMAD1/PDE2A/GDF15/ANKRD1/EHD1/ELAPOR2/SDCBP/KDR/APLN/LTBP2/…
GO:0048145	regulation of fibroblast proliferation	64	0.500516	1.64773	0.0059336	0.0432804	0.0324235	1648	tags=31%, list=11%, signal=28%	FN1/PRKDC/WNT5A/CDK6/PDGFB/CCNB1/CCNA2/PDGFC/NF1/SFRP1/CDC6/MIF/MYC/EREG/PDGFRB/LIG4/PPARG/DACH1/NLRC3/PDGFRA
GO:0051346	negative regulation of hydrolase activity	303	-0.354166	-1.38366	0.00604225	0.043992	0.0329567	1600	tags=16%, list=10%, signal=14%	ARL2/USP47/BCAS3/SH3BP4/PPP1R14B/ZFYVE1/FICD/FNIP1/SEMA4D/SPOCK3/NAIP/SERPINB6/CPAMD8/SPINK5/UBXN1/MARF1/BIN1/SRC/GPX1/ADORA2A/LXN/SNCA/CHP1/PLXNB3/GNAI2/RPS6KA3/F11R/CARD16/CARD8/CRIM1/LGALS3/PRNP/PLA2R1/TFPI/IFI16/PHACTR2/FKBP1A/PTX3/APLP2/MGAT5/APP/CD109/TIMP2/ARRB1/TFPI2/SPOCK1/THBS1
GO:0071364	cellular response to epidermal growth factor stimulus	40	0.542662	1.62834	0.00610687	0.044381	0.0332481	2529	tags=48%, list=17%, signal=40%	ERRFI1/EGFR/SNAI2/COL1A1/FOXC1/SOX9/SYAP1/PTPN11/ZFP36/CAD/MED1/MARS1/ERBB2/PAX2/GAREM1/MCM7/KNSTRN/BAG4/PDE8A
GO:0009124	nucleoside monophosphate biosynthetic process	38	0.55489	1.65457	0.00614708	0.0445795	0.0333968	2863	tags=47%, list=19%, signal=39%	PAICS/ATIC/PFAS/PPAT/GART/TK1/CAD/AMPD3/ADK/TYMS/CMPK1/PRPS2/HPRT1/PRPS1/IMPDH2/DUT/DCK/GMPS
GO:0061448	connective tissue development	184	0.376662	1.45866	0.00615664	0.0445795	0.0333968	1900	tags=27%, list=12%, signal=24%	CD34/CCN2/TGFBI/LOX/HMGA2/STC1/WNT5A/HIF1A/PRRX1/TIMP1/GREM1/ARID5B/PDGFB/CD44/SNAI2/TGFBR1/MBOAT2/RFLNB/EGR1/RUNX1/LNPK/ADAMTS12/CHSY1/COL1A1/NFIB/KLF7/BMPR1A/TRPS1/CYTL1/SMAD7/PDGFRB/SOX9/ZBTB16/MSX1/SMAD3/PTPN11/GLI2/WNT5B/RUNX2/SATB2/WNT7B/TYMS/FOXD1/CCN1/CSGALNACT1/SERPINB7/OSR1/COL11A1/PPARGC1A
GO:0051302	regulation of cell division	128	0.414213	1.53763	0.00618738	0.0447205	0.0335024	1318	tags=29%, list=9%, signal=27%	TGFB2/PDGFB/FGF5/ECT2/KIF20A/VEGFA/BRCA2/CIT/RACGAP1/PDGFC/KIF23/KIF20B/PRC1/BIRC6/VEGFC/PKP4/PLK4/KLHL9/MLLT3/E2F7/CALM1/KIF14/CDC6/PLK1/MYC/AHCTF1/MAP9/AURKA/KIF18B/IGF2/EREG/IL1B/INTU/CALM2/PTCH1/BLM/INCENP
GO:0007033	vacuole organization	157	-0.413029	-1.49513	0.00628606	0.045351	0.0339748	2621	tags=31%, list=17%, signal=26%	TMEM41B/TMEM175/ACP2/ATG101/NAGPA/TMEM39B/CLN8/SCARB2/VPS18/SMCR8/MAP1LC3A/RAB7A/TBC1D14/SRPX/PHF23/MBTPS1/LRRK2/FEZ1/AMBRA1/NAGLU/NSFL1C/WIPI2/TCIRG1/RALB/HPS1/ATG2A/LAMTOR1/PIP4K2A/FHIP1B/WDR45B/HEXB/RAB1B/SH3GLB1/WIPI1/LYST/GNPTAB/ATP6AP2/GABARAP/PACS2/ATG13/VMP1/STING1/TP53INP1/GAA/GBA/PIK3C2B/LAPTM5/GRN/TPP1
GO:0071407	cellular response to organic cyclic compound	415	0.310659	1.32181	0.00632189	0.0454869	0.0340766	2807	tags=30%, list=18%, signal=25%	INHBA/STC1/RGS4/ERRFI1/EGFR/ACTB/YAP1/TNC/PDGFB/CCNB1/KLF9/IGFBP5/SNAI2/CCNA2/NRIP1/NPM1/AHR/GNG2/PMEPA1/EGR1/RUNX1/SFRP1/CBFB/ATP2B1/HMGCS1/ITGA2/CYP1B1/COL1A1/FAM107A/UBR5/PRMT5/FOXF1/PPARGC1B/KIF18A/UFM1/P2RY1/ACTR2/BRCA1/NR3C1/PER1/LGALS1/HEY1/HTR1B/LEF1/LCOR/TRERF1/SGK1/SLC8A1/ABHD2/NCOR1/ATF4/CNOT1/H2AZ1/IL1B/GLI2/ZFP36/PPARA/EIF4E/GNAI1/UBE3A/ZNF366/MED1/PIM1/PTCH1/BLM/PARP1/SIX1/SPP1/RNF6…
GO:0090503	RNA phosphodiester bond hydrolysis, exonucleolytic	42	0.528691	1.60807	0.00632781	0.0454869	0.0340766	4806	tags=60%, list=31%, signal=41%	DIS3/PAN3/CNOT1/EXOSC8/PDE12/EXOSC9/ERI2/PNPT1/EXOSC2/EXOSC10/CNOT6L/DCP2/ERI1/ZC3H12A/DCPS/NOCT/PARN/CNOT6/XRN1/EXOSC5/CNOT7/XRN2/PAN2/EXOSC6/USB1
GO:0071392	cellular response to estradiol stimulus	27	0.608749	1.67476	0.00635845	0.0455432	0.0341187	2602	tags=52%, list=17%, signal=43%	EGFR/CCNA2/NRIP1/SFRP1/ITGA2/KIF18A/LCOR/H2AZ1/DDX18/PPARGC1A/HNRNPD/SSTR1/BCL2L11/RUVBL2
GO:0055002	striated muscle cell development	66	0.47262	1.56644	0.00636163	0.0455432	0.0341187	2174	tags=38%, list=14%, signal=33%	LOX/TMOD2/TPM1/VEGFA/MYORG/TMOD3/PPP3CA/SIX4/HDAC9/PDGFRB/HOMER1/NEBL/SIX1/SMO/KRT8/KRT19/CSRP2/PDGFRA/SMAD4/BCL2/DNER/SGCB/SDC1/CXADR/OBSL1
GO:0007423	sensory organ development	365	0.320426	1.34172	0.00637007	0.0455432	0.0341187	2470	tags=30%, list=16%, signal=26%	COL4A1/FBN1/INHBA/FLT1/HMGB1/EGFR/WNT5A/HIPK2/HIF1A/PRRX1/TGFB2/NOTCH2/SPRED1/TGFBR1/CCNA2/SPARC/SPRED2/VEGFA/CTHRC1/COL5A2/NF1/JAG1/SPRY1/LIN7A/SDC4/ATP2B1/SLC4A7/CYP1B1/OPA1/LAMA1/FOXC1/PRKCI/BNC2/RBPJ/PBX1/LRP10/FAT4/CYTL1/SIX4/SMOC1/ZIC1/LEF1/THY1/SOX11/DLL4/PDGFRB/SOX9/ANP32B/ATF4/MSX1/FOXF2/SPRY2/INTU/PTK7/TBX2/FZD3/RRM1/SMAD3/LHX1/PTPN11/CHRDL1/PROM1/GLI2/PAX8/MED1/FZD2/WNT5B/TBX1/SALL2/SI…
GO:0006735	NADH regeneration	21	0.652287	1.70082	0.00652027	0.0463664	0.0347354	1818	tags=52%, list=12%, signal=46%	PGK1/GAPDH/ALDOA/TPI1/GPI/PKM/HK2/ENO1/PGAM1/ENO2/ALDOC
GO:0061621	canonical glycolysis	21	0.652287	1.70082	0.00652027	0.0463664	0.0347354	1818	tags=52%, list=12%, signal=46%	PGK1/GAPDH/ALDOA/TPI1/GPI/PKM/HK2/ENO1/PGAM1/ENO2/ALDOC
GO:0061718	glucose catabolic process to pyruvate	21	0.652287	1.70082	0.00652027	0.0463664	0.0347354	1818	tags=52%, list=12%, signal=46%	PGK1/GAPDH/ALDOA/TPI1/GPI/PKM/HK2/ENO1/PGAM1/ENO2/ALDOC
GO:0001666	response to hypoxia	289	0.333832	1.36321	0.00657232	0.0466509	0.0349485	2008	tags=27%, list=13%, signal=24%	CD34/ANGPT2/STC1/LDHA/MMP14/SLC2A1/ETS1/HIPK2/HIF1A/PGK1/TGFB2/ACTN4/CCNB1/PDLIM1/ERO1A/CCNA2/VEGFA/RGCC/EGR1/PSME1/SOD2/NF1/SFRP1/PLAU/PKM/HK2/ENO1/PDK1/VEGFC/CITED2/CD24/VCAM1/ITGA2/OPA1/HIF3A/CXCL12/EDNRA/PSMD2/RBPJ/STC2/MYC/BNIP3/POSTN/PTGIS/BRIP1/AK4/PSMB5/SLC8A1/PSME2/HIGD1A/MDM4/SMAD3/PPARA/MYOCD/ARNT2/PSMD14/CPEB2/ERCC2/PLOD1/VASN/ATM/REST/PSMA4/FAM162A/SMAD4/BCL2/DDAH1/PPARGC1A/UBQLN1/TW…
GO:0050673	epithelial cell proliferation	297	0.32647	1.33665	0.00661344	0.0466509	0.0349485	1974	tags=29%, list=13%, signal=26%	CD34/FLT1/PRKDC/HMGB1/ERRFI1/LAMC1/EGFR/MMP14/WNT5A/CDK6/HIF1A/ITGA4/YAP1/TGFB2/NOTCH2/ITGB3/PDGFB/KLF9/IGFBP5/SNAI2/TGFBR1/GJA1/SPARC/VEGFA/RGCC/BRCA2/SEMA5A/NF1/SFRP1/CDH13/RB1/IQGAP3/CLDN1/TNFAIP3/UHRF1/NRARP/VEGFC/IGFBP3/CDKN2B/SCARB1/FLT4/CXCL12/NFIB/HMGB2/BMPR1A/MYC/FAP/MAP2K1/SIX4/IGF2/SOX11/EREG/DLL4/HGF/SOX9/F3/INTU/HAS2/SMAD3/ZFP36/FZD7/MED1/PTCH1/TBX1/ERBB2/B2M/SIX1/FST/SMO/AKT3/EPPK1/…
GO:0045910	negative regulation of DNA recombination	39	0.561099	1.68246	0.00662449	0.0466509	0.0349485	3626	tags=51%, list=24%, signal=39%	H1-5/H1-2/H1-3/RIF1/POLQ/SHLD2/H1-4/H1-1/BLM/CGAS/PARPBP/SMCHD1/FANCB/MSH3/MSH6/ZRANB3/MLH1/KLHL15/MAGEF1/MSH2
GO:0034765	regulation of ion transmembrane transport	357	-0.34051	-1.34333	0.0066312	0.0466509	0.0349485	1406	tags=16%, list=9%, signal=15%	CACNG8/MINK1/TCIRG1/PIK3CG/FYN/JPH1/INPP5K/CAMK2D/NFE2L2/BAX/KLHL24/F2R/PLCG1/SCN1B/ANK3/KCND2/TERT/NEDD4/AHNAK/SCN3B/FHL1/PDE4B/BIN1/ARL6IP5/ANO6/KCNAB1/G6PD/PRKCE/CLIC2/CACNB3/KCNC4/TMEM109/SNCA/SCN9A/EDN1/CHP1/EPHB2/CAPN1/SCN8A/PRNP/TMSB4X/SLC9A1/SELENON/SHANK3/PEA15/STIM1/CAV1/NLGN1/PDE4D/STOM/LYN/DLG1/UTRN/FKBP1A/RELN/DAPK1/APP/THBS1
GO:0001892	embryonic placenta development	59	0.503468	1.61521	0.00663377	0.0466509	0.0349485	2434	tags=46%, list=16%, signal=39%	HIF1A/PDGFB/PHLDA2/JUNB/BIRC6/PLK4/E2F7/SOCS3/RBPJ/LIF/MAP2K1/HEY1/IGF2/LEF1/PCDH12/MED1/WNT7B/KRT8/SPINT2/KRT19/CEBPB/CCN1/TRIM28/STK3/HES1/CASP8/ADM
GO:0070884	regulation of calcineurin-NFAT signaling cascade	26	-0.65987	-1.77692	0.00664257	0.0466509	0.0349485	571	tags=23%, list=4%, signal=22%	CHP1/PRNP/SLC9A1/FHL2/HOMER3/NFAT5
GO:0106056	regulation of calcineurin-mediated signaling	26	-0.65987	-1.77692	0.00664257	0.0466509	0.0349485	571	tags=23%, list=4%, signal=22%	CHP1/PRNP/SLC9A1/FHL2/HOMER3/NFAT5
GO:0010721	negative regulation of cell development	126	0.409841	1.52115	0.00668937	0.0468197	0.0350751	2611	tags=38%, list=17%, signal=32%	FBN1/WNT5A/S1PR3/SPRY4/ACTN4/SEMA7A/VEGFA/MAP2/RFLNB/SEMA5A/PTPRS/NF1/FGF13/LDLR/FBLN1/LRP4/SEMA6A/SEMA3G/BMPR1A/POSTN/PPP3CA/THY1/SOX11/SEMA6D/SEMA3C/IL1B/CORO1C/B2M/SPP1/RNF6/HOOK3/REST/YWHAH/DICER1/SEMA3E/NOG/SORL1/HES1/DAAM2/NTN1/PRTG/KANK1/NKX6-1/PTN/DUSP10/BCL11A/IL6/SEMA4B
GO:0031532	actin cytoskeleton reorganization	85	-0.478406	-1.59432	0.00669022	0.0468197	0.0350751	1622	tags=31%, list=11%, signal=27%	PARVB/BCAS3/MINK1/GSN/DMTN/BCAR1/TRPV4/CTTN/ARHGDIA/ARAP1/GRB2/ESAM/HCLS1/ANTXR1/F11R/CDC42BPA/TNIK/ABL2/SHC1/PARVA/KIT/S1PR1/TEK/MDK/RALA/NRP1
GO:0090174	organelle membrane fusion	96	-0.452419	-1.53218	0.00678531	0.0474016	0.035511	3139	tags=35%, list=21%, signal=28%	VPS11/CHMP2B/CLN3/PRRT2/STX4/VAMP1/TMEM175/SYT11/VPS18/SAMD9/RAB7A/VAMP3/BET1/STX6/RAB13/VTI1B/STX11/SYT1/STX5/CALR/SYT9/EEA1/VPS8/PIP4K2A/VAMP8/CHMP3/TGFBRAP1/SNCA/CHP1/UVRAG/STX7/VPS41/STX3/DYSF
GO:0007548	sex differentiation	180	0.377537	1.45349	0.00682479	0.0475936	0.0356548	2523	tags=37%, list=17%, signal=31%	INHBA/MMP14/WNT5A/KITLG/TGFB2/ARID5B/TGFBR1/NRIP1/VEGFA/BRCA2/SFRP1/ADAMTS1/CITED2/HMGCS1/FSTL3/RHOBTB3/SGPL1/TNFSF10/ZFX/FOXC1/H3-3B/KIF18A/CENPI/PBX1/HMGB2/BMPR1A/SIX4/SLIT2/SALL1/EREG/BRIP1/FANCA/PDGFRB/SOX9/FOXF2/RRM1/LHX1/TBX3/PTPN11/NUP107/UBE3A/FST/FOXL2/INHBB/SLIT3/DACH1/PDGFRA/CEBPB/ATM/SMAD4/BCL2/OSR1/REC8/PTPRN/MGST1/ICAM1/SDC1/LRP6/CNOT9/RDH10/HSPA5/BASP1/BCL2L11/STRA6/AXL/MMP19/SHH
GO:0006109	regulation of carbohydrate metabolic process	167	0.377773	1.44265	0.00686349	0.0477795	0.0357941	1900	tags=25%, list=12%, signal=22%	HMGB1/HIF1A/NUP58/PDGFB/LEPR/NUP188/PHLDA2/IRS1/NDC1/DYRK2/NUP155/PDK1/IGFBP3/INSR/NUP205/P2RY1/CLTC/SIK1/PGAM1/IGF2/NCOR1/ENPP1/NUP153/SEH1L/IRS2/HAS2/PPP1CB/NUP107/PPARA/SOGA1/NLN/NUP210/SDHAF3/NUP93/PRKAA2/SLC4A4/PTPN2/ZBTB20/NUP43/NUP160/PPARGC1A
GO:1904356	regulation of telomere maintenance via telomere lengthening	59	0.501973	1.61041	0.00695935	0.048362	0.0362305	4314	tags=58%, list=28%, signal=42%	HNRNPC/CCT4/HNRNPA1/CCT5/CCT2/CCT8/XRCC5/PARP1/DHX36/NEK2/AURKB/ATM/NEK7/PKIB/CCT6A/MAPKAPK5/DKC1/CCT7/NAF1/EXOSC10/TCP1/PIF1/HNRNPU/HNRNPA2B1/DCP2/ATR/TERF1/CCT3/TENT4B/PARN/XRN1/SLX4/TINF2/MAP3K4
GO:0006278	RNA-dependent DNA biosynthetic process	69	0.468538	1.56939	0.00697468	0.0483838	0.0362468	3803	tags=51%, list=25%, signal=38%	HSP90AA1/HNRNPC/CCT4/HNRNPA1/CCT5/CCT2/PTGES3/CCT8/XRCC5/NEK2/TEP1/AURKB/ATM/NEK7/PKIB/CCT6A/MAPKAPK5/DKC1/CCT7/NAF1/EXOSC10/TCP1/PIF1/HNRNPU/MRE11/DCP2/HSP90AB1/NOP10/ATR/TERF1/RFC1/CCT3/TENT4B/PARN/NHP2
GO:0003158	endothelium development	114	-0.430079	-1.48746	0.00699888	0.048467	0.0363091	923	tags=23%, list=6%, signal=22%	CTNNB1/SOX17/NOTCH1/ZEB1/GPX1/CEACAM1/ENG/ACVRL1/PROX1/RAPGEF1/PPP1R16B/TIE1/F11R/BTG1/BMP6/NR2F2/NRG1/PDE4D/PDE2A/S1PR1/KDR/SCUBE1/ROBO4/NRP1/CDH5/PECAM1
GO:0046546	development of primary male sexual characteristics	93	0.433399	1.54947	0.00703252	0.048615	0.03642	1994	tags=32%, list=13%, signal=28%	INHBA/MMP14/WNT5A/KITLG/TGFB2/ARID5B/TGFBR1/SFRP1/CITED2/HMGCS1/FSTL3/RHOBTB3/SGPL1/TNFSF10/H3-3B/KIF18A/HMGB2/SIX4/BRIP1/FANCA/PDGFRB/SOX9/RRM1/PDGFRA/SMAD4/BCL2/REC8/MGST1/ICAM1/SDC1
GO:0042542	response to hydrogen peroxide	111	0.401326	1.4781	0.00707269	0.0488077	0.0365643	2590	tags=36%, list=17%, signal=30%	LDHA/ETS1/RHOB/ECT2/SOD2/STK24/DUSP1/TNFAIP3/CYP1B1/COL1A1/MET/PRDX3/BNIP3/NQO1/HGF/SLC8A1/PDGFRB/MAP3K5/TXN/PPP1R15B/UBE3A/TRPA1/APEX1/PPIF/PAX2/ADAM9/BCL2/RACK1/SDC1/PCNA/SETX/PAWR/MAPK13/SIGMAR1/FOSL1/PPP5C/AXL/PDE8A/TRAP1/IL6
GO:0070316	regulation of G0 to G1 transition	41	0.546502	1.65001	0.00710102	0.0489181	0.0366471	3925	tags=54%, list=26%, signal=40%	CCN2/CBX5/RRM2/TFDP1/CDKN2B/BRCA1/MGA/MED1/SUZ12/CHEK1/RBBP8/PHC1/EZH2/CBX3/PHC3/RBBP7/RAD51/RNF2/PCGF6/CDC7/APAF1/YAF2
GO:1903670	regulation of sprouting angiogenesis	33	-0.603401	-1.69312	0.0071193	0.0489591	0.0366777	599	tags=27%, list=4%, signal=26%	CEACAM1/ADAMTS9/PPP1R16B/KLF2/JAK1/ITGA5/SMAD1/RHOJ/THBS1
GO:0006949	syncytium formation	37	-0.588887	-1.68717	0.00716012	0.0491057	0.0367876	916	tags=32%, list=6%, signal=31%	CD81/TANC1/PLEKHO1/CAPN2/NFATC2/PTGFRN/EHD2/MYOF/GDF15/EHD1/CD9/CD109
GO:0043534	blood vessel endothelial cell migration	105	-0.451709	-1.54966	0.00717228	0.0491057	0.0367876	853	tags=23%, list=6%, signal=22%	FBXW7/PLCG1/NOTCH1/TGFB1/GPX1/FGFR1/ACVRL1/EPHA2/TMSB4X/PIK3C2A/HSPB1/MMRN2/NOS3/MAP3K3/HMOX1/CLEC14A/KDR/EPHB4/PLK2/NRP1/RHOJ/CDH5/PRCP/THBS1
GO:0007179	transforming growth factor beta receptor signaling pathway	162	-0.401504	-1.45199	0.00718138	0.0491057	0.0367876	895	tags=18%, list=6%, signal=17%	FBN2/SRC/TGFB1/TGFBR2/FAM89B/TGFBRAP1/TGFBR3/ENG/ACVRL1/USP9Y/VEPH1/TWSG1/F11R/LTBP3/LPXN/LRRC32/HTRA1/CAV1/PXN/SMURF2/SMAD1/GDF15/SDCBP/LTBP2/CD109/CDH5/DAB2/DKK3/THBS1
GO:0014823	response to activity	48	0.524886	1.63418	0.00719012	0.0491057	0.0367876	2916	tags=38%, list=19%, signal=30%	ANGPT2/COL4A2/PRKDC/HIF1A/SOD2/ITGA2/OPA1/POSTN/TOMM20/GCLM/PRKAA2/PPARGC1A/OXCT1/PTN/IL6/DNMT3B/MTFP1/UQCRC1
GO:0000469	cleavage involved in rRNA processing	27	0.602223	1.65681	0.00725085	0.0494353	0.0370345	4446	tags=59%, list=29%, signal=42%	UTP20/EXOSC8/TSR1/NOP9/EXOSC9/ERI2/EXOSC2/EXOSC10/BMS1/BOP1/NOL9/ERI1/RCL1/NHP2/RRS1/UTP23
GO:0072132	mesenchyme morphogenesis	39	0.557125	1.67055	0.00739927	0.0503608	0.0377278	2125	tags=59%, list=14%, signal=51%	WNT5A/TGFB2/SNAI2/TGFBR1/FOXC1/FOXF1/RBPJ/BMPR1A/MYC/HEY1/LEF1/SOX9/MDM4/MSX1/TBX2/SMAD3/HEYL/ACTG2/SMAD4/OSR1/ROBO1/TWIST1/NOG
GO:2000241	regulation of reproductive process	93	0.432821	1.5474	0.00744864	0.0505935	0.0379022	2523	tags=35%, list=17%, signal=30%	INHBA/WNT5A/TIMP1/GJA1/VEGFA/PHLDA2/SFRP1/DUSP1/TRIP13/TTK/CITED2/P2RY1/ARHGDIB/AURKA/CDC20/LIF/SOX9/MSX1/FBXO5/RAD51AP1/CACNA1H/AGO2/INHBB/METTL3/SYDE1/SERPINF1/CDC25C/OXTR/STK3/INTS13/IHO1/CDC25A/SHH
GO:0089718	amino acid import across plasma membrane	31	0.57435	1.62629	0.00745897	0.0505935	0.0379022	3004	tags=45%, list=20%, signal=36%	RGS4/SLC7A5/SLC7A1/SLC7A2/ARL6IP1/SLC1A4/SLC1A5/SLC16A2/SLC1A3/PER2/ITGB1/SLC7A11/SLC7A8/SLC36A4
GO:0150104	transport across blood-brain barrier	68	0.482978	1.61214	0.00752912	0.0509822	0.0381933	2919	tags=43%, list=19%, signal=35%	SLC7A5/ABCG2/TFRC/SLC2A1/SLC7A1/SLCO2B1/LRP1/SLC7A2/LEPR/INSR/ABCC4/ABCB1/ATP8A1/SLC1A4/SLC1A5/LRP3/SLC2A3/SLC16A2/SLC4A4/SLC22A3/SLC1A3/SLC16A12/MFSD2A/SLC29A2/SLC4A3/SLC5A6/SLC2A13/ABCC9/SLC7A8
GO:0006399	tRNA metabolic process	178	0.367935	1.41188	0.00754948	0.0510329	0.0382314	5345	tags=44%, list=35%, signal=29%	IARS1/DARS1/TARS1/KARS1/PPA1/YARS1/LARS1/VARS1/MARS1/GARS1/FARSB/FAM98B/TRUB1/AARS1/CARS2/DARS2/EPRS1/EEF1E1/THUMPD1/CSTF2/NARS1/TRMT11/FTSJ1/ELP1/EARS2/TRMT6/RARS1/TRMT61B/C9orf64/DTD2/NSUN2/TRMT13/TRIT1/ELAC2/TYW1B/GRSF1/MARS2/SLFN13/TSEN15/HARS1/SARS1/LARS2/HSD17B10/TRDMT1/TYW3/YARS2/DTWD1/TRMU/PPA2/TARS2/DUS3L/MTFMT/RPP14/GATB/TRMT5/WDR4/WARS1/ALKBH8/NSUN6/TRMT10A/SSB/GTPBP3/AARS2/THADA/POP1/…
GO:0008584	male gonad development	92	0.433563	1.54664	0.00761509	0.0513889	0.038498	1994	tags=33%, list=13%, signal=29%	INHBA/MMP14/WNT5A/KITLG/TGFB2/ARID5B/TGFBR1/SFRP1/CITED2/HMGCS1/FSTL3/RHOBTB3/SGPL1/TNFSF10/H3-3B/KIF18A/HMGB2/SIX4/BRIP1/FANCA/PDGFRB/SOX9/RRM1/PDGFRA/SMAD4/BCL2/REC8/MGST1/ICAM1/SDC1
GO:0006521	regulation of cellular amino acid metabolic process	53	0.488489	1.5526	0.00763409	0.0514296	0.0385286	4231	tags=51%, list=28%, signal=37%	PSME1/ODC1/AZIN1/PSMD2/NQO1/PSMB5/PSME2/PSMD14/PSMA4/PSME4/PSMB2/PSMD1/SLC7A11/SLC7A7/PSMB9/PSMD11/PSMD3/PSMA6/PSMD7/PSMA5/PSMD8/PSMC2/PSMA2/PSMC1/PSMC6/PSMB8/PSME3
GO:0050878	regulation of body fluid levels	351	-0.348461	-1.37033	0.0076484	0.0514387	0.0385354	1344	tags=19%, list=9%, signal=18%	GNAQ/PIK3CG/FYN/PRKAR1A/INPP5K/DMTN/NFE2L2/VAV2/CARMIL1/F2R/MAFF/MAFG/MAPK1/TRPV4/ACTG1/FIBP/VAMP8/ADCY4/ANO6/SRC/ADORA2A/PRKCE/GATA3/DOCK8/PRKCH/DGKZ/HPSE/CEACAM1/EDN1/EPHB2/KALRN/GNAI2/FLI1/F11R/FERMT3/PRKACB/CCND1/RAB11A/EHD2/SH2B3/HSPB1/PROCR/NOS3/COX2/GBA/EXT2/CAV1/MERTK/SLC29A1/PEAR1/ITPR3/TFPI/EHD1/ADAMTS18/LYN/F2RL2/SCUBE1/APLN/HYAL2/CD9/MMRN1/PRCP/ARRB1/TFPI2/CD59/THBS1
GO:0055067	monovalent inorganic cation homeostasis	105	-0.44996	-1.54366	0.00768919	0.0516256	0.0386753	2178	tags=31%, list=14%, signal=27%	SLC9A8/TM9SF4/SLC12A4/RAB7A/SLC9A6/SLC12A7/ATP6V0D1/LRRK2/ATP1A1/KCNJ2/MAPK3/ATP6V1F/TCIRG1/CLCN3/SLC4A8/ATP6AP1/ATP6V1B2/ATP6V1C1/MAFG/MAPK1/ATP6V0C/SLC12A2/ADORA2A/SLC4A2/ATP6AP2/SLC12A9/EDN1/CHP1/GNAI2/ATP6V0E1/SLC9A1/EXT2/GRN
GO:0019730	antimicrobial humoral response	42	0.521972	1.58763	0.00772535	0.0517807	0.0387916	2338	tags=33%, list=15%, signal=28%	CXCL8/GAPDH/HMGN2/H2BC21/H2BC11/H2BC4/CXCL5/H2BC12/H2BC8/HLA-A/CXCL1/H2BC7/H2BC6/H2BC10
GO:2000146	negative regulation of cell motility	224	0.347463	1.38942	0.00778951	0.0521227	0.0390478	1633	tags=27%, list=11%, signal=24%	ANGPT2/STC1/HMGB1/TPM1/RHOB/VCL/LRP1/TIMP1/GREM1/SPRED1/IGFBP5/CLDN5/PFN2/GJA1/RGCC/STK24/DLC1/NF1/JAG1/SFRP1/DUSP1/STARD13/COL3A1/PTPRJ/CITED2/IGFBP3/TRIB1/CYP1B1/SRGAP1/CXCL12/FBLN1/LRCH1/MIF/BMPR1A/ARHGDIB/SINHCAF/DCN/SLIT2/THY1/DLL4/SMAD7/ABHD2/SEMA6D/CLASP1/CX3CL1/RAP2A/CORO1C/NAV3/PTPRU/OSBPL8/MYOCD/CLASP2/APEX1/GTPBP4/EPPK1/PTPRG/PPARG/SPINT2/DACH1/EMILIN1
GO:0045785	positive regulation of cell adhesion	310	0.328351	1.35857	0.00782895	0.0522985	0.0391794	1395	tags=22%, list=9%, signal=21%	FN1/HMGB1/ITGA3/EDIL3/TFRC/WNT5A/CDK6/ADAM19/SLC7A1/TPM1/ETS1/ITGA4/TGFB2/ITGAV/PDGFB/CD44/NEDD9/VEGFA/FERMT2/RUNX1/SFRP1/CDH13/IL4R/MALT1/ARHGEF7/PTPRJ/SDC4/CBFB/HSPD1/CITED2/CD274/IL6ST/CD24/VCAM1/FSTL3/ITGA2/CYTH3/MYADM/CXCL12/JAK3/VSIR/PLAUR/LGALS9/FOXF1/EMP2/SELE/PLEKHA2/LIF/LGALS1/PPP3CA/IGF2/LEF1/THY1/SMAD7/ZBTB16/NFKBIZ/IL1B/CX3CL1/IL7R/HAS2/SMAD3/PTPN11/GLI2/PTPRU/ERBB2/HLA-A/MEGF10/PDPN…
GO:0032212	positive regulation of telomere maintenance via telomerase	32	0.57728	1.64238	0.00787889	0.0525436	0.0393631	2650	tags=53%, list=17%, signal=44%	CCT4/HNRNPA1/CCT5/CCT2/CCT8/XRCC5/NEK2/AURKB/ATM/NEK7/PKIB/CCT6A/MAPKAPK5/DKC1/CCT7/NAF1/TCP1
GO:0090329	regulation of DNA-dependent DNA replication	46	0.522933	1.62183	0.00790239	0.0526119	0.0394143	4118	tags=59%, list=27%, signal=43%	BRCA2/E2F7/TICRR/DBF4/RFC3/NBN/FBXO5/BLM/LIG3/DACH1/GMNN/PCNA/WDR18/MSH3/METTL4/ZRANB3/TIMELESS/DSCC1/CDT1/TIPIN/RFC5/DBF4B/RFC2/DONSON/CDC7/RFC4/ATG7
GO:1904888	cranial skeletal system development	49	0.504679	1.58204	0.00792471	0.0526721	0.0394594	2195	tags=37%, list=14%, signal=32%	MMP14/PRRX1/TGFB2/TGFBR1/RIC1/CEP55/SIX4/SMAD3/LHX1/TBX15/TBX1/SIX1/MTHFD1/PDGFRA/COLEC10/TWIST1/RDH10/RAB23
GO:0050806	positive regulation of synaptic transmission	98	-0.458763	-1.56453	0.00801724	0.0531776	0.0398381	1817	tags=35%, list=12%, signal=31%	STX4/NCSTN/SQSTM1/NLGN2/GRIN2D/PPP1R9A/MECP2/CDK5/GPER1/FLOT1/RIMS2/SLC24A1/SYT1/ZDHHC2/CACNG8/SLC4A8/NPTN/STAU1/MAPK1/CLSTN1/NRGN/ADORA2A/PRKCE/CLSTN3/EPHB2/MME/EPHA4/STX3/SHANK3/NLGN1/ITPR3/RELN/PLK2/APP
GO:0009259	ribonucleotide metabolic process	355	0.309902	1.29547	0.00802757	0.0531776	0.0398381	2075	tags=23%, list=14%, signal=20%	LDHA/HIF1A/NUP58/PAICS/PGK1/GAPDH/ALDOA/SLC26A2/SCD/ELOVL6/ACACA/AK3/NUP188/TPI1/NDC1/GPI/NUP155/PKM/HK2/ENO1/ATIC/PDK1/HMGCS1/PANK3/INSR/OPA1/NUP205/ACSL1/SUCLA2/PFAS/ENTPD7/HACD2/ACSL4/RAN/HMGCR/FASN/PPAT/PGAM1/RHOQ/SULT1C4/ACSS1/AK4/NCOR1/ACSL3/PDE7B/ENPP1/NUP153/GART/SEH1L/SUCLG2/NUP107/PPARA/CTPS1/CAD/PARP1/NUP210/MCCC2/AMPD3/NUP93/ADK/PRKAA2/CMPK1/AK5/ADCY9/ENO2/SLC4A4/DLAT/ALDOC/ZBTB20/NUP…
GO:0009792	embryo development ending in birth or egg hatching	481	0.29508	1.26568	0.00812837	0.053676	0.0402114	2219	tags=27%, list=15%, signal=24%	PRKDC/MMP14/WNT5A/HIF1A/PRRX1/YAP1/TGFB2/NOTCH2/PDGFB/CCNB1/MYH9/TGFBR1/VEGFA/BRCA2/CTHRC1/CHD8/DLC1/PHLDA2/SFRP1/KIF20B/DAD1/SDC4/HEG1/HSD17B2/JUNB/NRARP/BIRC6/PLK4/STIL/COL1A1/E2F7/OPA1/NCAPG2/GINS1/TET1/NR5A2/SOCS3/FOXC1/FOXF1/CCNB2/MYO1E/EDNRA/RBPJ/PBX1/BMPR1A/ACSL4/CENPU/SH3PXD2A/BRCA1/SHROOM3/LIF/MAP2K1/HEY1/SIX4/IGF2/LEF1/SOX11/XYLT1/PELO/NBN/CUL4A/NOLC1/RPL7L1/SOX9/PCDH12/SEMA3C/CNOT1/MSX…
GO:0009156	ribonucleoside monophosphate biosynthetic process	31	0.571604	1.61851	0.00812986	0.053676	0.0402114	2423	tags=42%, list=16%, signal=35%	PAICS/ATIC/PFAS/PPAT/GART/CAD/AMPD3/ADK/CMPK1/PRPS2/HPRT1/PRPS1/IMPDH2
GO:0042908	xenobiotic transport	30	0.594198	1.67299	0.00821319	0.0541361	0.0405561	1122	tags=27%, list=7%, signal=25%	SLC7A5/ABCG2/SLC2A1/GJA1/CLDN1/ABCC4/ABCB1/LRRC8C
GO:0010639	negative regulation of organelle organization	302	0.322613	1.3266	0.00828928	0.054547	0.040864	2065	tags=24%, list=14%, signal=21%	TMOD2/TOP2A/TFRC/TPX2/CENPF/EPS8/YAP1/CCNB1/LIMA1/PFN2/HNRNPC/NPM1/MAP2/DLC1/BUB1B/PTTG1/DUSP1/FGF13/BUB1/KNTC1/TRIP13/TTK/OPA1/MYADM/TET1/RAD21/SPDL1/NDC80/SPTBN1/H3-3B/GMFB/MET/MAD2L1/HUWE1/HNRNPA1/PLK1/BNIP3/BRCA1/CDC20/LIF/TMOD3/SLIT2/PCID2/NBN/ZWINT/HGF/CLASP1/FBXO5/STMN1/TMSB10/NAV3/CEP97/ESPL1/PARP1/CLASP2/PFN1/MID1IP1/MCM2/PPIF/CHEK1/AURKB/ATM/CDK5RAP2/CCNF/SMAD4/TWF1/PPARGC1A/TOM1L1/STMN…
GO:0035194	post-transcriptional gene silencing by RNA	183	0.379503	1.46741	0.00830917	0.054564	0.0408767	2053	tags=27%, list=13%, signal=23%	NOTCH4/EGFR/NUP58/H3C8/H3C2/H3C14/H3C15/NUP188/NDC1/H4C4/H4C14/NUP155/H3C12/NUP205/H3-3B/H3C4/RAN/H3C7/MAP2K1/PPP3CA/H3C10/H3C1/H3C3/NCOR1/H4C6/CNOT1/NUP153/SEH1L/POLR2A/SMAD3/H3C13/NUP107/ZFP36/NUP210/MYOCD/H3C11/AGO2/ZC3H7B/METTL3/AGO3/NUP93/PPARG/XPO5/DICER1/NUP43/NUP160/H4C2/MYCN/H4C8
GO:0051651	maintenance of location in cell	155	-0.409712	-1.48267	0.00831936	0.054564	0.0408767	2681	tags=30%, list=18%, signal=25%	CHD7/FGF2/TSPO/DMD/CDK5/AP3D1/DDIT3/GPER1/PKD2/POLR2M/SLC25A23/ITPR2/KDELR3/TMEM38A/CALR/ANXA6/ARL2/GSN/ARL2BP/JPH1/CAMK2D/SLC8B1/BAX/F2R/MCOLN1/ARHGAP21/PLCG1/ANK3/VPS13C/SP100/PRKCE/CLIC2/OS9/SNCA/UVRAG/SYNE1/TMSB4X/GAA/SELENON/CAV1/PDE4D/ITPR3/LYN/FKBP1A/FTL/FTH1
GO:0042558	pteridine-containing compound metabolic process	29	0.593775	1.66146	0.00834458	0.0546391	0.0409329	1632	tags=34%, list=11%, signal=31%	MTHFD2/ALDH1L2/SHMT2/ATIC/GGH/GART/DHFR/MTHFD1/TYMS/SLC25A32
GO:0002764	immune response-regulating signaling pathway	280	-0.351523	-1.3561	0.00840014	0.0549123	0.0411376	1462	tags=19%, list=10%, signal=17%	MAPK3/DUSP3/TRAF6/INPP5D/FYN/MICB/ARPC1B/PSMD13/RAB29/PLPP4/VAV2/BAX/CARD11/YES1/PLCG1/PTPN22/RPS3/MAPK1/BCAR1/ACTG1/CD81/PDE4B/SRC/CD276/PRKCE/GATA3/GRB2/PRKCH/CACNB3/DGKZ/KLHL6/CEACAM1/RELA/NFATC1/RAPGEF1/ELMO1/NFATC2/PRKACB/CYFIP2/LGALS3/PRNP/BCL10/LPXN/GAB2/SHC1/KIT/BMX/PDE4D/LAPTM5/LYN/ICAM2/TNFRSF21
GO:0010972	negative regulation of G2/M transition of mitotic cell cycle	93	0.428117	1.53059	0.00844733	0.0551091	0.0412851	4486	tags=52%, list=29%, signal=37%	HMGA2/PSME1/CDK1/RAD21/CLSPN/CDC6/PSMD2/BRCA1/TICRR/AURKA/NBN/PSMB5/PSME2/TOPBP1/BLM/PSMD14/CHEK1/AURKB/ATM/PSMA4/NAE1/PSME4/PSMB2/PSMD1/TAOK1/ORC1/MRE11/PSMB9/PSMD11/PSMD3/PSMA6/PSMD7/DONSON/SKP1/CUL1/BRSK1/PSMA5/PSMD8/PSMC2/PSMA2/PSMC1/PSMC6/PSMB8/PSME3/AVEN/HUS1/PSMD5/PINX1
GO:0002009	morphogenesis of an epithelium	431	0.306844	1.30885	0.00845803	0.0551091	0.0412851	2337	tags=31%, list=15%, signal=27%	COL4A1/NOTCH4/MMP14/WNT5A/HIF1A/RHOB/ACTB/YAP1/VCL/TGFB2/NOTCH2/TNC/GREM1/CD44/IGFBP5/GJA1/VEGFA/FERMT2/CTHRC1/PSME1/DLC1/JAG1/SFRP1/KIF20B/SPRY1/STARD13/HBEGF/SDC4/ADAMTS12/NRARP/VEGFC/FRAS1/STIL/MLLT3/OPA1/LAMA1/PLXNA1/SOCS3/LAMA5/FOXF1/EDNRA/PSMD2/MET/RBPJ/PBX1/FAT4/GPC6/MYC/CLTC/SHROOM3/LIF/SIX4/SLIT2/SALL1/LEF1/SOX11/DLL4/FZD1/GPC4/HGF/PSMB5/PSME2/SOX9/SEMA3C/MYO9A/CLASP1/FOXF2/SPRY2/INTU/PT…
GO:0035308	negative regulation of protein dephosphorylation	50	-0.533617	-1.61359	0.00847749	0.0551454	0.0413122	479	tags=14%, list=3%, signal=14%	GNAI2/PPP1R16B/LGALS3/SWAP70/PHACTR2/FKBP1A/MGAT5
GO:0007569	cell aging	93	0.42712	1.52702	0.0086146	0.0559455	0.0419117	2397	tags=38%, list=16%, signal=32%	HMGA2/PRKDC/CDK6/NPM1/BRCA2/NUAK1/FOXM1/CDKN2B/OPA1/MIF/HMGA1/BMPR1A/MAP2K1/SMC5/FBXO5/TBX2/TBX3/B2M/RSL1D1/AKT3/CGAS/CHEK1/ATM/KAT6A/BCL2/TWIST1/H2AX/ICAM1/ID2/PAWR/PNPT1/MAPKAPK5/EEF1E1/RBL1/CDKN2A
GO:0050817	coagulation	249	-0.362289	-1.38001	0.00865104	0.0560904	0.0420202	1621	tags=23%, list=11%, signal=21%	RAP2B/DGKA/BLOC1S3/PHF21A/GGCX/HDAC1/MAPK3/GNAQ/PIK3CG/FYN/PRKAR1A/DMTN/NFE2L2/VAV2/CARMIL1/F2R/MAFF/MAFG/MAPK1/ACTG1/FIBP/ANO6/SRC/ADORA2A/PRKCE/GATA3/DOCK8/PRKCH/DGKZ/HPSE/CEACAM1/EDN1/EPHB2/F11R/FERMT3/PRKACB/EHD2/SH2B3/HSPB1/PROCR/NOS3/CAV1/MERTK/PEAR1/ITPR3/TFPI/EHD1/ADAMTS18/LYN/F2RL2/SCUBE1/CD9/MMRN1/PRCP/ARRB1/TFPI2/CD59/THBS1
GO:0008406	gonad development	149	0.389806	1.46892	0.00874955	0.0566365	0.0424293	1994	tags=33%, list=13%, signal=29%	INHBA/MMP14/WNT5A/KITLG/TGFB2/ARID5B/TGFBR1/NRIP1/VEGFA/BRCA2/SFRP1/ADAMTS1/CITED2/HMGCS1/FSTL3/RHOBTB3/SGPL1/TNFSF10/ZFX/FOXC1/H3-3B/KIF18A/HMGB2/SIX4/SLIT2/SALL1/EREG/BRIP1/FANCA/PDGFRB/SOX9/RRM1/NUP107/UBE3A/FST/FOXL2/INHBB/SLIT3/PDGFRA/CEBPB/ATM/SMAD4/BCL2/OSR1/REC8/PTPRN/MGST1/ICAM1/SDC1
GO:0007004	telomere maintenance via telomerase	67	0.462986	1.53963	0.00889649	0.0574939	0.0430716	3803	tags=51%, list=25%, signal=38%	HSP90AA1/HNRNPC/CCT4/HNRNPA1/CCT5/CCT2/PTGES3/CCT8/XRCC5/NEK2/AURKB/ATM/NEK7/PKIB/CCT6A/MAPKAPK5/DKC1/CCT7/NAF1/EXOSC10/TCP1/PIF1/HNRNPU/MRE11/DCP2/HSP90AB1/NOP10/ATR/TERF1/RFC1/CCT3/TENT4B/PARN/NHP2
GO:2001032	regulation of double-strand break repair via nonhomologous end joining	28	0.585827	1.63682	0.00891764	0.0575369	0.0431038	1807	tags=25%, list=12%, signal=22%	HMGA2/PRKDC/RIF1/SHLD2/SMCHD1/DTX3L/NSD2
GO:0034110	regulation of homotypic cell-cell adhesion	24	-0.636844	-1.70515	0.0089411	0.0575946	0.0431471	1234	tags=38%, list=8%, signal=35%	DMTN/ANK3/CEACAM1/F11R/SH2B3/JAK1/ADAMTS18/LYN/CD9
GO:0071559	response to transforming growth factor beta	201	-0.376193	-1.40167	0.00907307	0.05835	0.043713	895	tags=16%, list=6%, signal=16%	FBN2/SRC/TGFB1/TGFBR2/FAM89B/TGFBRAP1/TGFBR3/EDN1/ENG/ACVRL1/USP9Y/VEPH1/TWSG1/F11R/LTBP3/LPXN/LRRC32/HTRA1/CAV1/PXN/SMURF2/SMAD1/PDE2A/GDF15/ANKRD1/SDCBP/LTBP2/HYAL2/CD109/CDH5/DAB2/DKK3/THBS1
GO:1990868	response to chemokine	48	0.516408	1.60778	0.00912293	0.0584811	0.0438111	2381	tags=38%, list=16%, signal=32%	LOX/HIF1A/CXCL8/DUSP1/CXCL12/LRCH1/FOXC1/CXCL5/SLIT2/CX3CL1/CXCL1/STK39/OXSR1/SLIT3/ROBO1/PADI2/CCL14/RBM15
GO:1990869	cellular response to chemokine	48	0.516408	1.60778	0.00912293	0.0584811	0.0438111	2381	tags=38%, list=16%, signal=32%	LOX/HIF1A/CXCL8/DUSP1/CXCL12/LRCH1/FOXC1/CXCL5/SLIT2/CX3CL1/CXCL1/STK39/OXSR1/SLIT3/ROBO1/PADI2/CCL14/RBM15
GO:1904666	regulation of ubiquitin protein ligase activity	22	0.642026	1.69574	0.00915327	0.0585809	0.043886	2003	tags=41%, list=13%, signal=36%	MAD2L1/PLK1/UBE2C/CDC20/RPL5/FBXO5/UBE2S/BAG2/DNM1L
GO:0062012	regulation of small molecule metabolic process	339	0.322641	1.34829	0.00918737	0.0587045	0.0439785	3166	tags=33%, list=21%, signal=27%	HMGB1/HIF1A/NUP58/SNAI2/LEPR/EGR1/SCD/ELOVL6/PSME1/ACACA/NUP188/PHLDA2/IRS1/NDC1/DYRK2/ODC1/NUP155/ENO1/AZIN1/PDK1/IGFBP3/HMGCS1/SC5D/INSR/KPNB1/NUP205/PSMD2/P2RY1/RAN/BRCA1/HMGCR/FASN/SIK1/PGAM1/IGF2/IDI1/AK4/NQO1/PSMB5/PSME2/NCOR1/SOX9/ENPP1/NUP153/IL1B/SEH1L/IRS2/ABCG1/PPP1CB/NUP107/PPARA/STARD4/SOGA1/PARP1/NLN/NUP210/SDHAF3/MID1IP1/PSMD14/PIBF1/NUP93/PPARG/PRKAA2/SEC14L2/SLC4A4/REST/PSMA4/FGF…
GO:0006734	NADH metabolic process	34	0.572876	1.66079	0.00921095	0.0587605	0.0440205	1818	tags=38%, list=12%, signal=34%	PGK1/GAPDH/ALDOA/TPI1/GPI/PKM/HK2/ENO1/PGAM1/NQO1/GPD2/ENO2/ALDOC
GO:0010634	positive regulation of epithelial cell migration	133	-0.414111	-1.46745	0.0092408	0.0588563	0.0440923	1340	tags=26%, list=9%, signal=24%	PIK3CG/FGF16/BMPR2/NFE2L2/PLCG1/BCAR1/PLPP3/SRC/TGFB1/PRKCE/SASH1/GATA3/TGFBR2/MAP4K4/EDN1/FGFR1/RIN2/PROX1/PPM1F/RAB11A/TMSB4X/PIK3C2A/HSPB1/NOS3/MAP3K3/HMOX1/GRN/TEK/KDR/MAPRE2/NRP2/PLK2/NRP1/RHOJ/THBS1
GO:0045927	positive regulation of growth	182	0.358437	1.38349	0.00925878	0.0588763	0.0441073	2328	tags=24%, list=15%, signal=21%	FN1/PRKDC/EGFR/MMP14/YAP1/TGFB2/LRP1/H1-5/CCNB1/TGFBR1/SEMA7A/VEGFA/SEMA5A/SFRP1/HBEGF/INSR/CXCL12/H3-3B/RBPJ/NEDD4L/BMPR1A/IGF2/SMAD7/RFTN1/TBX2/PIM1/ERBB2/PARP2/SMO/CDH4/UNC13A/BCL2/PLS1/EXOSC9/IGFBP1/RPS6KA1/ADNP2/NCBP1/EXOSC2/DDX3X/L1CAM/BASP1/MFSD2A/NTN1
GO:0010638	positive regulation of organelle organization	508	0.290478	1.24874	0.00936836	0.0594778	0.0445579	2456	tags=26%, list=16%, signal=23%	CCN2/CDC42EP3/WNT5A/TPM1/HIF1A/BMF/NUSAP1/H1-5/F2RL1/PDGFB/CCNB1/TGFBR1/PFN2/VEGFA/RGCC/FERMT2/SEMA5A/TFDP1/LNPK/SFRP1/RB1/SDC4/RIF1/ARF6/DDHD1/CCT4/PLK4/INSR/OPA1/VDAC1/TET1/SPAG5/TNFSF10/RAD21/PLAUR/DNMT1/LMAN1/DLGAP5/GMFB/MET/LCP1/HNRNPA1/AUTS2/ACTR2/OCLN/CCDC88A/BNIP3/CCT5/BRCA1/CCT2/AURKA/DCN/LIF/IGF2/EREG/PHIP/NBN/CDC27/CCT8/PDGFRB/CENPJ/SMC5/CNOT1/CLASP1/MSX1/IL1B/YWHAZ/G3BP1/CX3CL1/JARID2…
GO:0001934	positive regulation of protein phosphorylation	604	0.284372	1.24186	0.00942412	0.0596911	0.0447177	1991	tags=23%, list=13%, signal=21%	CCN2/ITGA1/INHBA/HMGA2/FLT1/HMGB1/TFRC/EGFR/TPX2/WNT5A/RASSF2/KITLG/ACE/HIPK2/TGFB2/ITGB3/GREM1/PDGFB/CCNB1/CD44/MAP3K20/HSP90AA1/TGFBR1/LEPR/PFN2/FGF5/NIBAN1/ECT2/NEDD9/SEMA7A/MMD/VEGFA/RGCC/FERMT2/CENPE/EGR1/DUSP5/PDGFC/MALT1/IQGAP3/CDK1/FGF13/HBEGF/PTPRJ/SDC4/TTK/PBK/RBPMS/VEGFC/IL6ST/CD24/INSR/NCAPG2/CALM1/FLT4/KIF14/CCND2/SOCS3/PLAUR/ACSL1/LRP4/CLSPN/CDC6/CSPG4/P2RY1/NRK/PLK1/MAP3K2/MIF/EMP2…
GO:0060218	hematopoietic stem cell differentiation	79	0.450177	1.56166	0.00943204	0.0596911	0.0447177	2902	tags=35%, list=19%, signal=29%	PRKDC/ACE/YAP1/PSME1/RUNX1/SFRP1/CBFB/MLLT3/N4BP2L2/FOXC1/PSMD2/PSMB5/PSME2/XRCC5/PSMD14/METTL3/HSPA9/ERCC2/PSMA4/UFL1/PSME4/PSMB2/EIF2AK2/PSMD1/EXT1/PSMB9/PSMD11/PSMD3
GO:0045648	positive regulation of erythrocyte differentiation	28	0.582342	1.62708	0.00950722	0.0600711	0.0450023	1286	tags=25%, list=8%, signal=23%	INHBA/PRKDC/ETS1/HIF1A/HMGB2/MED1/PRMT1
GO:0044706	multi-multicellular organism process	132	0.392378	1.45872	0.00959606	0.0604086	0.0452552	1888	tags=31%, list=12%, signal=27%	ANGPT2/STC1/ITGA3/SLC2A1/ETS1/TIMP1/IGFBP5/DSG2/PAPPA/GJA1/VEGFA/JUNB/ITGA2/FOS/LGALS9/H3-3B/PRDX3/THBD/FOSB/EMP2/PSG4/STC2/ACSL4/ARHGDIB/LIF/PPAT/IGFBP7/IL1B/TRO/CAD/MED1/HPGD/SPP1/AGO2/GJB2/MMP9/MMP7/TEAD3/PCSK5/BCL2/SYDE1
GO:0044089	positive regulation of cellular component biogenesis	431	-0.331964	-1.33254	0.00959896	0.0604086	0.0452552	1839	tags=20%, list=12%, signal=18%	DAG1/SRPX2/CHMP2A/PIK3R1/WASF1/DPYSL3/RASIP1/PSMC5/MYO1C/PPP2R5B/LIMS1/ARL2/SPIRE1/JMY/BCAS3/FNIP1/SEMA4D/TGFB3/GSN/EVL/SYNPO/RALB/FCHSD1/TSG101/PIP4K2A/FMN1/ARPC1B/UNC13B/ABCA3/BAX/CARMIL1/FLRT3/FNBP1L/ARFIP2/SH3GLB1/RPS3/SEPTIN9/CLSTN1/CTTN/BIN1/ARAP1/CORO1B/SRC/TGFB1/PRKCE/GRB2/CLU/CLSTN3/CDC42EP2/FCHSD2/SNCA/ARHGEF10/GTF2H1/MAP4K4/WASF3/DDB1/EPHB2/CRACD/TAL1/ATF7IP/PPM1F/LGALS3/NUMA1/EPHA2/RH…
GO:0006913	nucleocytoplasmic transport	315	0.314722	1.29982	0.00962139	0.0604086	0.0452552	3559	tags=33%, list=23%, signal=26%	IPO5/NUP58/EIF5A/ECT2/KPNA3/NPM1/NUP188/MALT1/XPOT/NDC1/XPO1/CSE1L/NUP155/SRSF1/KPNB1/NUP205/UBR5/UFM1/HNRNPA1/ABCE1/GTSE1/RAN/RANBP6/PPP3CA/ZIC1/PCID2/AGFG1/SRSF3/NOLC1/PPP1R12A/ANP32B/NUP153/IL1B/SEH1L/TXN/SMAD3/NFKBIA/PTPN11/CTDSPL2/NUP107/EIF4E/NOP9/SRSF7/MED1/AHCYL1/NUP210/SMO/JAK2/HSPA9/NUP93/SMG1/TARDBP/RSRC1/XPO5/RANGAP1/NUP43/NUP160/IPO4/MDFIC/PPP1CC/TRIM28/SRSF2/RAB23/NCBP1/PIK3R2/GEMIN…
GO:0032885	regulation of polysaccharide biosynthetic process	31	0.563068	1.59434	0.00962154	0.0604086	0.0452552	1205	tags=32%, list=8%, signal=30%	PDGFB/IRS1/DYRK2/INSR/CLTC/IGF2/ENPP1/IRS2/HAS2/PPP1CB
GO:0034220	ion transmembrane transport	919	-0.290375	-1.23442	0.00976124	0.0610466	0.0457331	1897	tags=17%, list=12%, signal=16%	CLIP3/FXYD5/CACNG6/TRPC4AP/ORAI1/ATP6V0D1/SLC35B2/SLC25A29/SLC41A3/PIK3R1/ANO1/GRB10/PEX10/SLC35C1/SLC24A1/LASP1/ATP1A1/APOL1/TMEM38A/CREBL2/TMEM63B/ISCU/KCNN3/HECW2/SLC2A6/ANXA6/SLC45A3/SLC38A7/KCNJ2/BLOC1S3/TMC7/SLC39A11/GRIN3B/SLC11A2/SLC35A1/SLC3A2/CD63/WWP1/SLC4A11/SLC41A2/CACNG8/MICU1/MINK1/ATP6V1F/TCIRG1/CLCN3/SLC4A8/PIK3CG/FYN/JPH1/SHROOM2/INPP5K/ATP5PD/ATP6AP1/CAMK2D/CLCN7/SLC17A9/NFE2L2…
GO:0046661	male sex differentiation	104	0.411663	1.48849	0.00978063	0.0610466	0.0457331	1994	tags=31%, list=13%, signal=27%	INHBA/MMP14/WNT5A/KITLG/TGFB2/ARID5B/TGFBR1/SFRP1/CITED2/HMGCS1/FSTL3/RHOBTB3/SGPL1/TNFSF10/H3-3B/KIF18A/HMGB2/BMPR1A/SIX4/BRIP1/FANCA/PDGFRB/SOX9/RRM1/TBX3/PDGFRA/SMAD4/BCL2/REC8/MGST1/ICAM1/SDC1
GO:1902750	negative regulation of cell cycle G2/M phase transition	104	0.41215	1.49025	0.00978063	0.0610466	0.0457331	4486	tags=49%, list=29%, signal=35%	HMGA2/PSME1/CDK1/DTL/RAD21/CLSPN/CDC6/PSMD2/PLK1/BRCA1/TICRR/AURKA/NBN/PSMB5/PSME2/TOPBP1/BLM/PSMD14/CHEK1/AURKB/ATM/PSMA4/NAE1/PSME4/PSMB2/PSMD1/TAOK1/ORC1/MRE11/PSMB9/PSMD11/PSMD3/PSMA6/PSMD7/DONSON/SKP1/CUL1/BRSK1/PSMA5/BRCC3/PSMD8/PSMC2/PSMA2/PSMC1/PSMC6/PSMB8/PSME3/AVEN/HUS1/PSMD5/PINX1
GO:0043583	ear development	140	0.390783	1.46219	0.00978468	0.0610466	0.0457331	2523	tags=36%, list=17%, signal=31%	WNT5A/PRRX1/TGFB2/CCNA2/SPARC/CTHRC1/JAG1/LIN7A/SDC4/SLC4A7/OPA1/RBPJ/LRP10/FAT4/CYTL1/SIX4/ZIC1/PDGFRB/SOX9/ANP32B/MSX1/SPRY2/PTK7/FZD3/PTPN11/GLI2/PAX8/FZD2/TBX1/SIX1/GJB2/MCM2/PAX2/BCL2/OSR1/COL11A1/MYO6/TWIST1/PLS1/KCNK2/NOG/RDH10/HES1/IFT88/NTN1/FOXG1/BCL2L11/STRA6/PLPPR4/ATP8A2/SHH
GO:0072521	purine-containing compound metabolic process	374	0.31033	1.3067	0.00982065	0.0611248	0.0457917	2195	tags=24%, list=14%, signal=21%	LDHA/HIF1A/NUP58/PAICS/PGK1/GAPDH/SAMHD1/ALDOA/SLC26A2/SCD/ELOVL6/ACACA/AK3/NUP188/TPI1/NDC1/GPI/NUP155/SHMT2/PKM/HK2/ENO1/AMD1/ATIC/PDK1/HMGCS1/PANK3/MTAP/INSR/OPA1/NUP205/ACSL1/SUCLA2/PFAS/ENTPD7/HACD2/ACSL4/RAN/HMGCR/FASN/PPAT/PGAM1/RHOQ/SULT1C4/ACSS1/AK4/NCOR1/ACSL3/PDE7B/ENPP1/NUP153/GART/SEH1L/SUCLG2/NUP107/PPARA/PARP1/NUP210/MCCC2/MTHFD1/AMPD3/ENPP4/NUP93/ADK/PRKAA2/AK5/ADCY9/ENO2/SLC4A4/D…
GO:0070372	regulation of ERK1 and ERK2 cascade	190	0.36602	1.42237	0.00982948	0.0611248	0.0457917	1857	tags=26%, list=12%, signal=23%	FN1/CCN2/AKAP12/HMGB1/ERRFI1/EGFR/LRP1/NOTCH2/SPRY4/F2RL1/PDGFB/SPRED1/CD44/SPRED2/SEMA7A/FERMT2/PDGFC/SPRY1/DUSP1/TIMP3/TPBG/FLT4/FBLN1/PRMT5/LGALS9/SEMA6A/P2RY1/MIF/CAMK2N1/LIF/MAP2K1/PDGFRB/IL1B/SPRY2/YWHAZ/CX3CL1/ATF3/PTPN11/CNKSR3/ERBB2/PTPN1/TIAM1/EMILIN1/FAM83D/PDGFRA/CCN1/DUSP6/SMAD4/PTPN2/PDGFA
GO:0034762	regulation of transmembrane transport	362	-0.33409	-1.3189	0.00985711	0.0611248	0.0457917	1406	tags=16%, list=9%, signal=15%	CACNG8/MINK1/TCIRG1/PIK3CG/FYN/JPH1/INPP5K/CAMK2D/NFE2L2/BAX/KLHL24/F2R/PLCG1/SCN1B/ANK3/KCND2/TERT/NEDD4/AHNAK/SCN3B/FHL1/PDE4B/BIN1/ARL6IP5/ANO6/KCNAB1/G6PD/PRKCE/CLIC2/CACNB3/KCNC4/TMEM109/SNCA/SCN9A/EDN1/CHP1/EPHB2/CAPN1/SCN8A/CTTNBP2NL/PRNP/TMSB4X/SLC9A1/SELENON/SHANK3/PEA15/STIM1/CAV1/NLGN1/PDE4D/STOM/LYN/DLG1/UTRN/FKBP1A/RELN/DAPK1/APP/THBS1
GO:0007584	response to nutrient	117	0.410214	1.51047	0.00985975	0.0611248	0.0457917	1559	tags=27%, list=10%, signal=25%	STC1/LIPG/LDHA/EGFR/TNC/SNAI2/SPARC/SOD2/SFRP1/DAD1/PKM/ATP2B1/HMGCS1/CDKN2B/VCAM1/ITGA2/COL1A1/ACSL1/STC2/ACSL4/POSTN/BRIP1/NQO1/SLC8A1/ACSL3/MED1/PIM1/TNFRSF11B/SPP1/PPARG/GCLM/TYMS
GO:0007292	female gamete generation	91	0.42618	1.51334	0.00987424	0.0611248	0.0457917	2539	tags=35%, list=17%, signal=29%	INHBA/TOP2A/RPS6/CCNB1/NRIP1/BRCA2/IL4R/ADAMTS1/TRIP13/TTK/ZFX/CCNB2/H3-3B/DIAPH2/USP9X/PLK1/AURKA/EREG/FBXO5/PANX1/HPGD/INHBB/MCM8/ATM/BCL2/REC8/FOSL1/TNFAIP6/PTN/MMP19/IHO1/TAF4B
GO:0043648	dicarboxylic acid metabolic process	72	0.450728	1.53168	0.00996205	0.0615723	0.046127	3501	tags=39%, list=23%, signal=30%	MTHFD2/ALDH1L2/SHMT2/ATIC/SUCLG2/DHFR/SDHAF3/MTHFD1/GCLM/SLC25A32/ACLY/DLD/AADAT/SLC7A11/GOT1/PCK2/NIT2/ALDH5A1/GLS/GLUD1/SHMT1/MDH2/QPRT/IDH2/OGDH/SLC46A1/SDHB/FH
GO:0048732	gland development	311	0.321186	1.32879	0.0100819	0.0622164	0.0466095	2793	tags=38%, list=18%, signal=32%	PRKDC/NOTCH4/EGFR/WNT5A/ETS1/HIF1A/TGFB2/NOTCH2/TNC/ARID5B/IGFBP5/TGFBR1/VEGFA/BRCA2/NF1/SFRP1/IQGAP3/CLDN1/ASNS/TNFAIP3/PKM/HK2/ARF6/CITED2/HMGCS1/GNPNAT1/FSTL3/ITGA2/E2F7/LAMA1/PLXNA1/PRMT5/LAMA5/FOXC1/FOXF1/CCNB2/MET/RBPJ/PBX1/BMPR1A/AURKA/FASN/PPAT/MAP2K1/SIX4/IGF2/SALL1/LEF1/AK4/HGF/SOX9/SEMA3C/MSX1/IRS2/JARID2/TBX2/SMAD3/TBX3/FEM1B/GLI2/PTPN3/PAX8/UBE3A/CAD/MED1/PTCH1/TBX1/SOCS2/SIX1/SERPIN…
GO:0030098	lymphocyte differentiation	239	0.338508	1.36308	0.0101008	0.0622361	0.0466242	2758	tags=31%, list=18%, signal=25%	INHBA/PRKDC/HMGB1/ITM2A/MMP14/ITGA4/RPS6/NOTCH2/KLF6/LEPR/EGR1/RUNX1/SFRP1/IL4R/MALT1/PTPRJ/CBFB/NRARP/PLCG2/VCAM1/IRF2BP2/JAK3/VSIR/LGALS9/FANCD2/RBPJ/ENTPD7/LGALS1/HDAC9/LEF1/PCID2/DLL4/FANCA/PRDM1/SMAD7/ZBTB16/NFKBIZ/IL1B/IL7R/GLI2/FZD7/ERBB2/B2M/SOCS5/LIG4/PPP3CB/METTL3/ATM/PIK3CD/PREX1/PTPN2/BCL2/XRCC6/RELB/HLA-DRB1/SH3RF1/EP300/IRF1/HMGB3/RABL3/EGR3/RC3H1/PIK3R6/AXL/ITGB1/DUSP10/SHH/TMEM131…
GO:0005976	polysaccharide metabolic process	85	0.43233	1.51035	0.0101504	0.0623645	0.0467204	2776	tags=42%, list=18%, signal=35%	HMGB1/PDGFB/LEPR/PHLDA2/IRS1/DYRK2/IL6ST/INSR/PYGB/CALM1/CLTC/IGF2/GYS1/PCDH12/ENPP1/IRS2/HAS2/B3GALNT1/PPP1CB/PPP1R2/CHST1/PHKA1/GBE1/B3GALT5/CSGALNACT1/PYGL/PPP1CC/PGM1/PER2/PGM2/AGL/HAS3/FUT9/B3GALT1/EXT1/AKT2
GO:0051347	positive regulation of transferase activity	534	0.288402	1.24704	0.0101531	0.0623645	0.0467204	2316	tags=27%, list=15%, signal=23%	ITGA1/HMGA2/FLT1/HMGB1/EGFR/TPX2/WNT5A/RASSF2/KITLG/ACE/TGFB2/ITGB3/GREM1/PDGFB/CCNB1/MAP3K20/HSP90AA1/TGFBR1/ECT2/NEDD9/MMD/VEGFA/RGCC/FERMT2/CENPE/EGR1/DUSP5/PDGFC/MALT1/IRS1/IQGAP3/CDK1/FGF13/HBEGF/SDC4/PBK/VEGFC/CCT4/CD24/INSR/NCAPG2/CALM1/GCN1/FLT4/KIF14/CCND2/RPS2/ACSL1/CLSPN/CDC6/CSPG4/MET/NRK/PLK1/MAP3K2/EMP2/MYC/CCDC88A/UBE2C/CCT2/CDC20/MAP2K1/CKS2/PTGES3/IGF2/EREG/DBF4/SERINC5/RFC3/NBN/…
GO:0044092	negative regulation of molecular function	828	-0.297947	-1.25692	0.0102726	0.063001	0.0471973	1638	tags=16%, list=11%, signal=15%	HECW2/TRIM37/PPP1R12C/ARL2/USP47/PRPSAP1/RPTOR/BCAS3/TLE5/SH3BP4/PPP1R14B/ZFYVE1/WDTC1/MEN1/MAPK3/FICD/FNIP1/SEMA4D/DUSP3/SPOCK3/CHMP6/PARP3/NAIP/MEPCE/GNAQ/SERPINB6/PRKAR1A/TSC2/RALB/TSG101/CNRIP1/PIP4K2A/CPAMD8/INPP5K/DUSP22/CAMK2D/PKN1/SPINK5/UBXN1/RSF1/BAX/SUFU/FBXW7/MTURN/ANK3/PTPN22/KAT2B/NEDD4/MARF1/SH3BP5/BIN1/NOTCH1/GSTP1/SRC/GPX1/KCNAB1/ADORA2A/CERS1/SP100/ABCA2/PRKCE/LXN/WWTR1/DBNDD1/A…
GO:0002761	regulation of myeloid leukocyte differentiation	82	0.453356	1.58664	0.0105018	0.0642882	0.0481616	2027	tags=35%, list=13%, signal=31%	FBN1/INHBA/RASSF2/KITLG/CDK6/NOTCH2/UBASH3B/RUNX1/SFRP1/RB1/TRIB1/FSTL3/FOS/PPARGC1B/MYC/LIF/LEF1/LRRC17/CUL4A/CA2/ZBTB46/TMEM64/KLF10/ACIN1/CEBPB/DCSTAMP/PTPN2/HLA-DRB1/TFE3
GO:0048333	mesodermal cell differentiation	22	0.634194	1.67505	0.0105149	0.0642882	0.0481616	735	tags=36%, list=5%, signal=35%	INHBA/HMGA2/ITGA3/ITGB3/GJA1/ITGA2/FOXF1/BMPR1A
GO:0097530	granulocyte migration	81	-0.454209	-1.50481	0.0106811	0.0652041	0.0488477	1587	tags=21%, list=10%, signal=19%	CD99L2/MAPK3/PIK3CG/DPP4/TNFSF18/RHOG/MAPK1/CD99/PDE4B/EDN1/PTGER4/LGALS3/RAC2/JAM3/MDK/THBS1/PECAM1
GO:0031329	regulation of cellular catabolic process	749	-0.296748	-1.24129	0.010736	0.0654382	0.0490231	2654	tags=23%, list=17%, signal=20%	FBXW8/TSPO/PCBP4/FXR1/PSME3IP1/MYLIP/PYCARD/PSMD10/PFKFB2/ATG101/HSPA1A/DAPK3/TMEM39B/HSF1/ATRAID/CDK5/DDIT3/SCARB2/POLR2G/CARHSP1/TRIM38/NOD1/KDM4A/TMEM150C/CAPNS1/PSMA1/CPTP/PPP1CA/BOK/USP25/UBC/SUMO2/DHRSX/WDR6/FASTK/RNF41/SMCR8/RNF185/PFKFB3/SLC38A9/TBC1D14/MSN/DDA1/FURIN/RRAGB/PRKCA/RNF19B/MEX3D/PHF23/ATP6V0D1/LRRK2/EXOC4/TMEM259/VPS26A/RASIP1/DNAJB2/TRIM68/PSMC5/LRIG2/PRXL2C/PRR5L/PLK3/FEZ1…
GO:0006342	chromatin silencing	66	0.458367	1.51919	0.0108315	0.0659196	0.0493837	4077	tags=55%, list=27%, signal=40%	HMGB1/H1-5/ATAD2/H1-2/H1-3/RIF1/HMGA1/H2AZ1/DOT1L/H2AC13/H2AC8/H1-4/H1-1/H2AC18/MACROH2A2/H2AZ2/SMCHD1/H2AC11/H2AX/H2AC4/CDC45/H2AC12/H2AC21/KCNQ1OT1/EZH2/H2AC20/MORF4L2/H2AC16/MORF4L1/H2AC17/H2AC6/KMT2D/HAT1/ASF1A/SIRT1/H2AC15
GO:1905268	negative regulation of chromatin organization	51	0.491094	1.54923	0.010899	0.0662287	0.0496153	1305	tags=25%, list=9%, signal=23%	H1-5/ATAD2/H1-2/H1-3/UBR5/TET1/DNMT1/HMGA1/BRCA1/SET/JARID2/H1-4/H1-1
GO:0072006	nephron development	112	0.403847	1.48651	0.0109415	0.0663849	0.0497323	1903	tags=40%, list=12%, signal=35%	CD34/ANGPT2/ITGA3/YAP1/NOTCH2/GREM1/PDGFB/VEGFA/EGR1/JAG1/CD24/LAMA5/FOXC1/MYO1E/PBX1/FAT4/MYC/LIF/SIX4/SALL1/PDGFRB/SOX9/LHX1/PROM1/NUP107/PAX8/PTCH1/SIX1/SMO/WNT7B/HEYL/FOXD1/PAX2/HNF1B/PDGFRA/POU3F3/FGF1/ENPEP/SERPINB7/SMAD4/BCL2/OSR1/WNK4/NUP160/RET
GO:1901605	alpha-amino acid metabolic process	142	0.384734	1.43741	0.01099	0.0664969	0.0498162	4082	tags=39%, list=27%, signal=29%	PSAT1/GFPT2/ODC1/ASNS/SHMT2/AZIN1/MTAP/SMS/PFAS/PPAT/SERINC5/ATF4/GART/DHFR/CTPS1/GCSH/CAD/PHGDH/MTHFD1/CBS/GCLM/DDAH1/MRI1/GFPT1/DLD/AADAT/SLC7A11/GOT1/SLC7A7/NIT2/BLMH/GMPS/SLC39A8/AHCY/ALDH5A1/GLS/GCAT/PEMT/SEPHS1/GLUD1/CPS1/CDO1/SHMT1/OGDH/SARS1/ACAT1/GLDC/MTR/HSD17B10/CTH/NAGS/FAH/DPEP1/ENOPH1/PSPH/GPT2
GO:0010632	regulation of epithelial cell migration	202	-0.380435	-1.41893	0.0109934	0.0664969	0.0498162	1340	tags=24%, list=9%, signal=22%	PIK3CG/EVL/FGF16/BMPR2/NFE2L2/FBXW7/PLCG1/BCAR1/NOTCH1/PLPP3/SRC/TGFB1/SP100/PRKCE/SASH1/GATA3/TGFBR2/MAP4K4/CEACAM1/EDN1/FGFR1/ADAMTS9/RIN2/ACVRL1/PROX1/PPM1F/TACSTD2/EPHA2/RAB11A/TMSB4X/PTPRM/PIK3C2A/HSPB1/MMRN2/NOS3/MAP3K3/NR2F2/HMOX1/GRN/TEK/KDR/MAPRE2/NRP2/PLK2/NRP1/RHOJ/PRCP/THBS1
GO:0099601	regulation of neurotransmitter receptor activity	53	-0.529656	-1.59858	0.0110458	0.0665979	0.0498919	1406	tags=25%, list=9%, signal=22%	CACNG8/MINK1/KLHL24/DLGAP4/SRC/EPHB2/CAPN1/SHANK3/NLGN1/DLG1/RELN/DAPK1/APP
GO:0051057	positive regulation of small GTPase mediated signal transduction	57	-0.519331	-1.60187	0.0110556	0.0665979	0.0498919	1340	tags=30%, list=9%, signal=27%	PIK3CG/ADGRG1/F2R/ITPKB/NOTCH1/SRC/GRB2/MAP4K4/RAPGEF1/F11R/ARHGEF3/SHC1/LYN/F2RL2/MAPRE2/RELN/ARRB1
GO:0032210	regulation of telomere maintenance via telomerase	51	0.489793	1.54512	0.0110605	0.0665979	0.0498919	3964	tags=55%, list=26%, signal=41%	HNRNPC/CCT4/HNRNPA1/CCT5/CCT2/CCT8/XRCC5/NEK2/AURKB/ATM/NEK7/PKIB/CCT6A/MAPKAPK5/DKC1/CCT7/NAF1/EXOSC10/TCP1/PIF1/HNRNPU/DCP2/ATR/TERF1/CCT3/TENT4B/PARN/XRN1
GO:0070848	response to growth factor	553	-0.31838	-1.30462	0.0110802	0.0666153	0.0499049	1079	tags=15%, list=7%, signal=14%	NPTN/GDF7/PLCG1/PDE3A/MAPK1/NEDD4/BCAR1/SULF1/CTNNB1/FIBP/FBN2/NOTCH1/GSTP1/CORO1B/SRC/TGFB1/VEGFB/GATA3/TGFBR2/GRB2/FAM89B/SIRT2/ERN1/EEF1A1/TGFBRAP1/TGFBR3/HHEX/EDN1/FGFR1/PGF/DDX5/RELA/ENG/ACVRL1/RAPGEF1/USP9Y/VEPH1/TWSG1/F11R/LTBP3/NDST1/CRIM1/NUMA1/EPHA2/LPXN/SHC1/HSPB1/LRRC32/MMRN2/EHD4/MEIS2/EXT2/SULF2/HTRA1/BMP6/ITGA5/CAV1/ADAMTS7/PXN/SMURF2/SMAD1/PDE2A/GDF15/ANKRD1/EHD1/ELAPOR2/SDCBP/KDR…
GO:0051169	nuclear transport	318	0.322176	1.33439	0.0111942	0.0670691	0.0502449	3559	tags=33%, list=23%, signal=26%	IPO5/NUP58/EIF5A/ECT2/KPNA3/NPM1/PSIP1/NUP188/MALT1/XPOT/NDC1/XPO1/CSE1L/NUP155/SRSF1/KPNB1/NUP205/UBR5/UFM1/HNRNPA1/HMGA1/ABCE1/GTSE1/RAN/RANBP6/PPP3CA/ZIC1/PCID2/AGFG1/SRSF3/NOLC1/PPP1R12A/ANP32B/NUP153/IL1B/SEH1L/TXN/SMAD3/NFKBIA/PTPN11/CTDSPL2/NUP107/EIF4E/NOP9/SRSF7/MED1/AHCYL1/NUP210/SMO/JAK2/HSPA9/NUP93/SMG1/TARDBP/RSRC1/XPO5/RANGAP1/NUP43/NUP160/IPO4/MDFIC/PPP1CC/TRIM28/SRSF2/RAB23/NCBP1/…
GO:0007596	blood coagulation	248	-0.362965	-1.37987	0.0111967	0.0670691	0.0502449	1621	tags=23%, list=11%, signal=21%	RAP2B/DGKA/BLOC1S3/PHF21A/GGCX/HDAC1/MAPK3/GNAQ/PIK3CG/FYN/PRKAR1A/DMTN/NFE2L2/VAV2/CARMIL1/F2R/MAFF/MAFG/MAPK1/ACTG1/FIBP/ANO6/SRC/ADORA2A/PRKCE/GATA3/DOCK8/PRKCH/DGKZ/HPSE/CEACAM1/EDN1/EPHB2/F11R/FERMT3/PRKACB/EHD2/SH2B3/HSPB1/PROCR/NOS3/CAV1/MERTK/PEAR1/ITPR3/TFPI/EHD1/ADAMTS18/LYN/F2RL2/SCUBE1/CD9/MMRN1/PRCP/ARRB1/TFPI2/CD59/THBS1
GO:0033238	regulation of cellular amine metabolic process	60	0.470559	1.51449	0.0112063	0.0670691	0.0502449	4459	tags=53%, list=29%, signal=38%	PSME1/ODC1/AZIN1/PSMD2/NQO1/PSMB5/PSME2/PSMD14/PSMA4/PSME4/HPRT1/PSMB2/PSMD1/SLC7A11/SLC7A7/PSMB9/PSMD11/PSMD3/PRKN/PSMA6/PSMD7/MAOB/PSMA5/PSMD8/PSMC2/PSMA2/PSMC1/PSMC6/PSMB8/PSME3/NR4A2/PSMD5
GO:0048013	ephrin receptor signaling pathway	78	-0.482231	-1.58426	0.0113127	0.0676035	0.0506452	1478	tags=28%, list=10%, signal=26%	EPHA5/FYN/ANKS1A/APH1A/ARPC1B/VAV2/EFNA4/YES1/ACTG1/SRC/CHN1/GIT1/EPHB2/KALRN/AP2A2/EPHA2/EPHA4/ARHGEF28/SDCBP/LYN/EPHB4/MMP2
GO:0071560	cellular response to transforming growth factor beta stimulus	195	-0.380819	-1.4136	0.0114095	0.0680793	0.0510017	895	tags=17%, list=6%, signal=16%	FBN2/SRC/TGFB1/TGFBR2/FAM89B/TGFBRAP1/TGFBR3/EDN1/ENG/ACVRL1/USP9Y/VEPH1/TWSG1/F11R/LTBP3/LPXN/LRRC32/HTRA1/CAV1/PXN/SMURF2/SMAD1/PDE2A/GDF15/ANKRD1/SDCBP/LTBP2/HYAL2/CD109/CDH5/DAB2/DKK3/THBS1
GO:0007520	myoblast fusion	27	-0.628967	-1.71566	0.011446	0.068195	0.0510884	916	tags=41%, list=6%, signal=38%	CD81/TANC1/PLEKHO1/CAPN2/NFATC2/PTGFRN/EHD2/MYOF/GDF15/EHD1/CD9
GO:0007160	cell-matrix adhesion	183	0.368546	1.42504	0.0115472	0.0686946	0.0514626	1221	tags=23%, list=8%, signal=22%	FN1/CD34/CCN2/ITGA1/ITGA3/MMP14/CDK6/ITGA4/VCL/LRP1/ITGB3/ITGAV/GREM1/CD44/VEGFA/FERMT2/DLC1/NF1/JAG1/SFRP1/CDH13/ARHGEF7/PLAU/ITGA11/COL3A1/PTPRJ/SDC4/ADAMTS12/VCAM1/ITGA2/FAM107A/NID2/EMP2/PLEKHA2/POSTN/THY1/ITGBL1/CLASP1/CX3CL1/SMAD3/CORO1C/COL5A3/MKLN1
GO:0021782	glial cell development	84	-0.458887	-1.53129	0.0116063	0.0688454	0.0515756	946	tags=23%, list=6%, signal=21%	ITGB4/GSTP1/ADORA2A/ABCA2/ROR1/SIRT2/CLU/ARHGEF10/BACE2/CNTNAP1/WASF3/B4GALT5/VIM/GRN/LYN/SOX4/ADGRG6/MDK/APP
GO:0071549	cellular response to dexamethasone stimulus	23	0.624565	1.67092	0.0116072	0.0688454	0.0515756	2895	tags=48%, list=19%, signal=39%	ERRFI1/EGFR/NR3C1/EIF4E/GJB2/SERPINF1/ICAM1/DNMT3B/PCK2/CBX3/FBXO32
GO:0042327	positive regulation of phosphorylation	668	-0.302187	-1.25713	0.0117582	0.0696364	0.0521682	1706	tags=19%, list=11%, signal=18%	VAC14/PRXL2C/PRR5L/CREBL2/AMBRA1/TIGAR/TRIM6/RAP2B/ACVR1/FLCN/ADAM17/SLCO3A1/RPTOR/FAS/JTB/EPHA5/MAP3K12/MAPK3/FNIP1/SEMA4D/TGFB3/MINK1/CDK9/TRAF6/EEF1A2/PIK3CG/FYN/PRKAR1A/GDF6/RALB/ARL2BP/FGF16/STRADA/ITGA6/BMPR2/MADD/PKN1/TNFSF18/DIPK2A/VAV2/F2R/TNFRSF14/TNKS1BP1/NPTN/FBXW7/GDF7/CSNK1D/RPS3/MAPK1/GDF11/TNFRSF11A/CDC25B/CD81/ADCY4/MAVS/SRC/TGFB1/TNFRSF10B/VEGFB/SH2D3C/SASH1/TGFBR2/ROR1/CLU/DGKZ…
GO:0051130	positive regulation of cellular component organization	923	-0.294789	-1.25261	0.0118554	0.0701074	0.0525211	1822	tags=18%, list=12%, signal=17%	SRPX2/KMT2E/PIK3R1/BMP2/WASF1/DPYSL3/LRRK2/EFEMP2/RASIP1/ZDHHC6/PSMC5/MYO1C/FEZ1/SYT1/PPP2R5B/LIMS1/SCARF1/ARL2/SPIRE1/C6orf89/JMY/BCAS3/TOX/CD63/ZDHHC2/STK25/SYNJ1/PLXNB1/MAPK3/FNIP1/SEMA4D/SH3GL1/DUSP3/OGT/TGFB3/GSN/ABCA7/CDK9/EVL/FYN/SYNPO/RALB/FCHSD1/VPS28/TSG101/SYT9/PIP4K2A/CTR9/ITGA6/FMN1/BMPR2/ARPC1B/BBC3/UNC13B/NFE2L2/ABCA3/BAX/CARMIL1/FLRT3/FNBP1L/NPTN/ARFIP2/SH3GLB1/SCN1B/RPS3/MAPK1/SE…
GO:0006906	vesicle fusion	90	-0.448214	-1.50762	0.0118809	0.0701538	0.0525558	2901	tags=36%, list=19%, signal=29%	VPS11/CLN3/PRRT2/STX4/VAMP1/TMEM175/SYT11/VPS18/SAMD9/RAB7A/VAMP3/BET1/STX6/RAB13/VTI1B/STX11/SYT1/STX5/CALR/SYT9/EEA1/VPS8/PIP4K2A/VAMP8/TGFBRAP1/SNCA/CHP1/UVRAG/STX7/VPS41/STX3/DYSF
GO:0048738	cardiac muscle tissue development	144	0.377859	1.41149	0.0119664	0.0705535	0.0528553	2174	tags=34%, list=14%, signal=29%	RGS4/WNT5A/TPM1/EFNB2/YAP1/TGFB2/SORBS2/GREM1/CCNB1/PDLIM5/TGFBR1/DSG2/GJA1/VEGFA/RUNX1/GJC1/HEG1/DSP/ALPK3/FOXC1/RBPJ/BMPR1A/SIK1/DLL4/SMAD7/SLC8A1/PDGFRB/NEBL/JARID2/TBX2/TBX3/TENM4/PPARA/FZD7/MED1/PIM1/MYOCD/ALPK2/PARP2/PDGFRA/SMAD4/MYLK2/COL11A1/SGCB/KCNK2/NOG/CXADR/ARID2/OBSL1
GO:0098609	cell-cell adhesion	604	-0.306846	-1.26731	0.0122427	0.0720108	0.0539469	1381	tags=19%, list=9%, signal=18%	MINK1/CERCAM/TRAF6/PIK3CG/FYN/PRKAR1A/NLGN4Y/DPP4/ITGA6/FOXA1/TMEM47/DMTN/SIRPA/DCHS1/TNFSF18/NECTIN3/FLRT3/TNFSF9/TNFRSF14/CARD11/NPTN/NRCAM/YES1/MAGI1/CDH24/ANK3/PTPN22/RPS3/CD46/CD99/SOX13/TRPV4/ACTG1/CLSTN1/CTNNB1/CD81/FIBP/ITPKB/PCDHB14/NCAM2/NOTCH1/TENM3/PLPP3/SRC/TGFB1/CD276/IGFBP2/GATA3/DOCK8/TGFBR2/GRB2/RIC8A/NT5E/HMCN1/CLSTN3/GCNT1/PCDHGB6/CD55/PCDHB13/CEACAM1/ESAM/RELA/FBLIM1/PTPRF/PLX…
GO:0006672	ceramide metabolic process	78	-0.479248	-1.57446	0.0122498	0.0720108	0.0539469	3283	tags=46%, list=21%, signal=36%	PLA2G15/NEU3/SPHK2/ORMDL1/B3GALT4/SPTLC3/ST6GALNAC3/CLN8/NAGA/ITGB8/CERT1/CERK/CERS6/GBA2/ST6GALNAC4/SIRT3/NEU1/CERS4/ACER3/ELOVL1/HEXA/B3GALT2/B4GALT6/HEXB/SPTLC2/PLPP3/CERS1/ABCA2/ST3GAL1/GM2A/SGMS2/ST8SIA6/GBA/SMPD1/B4GALT5/ST3GAL5
GO:1903311	regulation of mRNA metabolic process	297	0.316859	1.2973	0.0123076	0.0721636	0.0540614	4350	tags=44%, list=28%, signal=32%	CCNB1/HNRNPC/NPM1/PSME1/XPO1/SERBP1/DIS3/NCL/PSMD2/HNRNPA1/TRA2B/ZC3HAV1/TENT5A/HNRNPR/SAP18/PCID2/SRSF3/SET/PSMB5/HNRNPK/HNRNPL/PSME2/RBM23/CNOT1/EXOSC8/YWHAZ/SON/ZFP36/RBM24/SRSF7/DHX36/AHCYL1/APEX1/AGO2/PSMD14/METTL3/NUDT21/TARDBP/REST/PSMA4/PDE12/HNRNPD/PSME4/EXOSC9/FTO/TBRG4/IGF2BP3/SYNCRIP/PSMB2/PNPT1/NCBP1/EXOSC2/SRSF10/RC3H1/PSMD1/FASTKD2/RBM15/SRSF6/NUP214/HNRNPM/BAG4/MYEF2/SNRPA/KHDRBS1…
GO:0061615	glycolytic process through fructose-6-phosphate	22	0.625072	1.65096	0.0123304	0.0721636	0.0540614	862	tags=41%, list=6%, signal=39%	PGK1/GAPDH/ALDOA/TPI1/GPI/PKM/HK2/ENO1/PGAM1
GO:0061620	glycolytic process through glucose-6-phosphate	22	0.625072	1.65096	0.0123304	0.0721636	0.0540614	862	tags=41%, list=6%, signal=39%	PGK1/GAPDH/ALDOA/TPI1/GPI/PKM/HK2/ENO1/PGAM1
GO:0071396	cellular response to lipid	404	0.302199	1.27659	0.0124061	0.0724998	0.0543133	2185	tags=27%, list=14%, signal=24%	INHBA/STC1/HMGB1/ERRFI1/EGFR/WNT5A/YAP1/CXCL8/TNC/CCNB1/KLF9/SNAI2/CCNA2/NRIP1/AHR/PMEPA1/RUNX1/SFRP1/MALT1/IRS1/CLDN1/TNFAIP3/CBFB/ATP2B1/CD274/HMGCS1/TRIB1/ITGA2/COL1A1/FAM107A/SCARB1/UBR5/PRPF8/PPARGC1B/KIF18A/UFM1/HMGB2/BRCA1/NR3C1/CXCL5/PER1/HEY1/LEF1/LCOR/TRERF1/TNFRSF1B/SGK1/ABHD2/NCOR1/SOX9/CNOT1/H2AZ1/IL1B/CX3CL1/PTK7/NFKBIA/MRC1/ZFP36/PPARA/EIF4E/XRCC5/GNAI1/UBE3A/FZD7/ZNF366/MED1/PIM1/…
GO:0002763	positive regulation of myeloid leukocyte differentiation	38	0.522437	1.55781	0.0125083	0.0729898	0.0546804	1979	tags=39%, list=13%, signal=34%	KITLG/NOTCH2/RUNX1/RB1/TRIB1/FOS/PPARGC1B/LIF/LEF1/CA2/TMEM64/KLF10/ACIN1/DCSTAMP/HLA-DRB1
GO:0031952	regulation of protein autophosphorylation	44	0.503896	1.55531	0.0127448	0.0742607	0.0556325	1194	tags=30%, list=8%, signal=27%	ERRFI1/RASSF2/ACE/GREM1/PDGFB/VEGFA/PDGFC/VEGFC/CALM1/NBN/ENPP1/RAP2A/CALM2
GO:1905517	macrophage migration	33	-0.583687	-1.6378	0.0128261	0.0746248	0.0559052	1462	tags=27%, list=10%, signal=25%	MST1/MAPK3/TNFSF18/MAPK1/CD81/LGALS3/MDK/MTUS1/THBS1
GO:0031503	protein-containing complex localization	261	0.32528	1.31187	0.013031	0.0755642	0.056609	3617	tags=33%, list=24%, signal=26%	NUP58/ITGB3/EIF5A/NPM1/NUP188/XPOT/NDC1/XPO1/NUP155/DYNC2H1/SRSF1/NUP205/MZT1/ABCE1/GPC6/RAN/BIRC5/PCID2/AGFG1/GPC4/SRSF3/SMAD7/KIF5C/NUP153/SEH1L/NETO1/NUP107/EIF4E/NOP9/HASPIN/SRSF7/NUP210/RPGR/NUP93/SMG1/ATM/DNM1/USP46/TUB/NUP43/NUP160/EXOC3L1/GPHN/DYNC2I1/SRSF2/NCBP1/IFT88/SRSF6/NUP214/CPSF2/NUP54/DLG3/TPR/MIOS/SFPQ/HNRNPU/SSX2IP/GRIP1/HNRNPA2B1/ARHGAP44/KIF17/EZR/NMD3/PRKCZ/SRSF4/CHTOP/RNPS1…
GO:0010463	mesenchymal cell proliferation	28	0.570175	1.59309	0.0130447	0.0755642	0.056609	1857	tags=57%, list=12%, signal=50%	WNT5A/PRRX1/VEGFA/FOXF1/NFIB/BMPR1A/FAT4/MYC/SOX9/MSX1/IRS2/TBX1/SIX1/SMO/OSR1/PDGFA
GO:0090383	phagosome acidification	21	-0.660559	-1.73659	0.0130447	0.0755642	0.056609	3050	tags=48%, list=20%, signal=38%	ATP6V0E2/ATP6V0A4/RAB7A/ATP6V0D1/ATP6V1F/TCIRG1/ATP6V1B2/ATP6V1C1/ATP6V0C/ATP6V0E1
GO:0120254	olefinic compound metabolic process	69	-0.474231	-1.5306	0.0132436	0.076474	0.0572905	2455	tags=35%, list=16%, signal=29%	H6PD/DGKQ/AKR1C3/PTGS2/SCP2/BMP2/ELOVL1/MAPK3/DAGLA/ACOX1/MGLL/ELOVL5/CYP27C1/GSTP1/ALDH1A3/GPX1/CYP2U1/GPX4/FADS1/PTGS1/FADS2/ALDH1A2/BMP6/DKK3
GO:1901989	positive regulation of cell cycle phase transition	85	0.424075	1.48151	0.0132736	0.076474	0.0572905	2750	tags=36%, list=18%, signal=30%	EGFR/CCNB1/RGCC/NPM1/TFDP1/RB1/CDK1/ADAMTS1/DTL/ATAD5/CCND2/DLGAP5/CDC6/PBX1/UBE2C/TMOD3/CDC27/CUL4A/FBXO5/ESPL1/APEX1/FAM83D/CDC16/CDC25C/CDCA5/DDX3X/CDC25A/MTBP/CDC23/EZH2/PHB2
GO:0043066	negative regulation of apoptotic process	650	0.275217	1.21404	0.0132844	0.076474	0.0572905	2819	tags=30%, list=18%, signal=26%	HMGA2/PRKDC/TFRC/EGFR/WNT5A/KITLG/MCL1/HIPK2/HIF1A/RPS6/YAP1/LRP1/NOTCH2/TIMP1/ITGAV/GREM1/TNFRSF10D/CD44/SNAI2/TGFBR1/VEGFA/NPM1/SEMA5A/SOD2/CHD8/SFRP1/MALT1/RB1/CDK1/DUSP1/DAD1/ASNS/TNFAIP3/ENO1/BIRC6/HSPD1/CITED2/IL6ST/STIL/OPA1/DNAJC3/VDAC1/FLT4/CXCL12/KIF14/CCND2/TNFSF10/SOCS3/JAK3/PLAUR/DNMT1/FOXC1/PRKCI/PRDX3/MAD2L1/UFM1/YME1L1/PLK1/MIF/NUAK2/HMGB2/MYC/BNIP3/BRCA1/GLO1/AURKA/ARL6IP1/BIRC5/…
GO:0052126	movement in host environment	143	-0.401529	-1.4465	0.0132958	0.076474	0.0572905	1839	tags=29%, list=12%, signal=25%	DAG1/CHMP2A/TRIM68/TRIM6/MID2/NECTIN1/WWP1/TRIM34/GSN/TSG101/DPP4/TNFRSF14/CD46/NPC1/CTNNB1/CD81/VAMP8/SRC/GRB2/CHMP3/CD55/TRIM8/IFITM2/DDB1/UVRAG/P4HB/F11R/IFITM3/EPHA2/TRIM25/EXOC7/CTNND1/SMPD1/ITGA5/CAV1/TRIM5/TRIM22/ANPEP/PTX3/HYAL2/NRP1
GO:0045667	regulation of osteoblast differentiation	93	0.41243	1.4745	0.0132981	0.076474	0.0572905	1710	tags=33%, list=11%, signal=30%	RASSF2/CDK6/YAP1/GREM1/IGFBP5/SNAI2/FERMT2/CTHRC1/JAG1/SFRP1/VEGFC/IL6ST/ZHX3/BMPR1A/SMOC1/SOX11/HGF/SOX9/ATF4/FBXO5/SMAD3/LRP3/PTCH1/RUNX2/TMEM64/WNT7B/ID3/PPARG/CEBPB/CCN1/REST
GO:0010001	glial cell differentiation	157	-0.394855	-1.42934	0.0133847	0.0768604	0.0575801	1606	tags=25%, list=11%, signal=22%	SLC45A3/EIF2B2/HDAC1/MAPK3/PRPF19/CNP/GSN/B4GALT6/MAPK1/SOX13/ITGB4/BIN1/NOTCH1/GSTP1/TGFB1/ADORA2A/ABCA2/ROR1/TMEM98/SIRT2/CLU/ARHGEF10/BACE2/CNTNAP1/WASF3/RELA/TAL1/EPHA4/GBA/B4GALT5/VIM/GRN/LYN/SOX4/ADGRG6/MDK/RELN/TNFRSF21/APP
GO:0007162	negative regulation of cell adhesion	212	-0.369742	-1.38045	0.0134771	0.0772793	0.0578939	1235	tags=20%, list=8%, signal=18%	DUSP22/DMTN/TNFSF18/TNFRSF14/PTPN22/PLXNA2/TRPV4/PLXNA3/HOXA7/ARHGDIA/NOTCH1/SRC/TGFB1/MAP4K4/CEACAM1/ACVRL1/PLXNB3/TWSG1/PPM1F/TACSTD2/LGALS3/PRNP/PODXL/LPXN/SH2B3/LRRC32/BMP6/PLXNA4/LAPTM5/SWAP70/ADAM15/ADAMTS18/PLXND1/DLG1/JAM3/MDK/TNFSF4/FZD4/TNFRSF21/CD9/SPOCK1/THBS1
GO:1901861	regulation of muscle tissue development	29	0.577887	1.61701	0.0135137	0.077377	0.0579671	1942	tags=38%, list=13%, signal=33%	LOX/MRTFB/CENPF/IGFBP5/IGF2/LEF1/SMAD3/MEGF10/BCL2/PPARGC1A/TWIST1
GO:0043388	positive regulation of DNA binding	45	0.497568	1.53849	0.0137119	0.0783989	0.0587326	2286	tags=42%, list=15%, signal=36%	HMGB1/HIPK2/RB1/ITGA2/CALM1/PLAUR/FOXC1/HMGB2/TXN/PARP1/MYOCD/JAK2/PPARG/ERCC2/MMP9/TWIST1/EP300/TRIM28/HES1
GO:0050687	negative regulation of defense response to virus	21	-0.658128	-1.7302	0.0137817	0.0786847	0.0589467	2712	tags=48%, list=18%, signal=39%	UFD1/NLRX1/RNF125/RIOK3/MICB/TSPAN6/TKFC/NPLOC4/SEC14L1/HTRA1
GO:0040013	negative regulation of locomotion	248	0.332341	1.33411	0.0138082	0.0787225	0.0589751	1929	tags=29%, list=13%, signal=26%	ANGPT2/STC1/HMGB1/WNT5A/TPM1/RHOB/VCL/LRP1/TIMP1/GREM1/SPRED1/IGFBP5/CLDN5/PFN2/GJA1/SEMA7A/RGCC/SEMA5A/STK24/DLC1/NF1/JAG1/SFRP1/DUSP1/STARD13/COL3A1/PTPRJ/CITED2/IGFBP3/TRIB1/CYP1B1/SRGAP1/CXCL12/FBLN1/LRCH1/SEMA6A/SEMA3G/MIF/BMPR1A/ARHGDIB/SINHCAF/DCN/SLIT2/THY1/DLL4/SMAD7/ABHD2/SEMA6D/SEMA3C/CLASP1/CX3CL1/RAP2A/CORO1C/NAV3/PTPRU/OSBPL8/MYOCD/CLASP2/APEX1/GTPBP4/EPPK1/PTPRG/PPARG/SPINT2/DACH1/…
GO:0000729	DNA double-strand break processing	24	0.602098	1.61789	0.0138998	0.0791311	0.0592811	4052	tags=58%, list=27%, signal=43%	BRCA1/BRIP1/NBN/UBE2V2/BLM/ATM/RBBP8/UBE2N/DNA2/MRE11/BARD1/C14orf39/SMARCAD1/SLX4
GO:0046545	development of primary female sexual characteristics	72	0.445188	1.51285	0.0139468	0.079285	0.0593964	1991	tags=40%, list=13%, signal=35%	INHBA/MMP14/KITLG/ARID5B/NRIP1/VEGFA/BRCA2/SFRP1/ADAMTS1/SGPL1/ZFX/FOXC1/SLIT2/EREG/FANCA/NUP107/UBE3A/FST/FOXL2/INHBB/SLIT3/DACH1/PDGFRA/CEBPB/ATM/SMAD4/BCL2/PTPRN/ICAM1
GO:0016049	cell growth	384	0.304636	1.28594	0.013994	0.0793928	0.0594772	2436	tags=26%, list=16%, signal=22%	FN1/INHBA/ALCAM/RGS4/EGFR/MMP14/WNT5A/DCBLD2/ITGA4/VCL/TGFB2/LRP1/H1-5/SORBS2/GREM1/PDLIM5/HSP90AA1/IGFBP5/TGFBR1/GJA1/SEMA7A/VEGFA/MAP2/SEMA5A/PTPRS/SFRP1/RB1/FGF13/HBEGF/PTPRJ/ENO1/IGFBP3/FAM107A/PLXNA1/CXCL12/KIF14/H3-3B/USP9X/SEMA6A/SEMA3G/NEDD4L/AUTS2/AURKA/POSTN/SLIT2/SGK1/SMAD7/SOX9/SEMA6D/SEMA3C/ENPP1/IGFBP7/MSX1/SMAD3/NDN/PPARA/KIF26A/ERBB2/MYOCD/SOCS2/PARP2/SPP1/SMARCA2/RNF6/OSGIN2/PPP3…
GO:0016233	telomere capping	52	0.490986	1.55959	0.0140161	0.0793928	0.0594772	3543	tags=38%, list=23%, signal=30%	PRKDC/H4C4/H4C14/NBN/H4C6/NEK2/AURKB/ATM/NEK7/HNRNPD/H4C2/PKIB/H4C8/MAPKAPK5/MRE11/USP7/H4C13/H4C9/H4C3/TERF1
GO:0006119	oxidative phosphorylation	135	-0.410501	-1.45959	0.0140258	0.0793928	0.0594772	624	tags=8%, list=4%, signal=8%	SNCA/ATP6/ND4L/COX2/ND5/COX3/ND4/CYTB/ND1/COX1/ND2
GO:0010719	negative regulation of epithelial to mesenchymal transition	29	0.575558	1.61049	0.0141044	0.0797242	0.0597255	2125	tags=41%, list=14%, signal=36%	TGFB2/SPRED1/SPRED2/SFRP1/SPRY1/SMAD7/SPRY2/VASN/IL17RD/LDLRAD4/PPP2CA/NOG
GO:0043009	chordate embryonic development	469	0.292247	1.2532	0.0142336	0.0803397	0.0601866	2219	tags=27%, list=15%, signal=24%	PRKDC/MMP14/WNT5A/HIF1A/PRRX1/YAP1/TGFB2/NOTCH2/PDGFB/CCNB1/MYH9/TGFBR1/VEGFA/BRCA2/CTHRC1/CHD8/DLC1/PHLDA2/SFRP1/KIF20B/DAD1/SDC4/HEG1/HSD17B2/JUNB/NRARP/BIRC6/PLK4/STIL/COL1A1/E2F7/OPA1/NCAPG2/GINS1/TET1/SOCS3/FOXC1/FOXF1/CCNB2/MYO1E/EDNRA/RBPJ/PBX1/BMPR1A/CENPU/SH3PXD2A/BRCA1/SHROOM3/LIF/MAP2K1/HEY1/SIX4/IGF2/LEF1/SOX11/XYLT1/PELO/NBN/CUL4A/NOLC1/RPL7L1/SOX9/PCDH12/SEMA3C/CNOT1/MSX1/INTU/PTK7/…
GO:0090398	cellular senescence	62	0.452095	1.46539	0.0142832	0.0804697	0.060284	2397	tags=44%, list=16%, signal=37%	HMGA2/PRKDC/CDK6/NUAK1/CDKN2B/OPA1/HMGA1/BMPR1A/MAP2K1/SMC5/FBXO5/TBX2/TBX3/B2M/RSL1D1/AKT3/CGAS/KAT6A/TWIST1/H2AX/ID2/PAWR/PNPT1/MAPKAPK5/EEF1E1/RBL1/CDKN2A
GO:0003382	epithelial cell morphogenesis	22	0.61738	1.63064	0.0142972	0.0804697	0.060284	1594	tags=36%, list=10%, signal=33%	STC1/NOTCH4/HEG1/PALLD/MET/COL15A1/SPINT2/COL22A1
GO:0045646	regulation of erythrocyte differentiation	42	0.50166	1.52586	0.0144347	0.0811285	0.0607775	1500	tags=29%, list=10%, signal=26%	INHBA/PRKDC/CDK6/ETS1/HIF1A/NCAPG2/HMGB2/ZFP36/MED1/PRMT1/B2M/HSPA9
GO:0071417	cellular response to organonitrogen compound	474	0.291152	1.24932	0.0145267	0.0814804	0.0610412	1937	tags=19%, list=13%, signal=17%	COL4A1/FBN1/COL6A1/STC1/PRKDC/RGS4/COL1A2/ERRFI1/IPO5/ITGA4/ACTB/NUCKS1/LRP1/IGFBP5/GJA1/CCNA2/AHR/RRAGA/GNG2/EGR1/DENND4C/COL5A2/PDGFC/SFRP1/IRS1/PKM/ATP2B1/VCAM1/COL1A1/INSR/OPA1/SOCS3/JAK3/PRMT5/PRKCI/CDC6/P2RY1/ACTR2/BRCA1/PPAT/SLIT2/RHOQ/IGF2/HTR1B/HDAC9/BRIP1/PHIP/SLC8A1/SOX9/ENPP1/ATF4/SIK2/IL1B/SYAP1/IRS2/CA2/PTPN11/LARS1/SOGA1/ZNF106/BLM/OSBPL8/MARS1/PARP1/AHCYL1/SOCS2/SIX1/KLF10/APEX1/P…
GO:0002768	immune response-regulating cell surface receptor signaling pathway	279	-0.352413	-1.35697	0.0145383	0.0814804	0.0610412	1462	tags=19%, list=10%, signal=17%	MAPK3/DUSP3/TRAF6/INPP5D/FYN/MICB/ARPC1B/PSMD13/RAB29/PLPP4/VAV2/BAX/CARD11/YES1/PLCG1/PTPN22/RPS3/MAPK1/BCAR1/ACTG1/CD81/PDE4B/SRC/CD276/PRKCE/GATA3/GRB2/PRKCH/CACNB3/DGKZ/KLHL6/CEACAM1/RELA/NFATC1/RAPGEF1/ELMO1/NFATC2/PRKACB/CYFIP2/LGALS3/PRNP/BCL10/LPXN/GAB2/SHC1/KIT/BMX/PDE4D/LAPTM5/LYN/ICAM2/TNFRSF21
GO:0003012	muscle system process	285	0.322127	1.31531	0.0145636	0.0815069	0.061061	1609	tags=21%, list=11%, signal=20%	CCN2/ITGA1/STC1/RGS4/ERRFI1/ASPH/TMOD2/TPM1/VCL/SORBS2/PDLIM5/IGFBP5/ARHGAP42/DSG2/GJA1/ALDOA/FGF13/GJC1/NUP155/ENO1/ATP2B1/IL6ST/DSP/ITGA2/TPM4/CALM1/CALD1/EDNRA/ATP2A2/P2RY1/NEDD4L/EHD3/MYL9/HSBP1/TMOD3/PPP3CA/TNFRSF1B/TLN1/SMTN/SMAD7/SLC8A1/HOMER1/IL1B/JARID2/TBX2/SMAD3/SNTB1/TBX3/CALM2/PPARA/CACNA1H/RCSD1/PARP1/MYOCD/SSPN/PARP2/HSPB6/MYLK/KCNN2/ACTG2/TIAM1
GO:0030336	negative regulation of cell migration	213	0.353688	1.39725	0.0147185	0.0821659	0.0615547	1633	tags=27%, list=11%, signal=25%	ANGPT2/STC1/HMGB1/TPM1/RHOB/VCL/LRP1/TIMP1/GREM1/SPRED1/IGFBP5/CLDN5/PFN2/GJA1/RGCC/STK24/DLC1/NF1/JAG1/SFRP1/DUSP1/STARD13/COL3A1/PTPRJ/CITED2/IGFBP3/TRIB1/CYP1B1/SRGAP1/CXCL12/LRCH1/MIF/BMPR1A/ARHGDIB/SINHCAF/DCN/SLIT2/THY1/DLL4/SMAD7/ABHD2/SEMA6D/CLASP1/CX3CL1/RAP2A/CORO1C/NAV3/PTPRU/OSBPL8/MYOCD/CLASP2/APEX1/GTPBP4/EPPK1/PTPRG/PPARG/DACH1/EMILIN1
GO:0070670	response to interleukin-4	27	0.57194	1.57349	0.0147228	0.0821659	0.0615547	3218	tags=59%, list=21%, signal=47%	TUBA1B/IL4R/JAK3/FASN/LEF1/MRC1/PARP14/MCM2/RPL3/DCSTAMP/PTPN2/HSPA5/TCF7/XBP1/NFIL3/HSP90AB1
GO:0150105	protein localization to cell-cell junction	20	-0.659759	-1.7244	0.0148433	0.0827223	0.0619715	437	tags=30%, list=3%, signal=29%	ACTG1/F11R/JAK1/CGNL1/CDH5/PECAM1
GO:0032956	regulation of actin cytoskeleton organization	294	-0.349289	-1.35932	0.0148882	0.0828388	0.0620588	1593	tags=24%, list=10%, signal=22%	SPIRE1/FLII/JMY/BCAS3/EPHA5/TGFB3/GSN/EVL/SYNPO/FCHSD1/ASAP3/FMN1/INPP5K/DMTN/ARPC1B/ARHGAP18/CARMIL1/RHOG/ARFIP2/SSH3/ACTG1/CTTN/BIN1/ARHGDIA/ARAP1/CORO1B/TRIOBP/PRKCE/GRB2/PPFIA1/CDC42EP2/FCHSD2/ARHGEF10/WASF3/ESAM/EDN1/PTGER4/HCLS1/KANK3/SPTBN5/PROX1/F11R/CRACD/TAOK2/PPM1F/RND3/ABL2/CYFIP2/TACSTD2/SVIL/SPTAN1/TMSB4X/RHOC/CELSR1/SLC9A1/ARHGEF15/RAC2/S100A10/SHANK3/ARHGAP28/PXN/SSH2/SWAP70/S1PR1…
GO:0045088	regulation of innate immune response	224	0.333086	1.33193	0.014906	0.0828388	0.0620588	3257	tags=34%, list=21%, signal=27%	A2M/PRKDC/HMGB1/WNT5A/HLA-B/SAMHD1/HSP90AA1/PVR/PSME1/ERAP1/MALT1/TNFAIP3/PLCG2/IFNGR1/SOCS3/LGALS9/PSMD2/IRAK3/HMGB2/ABCE1/BIRC3/EREG/CADM1/PSMB5/PSME2/PTPN11/XRCC5/MED1/PARP14/HLA-A/PTPN1/JAK2/PSMD14/CGAS/METTL3/MATR3/PPARG/NLRC3/LAMP1/SERPING1/PSMA4/PTPN2/XRCC6/RELB/PAK2/PSME4/EP300/NLRC5/PSMB2/UBE2K/IRF1/PIK3R6/PSMD1/AP1G1/TOMM70/APPL1/COCH/DUSP10/BIRC2/XIAP/KRAS/DHX9/SFPQ/PSMB9/PSMD11/PSMD3/…
GO:0090151	establishment of protein localization to mitochondrial membrane	49	0.484381	1.51841	0.0149672	0.0830393	0.062209	4062	tags=45%, list=27%, signal=33%	BMF/HSP90AA1/TFDP1/CALM1/OXA1L/YWHAZ/YWHAH/BCL2/YWHAQ/CASP8/BCL2L11/TOMM70/MAPK8/PMAIP1/PDCD5/YWHAB/PPP3R1/AGK/YWHAE/NMT1/TP53BP2/TIMM9
GO:0009150	purine ribonucleotide metabolic process	341	0.310155	1.29658	0.0149839	0.0830393	0.062209	2564	tags=27%, list=17%, signal=23%	LDHA/HIF1A/NUP58/PAICS/PGK1/GAPDH/ALDOA/SLC26A2/SCD/ELOVL6/ACACA/AK3/NUP188/TPI1/NDC1/GPI/NUP155/PKM/HK2/ENO1/ATIC/PDK1/HMGCS1/PANK3/INSR/OPA1/NUP205/ACSL1/SUCLA2/PFAS/ENTPD7/HACD2/ACSL4/RAN/HMGCR/FASN/PPAT/PGAM1/RHOQ/SULT1C4/ACSS1/AK4/NCOR1/ACSL3/PDE7B/ENPP1/NUP153/GART/SEH1L/SUCLG2/NUP107/PPARA/PARP1/NUP210/MCCC2/AMPD3/NUP93/ADK/PRKAA2/AK5/ADCY9/ENO2/SLC4A4/DLAT/ALDOC/ZBTB20/NUP43/NUP160/PRPS2/…
GO:0003338	metanephros morphogenesis	23	0.614798	1.64479	0.0150519	0.0832793	0.0623888	2286	tags=57%, list=15%, signal=48%	GREM1/FRAS1/LIF/SALL1/PDGFRB/SOX9/LHX1/PAX8/SMO/WNT7B/PAX2/BASP1/HES1
GO:0051248	negative regulation of protein metabolic process	822	-0.297282	-1.25318	0.0150692	0.0832793	0.0623888	1445	tags=15%, list=9%, signal=14%	FNIP1/SEMA4D/DUSP3/SPOCK3/OGT/MOV10/CHMP6/NAIP/ABCA7/ZBED3/GNAQ/SERPINB6/FYN/PRKAR1A/TSC2/AGO1/VPS28/TSG101/CPAMD8/LARP1/INPP5K/DUSP22/DMTN/CELF1/SIRPA/RBM4/SAMD4A/PKN1/SPINK5/UBXN1/BAX/SUFU/PTPN22/RPS3/KAT2B/CAPRIN1/TMEM59/CRTAP/CTNNB1/SH3BP5/BIN1/EIF4EBP2/GSTP1/PLPP3/SRC/TGFB1/GPX1/ADORA2A/NNT/G6PD/PRKCE/LXN/WWTR1/DBNDD1/TMEM98/ITPRIP/SIRT2/CLU/PTPRB/TRIM44/PKIG/ADARB1/SNCA/BACE2/HHEX/CEACAM1/E…
GO:0006163	purine nucleotide metabolic process	359	0.304311	1.27259	0.0152614	0.0842242	0.0630966	2564	tags=26%, list=17%, signal=23%	LDHA/HIF1A/NUP58/PAICS/PGK1/GAPDH/SAMHD1/ALDOA/SLC26A2/SCD/ELOVL6/ACACA/AK3/NUP188/TPI1/NDC1/GPI/NUP155/PKM/HK2/ENO1/ATIC/PDK1/HMGCS1/PANK3/INSR/OPA1/NUP205/ACSL1/SUCLA2/PFAS/ENTPD7/HACD2/ACSL4/RAN/HMGCR/FASN/PPAT/PGAM1/RHOQ/SULT1C4/ACSS1/AK4/NCOR1/ACSL3/PDE7B/ENPP1/NUP153/GART/SEH1L/SUCLG2/NUP107/PPARA/PARP1/NUP210/MCCC2/MTHFD1/AMPD3/NUP93/ADK/PRKAA2/AK5/ADCY9/ENO2/SLC4A4/DLAT/NUDT15/ALDOC/ZBTB2…
GO:0071353	cellular response to interleukin-4	26	0.576873	1.58994	0.0153178	0.0844181	0.0632419	3218	tags=62%, list=21%, signal=49%	TUBA1B/IL4R/JAK3/FASN/LEF1/MRC1/PARP14/MCM2/RPL3/DCSTAMP/PTPN2/HSPA5/TCF7/XBP1/NFIL3/HSP90AB1
GO:0001501	skeletal system development	362	0.306561	1.28453	0.0154175	0.0848498	0.0635653	2205	tags=28%, list=14%, signal=24%	CCN2/TGFBI/FBN1/LOX/HMGA2/VCAN/STC1/COL1A2/MMP14/WNT5A/RASSF2/DHRS3/HIF1A/PRRX1/TGFB2/NOTCH2/TIMP1/GREM1/ARID5B/CD44/SNAI2/TGFBR1/GJA1/MBOAT2/RFLNB/COL5A2/PDGFC/RUNX1/LNPK/SFRP1/CDH11/COL3A1/ADAMTS12/CHSY1/COL1A1/SGPL1/FOXC1/PPARGC1B/NFIB/PBX1/SPNS2/BMPR1A/FAT4/TRPS1/CYTL1/SIX4/IGF2/SOX11/XYLT1/LRRC17/SMAD7/SOX9/SIGLEC15/ZBTB16/TLL1/MSX1/HAS2/SMAD3/LHX1/TBX3/PTPN11/GLI2/TBX15/MED1/WNT5B/TNFRSF11B…
GO:0032870	cellular response to hormone stimulus	470	0.292444	1.25453	0.015455	0.0849382	0.0636315	2075	tags=24%, list=14%, signal=22%	FBN1/INHBA/STC1/PRKDC/ERRFI1/EGFR/YAP1/NUCKS1/TNC/KLF9/LEPR/GJA1/CCNA2/GNG2/PMEPA1/ACACA/DENND4C/RUNX1/SFRP1/CTSS/IRS1/DUSP1/ASNS/PKM/CBFB/ATP2B1/HMGCS1/INSR/OPA1/FAM107A/UBR5/FOS/NR5A2/SOCS3/JAK3/ACSL1/PRKCI/PPARGC1B/CDC6/UFM1/FOSB/BRCA1/NR3C1/PER1/PPAT/HEY1/SLIT2/RHOQ/IGF2/HDAC9/LEF1/TRERF1/BRIP1/PHIP/SGK1/ABHD2/NCOR1/UGCG/ENPP1/IGFBP7/CNOT1/SIK2/IL1B/SYAP1/IRS2/CA2/PTPN11/ZFP36/PPARA/PAX8/EIF4…
GO:0048609	multicellular organismal reproductive process	510	0.293287	1.25998	0.0155259	0.0851354	0.0637793	2586	tags=25%, list=17%, signal=21%	ANGPT2/INHBA/STC1/TOP2A/ITGA3/EGFR/ACE/ETS1/RPS6/TGFB2/KNL1/CCNB1/TGFBR1/DSG2/GJA1/NRIP1/BRCA2/EGR1/RACGAP1/IL4R/NDC1/PTTG1/ADAMTS1/TRIP13/TTK/PHC2/JUNB/KATNAL1/FSTL3/ETV5/SGPL1/LGALS9/FANCD2/ZFX/FOXC1/CCNB2/H3-3B/KIF18A/DIAPH2/USP9X/PRDX3/P2RY1/PLK1/HMGB2/STC2/ACSL4/AURKA/LIF/PPAT/SLIT2/EREG/BRIP1/TDRP/CADM1/FANCA/AGFG1/ADAMTS2/ABHD2/SOX9/ZBTB16/KIFC1/SPOCD1/FBXO5/HAS2/PTPN11/RAD23B/MED1/JAM2/H1…
GO:0019674	NAD metabolic process	41	0.5206	1.57181	0.0155338	0.0851354	0.0637793	1818	tags=34%, list=12%, signal=30%	LDHA/PGK1/GAPDH/ALDOA/TPI1/GPI/PKM/HK2/ENO1/PGAM1/NQO1/GPD2/ENO2/ALDOC
GO:0032504	multicellular organism reproduction	517	0.286826	1.23241	0.0156997	0.085926	0.0643715	2586	tags=25%, list=17%, signal=21%	ANGPT2/INHBA/STC1/TOP2A/ITGA3/EGFR/ACE/ETS1/RPS6/TGFB2/KNL1/CCNB1/TGFBR1/DSG2/GJA1/NRIP1/BRCA2/EGR1/RACGAP1/SFRP1/IL4R/NDC1/PTTG1/ADAMTS1/TRIP13/TTK/PHC2/JUNB/KATNAL1/FSTL3/ETV5/SGPL1/LGALS9/FANCD2/ZFX/FOXC1/CCNB2/H3-3B/KIF18A/DIAPH2/USP9X/PRDX3/P2RY1/PLK1/HMGB2/STC2/ACSL4/AURKA/LIF/PPAT/SLIT2/EREG/BRIP1/TDRP/CADM1/FANCA/AGFG1/ADAMTS2/ABHD2/SOX9/ZBTB16/KIFC1/SPOCD1/FBXO5/HAS2/PTPN11/RAD23B/MED1/J…
GO:0072522	purine-containing compound biosynthetic process	171	0.350142	1.34414	0.0157532	0.0861	0.0645019	3482	tags=37%, list=23%, signal=29%	PAICS/ALDOA/SLC26A2/SCD/ELOVL6/ACACA/AK3/SHMT2/PKM/ENO1/AMD1/ATIC/PDK1/PANK3/MTAP/ACSL1/PFAS/HACD2/ACSL4/FASN/PPAT/ACSS1/AK4/ACSL3/GART/PPARA/PARP1/MTHFD1/AMPD3/ADK/AK5/ADCY9/DLAT/PRPS2/PPARGC1A/NPR1/ATP5F1A/ACLY/HPRT1/PAPSS2/ATP5F1B/ADCY3/PRPS1/IMPDH2/DLD/ELOVL2/DCK/GMPS/PANK1/NME1/ACACB/PID1/PDP2/H19/SLC25A13/ACOT7/ATP5F1C/SHMT1/PRPSAP2/HACD1/PDK4/ATP5MC1/PDK3/ADCY1
GO:0033866	nucleoside bisphosphate biosynthetic process	62	0.446808	1.44826	0.0159156	0.0866297	0.0648987	3765	tags=42%, list=25%, signal=32%	SLC26A2/SCD/ELOVL6/ACACA/PDK1/PANK3/ACSL1/HACD2/ACSL4/FASN/ACSS1/ACSL3/DLAT/ACLY/PAPSS2/DLD/ELOVL2/PANK1/ACACB/PDP2/ACOT7/HACD1/PDK4/PDK3/ACAT1/TECR
GO:0034030	ribonucleoside bisphosphate biosynthetic process	62	0.446808	1.44826	0.0159156	0.0866297	0.0648987	3765	tags=42%, list=25%, signal=32%	SLC26A2/SCD/ELOVL6/ACACA/PDK1/PANK3/ACSL1/HACD2/ACSL4/FASN/ACSS1/ACSL3/DLAT/ACLY/PAPSS2/DLD/ELOVL2/PANK1/ACACB/PDP2/ACOT7/HACD1/PDK4/PDK3/ACAT1/TECR
GO:0034033	purine nucleoside bisphosphate biosynthetic process	62	0.446808	1.44826	0.0159156	0.0866297	0.0648987	3765	tags=42%, list=25%, signal=32%	SLC26A2/SCD/ELOVL6/ACACA/PDK1/PANK3/ACSL1/HACD2/ACSL4/FASN/ACSS1/ACSL3/DLAT/ACLY/PAPSS2/DLD/ELOVL2/PANK1/ACACB/PDP2/ACOT7/HACD1/PDK4/PDK3/ACAT1/TECR
GO:0051336	regulation of hydrolase activity	984	-0.283571	-1.20754	0.0159539	0.0866327	0.064901	2134	tags=20%, list=14%, signal=19%	ABR/AHSA2P/GAS6/TBCD/ARHGEF11/HIP1R/SNX18/RGPD8/ARFGEF1/PPP1R11/PERP/CD2BP2/TBC1D3D/GPS2/RGS12/TBC1D14/TBC1D3/HSPA2/FURIN/TBC1D22B/DNAJA1/APH1B/RAG1/GPS1/TMBIM6/SGSM2/ARHGAP17/BMP2/RABGAP1/MAPK7/LRRK2/TBC1D24/AMOT/RASIP1/DNAJB2/NET1/BCL2L13/MAPK12/PPP2R5B/GRAMD4/LIMS1/SIPA1/USP6NL/NAPA/EVI5L/RGS11/ARL2/FLCN/ARFGAP2/C6orf89/USP47/BCAS3/TBC1D30/FAS/LMF1/SH3BP4/PPP1R14B/ZFYVE1/EPHA5/HDAC1/SBF2/PLXNB…
GO:0021700	developmental maturation	181	-0.388403	-1.42995	0.0159598	0.0866327	0.064901	1873	tags=27%, list=12%, signal=24%	TRPC4AP/DAG1/BMP2/LRRK2/TUSC2/SCARF1/BLOC1S3/CD63/ZDHHC2/PLXNB1/SEMA4D/NPR2/CLCN3/ANKS1A/B4GALT6/FOXA1/UNC13B/DCHS1/SPINK5/ZBTB7A/LYL1/L3MBTL3/NRCAM/PDE3A/MTCH1/GDF11/CLSTN1/CDC25B/FAM210B/BNC1/G6PD/ATP6AP2/GATA3/SIRT2/ALDH1A2/HOXA5/ACVRL1/CDKN1A/TAL1/KLF2/ARHGEF15/GBA/B4GALT5/S1PR1/RELN/NTN4/APP/CDH5/MMP2
GO:0031047	gene silencing by RNA	200	0.356775	1.40019	0.0160866	0.0872015	0.0653271	3559	tags=38%, list=23%, signal=30%	NOTCH4/EGFR/NUP58/H3C8/H3C2/H3C14/H3C15/NUP188/NDC1/H4C4/H4C14/NUP155/H3C12/NUP205/H3-3B/H3C4/RAN/H3C7/MAP2K1/PPP3CA/H3C10/H3C1/H3C3/NCOR1/H4C6/CNOT1/NUP153/SEH1L/POLR2A/SMAD3/H3C13/NUP107/ZFP36/NUP210/MYOCD/H3C11/AGO2/ZC3H7B/METTL3/AGO3/NUP93/PPARG/XPO5/DICER1/NUP43/NUP160/H4C2/MYCN/H4C8/CNOT9/NCBP1/NUP214/NUP54/IL6/DHX9/TPR/TSNAX/AJUBA/HNRNPA2B1/CNOT6L/H4C13/POLR2C/H4C9/FMR1/H19/TUT4/NUP88/PRKR…
GO:0008585	female gonad development	69	0.444615	1.48926	0.0161497	0.0874083	0.065482	1991	tags=41%, list=13%, signal=35%	INHBA/MMP14/KITLG/ARID5B/NRIP1/VEGFA/BRCA2/SFRP1/ADAMTS1/SGPL1/ZFX/FOXC1/SLIT2/EREG/FANCA/NUP107/UBE3A/FST/FOXL2/INHBB/SLIT3/PDGFRA/CEBPB/ATM/SMAD4/BCL2/PTPRN/ICAM1
GO:0022407	regulation of cell-cell adhesion	297	-0.339581	-1.32514	0.0161835	0.0874083	0.065482	1424	tags=21%, list=9%, signal=19%	DUSP3/MINK1/TRAF6/FYN/PRKAR1A/DPP4/FOXA1/DMTN/SIRPA/TNFSF18/TNFSF9/TNFRSF14/CARD11/YES1/MAGI1/ANK3/PTPN22/RPS3/CD46/SOX13/TRPV4/CD81/ITPKB/NOTCH1/TENM3/PLPP3/SRC/TGFB1/CD276/IGFBP2/GATA3/DOCK8/TGFBR2/GRB2/CD55/CEACAM1/RELA/HLA-E/TWSG1/F11R/FERMT3/PPM1F/LGALS3/PRNP/PODXL/BCL10/SH2B3/LRRC32/JAK1/BMP6/CAV1/LAPTM5/SWAP70/ADAMTS18/LYN/SOX4/DLG1/MDK/TNFSF4/NFAT5/TNFRSF21/CD9
GO:0007599	hemostasis	251	-0.362839	-1.38125	0.0161908	0.0874083	0.065482	1621	tags=24%, list=11%, signal=21%	RAP2B/DGKA/BLOC1S3/PHF21A/GGCX/HDAC1/MAPK3/GNAQ/PIK3CG/FYN/PRKAR1A/DMTN/NFE2L2/VAV2/CARMIL1/F2R/MAFF/MAFG/MAPK1/ACTG1/FIBP/ANO6/SRC/ADORA2A/PRKCE/GATA3/DOCK8/PRKCH/DGKZ/HPSE/CEACAM1/EDN1/EPHB2/FLI1/F11R/FERMT3/PRKACB/EHD2/SH2B3/HSPB1/PROCR/NOS3/CAV1/MERTK/PEAR1/ITPR3/TFPI/EHD1/ADAMTS18/LYN/F2RL2/SCUBE1/CD9/MMRN1/PRCP/ARRB1/TFPI2/CD59/THBS1
GO:0048010	vascular endothelial growth factor receptor signaling pathway	77	-0.452116	-1.48697	0.016221	0.0874521	0.0655148	1128	tags=25%, list=7%, signal=23%	VAV2/NEDD4/BCAR1/SULF1/SRC/VEGFB/HHEX/PGF/ELMO1/CYFIP2/HSPB1/MMRN2/ITGA5/CLEC14A/PXN/KDR/NRP2/FZD4/NRP1
GO:0010522	regulation of calcium ion transport into cytosol	62	-0.479	-1.50972	0.0163035	0.0877776	0.0657587	1333	tags=24%, list=9%, signal=22%	FYN/JPH1/CAMK2D/BAX/F2R/PLCG1/PRKCE/CLIC2/SNCA/PRNP/SELENON/CAV1/PDE4D/LYN/FKBP1A
GO:0022603	regulation of anatomical structure morphogenesis	766	-0.296096	-1.24241	0.0163464	0.0878192	0.0657899	1253	tags=16%, list=8%, signal=16%	BMPR2/DMTN/PSMD13/ARHGAP18/NFE2L2/PKN1/SPINK5/HEXB/CARMIL1/RHOG/HOXA11/PLCG1/TERT/CFL1/NEDD4/EPB41/PLXNA2/CAPRIN1/SLC12A2/SULF1/CTNNB1/TBX18/PLXNA3/SHTN1/ARHGDIA/ARAP1/HTATIP2/NOTCH1/CORO1B/TRIOBP/SRC/TGFB1/VEGFB/SP100/SASH1/GATA3/TGFBR2/ROR1/RNH1/FAM171A1/CHN1/CDC42EP2/HHEX/CEACAM1/WASF3/EDN1/PGF/ADAMTS9/EPHB2/CPNE5/ENG/KALRN/PLEKHO1/HOXA5/FBLIM1/KIF13B/PLXNB3/AP2A2/P4HB/PPP1R16B/TIE1/F11R/SH3D1…
GO:0071222	cellular response to lipopolysaccharide	130	-0.402245	-1.4224	0.0163554	0.0878192	0.0657899	1462	tags=23%, list=10%, signal=21%	MAPK3/TRAF6/CTR9/SIRPA/PTPN22/LY96/MAPK1/LDOC1/PDE4B/GSTP1/SRC/TGFB1/PRKCE/SASH1/CD68/CD55/GIT1/RELA/CAPN2/CARD16/CARD8/BCL10/BMP6/VIM/TFPI/TRIM5/ANKRD1/LYN/TNFSF4/PLSCR4
GO:0070849	response to epidermal growth factor	43	0.501011	1.53129	0.0163933	0.0879036	0.065853	2670	tags=47%, list=17%, signal=38%	ERRFI1/EGFR/SNAI2/COL1A1/FOXC1/SOX9/SYAP1/PTPN11/ZFP36/CAD/MED1/MARS1/ERBB2/PAX2/GAREM1/MCM7/KNSTRN/BAG4/PDE8A/TPR
GO:0034308	primary alcohol metabolic process	59	-0.486638	-1.51288	0.0165472	0.0884942	0.0662955	974	tags=15%, list=6%, signal=14%	CYP27C1/GDE1/ALDH1A3/PNPLA2/ALDH1A2/BMP6/ALDH1A1/SULT1B1/DKK3
GO:0048878	chemical homeostasis	779	-0.288779	-1.21282	0.0165629	0.0884942	0.0662955	1485	tags=15%, list=10%, signal=15%	ACKR4/ELOVL1/EPHA5/WDTC1/MAPK3/SLC4A11/CCRL2/MICU1/ATP6V1F/TCIRG1/CLCN3/SLC4A8/PIK3CG/FYN/PRKAR1A/JPH1/LAMTOR1/NR1D2/INPP5K/FOXA1/ATP6AP1/CAMK2D/UNC13B/ATP6V1B2/ACOX1/SLC8B1/ATP6V1C1/RCN3/ABCA3/HEXB/BAX/CCDC47/F2R/MCOLN1/NPTN/FBXW7/STAU1/MCUB/PLCG1/MAFG/COMMD9/SCN1B/ANK3/MAPK1/ATP6V0C/OAS1/SLC12A2/TRPV4/NPC1/SCN3B/FHL1/ADCY4/NCOA4/GSTP1/SRC/ADORA2A/NNT/SLC4A2/FOXK2/ATP6AP2/RAB11FIP5/ABCA2/PRKCE/C…
GO:1990000	amyloid fibril formation	22	-0.625882	-1.6552	0.0165743	0.0884942	0.0662955	1369	tags=23%, list=9%, signal=21%	GSN/CLU/MDM2/FKBP1A/APP
GO:0051271	negative regulation of cellular component movement	230	0.329055	1.32019	0.0166332	0.0884942	0.0662955	1633	tags=26%, list=11%, signal=24%	ANGPT2/STC1/HMGB1/TPM1/RHOB/VCL/LRP1/TIMP1/GREM1/SPRED1/IGFBP5/CLDN5/PFN2/GJA1/RGCC/STK24/DLC1/NF1/JAG1/SFRP1/DUSP1/STARD13/COL3A1/PTPRJ/CITED2/IGFBP3/TRIB1/CYP1B1/SRGAP1/CXCL12/FBLN1/LRCH1/MIF/BMPR1A/ARHGDIB/SINHCAF/DCN/SLIT2/THY1/DLL4/SMAD7/ABHD2/SEMA6D/CLASP1/CX3CL1/RAP2A/CORO1C/NAV3/PTPRU/OSBPL8/MYOCD/CLASP2/APEX1/GTPBP4/EPPK1/PTPRG/PPARG/SPINT2/DACH1/EMILIN1
GO:0048538	thymus development	35	0.538627	1.56788	0.0166742	0.0884942	0.0662955	2523	tags=43%, list=17%, signal=36%	PRKDC/TGFBR1/CCNB2/PBX1/MAP2K1/SIX4/JARID2/TBX1/SIX1/LMO4/ATM/BCL2/HES1/BCL2L11/SHH
GO:0046323	glucose import	52	0.483895	1.53706	0.0167116	0.0884942	0.0662955	1319	tags=27%, list=9%, signal=25%	SORT1/SLC2A1/IRS1/HK2/INSR/PRKCI/OCLN/RHOQ/OPN3/ENPP1/IRS2/PTPN11/SLC2A3/OSBPL8
GO:0046513	ceramide biosynthetic process	52	-0.500654	-1.50706	0.0167325	0.0884942	0.0662955	3144	tags=42%, list=21%, signal=34%	SPHK2/ORMDL1/B3GALT4/SPTLC3/ST6GALNAC3/CLN8/CERS6/ST6GALNAC4/SIRT3/CERS4/ELOVL1/B3GALT2/B4GALT6/SPTLC2/CERS1/ST3GAL1/SGMS2/ST8SIA6/GBA/SMPD1/B4GALT5/ST3GAL5
GO:2000242	negative regulation of reproductive process	32	0.544918	1.55031	0.0167405	0.0884942	0.0662955	1123	tags=28%, list=7%, signal=26%	WNT5A/TIMP1/GJA1/DUSP1/TRIP13/TTK/ARHGDIB/LIF/FBXO5
GO:0035051	cardiocyte differentiation	99	0.412886	1.48289	0.016761	0.0884942	0.0662955	2174	tags=35%, list=14%, signal=31%	RGS4/EGFR/EFNB2/TGFB2/SORBS2/GREM1/CCNB1/PDLIM5/VEGFA/JAG1/SPRY1/VCAM1/ALPK3/RBPJ/SIK1/SLC8A1/PDGFRB/SEMA3C/NEBL/TBX2/TBX3/TENM4/PPARA/FZD7/DHX36/MYOCD/ALPK2/PARP2/PDGFRA/REST/SMAD4/TWIST1/SGCB/CXADR/OBSL1
GO:0007169	transmembrane receptor protein tyrosine kinase signaling pathway	563	-0.307534	-1.2621	0.016788	0.0884942	0.0662955	1424	tags=18%, list=9%, signal=17%	DUSP3/OGT/CHMP6/ATP6V1F/TCIRG1/FYN/TSC2/ANKS1A/TSG101/FGF16/PIP4K2A/INPP5K/APH1A/ATP6AP1/ARPC1B/ATP6V1B2/ATP6V1C1/VAV2/FLRT3/EFNA4/NPTN/FBXW7/YES1/PLCG1/MAPK1/ATP6V0C/NEDD4/BCAR1/STYK1/SULF1/ACTG1/FIBP/ARAP1/EIF4EBP2/RHBDF1/SRC/TGFB1/VEGFB/IGFBP2/GATA3/GRB2/SIRT2/CHN1/NRG3/SNCA/HHEX/CEACAM1/GIT1/FGFR1/PGF/EPHB2/RELA/KALRN/RAPGEF1/GNAI2/AP2A2/ATP6V0E1/TIE1/ELMO1/DDR2/CYFIP2/NDST1/CRIM1/EPHA2/EPHA4…
GO:0007129	homologous chromosome pairing at meiosis	30	0.563903	1.58769	0.0168049	0.0884942	0.0662955	3705	tags=47%, list=24%, signal=35%	NDC1/TRIP13/RAD21/FANCD2/BRIP1/CCNB1IP1/REC8/CCNE2/IHO1/MRE11/C14orf39/MEIOB/MLH1/SYCP2
GO:0007019	microtubule depolymerization	38	0.506194	1.50937	0.0168117	0.0884942	0.0662955	2711	tags=42%, list=18%, signal=35%	TPX2/FGF13/KIF18A/KIF2C/KIF18B/CLASP1/STMN1/NAV3/STMN3/CLASP2/MID1IP1/MAP1A/STMN2/KIF24/TAOK1/CCSAP
GO:0001764	neuron migration	108	-0.418223	-1.44123	0.0168407	0.0884942	0.0662955	1333	tags=16%, list=9%, signal=14%	FYN/ADGRG1/MARK1/BAX/NRCAM/SHTN1/GATA3/NRG3/FGFR1/CELSR1/NR2F2/MDK/RELN/NRP2/NRP1/FLRT2/SPOCK1
GO:0001936	regulation of endothelial cell proliferation	108	-0.418762	-1.44308	0.0168407	0.0884942	0.0662955	604	tags=19%, list=4%, signal=19%	ALDH1A2/FGFR1/PGF/ACVRL1/PROX1/PLXNB3/PPP1R16B/TIE1/PTPRM/BMP6/NR2F2/HMOX1/EGFL7/CAV1/TEK/KDR/MDK/APLN/NRP2/NRP1/THBS1
GO:0019083	viral transcription	175	0.359272	1.37767	0.0168481	0.0884942	0.0662955	4085	tags=39%, list=27%, signal=29%	HMGA2/NUP58/RPS6/NUCKS1/NUP188/NDC1/NUP155/NUP205/RPS17/RPS2/RPL21/RPL10A/RPL17/LEF1/RPS8/RPL5/NUP153/SEH1L/POLR2A/RPS15A/RPL27/NUP107/ZFP36/RPS4X/RPL4/NUP210/NUP93/RPL3/TARDBP/RPS3A/REST/RPS16/NUP43/NUP160/MDFIC/RPL12/EP300/TRIM14/RPL7/NUP214/RPL41/NUP54/RPL32/DHX9/TPR/GTF2F2/RPL35/SP1/POLR2C/NUP88/LARP7/RPL24/NUP35/NUP37/NUP133/RPL8/RPL14/RPL7A/RRP1B/TRIM13/RPL23/NELFCD/ZNF639/RPS18/RPS9/RPL29/…
GO:0000902	cell morphogenesis	794	-0.287306	-1.20651	0.0168771	0.0884942	0.0662955	1484	tags=18%, list=10%, signal=17%	STK25/EPHA5/PLXNB1/MAPK3/SEMA4D/PALMD/MOV10/CNP/DPYSL4/ACTN1/MINK1/POU4F1/EVL/FYN/APBB1/B4GALT6/BMPR2/DMTN/ARHGAP18/DCHS1/HEXB/CARMIL1/FLRT3/EFNA4/RHOG/NPTN/GDF7/NRCAM/PLCG1/CDH24/SCN1B/ANK3/MAPK1/CFL1/NEDD4/DPYSL2/EPB41/PLXNA2/CAPRIN1/CTNNB1/SOX17/PLXNA3/CTTN/SHTN1/ARHGDIA/ARAP1/NOTCH1/CORO1B/TRIOBP/SRC/NBEAL2/ADORA2A/GATA3/GRB2/CLU/FAM171A1/CHN1/CDC42EP2/ADARB1/CNTNAP1/MAP4K4/WASF3/ZSWIM6/EPHB2…
GO:0009260	ribonucleotide biosynthetic process	162	0.355251	1.3515	0.0169589	0.0884942	0.0662955	2075	tags=25%, list=14%, signal=22%	PAICS/ALDOA/SLC26A2/SCD/ELOVL6/ACACA/AK3/PKM/ENO1/ATIC/PDK1/PANK3/ACSL1/PFAS/HACD2/ACSL4/FASN/PPAT/ACSS1/AK4/ACSL3/GART/PPARA/CTPS1/CAD/PARP1/AMPD3/ADK/CMPK1/AK5/ADCY9/DLAT/PRPS2/PPARGC1A/NPR1/ATP5F1A/ACLY/HPRT1/PAPSS2/ATP5F1B/ADCY3
GO:0031348	negative regulation of defense response	140	-0.391068	-1.40037	0.0169723	0.0884942	0.0662955	1336	tags=20%, list=9%, signal=18%	RIOK3/MICB/TSPAN6/NR1D2/METRNL/MICA/SIRPA/SPINK5/TKFC/GSTP1/GPX1/GATA3/NT5E/SIRT2/CEACAM1/GIT1/NPLOC4/PTGER4/HLA-E/SEC14L1/GBA/HTRA1/GRN/IFI16/TEK/MDK/CALCRL/CDH5
GO:0009069	serine family amino acid metabolic process	35	0.534026	1.55449	0.0169801	0.0884942	0.0662955	3751	tags=51%, list=25%, signal=39%	PSAT1/SHMT2/SERINC5/GART/DHFR/GCSH/PHGDH/MTHFD1/CBS/GCLM/SLC7A11/GCAT/SEPHS1/CDO1/SHMT1/SARS1/GLDC/CTH
GO:0046596	regulation of viral entry into host cell	32	-0.579135	-1.62073	0.0170009	0.0884942	0.0662955	1735	tags=41%, list=11%, signal=36%	TRIM68/TRIM6/MID2/TRIM34/GSN/TRIM8/IFITM2/P4HB/IFITM3/TRIM25/TRIM5/TRIM22/PTX3
GO:0018345	protein palmitoylation	28	-0.605641	-1.65241	0.0170078	0.0884942	0.0662955	2660	tags=39%, list=17%, signal=33%	ZDHHC9/ZDHHC23/ZDHHC16/CLIP3/ZDHHC6/ZDHHC2/ZDHHC8/ZDHHC24/ZDHHC14/ZDHHC5/ZDHHC13
GO:0046888	negative regulation of hormone secretion	34	0.549658	1.59348	0.0170078	0.0884942	0.0662955	1710	tags=35%, list=11%, signal=31%	INHBA/GJA1/SFRP1/IRS1/KLF7/LIF/PPP3CA/RAB11FIP1/IL1B/PTPN11/INHBB/REST
GO:0006885	regulation of pH	77	-0.449578	-1.47863	0.0170253	0.0884942	0.0662955	3052	tags=39%, list=20%, signal=31%	CLN3/ATP6V0E2/EDNRB/PDK2/ATP6V0A4/TMEM175/SLC9A8/TM9SF4/RAB7A/SLC9A6/ATP6V0D1/LRRK2/MAPK3/ATP6V1F/TCIRG1/CLCN3/SLC4A8/ATP6AP1/ATP6V1B2/ATP6V1C1/MAFG/MAPK1/ATP6V0C/SLC4A2/ATP6AP2/EDN1/CHP1/ATP6V0E1/SLC9A1/GRN
GO:0043536	positive regulation of blood vessel endothelial cell migration	50	-0.5129	-1.55094	0.0170387	0.0884942	0.0662955	1185	tags=28%, list=8%, signal=26%	NFE2L2/PLCG1/TGFB1/FGFR1/TMSB4X/PIK3C2A/HSPB1/NOS3/MAP3K3/HMOX1/KDR/PLK2/RHOJ/THBS1
GO:0019693	ribose phosphate metabolic process	364	0.303795	1.27182	0.0171243	0.0888223	0.0665413	2564	tags=26%, list=17%, signal=22%	LDHA/HIF1A/NUP58/PAICS/PGK1/GAPDH/ALDOA/SLC26A2/SCD/ELOVL6/ACACA/AK3/NUP188/TPI1/NDC1/GPI/NUP155/PKM/HK2/ENO1/ATIC/PDK1/HMGCS1/PANK3/INSR/OPA1/NUP205/ACSL1/SUCLA2/PFAS/ENTPD7/HACD2/ACSL4/RAN/HMGCR/FASN/PPAT/PGAM1/RHOQ/SULT1C4/ACSS1/AK4/NCOR1/ACSL3/PDE7B/ENPP1/NUP153/GART/SEH1L/SUCLG2/NUP107/PPARA/CTPS1/CAD/PARP1/NUP210/MCCC2/AMPD3/NUP93/ADK/PRKAA2/CMPK1/AK5/ADCY9/ENO2/SLC4A4/DLAT/ALDOC/ZBTB20/NUP…
GO:0014897	striated muscle hypertrophy	62	0.445067	1.44261	0.0172247	0.0890704	0.0667272	1796	tags=26%, list=12%, signal=23%	RGS4/ERRFI1/SORBS2/PDLIM5/IGFBP5/IL6ST/ATP2A2/PPP3CA/TNFRSF1B/JARID2/SMAD3/PPARA/PARP1/PARP2/TIAM1/SMAD4
GO:1901796	regulation of signal transduction by p53 class mediator	168	0.357675	1.36791	0.0172271	0.0890704	0.0667272	3076	tags=34%, list=20%, signal=27%	TPX2/HIPK2/SPRED1/CD44/SUPT16H/SNAI2/SPRED2/NUAK1/DYRK2/PRMT5/SMYD2/MIF/BRCA1/AURKA/BRIP1/RFC3/NBN/HNRNPK/RPL5/TTC5/MDM4/CHD4/MSX1/TOPBP1/EXO1/BLM/RPF2/PRKAA2/CHEK1/AURKB/ATM/KAT6A/RBBP8/BCL2/HIC1/BDKRB2/TWIST1/EP300/DNA2/TAF2/MAPKAPK5/EEF1E1/RMI1/CDK2/TAF4B/BOP1/MRE11/PMAIP1/BARD1/NOC2L/PRKAB1/WRN/TAF7/CD74/RBBP7/MARCHF7/NOP2
GO:0010712	regulation of collagen metabolic process	31	0.540356	1.53003	0.0172394	0.0890704	0.0667272	1781	tags=39%, list=12%, signal=34%	CCN2/ERRFI1/RGCC/RUNX1/ITGA2/VSIR/FAP/PDGFRB/CREB3L1/PPARG/EMILIN1/SERPINB7
GO:0051781	positive regulation of cell division	60	0.457403	1.47214	0.0172625	0.0890738	0.0667298	2120	tags=38%, list=14%, signal=33%	TGFB2/PDGFB/FGF5/ECT2/VEGFA/CIT/RACGAP1/PDGFC/KIF23/KIF20B/VEGFC/PKP4/KIF14/CDC6/IGF2/EREG/IL1B/AURKB/CENPV/FGF1/PDGFA/GAREM1/MAP10
GO:0046364	monosaccharide biosynthetic process	74	0.436597	1.49319	0.0173624	0.0894727	0.0670286	3363	tags=43%, list=22%, signal=34%	PGK1/GAPDH/LEPR/ALDOA/TPI1/GPI/ENO1/CHST15/SIK1/PGAM1/ATF4/ATF3/PPARA/SOGA1/NLN/SDHAF3/ENO2/ALDOC/PTPN2/PPARGC1A/EP300/PGM1/PER2/GOT1/PCK2/ERFE/USP7/SLC35B4/PPP4R3B/SLC25A13/MDH2/WDR5
GO:0043112	receptor metabolic process	137	-0.402486	-1.43676	0.0174459	0.0897863	0.0672635	2081	tags=26%, list=14%, signal=23%	GRK2/VAMP3/FLOT1/FURIN/LDLRAP1/PHETA1/NUMB/CLTA/ARFGEF2/CD63/RAMP2/CACNG8/LAMTOR1/RAB29/SH3GLB1/NEDD4/CD81/ANKRD13B/TBC1D16/ARAP1/TGFB1/ABCA2/GRB2/SNCA/CEACAM1/UVRAG/AP2A2/CAPN1/CAV1/LAPTM5/SDCBP/ECE1/APLN/CALCRL/CD9/ARRB1
GO:0030038	contractile actin filament bundle assembly	89	-0.440352	-1.48265	0.0177167	0.0908776	0.068081	1385	tags=28%, list=9%, signal=26%	TGFB3/EVL/ASAP3/INPP5K/CARMIL1/ACTG1/ARAP1/SRC/PPFIA1/FAM171A1/ARHGEF10/PTGER4/F11R/PPM1F/TACSTD2/RHOC/SLC9A1/ARHGEF15/S100A10/ARHGAP28/PXN/S1PR1/CGNL1/NRP1/ARRB1
GO:0043149	stress fiber assembly	89	-0.440352	-1.48265	0.0177167	0.0908776	0.068081	1385	tags=28%, list=9%, signal=26%	TGFB3/EVL/ASAP3/INPP5K/CARMIL1/ACTG1/ARAP1/SRC/PPFIA1/FAM171A1/ARHGEF10/PTGER4/F11R/PPM1F/TACSTD2/RHOC/SLC9A1/ARHGEF15/S100A10/ARHGAP28/PXN/S1PR1/CGNL1/NRP1/ARRB1
GO:0071219	cellular response to molecule of bacterial origin	136	-0.403201	-1.43558	0.0177266	0.0908776	0.068081	1462	tags=23%, list=10%, signal=21%	MAPK3/TRAF6/CTR9/SIRPA/PTPN22/LY96/MAPK1/LDOC1/PDE4B/GSTP1/SRC/TGFB1/PRKCE/SASH1/SIRT2/CD68/CD55/GIT1/RELA/CAPN2/CARD16/CARD8/BCL10/BMP6/VIM/TFPI/TRIM5/ANKRD1/LYN/TNFSF4/PLSCR4
GO:0051972	regulation of telomerase activity	45	0.490061	1.51528	0.0177955	0.0911131	0.0682575	2800	tags=44%, list=18%, signal=36%	PARP4/GREM1/HSP90AA1/CCT4/MYC/CCT2/PTGES3/XRCC5/NEK2/PPARG/AURKB/NEK7/HNRNPD/PKIB/MAPKAPK5/DKC1/NAF1/TCP1/PIF1/HNRNPA2B1
GO:0002244	hematopoietic progenitor cell differentiation	140	0.373372	1.39704	0.0178317	0.0911145	0.0682585	2337	tags=29%, list=15%, signal=24%	INHBA/FLT1/PRKDC/TOP2A/KITLG/ACE/YAP1/PSME1/RUNX1/SFRP1/CBFB/FSTL3/MLLT3/FLT4/N4BP2L2/ESCO2/FOXC1/PSMD2/PRRC2C/PSMB5/PSME2/XRCC5/DHX36/FST/LIG4/PSMD14/METTL3/HSPA9/ERCC2/NUDT21/PDGFRA/PSMA4/BCL2/UFL1/PSME4/PSMB2/EIF2AK2/DHTKD1/HES1/PSMD1
GO:1903707	negative regulation of hemopoiesis	71	0.445331	1.49908	0.0178417	0.0911145	0.0682585	1500	tags=30%, list=10%, signal=27%	FBN1/INHBA/HMGB1/CDK6/UBASH3B/RUNX1/SFRP1/IL4R/CBFB/NRARP/TRIB1/FSTL3/JAK3/MYC/LRRC17/SMAD7/CUL4A/ZBTB46/ERBB2/SOCS5/HSPA9
GO:0051216	cartilage development	134	0.380634	1.42161	0.0178898	0.0912426	0.0683545	1424	tags=25%, list=9%, signal=23%	CCN2/TGFBI/HMGA2/STC1/WNT5A/HIF1A/PRRX1/TIMP1/GREM1/CD44/SNAI2/TGFBR1/MBOAT2/RFLNB/RUNX1/LNPK/ADAMTS12/CHSY1/COL1A1/NFIB/BMPR1A/TRPS1/CYTL1/SMAD7/SOX9/ZBTB16/MSX1/SMAD3/PTPN11/GLI2/WNT5B/RUNX2/SATB2/WNT7B
GO:0055006	cardiac cell development	55	0.467549	1.48066	0.0179724	0.0914291	0.0684942	2174	tags=36%, list=14%, signal=31%	RGS4/SORBS2/CCNB1/PDLIM5/VEGFA/JAG1/SPRY1/ALPK3/SLC8A1/PDGFRB/NEBL/TBX3/PPARA/ALPK2/PARP2/PDGFRA/SMAD4/SGCB/CXADR/OBSL1
GO:0055013	cardiac muscle cell development	50	0.483513	1.51645	0.0179724	0.0914291	0.0684942	2174	tags=36%, list=14%, signal=31%	RGS4/SORBS2/CCNB1/PDLIM5/VEGFA/ALPK3/SLC8A1/PDGFRB/NEBL/TBX3/PPARA/ALPK2/PARP2/PDGFRA/SMAD4/SGCB/CXADR/OBSL1
GO:0055001	muscle cell development	113	0.382242	1.41081	0.0180562	0.0917376	0.0687254	2174	tags=33%, list=14%, signal=28%	LOX/RGS4/TMOD2/TPM1/SORBS2/CCNB1/PDLIM5/VEGFA/MYORG/ALPK3/ATP2A2/TMOD3/PPP3CA/SIX4/HDAC9/SLC8A1/PDGFRB/HOMER1/NEBL/TBX3/PPARA/MEGF10/SIX1/ALPK2/PARP2/SMO/KRT8/KRT19/CSRP2/PDGFRA/SMAD4/BCL2/DNER/SGCB/SDC1/CXADR/OBSL1
GO:0010822	positive regulation of mitochondrion organization	76	0.434097	1.49222	0.0181193	0.0919402	0.0688771	2900	tags=37%, list=19%, signal=30%	HIF1A/BMF/TFDP1/DDHD1/OPA1/VDAC1/TNFSF10/PLAUR/BNIP3/DCN/YWHAZ/MLLT11/PPIF/MMP9/YWHAH/FAM162A/BCL2/VPS13D/PPARGC1A/DNM1L/YWHAQ/CASP8/BCL2L11/HTT/MAPK8/PMAIP1/PDCD5/YWHAB
GO:2000036	regulation of stem cell population maintenance	24	0.587731	1.57928	0.0181667	0.0920164	0.0689342	2470	tags=50%, list=16%, signal=42%	HMGA2/YAP1/ZC3H13/MYC/WDR43/CNOT1/PAX8/SMO/PAX2/REST/SAV1/PTN
GO:0071456	cellular response to hypoxia	175	0.357014	1.36901	0.0181807	0.0920164	0.0689342	2008	tags=27%, list=13%, signal=24%	CD34/STC1/HIPK2/HIF1A/PGK1/CCNB1/ERO1A/CCNA2/VEGFA/RGCC/EGR1/PSME1/SFRP1/ENO1/PDK1/CITED2/OPA1/HIF3A/PSMD2/RBPJ/STC2/MYC/BNIP3/PTGIS/BRIP1/AK4/PSMB5/SLC8A1/PSME2/HIGD1A/MDM4/PSMD14/CPEB2/VASN/PSMA4/FAM162A/BCL2/DDAH1/PPARGC1A/UBQLN1/TWIST1/SUV39H2/EIF4EBP1/ICAM1/PSME4/KCNK2/EP300
GO:0003231	cardiac ventricle development	88	0.424176	1.48958	0.0182238	0.0921172	0.0690097	2448	tags=50%, list=16%, signal=42%	WNT5A/TPM1/HIF1A/TGFB2/TGFBR1/JAG1/HEG1/CITED2/DSP/FOXC1/FOXF1/RBPJ/BMPR1A/HEY1/SLIT2/SALL1/SOX11/DLL4/SMAD7/SEMA3C/MDM4/PTK7/TBX3/MED1/FZD2/MYOCD/HEYL/LMO4/MATR3/SLIT3/CCN1/HECTD1/SMAD4/NSD2/COL11A1/ROBO1/KCNK2/CNTRL/NOG/HES1/RBM15/STRA6/NPRL3/SAV1
GO:1902106	negative regulation of leukocyte differentiation	68	0.453585	1.51403	0.0182489	0.092127	0.069017	1395	tags=29%, list=9%, signal=27%	FBN1/INHBA/HMGB1/CDK6/UBASH3B/RUNX1/SFRP1/IL4R/CBFB/NRARP/TRIB1/FSTL3/JAK3/MYC/LRRC17/SMAD7/CUL4A/ZBTB46/ERBB2/SOCS5
GO:0050920	regulation of chemotaxis	159	-0.387583	-1.40388	0.0182964	0.0922494	0.0691087	1462	tags=24%, list=10%, signal=22%	MAPK3/SEMA4D/DUSP3/FGF16/DPP4/BMPR2/TNFSF18/SLC8B1/MAPK1/PLXNA3/NOTCH1/ANO6/GSTP1/CORO1B/TGFB1/VEGFB/EDN1/FGFR1/PGF/ZSWIM6/PPM1F/SEMA3D/TMSB4X/HSPB1/RAC2/STX3/PLXNA4/SEMA3F/SWAP70/SEMA6B/S1PR1/LYN/KDR/JAM3/MDK/MTUS1/NRP1/THBS1
GO:0071383	cellular response to steroid hormone stimulus	160	0.360798	1.37514	0.0184274	0.092792	0.0695152	2895	tags=37%, list=19%, signal=30%	STC1/ERRFI1/EGFR/YAP1/KLF9/PMEPA1/RUNX1/SFRP1/CBFB/ATP2B1/FAM107A/UBR5/PPARGC1B/UFM1/BRCA1/NR3C1/PER1/HEY1/LEF1/TRERF1/SGK1/ABHD2/NCOR1/CNOT1/ZFP36/PPARA/EIF4E/UBE3A/ZNF366/MED1/PARP1/RNF6/JAK2/HEYL/GJB2/REST/YWHAH/CYP7B1/UFL1/SERPINF1/ICAM1/EP300/CNOT9/PADI2/URI1/SRARP/BCL2L11/PPP5C/CLOCK/DNMT3B/LATS1/PCK2/HNRNPU/PHB2/PHB/TCF21/CBX3/TAF7/FBXO32
GO:0031572	G2 DNA damage checkpoint	34	0.546052	1.58302	0.0185129	0.093104	0.069749	1659	tags=35%, list=11%, signal=32%	HMGA2/CDK1/DTL/CLSPN/PLK1/BRCA1/TICRR/NBN/TOPBP1/BLM/CHEK1/ATM
GO:0090181	regulation of cholesterol metabolic process	52	0.476741	1.51434	0.0186215	0.0935316	0.0700693	3058	tags=40%, list=20%, signal=32%	SCD/ELOVL6/ACACA/HMGCS1/SC5D/KPNB1/RAN/HMGCR/FASN/IDI1/ABCG1/SEC14L2/FGF1/MBTPS2/CYP51A1/TTC39B/SP1/SQLE/FDFT1/ACACB/APOB
GO:0007498	mesoderm development	84	0.418547	1.46028	0.0187011	0.0937214	0.0702115	1976	tags=31%, list=13%, signal=27%	INHBA/HMGA2/ITGA3/WNT5A/YAP1/ITGB3/GJA1/VEGFA/CITED2/ITGA2/FOXC1/FOXF1/BMPR1A/LEF1/MEST/SMAD3/LHX1/TBX3/TBX1/SMO/JAK2/PAX2/SMAD4/ITGA8/OSR1/PPP2CA
GO:0046660	female sex differentiation	82	0.436837	1.52883	0.0187433	0.0937214	0.0702115	1991	tags=39%, list=13%, signal=34%	INHBA/MMP14/WNT5A/KITLG/ARID5B/NRIP1/VEGFA/BRCA2/SFRP1/ADAMTS1/SGPL1/ZFX/FOXC1/SLIT2/EREG/FANCA/LHX1/TBX3/NUP107/UBE3A/FST/FOXL2/INHBB/SLIT3/DACH1/PDGFRA/CEBPB/ATM/SMAD4/BCL2/PTPRN/ICAM1
GO:0071216	cellular response to biotic stimulus	158	-0.376427	-1.36413	0.0187943	0.0937214	0.0702115	1462	tags=21%, list=10%, signal=19%	MAPK3/MUS81/TRAF6/CTR9/SIRPA/CCDC47/PTPN22/LY96/MAPK1/LDOC1/PDE4B/GSTP1/SRC/TGFB1/PRKCE/SASH1/SIRT2/CD68/CD55/GIT1/RELA/CAPN2/CARD16/CARD8/BCL10/BMP6/VIM/TFPI/TRIM5/ANKRD1/LYN/TNFSF4/PLSCR4
GO:1901293	nucleoside phosphate biosynthetic process	219	0.323932	1.28477	0.0187979	0.0937214	0.0702115	3482	tags=36%, list=23%, signal=28%	PAICS/RRM2/ALDOA/SLC26A2/SCD/ELOVL6/ACACA/AK3/PKM/ENO1/ATIC/PDK1/PANK3/ACSL1/PFAS/HACD2/ACSL4/FASN/KARS1/PPAT/PTGIS/ACSS1/AK4/ACSL3/GART/RRM1/TK1/PPARA/CTPS1/CAD/PARP1/GARS1/MTHFD1/AMPD3/CMPK2/ADK/TYMS/CMPK1/AK5/ADCY9/DLAT/PRPS2/PPARGC1A/NPR1/ATP5F1A/ACLY/HPRT1/PAPSS2/ATP5F1B/ADCY3/PRPS1/NAXD/NMNAT2/IMPDH2/DLD/ELOVL2/DUT/DCK/PARP10/GMPS/PANK1/NME1/ACACB/PID1/PDP2/H19/SLC25A13/ACOT7/ATP5F1C/PRPSAP…
GO:0036294	cellular response to decreased oxygen levels	183	0.354912	1.37232	0.0187999	0.0937214	0.0702115	2008	tags=27%, list=13%, signal=24%	CD34/STC1/HIPK2/HIF1A/PGK1/CCNB1/ERO1A/CCNA2/VEGFA/RGCC/EGR1/PSME1/SFRP1/ENO1/PDK1/CITED2/OPA1/HIF3A/PSMD2/RBPJ/STC2/MYC/BNIP3/PTGIS/BRIP1/AK4/PSMB5/SLC8A1/PSME2/HIGD1A/MDM4/ATF4/PSMD14/CPEB2/VASN/PSMA4/FAM162A/BCL2/DDAH1/PPARGC1A/UBQLN1/TWIST1/SUV39H2/EIF4EBP1/ICAM1/PSME4/DNM1L/KCNK2/EP300
GO:0030004	cellular monovalent inorganic cation homeostasis	81	-0.437449	-1.44928	0.018801	0.0937214	0.0702115	2178	tags=32%, list=14%, signal=28%	SLC9A8/TM9SF4/RAB7A/SLC9A6/ATP6V0D1/LRRK2/ATP1A1/KCNJ2/MAPK3/ATP6V1F/TCIRG1/CLCN3/SLC4A8/ATP6AP1/ATP6V1B2/ATP6V1C1/MAFG/MAPK1/ATP6V0C/SLC12A2/SLC4A2/ATP6AP2/CHP1/ATP6V0E1/SLC9A1/GRN
GO:0061333	renal tubule morphogenesis	57	0.471809	1.50152	0.0190263	0.0945632	0.0708422	2793	tags=51%, list=18%, signal=42%	COL4A1/GREM1/VEGFA/LAMA5/PBX1/FAT4/MYC/SIX4/SALL1/SOX9/LHX1/PAX8/PTCH1/SIX1/SMO/FOXD1/PAX2/FGF1/SMAD4/BCL2/OSR1/WNK4/NOG/HES1/IRX3/SHH/HOXD11/KIF26B/TCF21
GO:0051491	positive regulation of filopodium assembly	25	-0.626601	-1.6843	0.0190706	0.0945632	0.0708422	1813	tags=40%, list=12%, signal=35%	PIK3R1/DPYSL3/BCAS3/TGFB3/FNBP1L/ARAP1/ZMYND8/NLGN1/RALA/NRP1
GO:0031401	positive regulation of protein modification process	807	-0.287858	-1.2112	0.0190826	0.0945632	0.0708422	1621	tags=16%, list=11%, signal=15%	RAP2B/ACVR1/FLCN/C6orf89/ADAM17/SLCO3A1/RPTOR/FAS/JTB/MAP3K12/MAPK3/FNIP1/SEMA4D/OGT/POMT1/TGFB3/MINK1/CDK9/TRAF6/PIK3CG/FYN/PRKAR1A/GDF6/RALB/ARL2BP/FGF16/RNF180/STRADA/CTR9/BMPR2/MADD/PKN1/TNFSF18/DIPK2A/F2R/TNFRSF14/TNKS1BP1/NPTN/FBXW7/GDF7/CSNK1D/PTPN22/RPS3/MAPK1/GDF11/TNFRSF11A/CDC25B/CTNNB1/CD81/ADCY4/MAVS/SRC/TGFB1/TNFRSF10B/VEGFB/SH2D3C/SASH1/GATA3/TGFBR2/CLU/ERN1/NRG3/SNCA/TOLLIP/MAP4K4…
GO:0044409	entry into host	122	-0.408222	-1.42826	0.0190852	0.0945632	0.0708422	1735	tags=30%, list=11%, signal=26%	TRIM68/TRIM6/MID2/NECTIN1/WWP1/TRIM34/GSN/DPP4/TNFRSF14/CD46/NPC1/CTNNB1/CD81/VAMP8/SRC/GRB2/CD55/TRIM8/IFITM2/UVRAG/P4HB/F11R/IFITM3/EPHA2/TRIM25/EXOC7/CTNND1/SMPD1/ITGA5/CAV1/TRIM5/TRIM22/ANPEP/PTX3/HYAL2/NRP1
GO:0050654	chondroitin sulfate proteoglycan metabolic process	36	0.513841	1.5056	0.019089	0.0945632	0.0708422	2220	tags=44%, list=15%, signal=38%	VCAN/CHSY1/UGDH/CSPG4/CHST15/DSE/CYTL1/DCN/XYLT1/CHPF/CHST3/IDS/CSGALNACT1/PXYLP1/ARSB/SPOCK2
GO:0030856	regulation of epithelial cell differentiation	105	0.397188	1.43897	0.0191401	0.094698	0.0709431	1738	tags=34%, list=11%, signal=31%	NOTCH4/ERRFI1/S1PR3/YAP1/VCL/SPRED1/CLDN5/SPRED2/VEGFA/JAG1/RUNX1/SPRY1/CBFB/CD24/FOXC1/TRIM16/KLF7/FAT4/RFX3/LIF/SOX9/IL1B/SPRY2/LHX1/TBX3/PROM1/ZFP36/PAX8/MED1/PTCH1/MACROH2A2/SMO/MMP9/PAX2/CEBPB/ETV4
GO:0042158	lipoprotein biosynthetic process	83	-0.447081	-1.48951	0.0192241	0.0949951	0.0711657	3269	tags=33%, list=21%, signal=26%	ATG12/PIGB/PIGP/PIGM/PIGQ/PIGG/ZDHHC9/ZDHHC23/PIGT/PIGZ/ZDHHC16/CLIP3/ZDHHC6/ZDHHC2/WIPI2/ZDHHC8/WDR45B/PGAP2/ZDHHC24/WIPI1/ZDHHC14/PGAP1/SVIP/NMT2/ZDHHC5/GBA/ZDHHC13
GO:0007264	small GTPase mediated signal transduction	429	-0.32069	-1.28492	0.019354	0.0954905	0.0715368	1421	tags=18%, list=9%, signal=17%	OGT/PLEKHG5/RAB33B/PIK3CG/ADGRG1/TSC2/LZTR1/RALB/RALBP1/ARHGAP18/MADD/RRAS2/VAV2/F2R/RAPGEF5/PLD1/RHOG/ARHGAP21/ARFIP2/ARHGAP29/CFL1/RGL1/ITPKB/SHTN1/ARHGDIA/ARAP1/NOTCH1/SRC/ARAP3/SH2D3C/CYTH1/DOCK8/GRB2/CHN1/CDC42EP2/ARHGEF10/MAP4K4/NISCH/CHP1/RAB15/EPHB2/DOCK10/NUCB2/KALRN/RIN2/RRAGC/RAPGEF1/CDKN1A/F11R/CHN2/ELMO1/ARHGEF3/ARHGEF17/RND3/ABL2/DOCK4/ARHGAP23/RHOC/ARHGEF28/CELSR1/SHC1/RAB30/RAC2/B…
GO:0006352	DNA-templated transcription, initiation	220	0.334957	1.32835	0.0193724	0.0954905	0.0715368	3310	tags=30%, list=22%, signal=24%	CCN2/NOTCH4/HMGB1/YAP1/NOTCH2/CCNB1/TEAD1/H4C4/CDK1/NR2F1/H4C14/CBFB/MAML2/NR5A2/CAND1/RBPJ/NOTCH3/NR3C1/SOX9/H4C6/MED4/DR1/POLR2A/GTF2H3/PPARA/MED1/GTF2A1/RUNX2/DHX36/PPARG/BCLAF1/ERCC2/TAF1B/HNF1B/BDP1/TEAD3/PPARGC1A/TWIST1/H4C2/H4C8/SETX/TRIM28/TAF2/FOSL1/CDK8/TFAM/SMARCA5/POLR1E/TAF4B/MITF/VDR/TAF1C/RARG/TFB1M/GTF2F2/TAF7/NR4A1/H4C13/POLR2C/H4C9/POLR1B/CREB1/MED14/MED17/SRF/SUB1/H4C3
GO:0007626	locomotory behavior	103	-0.43107	-1.47593	0.0194516	0.0956601	0.0716639	2892	tags=39%, list=19%, signal=32%	TSC1/NEGR1/ATP7A/CHD7/NLGN2/GRIN2D/MECP2/CLN8/SNCG/ADAM22/B4GALT2/GPR37/APH1B/HOXB8/LRRK2/MTA1/NPY2R/MEIS1/SOBP/NAGLU/CNP/ZDHHC8/CLCN3/DPP4/HEXB/KCND2/NPC1/ALDH1A3/ADORA2A/CTNS/ABCA2/PRKCE/GIT1/KALRN/ARRDC3/TAL1/EPHA4/GAA/FZD4/APP
GO:0010458	exit from mitosis	25	0.588394	1.59907	0.0194551	0.0956601	0.0716639	1422	tags=32%, list=9%, signal=29%	ANLN/EPS8/RGCC/KNTC1/UBE2C/CLASP1/CLASP2/UBE2S
GO:1903053	regulation of extracellular matrix organization	41	0.513871	1.55149	0.0194934	0.0957301	0.0717163	1633	tags=41%, list=11%, signal=37%	ETS1/LRP1/COLGALT1/RGCC/RUNX1/RB1/RIC1/FAP/TNFRSF1B/SOX9/AEBP1/CLASP1/HAS2/SMAD3/PDPN/CLASP2/EMILIN1
GO:0061462	protein localization to lysosome	42	-0.525553	-1.53604	0.0195203	0.0957433	0.0717262	2523	tags=50%, list=17%, signal=42%	NAGPA/AP3D1/SCARB2/AP4M1/HGS/LMBRD1/RAB7A/SH3BP4/CACNG8/GPR137B/SNX16/NEDD4/LAMP2/CD81/NCOA4/GNPTAB/M6PR/CLU/GLMP/GGA3/LAPTM5
GO:0006497	protein lipidation	80	-0.459876	-1.5217	0.019727	0.096638	0.0723965	3269	tags=34%, list=21%, signal=27%	ATG12/PIGB/PIGP/PIGM/PIGQ/PIGG/ZDHHC9/ZDHHC23/PIGT/PIGZ/ZDHHC16/CLIP3/ZDHHC6/ZDHHC2/WIPI2/ZDHHC8/WDR45B/PGAP2/ZDHHC24/WIPI1/ZDHHC14/PGAP1/SVIP/NMT2/ZDHHC5/GBA/ZDHHC13
GO:0060402	calcium ion transport into cytosol	95	-0.430139	-1.45866	0.0197773	0.0967647	0.0724914	2681	tags=34%, list=18%, signal=28%	CHD7/FGF2/GRIN2D/DMD/DDIT3/GPER1/PKD2/CACNA2D1/ITPR2/TMBIM6/SLC24A1/TMEM38A/FYN/JPH1/CAMK2D/SLC8B1/BAX/F2R/MCOLN1/PLCG1/TRPV4/PRKCE/CLIC2/CACNB3/SNCA/PRNP/SELENON/CAV1/PDE4D/ITPR3/LYN/FKBP1A
GO:0048638	regulation of developmental growth	237	0.325931	1.3103	0.019812	0.0968155	0.0725294	2508	tags=28%, list=16%, signal=24%	FN1/PRKDC/RGS4/WNT5A/YAP1/LRP1/CCNB1/TGFBR1/GJA1/SEMA7A/VEGFA/MAP2/SEMA5A/PTPRS/RUNX1/FGF13/INSR/CXCL12/SGPL1/FOXC1/SEMA6A/SEMA3G/RBPJ/NEDD4L/BMPR1A/SIX4/IGF2/SMAD7/SEMA6D/SEMA3C/JARID2/TBX2/PPARA/PIM1/PTCH1/WWC2/SOCS2/SIX1/PARP2/SPP1/RNF6/SMO/ADRB1/EPPK1/SPAG9/CDH4/UNC13A/DUSP6/WWC1/BCL2/SEMA3E/PLS1/KCNK2/FTO/NOG/STK3/L1CAM/BASP1/MFSD2A/NTN1/BCL2L11/NKX6-1/SAV1/ATP8A2/DUSP10/BCL11A
GO:0061339	establishment or maintenance of monopolar cell polarity	20	0.617933	1.59659	0.0198769	0.0970095	0.0726748	1850	tags=40%, list=12%, signal=35%	WNT5A/LAMA1/FOXF1/PRKCI/MYO9A/PTK7/PATJ/SH3BP1
GO:0050854	regulation of antigen receptor-mediated signaling pathway	41	-0.537304	-1.56278	0.0199006	0.0970095	0.0726748	1424	tags=39%, list=9%, signal=35%	DUSP3/RAB29/CARD11/PTPN22/RPS3/CD81/PRKCH/DGKZ/CEACAM1/RELA/LGALS3/PRNP/BCL10/LPXN/LAPTM5/LYN
GO:1990830	cellular response to leukemia inhibitory factor	72	0.434281	1.47579	0.0200225	0.0974837	0.07303	3548	tags=58%, list=23%, signal=45%	TFRC/ARID5B/GFPT2/ADAM23/RIF1/HK2/VEGFC/NR5A2/SOCS3/MYBL2/SRSF3/SMAD7/SPRY2/JARID2/UBXN2A/XRCC5/SRSF7/GCLM/BCLAF1/KLF5/ICAM1/PIGA/SLC25A5/SSTR1/NEFH/PADI2/INA/SPOCK2/SRM/SMARCA5/PCOLCE2/MSC/HNRNPU/RARG/CREB1/SNX10/WDR35/SHMT1/NUP35/TNFSF11/PDCD10/B3GNT2
GO:0060998	regulation of dendritic spine development	51	-0.507086	-1.53425	0.0200491	0.0974936	0.0730374	514	tags=20%, list=3%, signal=19%	CAPRIN1/KALRN/TANC2/ASAP1/EIF4G2/ZMYND8/SHANK3/NLGN1/RELN/PLK2
GO:0007339	binding of sperm to zona pellucida	24	0.580271	1.55924	0.0203039	0.098612	0.0738753	2833	tags=38%, list=19%, signal=31%	ALDOA/CCT4/CCT5/CCT2/CCT8/SPA17/CCT7/TCP1/B4GALT1
GO:0048332	mesoderm morphogenesis	49	0.468816	1.46962	0.0204303	0.099073	0.0742207	1171	tags=27%, list=8%, signal=25%	INHBA/HMGA2/ITGA3/WNT5A/ITGB3/GJA1/ITGA2/FOXC1/FOXF1/BMPR1A/LEF1/SMAD3/TBX3
GO:0009855	determination of bilateral symmetry	84	0.413107	1.4413	0.0204488	0.099073	0.0742207	2706	tags=35%, list=18%, signal=29%	WNT5A/HIF1A/NOTCH2/GREM1/BICC1/DYNC2H1/CITED2/STIL/DNAH5/FOXF1/RFX3/TBX2/SMAD3/TBX3/TBX1/AIDA/SMO/VANGL2/ZIC3/RTTN/SETDB2/RNF207/MICAL2/ALG5/MIB1/SHH/TMEM107/PKD1L1/RPGRIP1L
GO:0002822	regulation of adaptive immune response based on somatic recombination of immune receptors built from immunoglobulin superfamily domains	102	0.397497	1.43343	0.0205108	0.0992523	0.074355	1443	tags=22%, list=9%, signal=20%	HMGB1/TFRC/HLA-B/IL1R1/PVR/IL4R/MALT1/TNFAIP3/RIF1/HSPD1/CD274/JAK3/TNFRSF1B/SMAD7/SHLD2/NFKBIZ/IL1B/IL7R/HLA-A/B2M/SOCS5/PPP3CB
GO:0033365	protein localization to organelle	916	0.255322	1.14298	0.0209514	0.101261	0.0758598	3559	tags=30%, list=23%, signal=24%	SORT1/RN7SL1/TFRC/IPO5/NUP58/RPS6/YAP1/KNL1/AKAP11/BMF/ITGB3/H1-5/HSP90AA1/GJA1/ECT2/KPNA3/RN7SL3/FERMT2/BRCA2/TFDP1/BUB1B/NUP188/GRPEL2/KIF20B/RB1/CDK1/TNFAIP3/CHAMP1/CSE1L/NUP155/TTK/HK2/DYNC2H1/ARF6/RN7SL2/HSPD1/CCT4/SRGN/STIL/COL1A1/KPNB1/CALM1/CD2AP/UBR5/SPAG5/RPS17/RAD21/SPDL1/ESCO2/RPS2/NDC80/VPS36/LMAN1/TMEM30A/USP9X/RPL21/UFM1/HUWE1/PITRM1/PLK1/ZWILCH/GPC6/CCDC88A/GTSE1/RAN/RANBP6/CCT5/C…
GO:1902041	regulation of extrinsic apoptotic signaling pathway via death domain receptors	49	-0.509032	-1.52575	0.0210342	0.101537	0.0760669	823	tags=24%, list=5%, signal=23%	MADD/TNFRSF10B/GPX1/SP100/ITPRIP/BCL2L1/LGALS3/NOS3/TMBIM1/HMOX1/PEA15/THBS1
GO:0019080	viral gene expression	193	0.340184	1.32709	0.0210743	0.101607	0.0761192	4085	tags=38%, list=27%, signal=28%	HMGA2/NUP58/RPS6/NUCKS1/NUP188/NDC1/NUP155/NUP205/RPS17/RPS2/RPL21/RPL10A/RPL17/LEF1/RPS8/RPL5/NUP153/SEH1L/POLR2A/RPS15A/RPL27/NUP107/ZFP36/RPS4X/RPL4/NUP210/NUP93/EIF2AK4/RPL3/TARDBP/RPS3A/REST/RPS16/NUP43/NUP160/MDFIC/RPL12/EP300/TRIM14/RPL7/NUP214/RPL41/NUP54/RPL32/DHX9/TPR/PTBP1/GTF2F2/RPL35/SP1/POLR2C/NUP88/LARP7/RPL24/NUP35/NUP37/NUP133/SPCS3/RPL8/RPL14/RPL7A/RRP1B/EIF3A/TRIM13/RPL23/NELFC…
GO:0050866	negative regulation of cell activation	131	-0.388613	-1.37437	0.0212815	0.102439	0.0767421	1424	tags=21%, list=9%, signal=20%	DUSP3/PARP3/INPP5D/PRKAR1A/MICA/PKN1/TNFSF18/TNFRSF14/PTPN22/ADGRF5/CEACAM1/TWSG1/LGALS3/PRNP/SH2B3/LRRC32/NOS3/HMOX1/MERTK/LAPTM5/GRN/ADAMTS18/LYN/DLG1/MDK/TNFSF4/TNFRSF21/CD9
GO:0030219	megakaryocyte differentiation	89	0.404284	1.42331	0.0212984	0.102439	0.0767421	1475	tags=29%, list=10%, signal=27%	LOX/H3C8/H3C2/H3C14/H3C15/RUNX1/H4C4/H4C14/H3C12/CBFB/CDKN2B/H3-3B/H3C4/HMGB2/H3C7/MYL9/H3C10/H3C1/H3C3/H4C6/PTPN11/H3C13/MED1/PRMT1/H3C11/AGO3
GO:0010469	regulation of signaling receptor activity	110	-0.430963	-1.48622	0.0213912	0.102461	0.0767585	1554	tags=24%, list=10%, signal=21%	ADAM17/HDAC1/CHMP6/CACNG8/MINK1/TSG101/CNRIP1/KLHL24/FBXW7/DLGAP4/SRC/LYPD1/EDN1/EPHB2/CAPN1/TAL1/SHC1/SHANK3/NLGN1/PDE4D/DLG1/RELN/DAPK1/APP/NRP1/DKK3
GO:0071674	mononuclear cell migration	114	-0.405349	-1.40193	0.0214288	0.102461	0.0767585	1620	tags=22%, list=11%, signal=20%	CALR/CD99L2/ADAM17/MAPK3/PIK3CG/SIRPA/TNFSF18/SLC8B1/TNFRSF14/MAPK1/CD99/SLC12A2/TNFRSF11A/ANO6/GATA3/DOCK8/F11R/LGALS3/GBA/S1PR1/LYN/MDK/APP/THBS1/PECAM1
GO:0010257	NADH dehydrogenase complex assembly	65	-0.462902	-1.46945	0.0214714	0.102461	0.0767585	244	tags=31%, list=2%, signal=30%	ND6/NDUFA3/NDUFS8/TIMMDC1/NDUFAF3/ACAD9/NDUFS3/TAFAZZIN/NDUFA8/NDUFB10/NDUFC2/TMEM126A/NDUFV1/NDUFV3/ND3/TMEM126B/ND5/ND4/ND1/ND2
GO:0032981	mitochondrial respiratory chain complex I assembly	65	-0.462902	-1.46945	0.0214714	0.102461	0.0767585	244	tags=31%, list=2%, signal=30%	ND6/NDUFA3/NDUFS8/TIMMDC1/NDUFAF3/ACAD9/NDUFS3/TAFAZZIN/NDUFA8/NDUFB10/NDUFC2/TMEM126A/NDUFV1/NDUFV3/ND3/TMEM126B/ND5/ND4/ND1/ND2
GO:1901890	positive regulation of cell junction assembly	65	-0.462724	-1.46888	0.0214714	0.102461	0.0767585	1259	tags=25%, list=8%, signal=23%	SEMA4D/FMN1/FLRT3/CLSTN1/CLSTN3/MAP4K4/EPHB2/PPM1F/EPHA2/S100A10/CAV1/NLGN1/TEK/KDR/NRP1/FLRT2
GO:0070098	chemokine-mediated signaling pathway	40	0.494664	1.48431	0.0214862	0.102461	0.0767585	2381	tags=38%, list=16%, signal=32%	HIF1A/CXCL8/CXCL12/FOXC1/CXCL5/SLIT2/CX3CL1/CXCL1/STK39/OXSR1/SLIT3/ROBO1/PADI2/CCL14/RBM15
GO:0002819	regulation of adaptive immune response	113	0.378376	1.39654	0.0214954	0.102461	0.0767585	1576	tags=21%, list=10%, signal=19%	HMGB1/TFRC/HLA-B/IL1R1/PVR/IL4R/MALT1/TNFAIP3/RIF1/HSPD1/CD274/IL6ST/JAK3/TNFRSF1B/SMAD7/SHLD2/NFKBIZ/IL1B/IL7R/HLA-A/B2M/SOCS5/PPP3CB/EIF2AK4
GO:0106027	neuron projection organization	75	-0.445715	-1.45412	0.0215095	0.102461	0.0767585	996	tags=20%, list=7%, signal=19%	CFL1/CAPRIN1/CTTN/TANC1/EPHB2/DOCK10/KALRN/PRNP/EPHA4/TANC2/ZMYND8/SHANK3/NLGN1/RELN/APP
GO:0051241	negative regulation of multicellular organismal process	698	-0.292303	-1.22017	0.0215758	0.10262	0.0768779	958	tags=14%, list=6%, signal=14%	SLC12A2/SULF1/WNT9A/CTNNB1/TBX18/SOX17/PLXNA3/PDE4B/BIN1/HOXA7/ARHGDIA/NOTCH1/MAVS/GSTP1/TGFB1/ZNF706/G6PD/PLCL1/SP100/RAB11FIP5/GATA3/TGFBR2/ANXA4/TMEM98/CACNB3/SIRT2/HHEX/CEACAM1/GIT1/EDN1/NPLOC4/PTGER4/IL1RL1/MAP2K6/ADAMTS9/EPHB2/HOXA5/ACVRL1/GNAI2/TIE1/TWSG1/ARRDC3/CARD16/LTBP3/YBX3/LMNA/CARD8/KLF2/SEMA3D/TACSTD2/PRNP/EPHA2/DOCK4/TMSB4X/TRIM25/RARB/LAMA4/PTPRM/SH2B3/PROCR/LRRC32/MMRN2/NOS3/ST…
GO:0002700	regulation of production of molecular mediator of immune response	99	0.404395	1.45239	0.0215947	0.10262	0.0768779	1467	tags=23%, list=10%, signal=21%	PRKDC/SLC7A5/TFRC/WNT5A/TGFB2/F2RL1/DDX21/IL1R1/SEMA7A/IL4R/MALT1/GPI/RIF1/JAK3/IRAK3/TNFRSF1B/SMAD7/SHLD2/IL1B/HLA-A/B2M/DHX36/CGAS
GO:1901699	cellular response to nitrogen compound	517	0.281634	1.2101	0.0218477	0.103457	0.0775051	1937	tags=19%, list=13%, signal=17%	COL4A1/FBN1/COL6A1/STC1/PRKDC/RGS4/COL1A2/ERRFI1/IPO5/ITGA4/ACTB/NUCKS1/LRP1/IGFBP5/GJA1/CCNA2/NPM1/AHR/RRAGA/GNG2/EGR1/DENND4C/COL5A2/PDGFC/SFRP1/IRS1/PKM/ATP2B1/VCAM1/COL1A1/INSR/OPA1/DDI2/SOCS3/JAK3/PRMT5/PRKCI/CDC6/P2RY1/ACTR2/BRCA1/PPAT/SLIT2/RHOQ/IGF2/HTR1B/HDAC9/BRIP1/PHIP/SLC8A1/SOX9/ENPP1/MAP3K5/ATF4/SIK2/IL1B/SYAP1/IRS2/CA2/PTPN11/LARS1/SOGA1/ZNF106/BLM/OSBPL8/MARS1/PARP1/AHCYL1/SOCS2/S…
GO:0000132	establishment of mitotic spindle orientation	26	0.566115	1.56029	0.0218612	0.103457	0.0775051	3415	tags=62%, list=22%, signal=48%	GJA1/SPRY1/SPDL1/NDC80/MAD2L1/PLK1/SPRY2/CDK5RAP2/GPSM2/HTT/ITGB1/CENPA/INSC/SAPCD2/NDEL1/UBXN2B
GO:0051294	establishment of spindle orientation	30	0.555423	1.56381	0.0218612	0.103457	0.0775051	3415	tags=60%, list=22%, signal=47%	GJA1/SPRY1/SPDL1/NDC80/MAD2L1/PLK1/CLASP1/SPRY2/CDK5RAP2/GPSM2/MAP4/HTT/ITGB1/CENPA/INSC/SAPCD2/NDEL1/UBXN2B
GO:0044818	mitotic G2/M transition checkpoint	35	0.525229	1.52888	0.0218752	0.103457	0.0775051	2737	tags=43%, list=18%, signal=35%	HMGA2/CDK1/CLSPN/CDC6/BRCA1/TICRR/NBN/TOPBP1/BLM/CHEK1/ATM/NAE1/TAOK1/ORC1/MRE11
GO:0014033	neural crest cell differentiation	74	0.429991	1.4706	0.0219057	0.103478	0.0775209	2286	tags=42%, list=15%, signal=36%	FN1/KITLG/HIF1A/SNAI2/SEMA7A/SEMA5A/JAG1/SFRP1/CDH2/LAMA5/FOXC1/EDNRA/SEMA6A/SEMA3G/BMPR1A/SOX11/NOLC1/SOX9/SEMA6D/SEMA3C/CORO1C/TBX1/SMO/SMAD4/SEMA3E/RET/TWIST1/EFNB1/LRP6/RDH10/HES1
GO:0042339	keratan sulfate metabolic process	25	-0.620275	-1.6673	0.0220272	0.103929	0.0778582	1479	tags=40%, list=10%, signal=36%	HEXA/ST3GAL6/B4GAT1/B4GALT6/GALNS/HEXB/GLB1/ST3GAL1/B4GALT5/GNS
GO:0070085	glycosylation	214	-0.356563	-1.33176	0.0220955	0.104127	0.0780067	3048	tags=35%, list=20%, signal=28%	GALNT11/PIGM/PSEN1/MGAT2/B3GALT4/OST4/ALG8/B4GALT7/GCNT2/MCFD2/PLOD3/ST6GALNAC3/EXTL3/NAGPA/STT3B/B3GAT3/MAGT1/NUDT14/B4GALT2/ALG12/FUT8/MOGS/IL15/TRAK2/MAN2A2/PIGZ/B3GNT8/DDOST/ARFGEF1/EXTL2/B3GALT6/GBA2/GALNT7/ST6GALNAC4/GALNT10/OSTC/SLC35C1/TMTC2/TMEM258/MGAT5B/B3GALT2/STT3A/OGT/ST3GAL6/POMT1/B4GAT1/B4GALT6/B3GNT9/SRD5A3/GALNT6/GALNT13/MAN1B1/NPC1/TMEM59/MAN1C1/VEGFB/ABCA2/MGAT4B/EOGT/ST3GAL1/…
GO:0014909	smooth muscle cell migration	62	0.436559	1.41503	0.0221459	0.104241	0.078092	1900	tags=40%, list=12%, signal=35%	TPM1/ACE/LRP1/ITGB3/PDGFB/PLAT/IGFBP5/PLAU/ADAMTS1/IGFBP3/TRIB1/ITGA2/PLXNA1/BMPR1A/DOCK7/POSTN/SLIT2/PDGFRB/SEMA6D/HAS2/MYOCD/APEX1/BCL2/PDGFA/PPARGC1A
GO:0021675	nerve development	48	-0.504185	-1.5088	0.0222614	0.10466	0.0784062	2145	tags=38%, list=14%, signal=32%	LRIG1/HOXD3/HOXB2/DAG1/LRIG2/POU4F1/TCIRG1/ATP8B1/SULF1/PLXNA3/ADARB1/EPHB2/HOXB3/SULF2/PLXNA4/SEMA3F/NRP2/NRP1
GO:0006367	transcription initiation from RNA polymerase II promoter	162	0.344803	1.31175	0.0222938	0.104689	0.0784276	1629	tags=18%, list=11%, signal=16%	CCN2/NOTCH4/HMGB1/YAP1/NOTCH2/CCNB1/TEAD1/CDK1/NR2F1/CBFB/MAML2/NR5A2/CAND1/RBPJ/NOTCH3/NR3C1/SOX9/MED4/DR1/POLR2A/GTF2H3/PPARA/MED1/GTF2A1/RUNX2/DHX36/PPARG/ERCC2/HNF1B
GO:0090224	regulation of spindle organization	38	0.495936	1.47878	0.022364	0.104894	0.0785816	2718	tags=42%, list=18%, signal=35%	TPX2/SPAG5/PLK1/CLTC/MAP9/TACC3/GNAI1/CEP97/RCC1/BORA/DYNC1H1/PSRC1/GPSM2/TPR/CCSAP/HNRNPU
GO:0010464	regulation of mesenchymal cell proliferation	21	0.597017	1.55671	0.0224261	0.105061	0.0787066	2523	tags=71%, list=17%, signal=60%	WNT5A/PRRX1/VEGFA/FOXF1/NFIB/BMPR1A/MYC/SOX9/IRS2/TBX1/SIX1/SMO/PDGFA/PTN/SHH
GO:0031663	lipopolysaccharide-mediated signaling pathway	43	-0.523524	-1.53847	0.022638	0.105929	0.0793565	2070	tags=42%, list=14%, signal=36%	IRAK1/SIGIRR/PRKCA/MAPK3/TRAF6/PTPN22/LY96/MAPK1/TGFB1/PRKCE/SASH1/CD55/CARD16/CARD8/BCL10/BMP6/TRIM5/LYN
GO:0030279	negative regulation of ossification	26	0.564927	1.55702	0.0227534	0.106343	0.0796673	1046	tags=42%, list=7%, signal=39%	HIF1A/GREM1/RFLNB/SFRP1/CHSY1/SRGN/LRP4/RBPJ/SMAD7/SOX9/ENPP1
GO:0061418	regulation of transcription from RNA polymerase II promoter in response to hypoxia	72	0.430003	1.46125	0.0229057	0.106929	0.080106	4259	tags=49%, list=28%, signal=35%	HIF1A/VEGFA/EGR1/PSME1/CITED2/HIF3A/PSMD2/RBPJ/PSMB5/PSME2/HIGD1A/PSMD14/PSMA4/PSME4/EP300/PSMB2/BACH1/PSMD1/PSMB9/PSMD11/PSMD3/EGLN3/EGLN1/PSMA6/PSMD7/PSMA5/PSMD8/PSMC2/PSMA2/PSMC1/PSMC6/CREBBP/PSMB8/PSME3/VHL
GO:0009799	specification of symmetry	85	0.410706	1.43481	0.023191	0.108134	0.0810084	2706	tags=34%, list=18%, signal=28%	WNT5A/HIF1A/NOTCH2/GREM1/BICC1/DYNC2H1/CITED2/STIL/DNAH5/FOXF1/RFX3/TBX2/SMAD3/TBX3/TBX1/AIDA/SMO/VANGL2/ZIC3/RTTN/SETDB2/RNF207/MICAL2/ALG5/MIB1/SHH/TMEM107/PKD1L1/RPGRIP1L
GO:0000578	embryonic axis specification	22	0.588366	1.55401	0.0232621	0.108338	0.0811617	2735	tags=45%, list=18%, signal=37%	WNT5A/NRARP/STIL/LHX1/TBX3/PTCH1/CXXC4/SMAD4/BASP1/FRS2
GO:0032355	response to estradiol	95	0.407609	1.46059	0.0233133	0.108449	0.0812449	2602	tags=36%, list=17%, signal=30%	CCN2/EGFR/ETS1/GJA1/CCNA2/NRIP1/SFRP1/DUSP1/ITGA2/COL1A1/KIF18A/POSTN/LCOR/NQO1/PDGFRB/H2AZ1/MMP15/PTCH1/HPGD/SOCS2/ARNT2/GJB2/DDX18/RGS9/PPARGC1A/HNRNPD/PCNA/SSTR1/OXTR/CASP8/BCL2L11/PTN/DNMT3B/RUVBL2
GO:0046579	positive regulation of Ras protein signal transduction	52	-0.488421	-1.47023	0.0234816	0.109019	0.0816714	1340	tags=29%, list=9%, signal=26%	PIK3CG/ADGRG1/F2R/ITPKB/NOTCH1/GRB2/MAP4K4/RAPGEF1/F11R/ARHGEF3/SHC1/LYN/F2RL2/MAPRE2/ARRB1
GO:0014812	muscle cell migration	73	0.439395	1.50021	0.0234961	0.109019	0.0816714	1423	tags=36%, list=9%, signal=32%	TPM1/ACE/LRP1/ITGB3/PDGFB/PLAT/IGFBP5/PLAU/ADAMTS1/IGFBP3/TRIB1/ITGA2/PLXNA1/BMPR1A/DOCK7/POSTN/SIX4/SLIT2/PDGFRB/SEMA6D/HAS2/MEGF10/MYOCD/SIX1/APEX1/SMO
GO:0016051	carbohydrate biosynthetic process	160	0.354515	1.3512	0.0235359	0.109019	0.0816714	2866	tags=34%, list=19%, signal=28%	SLC2A1/PGK1/GAPDH/PDGFB/LEPR/ALDOA/TPI1/IRS1/GPI/DYRK2/ENO1/INSR/P2RY1/CHST15/IMPA1/CLTC/SIK1/PGAM1/IGF2/GYS1/ENPP1/ATF4/IRS2/HAS2/ATF3/B3GALNT1/PPP1CB/PPARA/SOGA1/NLN/SDHAF3/GBE1/ENO2/B3GALT5/CSGALNACT1/ALDOC/PTPN2/PPARGC1A/EP300/PGM1/PER2/MPDU1/PGM2/AGL/HAS3/FUT9/GOT1/B3GALT1/PCK2/ERFE/EXT1/AKT2/USP7/B4GALT1/SLC35B4
GO:0009117	nucleotide metabolic process	441	0.284325	1.2106	0.0235456	0.109019	0.0816714	3565	tags=33%, list=23%, signal=26%	LDHA/HIF1A/NUP58/PAICS/PGK1/GAPDH/SAMHD1/RRM2/ALDOA/SLC26A2/SCD/ELOVL6/ACACA/AK3/NUP188/TPI1/NDC1/GPI/NUP155/PKM/HK2/ENO1/ATIC/PDK1/HMGCS1/PANK3/INSR/OPA1/NUP205/ACSL1/SUCLA2/PFAS/ENTPD7/HACD2/ACSL4/RAN/HMGCR/FASN/KARS1/PPAT/PGAM1/RHOQ/SULT1C4/PTGIS/ACSS1/AK4/NCOR1/ACSL3/PDE7B/ENPP1/NUP153/GART/SEH1L/RRM1/SUCLG2/NUP107/PPARA/CTPS1/CAD/PARP1/NUP210/GARS1/MCCC2/MTHFD1/AMPD3/CMPK2/NUP93/ADK/TYMS/PRK…
GO:0055080	cation homeostasis	462	-0.314562	-1.27218	0.023616	0.109217	0.0818203	1741	tags=18%, list=11%, signal=17%	SLC24A1/NPY2R/ATP1A1/TMEM38A/TMTC2/ISCU/HMOX2/CALR/ANXA6/KCNJ2/SLC11A2/ACKR4/MAPK3/SLC4A11/CCRL2/MICU1/ATP6V1F/TCIRG1/CLCN3/SLC4A8/PIK3CG/FYN/JPH1/ATP6AP1/CAMK2D/ATP6V1B2/SLC8B1/ATP6V1C1/HEXB/BAX/CCDC47/F2R/MCOLN1/NPTN/MCUB/PLCG1/MAFG/ANK3/MAPK1/ATP6V0C/SLC12A2/TRPV4/NCOA4/ADORA2A/SLC4A2/ATP6AP2/PRKCE/CLIC2/CACNB3/CYBRD1/CD55/PACS2/SLC12A9/SNCA/EDN1/PTGER4/CHP1/GNAI2/ATP6V0E1/ABL2/SLC39A13/PRNP/S…
GO:0099565	chemical synaptic transmission, postsynaptic	65	-0.460093	-1.46053	0.0236878	0.109287	0.0818722	2661	tags=29%, list=17%, signal=24%	NLGN2/GRIN2D/PPP1R9A/MECP2/CDK5/CHRNE/RIMS2/LRRK2/NPY2R/SH3GL1/UNC13B/ADORA2A/CACNB3/ZMYND8/SHANK3/SLC29A1/NLGN1/RELN/APP
GO:1990138	neuron projection extension	136	0.366402	1.36405	0.0237094	0.109287	0.0818722	1697	tags=24%, list=11%, signal=22%	FN1/ALCAM/WNT5A/ITGA4/VCL/LRP1/HSP90AA1/SEMA7A/VEGFA/MAP2/SEMA5A/PTPRS/PLXNA1/CXCL12/USP9X/SEMA6A/SEMA3G/NEDD4L/AUTS2/AURKA/POSTN/SLIT2/SEMA6D/SEMA3C/NDN/RNF6/PPP3CB/SLIT3/SPAG9/EIF2AK4/TIAM1/CDH4/UNC13A
GO:0003018	vascular process in circulatory system	179	0.349127	1.3418	0.0237137	0.109287	0.0818722	986	tags=19%, list=6%, signal=18%	AKAP12/ITGA1/SLC7A5/ABCG2/TFRC/EGFR/SLC2A1/SLC7A1/ACE/SLCO2B1/LRP1/F2RL1/SLC7A2/CLDN5/LEPR/ARHGAP42/GJA1/VEGFA/FERMT2/SOD2/PTPRJ/ATP2B1/INSR/ABCC4/FOXC1/EDNRA/ABCB1/P2RY1/OCLN/ATP8A1/SLIT2/HTR1B/SLC1A4/SLC8A1
GO:0110053	regulation of actin filament organization	229	-0.355214	-1.33671	0.0238125	0.109503	0.0820341	1385	tags=23%, list=9%, signal=21%	TGFB3/GSN/EVL/SYNPO/FCHSD1/ASAP3/FMN1/INPP5K/DMTN/ARPC1B/ARHGAP18/CARMIL1/ARFIP2/SSH3/ACTG1/CTTN/BIN1/ARAP1/CORO1B/TRIOBP/PRKCE/GRB2/PPFIA1/CDC42EP2/FCHSD2/ARHGEF10/WASF3/ESAM/PTGER4/HCLS1/KANK3/SPTBN5/F11R/CRACD/PPM1F/CYFIP2/TACSTD2/SVIL/SPTAN1/TMSB4X/RHOC/SLC9A1/ARHGEF15/S100A10/SHANK3/ARHGAP28/PXN/SSH2/SWAP70/S1PR1/DLG1/CGNL1/NRP1
GO:1990823	response to leukemia inhibitory factor	73	0.437333	1.49317	0.0238157	0.109503	0.0820341	3548	tags=59%, list=23%, signal=45%	TFRC/ARID5B/GFPT2/ADAM23/RIF1/HK2/VEGFC/NR5A2/SOCS3/MYBL2/SRSF3/SMAD7/SPRY2/JARID2/UBXN2A/XRCC5/SRSF7/GCLM/BCLAF1/KLF5/ICAM1/PIGA/SLC25A5/SSTR1/NEFH/PADI2/INA/SPOCK2/SRM/SMARCA5/PCOLCE2/MSC/HNRNPU/EXT1/RARG/CREB1/SNX10/WDR35/SHMT1/NUP35/TNFSF11/PDCD10/B3GNT2
GO:0001667	ameboidal-type cell migration	349	-0.323472	-1.27333	0.0240483	0.110444	0.0827393	1340	tags=21%, list=9%, signal=19%	PIK3CG/EVL/FGF16/DPP4/BMPR2/DMTN/NFE2L2/PKN1/PDXDC1/FBXW7/PLCG1/BCAR1/ITGB4/SOX17/NOTCH1/PLPP3/CORO1B/SRC/TGFB1/GPX1/SP100/PRKCE/SASH1/GATA3/TGFBR2/RIC8A/MTA2/MAP4K4/CEACAM1/EDN1/FGFR1/ADAMTS9/RIN2/ACVRL1/PROX1/PPM1F/DDR2/SEMA3D/TACSTD2/EPHA2/RAB11A/TMSB4X/LPXN/PTPRM/PIK3C2A/HSPB1/MMRN2/NOS3/KIT/MAP3K3/NR2F2/HMOX1/CLEC14A/PXN/SMURF2/SEMA3F/GRN/SEMA6B/TEK/KDR/PLXND1/LRP5/MAPRE2/EPHB4/HYAL2/NRP2/PL…
GO:0046620	regulation of organ growth	72	0.427882	1.45404	0.0241871	0.110711	0.0829395	2605	tags=36%, list=17%, signal=30%	RGS4/YAP1/CCNB1/TGFBR1/GJA1/RUNX1/FOXC1/RBPJ/BMPR1A/IGF2/JARID2/TBX2/PPARA/PIM1/WWC2/PARP2/SMO/DUSP6/WWC1/KCNK2/NOG/STK3/BASP1/BCL2L11/SAV1/LATS1
GO:0002429	immune response-activating cell surface receptor signaling pathway	257	-0.352809	-1.34901	0.0241902	0.110711	0.0829395	1462	tags=19%, list=10%, signal=17%	MAPK3/DUSP3/TRAF6/INPP5D/FYN/MICB/ARPC1B/PSMD13/RAB29/PLPP4/VAV2/BAX/CARD11/YES1/PLCG1/PTPN22/RPS3/MAPK1/BCAR1/ACTG1/CD81/PDE4B/SRC/CD276/PRKCE/GATA3/GRB2/PRKCH/CACNB3/DGKZ/KLHL6/CEACAM1/RELA/RAPGEF1/ELMO1/NFATC2/PRKACB/CYFIP2/LGALS3/PRNP/BCL10/LPXN/BMX/PDE4D/LAPTM5/LYN/ICAM2/TNFRSF21
GO:0002757	immune response-activating signal transduction	257	-0.352809	-1.34901	0.0241902	0.110711	0.0829395	1462	tags=19%, list=10%, signal=17%	MAPK3/DUSP3/TRAF6/INPP5D/FYN/MICB/ARPC1B/PSMD13/RAB29/PLPP4/VAV2/BAX/CARD11/YES1/PLCG1/PTPN22/RPS3/MAPK1/BCAR1/ACTG1/CD81/PDE4B/SRC/CD276/PRKCE/GATA3/GRB2/PRKCH/CACNB3/DGKZ/KLHL6/CEACAM1/RELA/RAPGEF1/ELMO1/NFATC2/PRKACB/CYFIP2/LGALS3/PRNP/BCL10/LPXN/BMX/PDE4D/LAPTM5/LYN/ICAM2/TNFRSF21
GO:0007568	aging	233	0.317562	1.27503	0.0242557	0.110883	0.0830684	2454	tags=31%, list=16%, signal=27%	CCN2/HMGA2/COL4A2/PRKDC/CDK6/LRP1/TIMP1/IGFBP5/ERO1A/NPM1/BRCA2/NUAK1/SOD2/CLDN1/FOXM1/ATP2B1/CDKN2B/VCAM1/OPA1/FOS/P2RY1/MIF/HMGA1/BMPR1A/DCN/MAP2K1/PPP3CA/TNFRSF1B/NQO1/PDGFRB/SMC5/CX3CL1/FBXO5/TBX2/TBX3/B2M/NFKB2/APEX1/RSL1D1/LITAF/AKT3/CGAS/GJB2/GCLM/ERCC2/TYMS/CHEK1/AURKB/PAX2/ATM/RAD54L/KAT6A/MMP7/BCL2/PPARGC1A/CISD2/TWIST1/H2AX/RAD54B/SERPINF1/ICAM1/IGFBP1/ID2/PAWR/PNPT1/MAPKAPK5/EEF1E1/FO…
GO:0048008	platelet-derived growth factor receptor signaling pathway	52	0.465801	1.47959	0.024351	0.111064	0.0832039	1857	tags=42%, list=12%, signal=37%	LOX/LRP1/ARID5B/PDGFB/PLAT/VEGFA/PDGFC/PTPRJ/SGPL1/MYO1E/CSPG4/PDGFRB/F3/PTPN11/CSRNP1/MYOCD/PTPN1/JAK2/FER/PDGFRA/PTPN2/PDGFA
GO:0019226	transmission of nerve impulse	35	-0.566539	-1.60999	0.0243513	0.111064	0.0832039	1406	tags=29%, list=9%, signal=26%	CACNG8/SCN1B/ANK3/KCND2/SCN9A/CNTNAP1/SCN8A/GBA/S1PR1/JAM3
GO:0048747	muscle fiber development	32	0.530237	1.50855	0.0245827	0.111991	0.0838981	2166	tags=41%, list=14%, signal=35%	LOX/VEGFA/MYORG/PPP3CA/HDAC9/HOMER1/NEBL/SIX1/SMO/BCL2/DNER/SGCB/CXADR
GO:0006220	pyrimidine nucleotide metabolic process	43	0.487516	1.49005	0.0246693	0.112046	0.0839397	4316	tags=51%, list=28%, signal=37%	AK3/ENTPD7/CTPS1/CAD/CMPK2/TYMS/CMPK1/AK5/PRPS1/DUT/DCK/NME1/TDG/DCTPP1/UNG/DTYMK/UCK2/NME5/NEIL1/DHODH/NT5C/UMPS
GO:0051204	protein insertion into mitochondrial membrane	44	0.481796	1.48709	0.0246727	0.112046	0.0839397	4062	tags=45%, list=27%, signal=33%	BMF/HSP90AA1/TFDP1/YWHAZ/YWHAH/BCL2/YWHAQ/CASP8/BCL2L11/TOMM70/MAPK8/PMAIP1/PDCD5/YWHAB/PPP3R1/AGK/YWHAE/NMT1/TP53BP2/TIMM9
GO:0071453	cellular response to oxygen levels	197	0.334393	1.30956	0.0246796	0.112046	0.0839397	2008	tags=25%, list=13%, signal=22%	CD34/STC1/HIPK2/HIF1A/PGK1/CCNB1/ERO1A/CCNA2/VEGFA/RGCC/EGR1/PSME1/SFRP1/ENO1/PDK1/CITED2/OPA1/HIF3A/PSMD2/RBPJ/STC2/MYC/BNIP3/PTGIS/BRIP1/AK4/PSMB5/SLC8A1/PSME2/HIGD1A/MDM4/ATF4/PSMD14/CPEB2/PPARG/VASN/PSMA4/FAM162A/BCL2/DDAH1/PPARGC1A/UBQLN1/TWIST1/SUV39H2/EIF4EBP1/ICAM1/PSME4/DNM1L/KCNK2/EP300
GO:0016266	O-glycan processing	38	-0.541823	-1.5536	0.0247416	0.1122	0.0840546	2101	tags=32%, list=14%, signal=27%	B3GNT8/GALNT7/ST6GALNAC4/GALNT10/GALNT6/GALNT13/ST3GAL1/GCNT1/ST6GAL1/XXYLT1/B4GALT5/GALNT1
GO:0016052	carbohydrate catabolic process	155	0.359283	1.35717	0.0248121	0.112363	0.0841767	2533	tags=33%, list=17%, signal=28%	LDHA/HMGB1/HIF1A/NUP58/PGK1/GAPDH/ALDOA/NUP188/TPI1/NDC1/GPI/NUP155/PKM/HK2/ENO1/INSR/PYGB/CALM1/NUP205/PGAM1/GK5/NCOR1/NUP153/SEH1L/PPP1CB/NUP107/PPARA/NUP210/PHKA1/NUP93/PRKAA2/GPD2/ENO2/SLC4A4/ALDOC/ZBTB20/NUP43/NUP160/PPARGC1A/PYGL/EP300/ABHD10/PGM1/DHTKD1/HKDC1/PGM2/NUP214/AGL/PFKFB4/NUP54/FUT9
GO:0050926	regulation of positive chemotaxis	21	0.592278	1.54435	0.0248342	0.112363	0.0841767	1146	tags=48%, list=8%, signal=44%	ANGPT2/CXCL8/F2RL1/VEGFA/CDH13/VEGFC/ITGA2/CXCL12/F3/SMAD3
GO:2000249	regulation of actin cytoskeleton reorganization	32	-0.560049	-1.56732	0.0249838	0.112911	0.0845874	869	tags=25%, list=6%, signal=24%	ARHGDIA/ESAM/HCLS1/F11R/ABL2/TEK/MDK/NRP1
GO:0044283	small molecule biosynthetic process	519	0.284138	1.22043	0.0250827	0.113229	0.0848256	3883	tags=35%, list=25%, signal=27%	LIPG/PGK1/GAPDH/SAMHD1/PSAT1/SNAI2/ENTPD1/LEPR/ALDOA/EGR1/SCD/ELOVL6/ACACA/TPI1/GPI/ASNS/SHMT2/PKM/ENO1/AMD1/HMGCS1/MTAP/PLCG2/SC5D/KPNB1/ASAH1/UGDH/SUCLA2/P2RY1/MIF/CHST15/ENTPD7/HACD2/RAN/OSBPL6/IMPA1/BRCA1/ABCD3/HMGCR/NUS1/FASN/SIK1/PGAM1/PTGES3/PTGIS/IDI1/ACSS1/SERINC5/ABHD2/SLC35D1/ACSL3/LBR/PDE7B/MOXD1/ENPP1/ATF4/IL1B/HACD3/ABCG1/ATF3/TK1/PPARA/STARD4/MSMO1/DHFR/CAD/SOGA1/PHGDH/ACAT2/CACNA1…
GO:0071229	cellular response to acid chemical	60	0.446815	1.43807	0.0251538	0.113421	0.0849693	491	tags=17%, list=3%, signal=16%	COL4A1/COL6A1/COL1A2/IPO5/VEGFA/RRAGA/COL5A2/PDGFC/COL1A1/OPA1
GO:0097711	ciliary basal body-plasma membrane docking	94	0.403774	1.44262	0.0252167	0.113467	0.0850037	3232	tags=29%, list=21%, signal=23%	TUBB/HSP90AA1/TUBB4B/HAUS6/CDK1/PLK4/ALMS1/PLK1/CENPJ/CLASP1/SCLT1/NEDD1/CEP97/NEK2/CDK5RAP2/CEP152/DYNC1H1/CNTRL/CEP192/KIF24/CCP110/RPGRIP1L/ODF2/CEP83/CEP135/HAUS2/CEP78
GO:0043491	protein kinase B signaling	180	-0.369341	-1.35765	0.0252212	0.113467	0.0850037	1340	tags=19%, list=9%, signal=18%	PIK3CG/FYN/TSC2/FGF16/INPP5K/RCN3/RHOG/SRC/TGFB1/GPX1/GATA3/GRB2/PHLDA3/SIRT2/HPSE/FGFR1/HCLS1/ENG/RAPGEF1/EPHA2/SH2B3/RAC2/KIT/TNFAIP8L3/MERTK/PIK3C2B/NRG1/PEAR1/GDF15/TEK/KDR/DLG1/HYAL2/SESN3/THBS1
GO:0001959	regulation of cytokine-mediated signaling pathway	135	0.362807	1.35292	0.0253603	0.113964	0.0853759	2590	tags=32%, list=17%, signal=27%	WNT5A/HIF1A/F2RL1/SAMHD1/IL1R1/PXDN/RUNX1/TNFAIP3/LIFR/CBFB/CD24/IFNGR1/SOCS3/H2BC11/IRAK3/ABCE1/SLIT2/BIRC3/CCDC3/PTPN11/MED1/PARP14/PTPN1/JAK2/SPPL2A/METTL3/SLIT3/PPARG/RNF31/OTUD4/PTPN2/ROBO1/RACK1/NLRC5/UBE2K/AGPAT1/CYLD/PADI2/CASP4/CASP8/AXL/BIRC2/IL6
GO:0070528	protein kinase C signaling	22	0.586643	1.54946	0.0253907	0.113971	0.0853814	550	tags=27%, list=4%, signal=26%	AKAP12/WNT5A/PDGFB/VEGFA/MYADM/FLT4
GO:0055021	regulation of cardiac muscle tissue growth	48	0.475932	1.48176	0.0254755	0.114222	0.0855697	1403	tags=27%, list=9%, signal=25%	RGS4/YAP1/CCNB1/TGFBR1/GJA1/RUNX1/RBPJ/BMPR1A/JARID2/TBX2/PPARA/PIM1/PARP2
GO:0097305	response to alcohol	152	0.360717	1.36321	0.0255473	0.114415	0.085714	1568	tags=27%, list=10%, signal=24%	INHBA/RGS4/TNC/KLF9/TGFBR1/SPARC/AHR/GNG2/SOD2/ACACA/SFRP1/CLDN1/ATP2B1/HMGCS1/VCAM1/CALM1/FOS/GGH/FOSB/ACTR2/BRCA1/SLIT2/HTR1B/NQO1/SGK1/IGFBP7/PPARA/GNAI1/RPS4X/CAD/PTCH1/BLM/HPGD/PARP1/SMO/PSMD14/PTGER2/SLIT3/PPARG/TYMS/PRKAA2
GO:0021983	pituitary gland development	20	0.605825	1.5653	0.0256426	0.114712	0.085937	2286	tags=45%, list=15%, signal=38%	WNT5A/ETS1/RBPJ/BMPR1A/SALL1/MSX1/GLI2/NOG/HES1
GO:0008156	negative regulation of DNA replication	29	0.547465	1.53188	0.0259735	0.116062	0.0869477	3636	tags=52%, list=24%, signal=39%	BRCA2/CDC6/FBXO5/BLM/GTPBP4/LIG3/GMNN/S100A11/MSH3/ZRANB3/TIMELESS/TIPIN/ATR/TERF1/DONSON
GO:0090287	regulation of cellular response to growth factor stimulus	214	-0.353255	-1.3194	0.0260503	0.116274	0.0871068	995	tags=15%, list=7%, signal=15%	NEDD4/SULF1/FBN2/NOTCH1/TGFB1/GATA3/TGFBR2/FAM89B/TGFBR3/HHEX/FGFR1/ENG/ACVRL1/VEPH1/TWSG1/CRIM1/NUMA1/MMRN2/SULF2/HTRA1/ITGA5/CAV1/SMURF2/ELAPOR2/SDCBP/APLN/FZD4/CD109/CDH5/DAB2/DKK3/HHIP/THBS1
GO:0030433	ubiquitin-dependent ERAD pathway	75	-0.441183	-1.43933	0.0261675	0.116662	0.0873974	2812	tags=37%, list=18%, signal=31%	AMFR/RNF5/DNAJC10/UFD1/DNAJB9/FBXO27/STT3B/RNF185/SYVN1/ERLIN2/FBXO44/RNF121/DNAJB12/DNAJB2/TMUB2/EDEM2/RNF103/RHBDD2/SEL1L/NFE2L2/CCDC47/MAN1B1/FOXRED2/OS9/NPLOC4/SVIP/TRIM25/CAV1
GO:0010743	regulation of macrophage derived foam cell differentiation	20	0.604562	1.56204	0.0262496	0.116662	0.0873974	2089	tags=40%, list=14%, signal=35%	ABCA1/ITGB3/ITGAV/ABCG1/NFKBIA/PPARA/PPARG/CETP
GO:0003007	heart morphogenesis	175	-0.363252	-1.33049	0.0263293	0.116662	0.0873974	923	tags=17%, list=6%, signal=16%	CTNNB1/SOX17/NOTCH1/TGFB1/GATA3/TGFBR2/TGFBR3/ALDH1A2/ENG/ACVRL1/PROX1/RARB/GAA/NOS3/PARVA/NDRG4/FHL2/NRG1/S1PR1/ANKRD1/ADAM15/TEK/SOX4/PLXND1/EPHB4/FKBP1A/ADGRG6/NRP2/NRP1/FLRT2
GO:1902903	regulation of supramolecular fiber organization	312	-0.33786	-1.31924	0.0263293	0.116662	0.0873974	1385	tags=20%, list=9%, signal=19%	TGFB3/GSN/EVL/SYNPO/FCHSD1/ASAP3/FMN1/INPP5K/DMTN/ARPC1B/ARHGAP18/CARMIL1/ARFIP2/RPS3/SSH3/TRPV4/ACTG1/CTTN/BIN1/ARAP1/CORO1B/TRIOBP/GPX1/PRKCE/GRB2/PPFIA1/CLU/CDC42EP2/FCHSD2/SNCA/ARHGEF10/WASF3/ESAM/EDN1/PTGER4/HCLS1/KANK3/SPTBN5/PROX1/F11R/CRACD/PPM1F/CYFIP2/TACSTD2/SVIL/NUMA1/SPTAN1/TMSB4X/RHOC/SLC9A1/ARHGEF15/S100A10/SHANK3/ARHGAP28/PXN/SSH2/SWAP70/S1PR1/DLG1/CGNL1/APP/NRP1/CDH5
GO:0043535	regulation of blood vessel endothelial cell migration	82	-0.445939	-1.47708	0.0263619	0.116662	0.0873974	1185	tags=24%, list=8%, signal=23%	NFE2L2/FBXW7/PLCG1/NOTCH1/TGFB1/FGFR1/ACVRL1/EPHA2/TMSB4X/PIK3C2A/HSPB1/MMRN2/NOS3/MAP3K3/HMOX1/KDR/PLK2/RHOJ/PRCP/THBS1
GO:0034284	response to monosaccharide	143	0.359574	1.34352	0.0263684	0.116662	0.0873974	1991	tags=24%, list=13%, signal=21%	CCN2/ANGPT2/LDHA/HIF1A/LRP1/GJA1/SPARC/EGR1/SOD2/ITGA2/OPA1/COL6A2/TRA2B/KLF7/CAMK2N1/LGALS1/PPP3CA/SLC8A1/SELENOT/IRS2/PPP3CB/PTPRN2/GCLM/PRKAA2/TIAM1/PAX2/ZBTB20/PPARGC1A/CDK16/PTPRN/SERPINF1/HLA-DRB1/RACK1/ICAM1
GO:0006486	protein glycosylation	203	-0.359171	-1.34107	0.0263724	0.116662	0.0873974	2867	tags=33%, list=19%, signal=27%	B3GALT4/OST4/ALG8/B4GALT7/GCNT2/MCFD2/PLOD3/ST6GALNAC3/EXTL3/NAGPA/STT3B/B3GAT3/MAGT1/NUDT14/B4GALT2/ALG12/FUT8/MOGS/IL15/TRAK2/MAN2A2/B3GNT8/DDOST/ARFGEF1/EXTL2/B3GALT6/GALNT7/ST6GALNAC4/GALNT10/OSTC/SLC35C1/TMTC2/TMEM258/MGAT5B/B3GALT2/STT3A/OGT/ST3GAL6/POMT1/B4GAT1/B4GALT6/B3GNT9/SRD5A3/GALNT6/GALNT13/MAN1B1/NPC1/TMEM59/MAN1C1/VEGFB/ABCA2/MGAT4B/EOGT/ST3GAL1/GCNT1/GBGT1/TRAK1/ST6GAL1/CHP1/ST8S…
GO:0043413	macromolecule glycosylation	203	-0.359171	-1.34107	0.0263724	0.116662	0.0873974	2867	tags=33%, list=19%, signal=27%	B3GALT4/OST4/ALG8/B4GALT7/GCNT2/MCFD2/PLOD3/ST6GALNAC3/EXTL3/NAGPA/STT3B/B3GAT3/MAGT1/NUDT14/B4GALT2/ALG12/FUT8/MOGS/IL15/TRAK2/MAN2A2/B3GNT8/DDOST/ARFGEF1/EXTL2/B3GALT6/GALNT7/ST6GALNAC4/GALNT10/OSTC/SLC35C1/TMTC2/TMEM258/MGAT5B/B3GALT2/STT3A/OGT/ST3GAL6/POMT1/B4GAT1/B4GALT6/B3GNT9/SRD5A3/GALNT6/GALNT13/MAN1B1/NPC1/TMEM59/MAN1C1/VEGFB/ABCA2/MGAT4B/EOGT/ST3GAL1/GCNT1/GBGT1/TRAK1/ST6GAL1/CHP1/ST8S…
GO:0001817	regulation of cytokine production	491	0.285788	1.22606	0.0265434	0.117088	0.0877168	1474	tags=18%, list=10%, signal=17%	FN1/CD34/INHBA/PRKDC/HMGB1/ERRFI1/SLC7A5/WNT5A/LAPTM4B/S1PR3/HIF1A/TGFB2/GAPDH/LRP1/HLA-B/ITGAV/F2RL1/DDX21/HSP90AA1/SNAI2/IL1R1/SEMA7A/RGCC/EGR1/PTPRS/RUNX1/IL4R/MALT1/TNFAIP3/PTPRJ/LTBP1/HEG1/ATP2B1/HSPD1/CCBE1/CD274/IL6ST/CD24/PLCG2/SRGN/IFNGR1/CYP1B1/IL1RAP/CD2AP/FLT4/JAK3/VSIR/LGALS9/SPTBN1/IRAK3/TRIM16/MIF/HMGB2/BRCA1/PER1/POSTN/HDAC9/LEF1/EREG/TNFRSF1B/CADM1/SMAD7/HGF/ATF4/F3/IL1B/CX3CL1/S…
GO:1903203	regulation of oxidative stress-induced neuron death	20	0.604126	1.56091	0.026553	0.117088	0.0877168	2531	tags=45%, list=17%, signal=38%	MCL1/HIF1A/ATF4/PARP1/REST/RACK1/MEAK7/SLC7A11/LANCL1
GO:0061028	establishment of endothelial barrier	43	-0.517099	-1.51958	0.026575	0.117088	0.0877168	523	tags=21%, list=3%, signal=20%	ENG/RAPGEF1/PPP1R16B/F11R/PDE4D/PDE2A/ROBO4/CDH5/PECAM1
GO:0032201	telomere maintenance via semi-conservative replication	27	0.550398	1.51423	0.0265868	0.117088	0.0877168	4921	tags=70%, list=32%, signal=48%	RFC3/POLD2/FEN1/POLE2/POLE/PCNA/DNA2/PRIM1/POLD1/RFC5/TERF1/POLA1/RFC1/RFC2/RFC4/POLE3/RPA1/PRIM2/RPA3
GO:0098771	inorganic ion homeostasis	469	-0.309065	-1.25231	0.0266409	0.117196	0.0877976	1741	tags=18%, list=11%, signal=16%	SLC24A1/NPY2R/ATP1A1/TMEM38A/TMTC2/ISCU/HMOX2/CALR/ANXA6/KCNJ2/SLC11A2/ACKR4/MAPK3/CCRL2/MICU1/ATP6V1F/TCIRG1/CLCN3/SLC4A8/PIK3CG/FYN/JPH1/ATP6AP1/CAMK2D/ATP6V1B2/SLC8B1/ATP6V1C1/HEXB/BAX/CCDC47/F2R/MCOLN1/NPTN/MCUB/PLCG1/MAFG/ANK3/MAPK1/ATP6V0C/SLC12A2/TRPV4/NCOA4/ADORA2A/SLC4A2/ATP6AP2/PRKCE/CLIC2/CACNB3/CYBRD1/CD55/PACS2/SLC12A9/SNCA/EDN1/PTGER4/CHP1/GNAI2/ATP6V0E1/ABL2/SLC39A13/PRNP/SLC40A1/S…
GO:0006164	purine nucleotide biosynthetic process	160	0.349828	1.33333	0.0268199	0.117766	0.0882249	3482	tags=38%, list=23%, signal=29%	PAICS/ALDOA/SLC26A2/SCD/ELOVL6/ACACA/AK3/PKM/ENO1/ATIC/PDK1/PANK3/ACSL1/PFAS/HACD2/ACSL4/FASN/PPAT/ACSS1/AK4/ACSL3/GART/PPARA/PARP1/MTHFD1/AMPD3/ADK/AK5/ADCY9/DLAT/PRPS2/PPARGC1A/NPR1/ATP5F1A/ACLY/HPRT1/PAPSS2/ATP5F1B/ADCY3/PRPS1/IMPDH2/DLD/ELOVL2/DCK/GMPS/PANK1/NME1/ACACB/PID1/PDP2/H19/SLC25A13/ACOT7/ATP5F1C/PRPSAP2/HACD1/PDK4/ATP5MC1/PDK3/ADCY1
GO:0035265	organ growth	116	0.372536	1.36746	0.0268299	0.117766	0.0882249	2774	tags=40%, list=18%, signal=33%	STC1/RGS4/YAP1/TGFB2/SORBS2/CCNB1/PDLIM5/TGFBR1/LEPR/GJA1/RUNX1/HEG1/FOXC1/BNC2/RBPJ/BMPR1A/IGF2/PDGFRB/SOX9/SPRY2/JARID2/TBX2/TENM4/PTPN11/PPARA/UBE3A/PIM1/WWC2/PARP2/SMO/DUSP6/WWC1/BCL2/NLGN4X/KCNK2/NOG/ARID2/STK3/BASP1/BCL2L11/SAV1/SHH/LATS1/AKAP13/EXT1/RARG
GO:0032231	regulation of actin filament bundle assembly	84	-0.4343	-1.44924	0.0269787	0.118289	0.0886164	1385	tags=30%, list=9%, signal=27%	TGFB3/EVL/SYNPO/ASAP3/INPP5K/CARMIL1/ACTG1/ARAP1/PPFIA1/ARHGEF10/PTGER4/F11R/PPM1F/TACSTD2/RHOC/SLC9A1/ARHGEF15/S100A10/SHANK3/ARHGAP28/PXN/SWAP70/S1PR1/CGNL1/NRP1
GO:1903169	regulation of calcium ion transmembrane transport	94	-0.421767	-1.42988	0.0271163	0.118761	0.0889699	1340	tags=35%, list=9%, signal=32%	PSEN2/CHD7/DMD/CDK5/STIM2/GPER1/PKD2/CACNA2D1/HSPA2/CACNG6/TMEM38A/PIK3CG/FYN/JPH1/CAMK2D/BAX/F2R/PLCG1/AHNAK/PDE4B/BIN1/G6PD/PRKCE/CLIC2/CACNB3/SNCA/PRNP/SLC9A1/SELENON/STIM1/PDE4D/LYN/FKBP1A
GO:0072577	endothelial cell apoptotic process	41	-0.526717	-1.53198	0.0272398	0.11917	0.0892766	2262	tags=41%, list=15%, signal=35%	GPER1/MIR126/GAS6/MAPK7/PDCD4/RAMP2/BMPR2/NFE2L2/PLCG1/TERT/ANO6/GATA3/ECSCR/TEK/KDR/CDH5/THBS1
GO:0031400	negative regulation of protein modification process	456	-0.3091	-1.24759	0.0273997	0.119632	0.0896223	1465	tags=17%, list=10%, signal=16%	MEN1/SEMA4D/DUSP3/OGT/CHMP6/ZBED3/GNAQ/FYN/PRKAR1A/TSC2/VPS28/TSG101/INPP5K/DUSP22/DMTN/SIRPA/PKN1/UBXN1/BAX/PTPN22/RPS3/KAT2B/TMEM59/CRTAP/CTNNB1/SH3BP5/GSTP1/PLPP3/TGFB1/ADORA2A/NNT/G6PD/PRKCE/WWTR1/DBNDD1/ITPRIP/SIRT2/PTPRB/TRIM44/PKIG/ADARB1/SNCA/HHEX/CEACAM1/CHP1/EPHB2/RELA/ENG/GNAI2/CTDSPL/PPP1R16B/CDKN1A/NCOA7/PPM1F/LGALS3/PRNP/PKIA/FABP4/INKA2/SH2B3/HSPB1/PARVA/DUSP4/GBA/SMPD1/NR2F2/CAV1/…
GO:0006909	phagocytosis	193	-0.355752	-1.31977	0.0274483	0.119632	0.0896223	1714	tags=20%, list=11%, signal=18%	MYO1C/TUSC2/C1orf43/CALR/MAPK3/GSN/ABCA7/CLCN3/FYN/CD302/ARPC1B/PLPP4/SIRPA/VAV2/RHOG/YES1/PLCG1/MAPK1/ACTG1/LYST/ANO6/SRC/ADORA2A/PRKCE/GRB2/RAPGEF1/ELMO1/CYFIP2/RAC2/MERTK/PEAR1/TGM2/LYN/PTX3/TXNDC5/DYSF/THBS1/PECAM1
GO:0032970	regulation of actin filament-based process	321	-0.334488	-1.30768	0.0274935	0.119632	0.0896223	1593	tags=23%, list=10%, signal=21%	SPIRE1/KCNJ2/FLII/JMY/BCAS3/EPHA5/TGFB3/GSN/EVL/SYNPO/FCHSD1/ASAP3/FMN1/INPP5K/DMTN/CAMK2D/ARPC1B/ARHGAP18/CARMIL1/RHOG/ARFIP2/SSH3/ACTG1/CTTN/PDE4B/BIN1/ARHGDIA/ARAP1/CORO1B/TRIOBP/PRKCE/GRB2/PPFIA1/CDC42EP2/FCHSD2/ARHGEF10/WASF3/ESAM/EDN1/PTGER4/HCLS1/KANK3/SPTBN5/PROX1/F11R/CRACD/TAOK2/PPM1F/RND3/ABL2/CYFIP2/TACSTD2/SVIL/SPTAN1/TMSB4X/RHOC/CELSR1/SLC9A1/ARHGEF15/RAC2/S100A10/SHANK3/ARHGAP28/CA…
GO:2000351	regulation of endothelial cell apoptotic process	37	-0.541277	-1.55076	0.0274992	0.119632	0.0896223	2262	tags=43%, list=15%, signal=37%	GPER1/MIR126/GAS6/MAPK7/PDCD4/RAMP2/NFE2L2/PLCG1/TERT/ANO6/GATA3/ECSCR/TEK/KDR/CDH5/THBS1
GO:0007063	regulation of sister chromatid cohesion	22	0.585154	1.54553	0.0275192	0.119632	0.0896223	3616	tags=59%, list=24%, signal=45%	RB1/BUB1/RAD21/SMC5/ESPL1/FEN1/DDX11/CDCA5/SLF1/SFPQ/SLF2/CTCF/NIPBL
GO:0006753	nucleoside phosphate metabolic process	447	0.289217	1.23251	0.0275262	0.119632	0.0896223	3565	tags=34%, list=23%, signal=27%	LDHA/HIF1A/NUP58/PAICS/PGK1/GAPDH/SAMHD1/ENTPD1/RRM2/ALDOA/SLC26A2/SCD/ELOVL6/ACACA/AK3/NUP188/TPI1/NDC1/GPI/NUP155/PKM/HK2/ENO1/ATIC/PDK1/HMGCS1/PANK3/INSR/OPA1/NUP205/ACSL1/SUCLA2/PFAS/ENTPD7/HACD2/ACSL4/RAN/HMGCR/FASN/KARS1/PPAT/PGAM1/RHOQ/SULT1C4/PTGIS/ACSS1/AK4/NCOR1/ACSL3/PDE7B/ENPP1/NUP153/GART/SEH1L/RRM1/SUCLG2/TK1/NUP107/PPARA/CTPS1/CAD/PARP1/NUP210/GARS1/MCCC2/MTHFD1/AMPD3/CMPK2/NUP93/A…
GO:0050728	negative regulation of inflammatory response	83	-0.427502	-1.42428	0.0275988	0.119816	0.0897603	2640	tags=33%, list=17%, signal=27%	CCN3/NLRX1/SYT11/CD200/PSMA1/GPER1/MIR126/NR1D1/GPS2/FNDC4/MAPK7/RPS19/NR1D2/METRNL/SIRPA/GSTP1/GPX1/GATA3/NT5E/GIT1/PTGER4/GBA/GRN/TEK/MDK/CALCRL/CDH5
GO:0051898	negative regulation of protein kinase B signaling	40	-0.516619	-1.50221	0.0276998	0.120123	0.0899905	1839	tags=32%, list=12%, signal=29%	DDIT3/GPER1/DAG1/PPP2R5B/FLCN/TSC2/INPP5K/PHLDA3/RAPGEF1/EPHA2/SH2B3/DLG1/HYAL2
GO:0030307	positive regulation of cell growth	124	0.374896	1.39293	0.0278298	0.120555	0.0903142	2328	tags=25%, list=15%, signal=21%	FN1/EGFR/MMP14/TGFB2/LRP1/H1-5/TGFBR1/SEMA7A/VEGFA/SEMA5A/SFRP1/HBEGF/CXCL12/H3-3B/NEDD4L/SMAD7/ERBB2/PARP2/CDH4/UNC13A/BCL2/EXOSC9/IGFBP1/RPS6KA1/ADNP2/NCBP1/EXOSC2/DDX3X/L1CAM/MFSD2A/NTN1
GO:0007143	female meiotic nuclear division	24	0.560981	1.5074	0.0279369	0.120757	0.0904651	1659	tags=38%, list=11%, signal=33%	TOP2A/TRIP13/TTK/CCNB2/PLK1/AURKA/EREG/FBXO5/ATM
GO:0043487	regulation of RNA stability	180	0.346216	1.3329	0.027955	0.120757	0.0904651	4350	tags=46%, list=28%, signal=33%	HNRNPC/NPM1/PSME1/XPO1/SERBP1/DIS3/PSMD2/TENT5A/HNRNPR/TNFRSF1B/PCID2/SET/PSMB5/PSME2/EXOSC8/YWHAZ/ZFP36/RBM24/DHX36/APEX1/PSMD14/METTL3/TARDBP/PSMA4/PDE12/HNRNPD/PSME4/EXOSC9/FTO/TBRG4/IGF2BP3/SYNCRIP/PSMB2/EXOSC2/DKC1/RC3H1/PSMD1/FASTKD2/NUP214/HNRNPM/NAF1/MYEF2/LARP4B/DHX9/HNRNPU/PSMB9/PSMD11/YWHAB/PSMD3/CNOT6L/FMR1/THRAP3/DCP2/NSUN2/CACNG7/DCP1A/PSMA6/PSMD7/ZC3H12A/TAF15/MTOR/TENT4B/GDNF/NOCT…
GO:0051931	regulation of sensory perception	21	-0.629196	-1.65414	0.0279958	0.120757	0.0904651	3082	tags=52%, list=20%, signal=42%	NTSR1/EDNRB/GRIN2D/CCN3/FABP5/NPY2R/MGLL/F2R/CACNB3/EDN1/SLC9A1
GO:1901137	carbohydrate derivative biosynthetic process	560	0.276827	1.20178	0.0279981	0.120757	0.0904651	2329	tags=24%, list=15%, signal=21%	VCAN/ITM2A/PAICS/PDGFB/RRM2/GFPT2/ALDOA/SLC26A2/SCD/ELOVL6/ACACA/AK3/GPC1/UGGT2/TPI1/DAD1/HBEGF/SDC4/PKM/ENO1/SDC2/AMD1/GALNT18/ATIC/PDK1/CHSY1/PANK3/GNPNAT1/MTAP/TET1/JAK3/UGDH/ACSL1/LMAN1/CSPG4/B3GNT5/PFAS/CHST15/HACD2/GPC6/ACSL4/ITM2C/CLTC/DSE/ITM2B/CYTL1/ALG11/NUS1/FASN/DCN/TUSC3/PPAT/HS3ST3A1/COG3/XYLT1/CHPF/ACSS1/AK4/POGLUT3/GPC4/LARGE1/TMTC3/PDGFRB/ST6GAL2/GK5/SLC35D1/ACSL3/TMTC1/UGCG/GART…
GO:0032467	positive regulation of cytokinesis	26	0.555605	1.53132	0.0281071	0.120998	0.0906457	1651	tags=38%, list=11%, signal=34%	ECT2/CIT/RACGAP1/KIF23/KIF20B/PKP4/KIF14/CDC6/AURKB/CENPV
GO:0090100	positive regulation of transmembrane receptor protein serine/threonine kinase signaling pathway	81	-0.426254	-1.41219	0.0281399	0.120998	0.0906457	1615	tags=30%, list=11%, signal=27%	ACVR1/FLCN/ADAM17/MEN1/TGFB3/GDF6/BMPR2/GDF7/GDF11/SULF1/NOTCH1/TGFB1/TGFBR3/ENG/ACVRL1/TWSG1/NUMA1/BMP6/GDF15/ELAPOR2/SDCBP/CDH5/DAB2/THBS1
GO:0002762	negative regulation of myeloid leukocyte differentiation	34	0.529376	1.53468	0.0281454	0.120998	0.0906457	1192	tags=32%, list=8%, signal=30%	FBN1/INHBA/CDK6/UBASH3B/SFRP1/TRIB1/FSTL3/MYC/LRRC17/CUL4A/ZBTB46
GO:0001889	liver development	110	0.385026	1.41275	0.0282245	0.121135	0.0907486	2721	tags=41%, list=18%, signal=34%	EGFR/NOTCH2/ARID5B/NF1/CLDN1/ASNS/TNFAIP3/PKM/ARF6/CITED2/HMGCS1/GNPNAT1/ITGA2/E2F7/PRMT5/MET/AURKA/AK4/HGF/SOX9/JARID2/SMAD3/PTPN3/CAD/MED1/PTCH1/TYMS/HNF1B/CEBPB/FGF1/ZIC3/HNRNPD/PCNA/RPS6KA1/MAN2A1/PNPT1/HES1/PTN/IL6/DUT/KRAS/LIMS2/PCK2/RPGRIP1L/EZH2
GO:0002573	myeloid leukocyte differentiation	150	0.361047	1.35971	0.0282384	0.121135	0.0907486	2032	tags=33%, list=13%, signal=29%	FBN1/INHBA/TFRC/RASSF2/KITLG/CDK6/NOTCH2/F2RL1/MYH9/VEGFA/UBASH3B/RUNX1/SFRP1/RB1/JUNB/FARP2/TRIB1/FSTL3/FOS/PPARGC1B/RBPJ/MYC/SH3PXD2A/GLO1/FASN/LIF/LEF1/LRRC17/CUL4A/SIGLEC15/LBR/CA2/ZBTB46/MED1/PARP1/TMEM64/KLF10/PPARG/ACIN1/MMP9/CEBPB/PIK3CD/DCSTAMP/PTPN2/RELB/HLA-DRB1/ITGB6/TFE3/TSPAN2
GO:0071168	protein localization to chromatin	28	0.539928	1.50858	0.028292	0.121186	0.090787	2721	tags=36%, list=18%, signal=29%	H1-5/RB1/RAD21/ESCO2/PLK1/MACROH2A2/MCM8/CDCA5/RUVBL2/EZH2
GO:0046390	ribose phosphate biosynthetic process	168	0.347536	1.32913	0.0283291	0.121186	0.090787	3482	tags=37%, list=23%, signal=29%	PAICS/ALDOA/SLC26A2/SCD/ELOVL6/ACACA/AK3/PKM/ENO1/ATIC/PDK1/PANK3/ACSL1/PFAS/HACD2/ACSL4/FASN/PPAT/ACSS1/AK4/ACSL3/GART/PPARA/CTPS1/CAD/PARP1/AMPD3/ADK/CMPK1/AK5/ADCY9/DLAT/PRPS2/PPARGC1A/NPR1/PYGL/ATP5F1A/ACLY/HPRT1/PAPSS2/ATP5F1B/ADCY3/PRPS1/IMPDH2/DLD/ELOVL2/GMPS/PANK1/NME1/ACACB/PID1/PDP2/H19/SLC25A13/ACOT7/ATP5F1C/PRPSAP2/HACD1/PDK4/ATP5MC1/PDK3/ADCY1
GO:2000060	positive regulation of ubiquitin-dependent protein catabolic process	93	-0.425477	-1.43638	0.028342	0.121186	0.090787	1977	tags=19%, list=13%, signal=17%	DDA1/RNF19B/LRRK2/DNAJB2/PLK3/RNF180/NFE2L2/FBXW7/CSNK1D/SIRT2/CLU/GBA/CAV1/MDM2/LAPTM5/PRICKLE1/PLK2/DAB2
GO:0090501	RNA phosphodiester bond hydrolysis	137	0.358989	1.33622	0.0285581	0.121979	0.0913807	3829	tags=36%, list=25%, signal=27%	SAMHD1/DIS3/PAN3/UTP20/KHNYN/CNOT1/EXOSC8/TSR1/EXO1/NOP9/APEX1/AGO2/AGO3/NYNRIN/NUDT21/FEN1/DICER1/PDE12/EXOSC9/ERI2/PNPT1/NCBP1/ZC3H12C/EXOSC2/CSTF2/EXOSC10/CPSF2/BMS1/BOP1/TSNAX/CNOT6L/DCP2/ELAC2/NOL9/TSN/SLFN13/ERI1/ZC3H12A/DCPS/RCL1/CPSF3/PIWIL4/NOCT/EDC3/PARN/NHP2/CPSF6/RNASE4/CNOT6
GO:0071526	semaphorin-plexin signaling pathway	37	-0.539823	-1.5466	0.0286391	0.122145	0.0915051	1466	tags=35%, list=10%, signal=32%	PLXNB1/SEMA4D/PLXNA2/PLXNA3/ARHGDIA/PLXNB3/SEMA3D/PLXNA4/SEMA3F/SEMA6B/PLXND1/NRP2/NRP1
GO:0071230	cellular response to amino acid stimulus	55	0.453671	1.43671	0.0286585	0.122145	0.0915051	491	tags=16%, list=3%, signal=16%	COL4A1/COL6A1/COL1A2/IPO5/RRAGA/COL5A2/PDGFC/COL1A1/OPA1
GO:0043488	regulation of mRNA stability	171	0.336328	1.29111	0.0286995	0.122188	0.0915375	4350	tags=46%, list=28%, signal=33%	HNRNPC/NPM1/PSME1/XPO1/SERBP1/DIS3/PSMD2/TENT5A/HNRNPR/PCID2/SET/PSMB5/PSME2/EXOSC8/YWHAZ/ZFP36/RBM24/DHX36/APEX1/PSMD14/METTL3/TARDBP/PSMA4/PDE12/HNRNPD/PSME4/EXOSC9/FTO/TBRG4/IGF2BP3/SYNCRIP/PSMB2/EXOSC2/RC3H1/PSMD1/FASTKD2/NUP214/HNRNPM/MYEF2/LARP4B/DHX9/HNRNPU/PSMB9/PSMD11/YWHAB/PSMD3/CNOT6L/FMR1/THRAP3/DCP2/CACNG7/DCP1A/PSMA6/PSMD7/ZC3H12A/TAF15/MTOR/TENT4B/GDNF/NOCT/PARN/PSMA5/XRN1/YTHDF3/E…
GO:0051017	actin filament bundle assembly	129	-0.385985	-1.36075	0.0287953	0.122367	0.0916715	1390	tags=25%, list=9%, signal=23%	ACTN1/TGFB3/EVL/SYNPO/ASAP3/INPP5K/DMTN/CARMIL1/ACTG1/ARAP1/CORO1B/SRC/PPFIA1/FAM171A1/ARHGEF10/PTGER4/MARCKS/F11R/PPM1F/TACSTD2/RHOC/SLC9A1/ARHGEF15/S100A10/SHANK3/ARHGAP28/PXN/SWAP70/S1PR1/CGNL1/NRP1/ARRB1
GO:0071634	regulation of transforming growth factor beta production	32	0.523905	1.49053	0.0288054	0.122367	0.0916715	581	tags=31%, list=4%, signal=30%	FN1/CD34/LAPTM4B/HIF1A/TGFB2/ITGAV/LTBP1/CD24/CD2AP/LGALS9
GO:0001823	mesonephros development	69	0.426911	1.42996	0.028834	0.122367	0.0916715	2793	tags=54%, list=18%, signal=44%	GREM1/VEGFA/SFRP1/SPRY1/SDC4/LAMA5/FOXC1/PBX1/FAT4/MYC/SIX4/SLIT2/SALL1/SMAD7/SOX9/ZBTB16/SMAD3/LHX1/PAX8/PTCH1/SIX1/SMO/FOXD1/PAX2/FGF1/SMAD4/BCL2/OSR1/RET/SDC1/NOG/BASP1/HES1/SHH/HOXD11/KIF26B/TCF21
GO:0090382	phagosome maturation	37	-0.536409	-1.53682	0.028924	0.122618	0.0918595	3052	tags=43%, list=20%, signal=35%	CLN3/ATP6V0E2/RAB32/ATP6V0A4/TMEM175/SYT11/RAB7A/SRPX/ATP6V0D1/ATP6V1F/TCIRG1/ATP6V1B2/ATP6V1C1/MCOLN1/ATP6V0C/ATP6V0E1
GO:0050801	ion homeostasis	503	-0.308644	-1.25877	0.0290183	0.122886	0.0920605	1741	tags=19%, list=11%, signal=17%	TMBIM6/ATP6V0D1/KCTD7/LRRK2/SLC24A1/NPY2R/ATP1A1/TMEM38A/TMTC2/ISCU/HMOX2/CALR/ANXA6/KCNJ2/SLC11A2/ACKR4/MAPK3/SLC4A11/CCRL2/MICU1/ATP6V1F/TCIRG1/CLCN3/SLC4A8/PIK3CG/FYN/JPH1/ATP6AP1/CAMK2D/ATP6V1B2/SLC8B1/ATP6V1C1/HEXB/BAX/CCDC47/F2R/MCOLN1/NPTN/MCUB/PLCG1/MAFG/SCN1B/ANK3/MAPK1/ATP6V0C/SLC12A2/TRPV4/SCN3B/FHL1/NCOA4/SRC/ADORA2A/SLC4A2/ATP6AP2/PRKCE/CLIC2/CACNB3/CYBRD1/CD55/PACS2/SLC12A9/SNCA/EDN…
GO:2000352	negative regulation of endothelial cell apoptotic process	24	-0.585623	-1.56801	0.029074	0.122991	0.092139	2187	tags=42%, list=14%, signal=36%	MIR126/GAS6/MAPK7/RAMP2/NFE2L2/TERT/GATA3/TEK/KDR/CDH5
GO:0030216	keratinocyte differentiation	86	0.404491	1.41722	0.0291194	0.123052	0.0921844	2669	tags=42%, list=17%, signal=35%	ERRFI1/WNT5A/YAP1/DSG2/JAG1/RUNX1/CBFB/PALLD/PKP4/DSP/ASAH1/FOXC1/RBPJ/TRIM16/MAP2K1/OPN3/EREG/UGCG/INTU/ZFP36/MED1/MACROH2A2/KRT8/KRT19/ADAM9/ETV4/KRTAP2-3/PIP5K1A/DSC2/EVPL/KAZN/SRSF6/SAV1/LATS1/VDR/SGPP1
GO:1903556	negative regulation of tumor necrosis factor superfamily cytokine production	35	0.513192	1.49384	0.0292178	0.123336	0.0923975	1942	tags=29%, list=13%, signal=25%	CD34/TNFAIP3/CD274/VSIR/LGALS9/IRAK3/CX3CL1/NLRC3/DICER1/TWIST1
GO:0006084	acetyl-CoA metabolic process	34	0.526498	1.52633	0.0293495	0.123761	0.0927154	3642	tags=41%, list=24%, signal=31%	ACACA/PDK1/HMGCS1/FASN/ACSS1/DLAT/ACLY/DLD/AADAT/ACACB/PDP2/PDK4/PDK3/ACAT1
GO:0001935	endothelial cell proliferation	120	-0.401111	-1.39848	0.0293931	0.123813	0.0927547	686	tags=22%, list=4%, signal=22%	PLCG1/SULF1/VEGFB/ERN1/ALDH1A2/FGFR1/PGF/ACVRL1/PROX1/PLXNB3/PPP1R16B/TIE1/EPHA2/PTPRM/BMP6/NR2F2/HMOX1/EGFL7/CAV1/TEK/KDR/DLG1/MDK/APLN/NRP2/NRP1/THBS1
GO:0060079	excitatory postsynaptic potential	62	-0.460851	-1.45252	0.0294637	0.123979	0.0928788	2661	tags=29%, list=17%, signal=24%	NLGN2/GRIN2D/PPP1R9A/MECP2/CDK5/CHRNE/RIMS2/LRRK2/NPY2R/SH3GL1/ADORA2A/CACNB3/ZMYND8/SHANK3/SLC29A1/NLGN1/RELN/APP
GO:0016202	regulation of striated muscle tissue development	27	0.543081	1.4941	0.029591	0.124382	0.0931812	1942	tags=33%, list=13%, signal=29%	LOX/MRTFB/CENPF/IGF2/LEF1/SMAD3/MEGF10/BCL2/TWIST1
GO:0043277	apoptotic cell clearance	40	-0.511541	-1.48744	0.0296738	0.124599	0.0933433	252	tags=15%, list=2%, signal=15%	RAC2/MERTK/PEAR1/TGM2/TXNDC5/THBS1
GO:0071695	anatomical structure maturation	141	-0.385233	-1.38117	0.0298188	0.124988	0.0936352	1873	tags=29%, list=12%, signal=26%	TRPC4AP/DAG1/BMP2/LRRK2/TUSC2/SCARF1/PLXNB1/SEMA4D/NPR2/ANKS1A/B4GALT6/FOXA1/DCHS1/SPINK5/ZBTB7A/LYL1/L3MBTL3/NRCAM/PDE3A/MTCH1/GDF11/CDC25B/FAM210B/BNC1/G6PD/ATP6AP2/GATA3/SIRT2/ALDH1A2/HOXA5/ACVRL1/CDKN1A/TAL1/KLF2/GBA/B4GALT5/S1PR1/NTN4/APP/CDH5/MMP2
GO:0034661	ncRNA catabolic process	35	0.511716	1.48955	0.0298296	0.124988	0.0936352	4937	tags=60%, list=32%, signal=41%	DIS3/PELO/EXOSC8/MTREX/EXOSC9/PNPT1/EXOSC2/EXOSC10/TUT4/NSUN2/SLFN13/ZC3H12A/TENT4B/TRDMT1/PARN/XRN1/EXOSC5/ZCCHC8/EXOSC6/RBM7/POP1
GO:2000810	regulation of bicellular tight junction assembly	20	0.600019	1.5503	0.0298911	0.125114	0.0937291	737	tags=35%, list=5%, signal=33%	SNAI2/CLDN5/GJA1/RUNX1/CLDN1/CBFB/OCLN
GO:0048634	regulation of muscle organ development	28	0.537188	1.50092	0.0300695	0.125728	0.0941893	1942	tags=32%, list=13%, signal=28%	LOX/MRTFB/CENPF/IGF2/LEF1/SMAD3/MEGF10/BCL2/TWIST1
GO:0048858	cell projection morphogenesis	513	0.276717	1.19098	0.0301416	0.125897	0.0943156	2085	tags=26%, list=14%, signal=23%	FN1/ITGA1/ALCAM/EGFR/WNT5A/EFNB2/PREX2/ITGA4/ACTB/VCL/LRP1/NOTCH2/FARP1/SIPA1L1/CD44/PDLIM5/HSP90AA1/MYCBP2/GJA1/BTBD3/SEMA7A/VEGFA/MAP2/SEMA5A/PTPRS/GPC1/ENAH/ARHGEF7/KIF20B/FGF13/CDH11/CDH2/PALLD/SDC2/OPA1/LAMA1/PLXNA1/TPBG/CXCL12/NEXN/LAMA5/LAMA2/SPTBN1/LRP4/NFIB/USP9X/SEMA6A/SEMA3G/NRK/NEDD4L/KLF7/AUTS2/ACTR2/NOTCH3/AURKA/NTNG1/DOCK7/SH3KBP1/POSTN/MAP2K1/PPP3CA/SLIT2/THY1/SGK1/SEMA6D/SEMA3C/L…
GO:0010165	response to X-ray	30	0.543214	1.52944	0.0301891	0.125963	0.0943649	1844	tags=43%, list=12%, signal=38%	HMGA2/NUCKS1/BRCA2/SFRP1/THBD/KARS1/XRCC2/XRCC5/XRRA1/BLM/LIG4/ATM/XRCC6
GO:0042326	negative regulation of phosphorylation	328	0.302344	1.25871	0.0303413	0.126465	0.0947411	2006	tags=25%, list=13%, signal=22%	INHBA/PRKDC/RGS4/ERRFI1/RASSF2/IPO5/UCHL1/SPRY4/GREM1/CCNB1/SPRED1/NIBAN1/SPRED2/NPM1/UBASH3B/PMEPA1/DUSP5/CIT/PTPN13/NF1/SFRP1/RB1/SPRY1/DUSP1/TNFAIP3/PTPRJ/HEG1/PBK/IGFBP3/CDKN2B/TRIB1/DNAJC3/CALM1/MYADM/FBLN1/SOCS3/GMFB/IRAK3/PRDX3/PLK1/OCLN/CAMK2N1/SLIT2/THY1/SMAD7/HGF/SLC8A1/NCOR1/ENPP1/IL1B/SPRY2/IRS2/CORO1C/CNKSR3/CALM2/PPARA/PPP1R15B/DNAJC15/PIK3CB/PARP14/MYOCD/AIDA/SOCS5/PTPN1/PIBF1/PPIF…
GO:0043470	regulation of carbohydrate catabolic process	76	0.417233	1.43426	0.0304201	0.12666	0.0948876	2008	tags=32%, list=13%, signal=28%	HMGB1/HIF1A/NUP58/NUP188/NDC1/NUP155/INSR/NUP205/PGAM1/NCOR1/NUP153/SEH1L/PPP1CB/NUP107/PPARA/NUP210/NUP93/PRKAA2/SLC4A4/ZBTB20/NUP43/NUP160/PPARGC1A/EP300
GO:0010830	regulation of myotube differentiation	27	0.540011	1.48565	0.0304922	0.126827	0.0950127	1833	tags=33%, list=12%, signal=29%	MMP14/SIK1/HDAC9/BHLHE41/RBM24/TBX1/NLN/MYOCD/BCL2
GO:0014031	mesenchymal cell development	72	0.421752	1.43321	0.0305942	0.127118	0.0952306	2002	tags=39%, list=13%, signal=34%	FN1/KITLG/HIF1A/SNAI2/SEMA7A/SEMA5A/JAG1/CDH2/LAMA5/FOXC1/EDNRA/SEMA6A/SEMA3G/BMPR1A/SOX11/NOLC1/SOX9/SEMA6D/SEMA3C/CORO1C/TBX1/SMO/HEYL/BCL2/SEMA3E/RET/TWIST1/EFNB1
GO:0030641	regulation of cellular pH	72	-0.456636	-1.47367	0.0306315	0.12714	0.0952471	2178	tags=32%, list=14%, signal=28%	SLC9A8/TM9SF4/RAB7A/SLC9A6/ATP6V0D1/LRRK2/MAPK3/ATP6V1F/TCIRG1/CLCN3/SLC4A8/ATP6AP1/ATP6V1B2/ATP6V1C1/MAFG/MAPK1/ATP6V0C/SLC4A2/ATP6AP2/CHP1/ATP6V0E1/SLC9A1/GRN
GO:0002440	production of molecular mediator of immune response	132	0.363741	1.35226	0.0308227	0.1278	0.0957414	1467	tags=22%, list=10%, signal=20%	PRKDC/SLC7A5/TFRC/WNT5A/TGFB2/F2RL1/SAMHD1/DDX21/IL1R1/SEMA7A/IL4R/MALT1/GPI/RIF1/HSPD1/JAK3/IRAK3/POLQ/TNFRSF1B/NBN/SMAD7/SHLD2/IL1B/EXO1/HLA-A/B2M/DHX36/LIG4/CGAS
GO:0009152	purine ribonucleotide biosynthetic process	150	0.359325	1.35323	0.0308565	0.127807	0.0957464	3482	tags=37%, list=23%, signal=29%	PAICS/ALDOA/SLC26A2/SCD/ELOVL6/ACACA/AK3/PKM/ENO1/ATIC/PDK1/PANK3/ACSL1/PFAS/HACD2/ACSL4/FASN/PPAT/ACSS1/AK4/ACSL3/GART/PPARA/PARP1/AMPD3/ADK/AK5/ADCY9/DLAT/PRPS2/PPARGC1A/NPR1/ATP5F1A/ACLY/HPRT1/PAPSS2/ATP5F1B/ADCY3/IMPDH2/DLD/ELOVL2/GMPS/PANK1/NME1/ACACB/PID1/PDP2/H19/SLC25A13/ACOT7/ATP5F1C/HACD1/PDK4/ATP5MC1/PDK3/ADCY1
GO:0061008	hepaticobiliary system development	112	0.375728	1.383	0.030995	0.12815	0.096004	2721	tags=40%, list=18%, signal=33%	EGFR/NOTCH2/ARID5B/NF1/CLDN1/ASNS/TNFAIP3/PKM/ARF6/CITED2/HMGCS1/GNPNAT1/ITGA2/E2F7/PRMT5/MET/AURKA/AK4/HGF/SOX9/JARID2/SMAD3/PTPN3/CAD/MED1/PTCH1/TYMS/HNF1B/CEBPB/FGF1/ZIC3/HNRNPD/PCNA/RPS6KA1/MAN2A1/PNPT1/HES1/PTN/IL6/DUT/KRAS/LIMS2/PCK2/RPGRIP1L/EZH2
GO:0048864	stem cell development	70	0.424226	1.42165	0.0310041	0.12815	0.096004	1423	tags=31%, list=9%, signal=29%	FN1/KITLG/HIF1A/SNAI2/SEMA7A/SEMA5A/JAG1/CDH2/LAMA5/FOXC1/EDNRA/SEMA6A/SEMA3G/BMPR1A/SOX11/NOLC1/SOX9/SEMA6D/SEMA3C/CORO1C/TBX1/SMO
GO:0050818	regulation of coagulation	49	-0.492331	-1.47569	0.0310774	0.128319	0.0961307	1234	tags=33%, list=8%, signal=30%	DMTN/NFE2L2/F2R/ANO6/HPSE/CEACAM1/EDN1/EPHB2/SH2B3/PROCR/NOS3/CAV1/TFPI/ADAMTS18/CD9/THBS1
GO:0045620	negative regulation of lymphocyte differentiation	38	0.485199	1.44677	0.0313095	0.128756	0.0964579	2659	tags=47%, list=17%, signal=39%	INHBA/HMGB1/RUNX1/SFRP1/IL4R/CBFB/NRARP/JAK3/SMAD7/ERBB2/SOCS5/PTPN2/IRF1/HMGB3/RC3H1/SHH/TMEM131L/LOXL3
GO:0072527	pyrimidine-containing compound metabolic process	70	0.422737	1.41666	0.0313322	0.128756	0.0964579	4316	tags=47%, list=28%, signal=34%	AK3/TET1/ENTPD7/RRM1/TK1/CTPS1/CAD/APOBEC3B/CMPK2/TYMS/CMPK1/AK5/PRPS1/TET2/DUT/DCK/SLC19A2/NME1/TDG/CPS1/DCTPP1/CDA/PUDP/MTOR/UNG/DTYMK/CDADC1/UCK2/NME5/NEIL1/DHODH/NT5C/UMPS
GO:0044264	cellular polysaccharide metabolic process	78	0.423218	1.46607	0.0313638	0.128756	0.0964579	2776	tags=42%, list=18%, signal=35%	HMGB1/LEPR/PHLDA2/IRS1/DYRK2/IL6ST/INSR/PYGB/CALM1/IGF2/GYS1/PCDH12/ENPP1/IRS2/HAS2/B3GALNT1/PPP1CB/PPP1R2/PHKA1/GBE1/B3GALT5/CSGALNACT1/PYGL/PPP1CC/PGM1/PER2/PGM2/AGL/HAS3/FUT9/B3GALT1/EXT1/AKT2
GO:0019076	viral release from host cell	31	-0.573503	-1.59882	0.0313847	0.128756	0.0964579	2210	tags=32%, list=14%, signal=28%	TRIM35/RAB7A/CHMP2A/MID2/TSG101/CHMP3/TRIM8/DDB1/TRIM25/TRIM5
GO:0035890	exit from host	31	-0.573503	-1.59882	0.0313847	0.128756	0.0964579	2210	tags=32%, list=14%, signal=28%	TRIM35/RAB7A/CHMP2A/MID2/TSG101/CHMP3/TRIM8/DDB1/TRIM25/TRIM5
GO:0035891	exit from host cell	31	-0.573503	-1.59882	0.0313847	0.128756	0.0964579	2210	tags=32%, list=14%, signal=28%	TRIM35/RAB7A/CHMP2A/MID2/TSG101/CHMP3/TRIM8/DDB1/TRIM25/TRIM5
GO:0007190	activation of adenylate cyclase activity	20	0.595973	1.53985	0.0314114	0.128756	0.0964579	2550	tags=40%, list=17%, signal=33%	CAP1/CAP2/CALM1/EDNRA/ADRB1/ADCY9/ADCY3/ADORA2B
GO:0016556	mRNA modification	22	0.57614	1.52172	0.0314752	0.128756	0.0964579	3176	tags=36%, list=21%, signal=29%	ZC3H13/METTL3/TRUB1/DKC1/BAG4/TRMT6/TRMT61B/NSUN2
GO:0036499	PERK-mediated unfolded protein response	22	0.573317	1.51426	0.0314752	0.128756	0.0964579	3089	tags=59%, list=20%, signal=47%	CXCL8/ASNS/TMEM33/ATF4/ATF3/PPP1R15B/PTPN1/PTPN2/IGFBP1/HSPA5/CCL2/HERPUD1/EIF2S1
GO:0022604	regulation of cell morphogenesis	262	-0.336618	-1.29037	0.0316127	0.129114	0.0967259	1466	tags=21%, list=10%, signal=19%	PLXNB1/SEMA4D/PALMD/MOV10/FYN/DMTN/ARHGAP18/HEXB/CARMIL1/RHOG/CFL1/EPB41/PLXNA2/CAPRIN1/PLXNA3/ARAP1/CORO1B/TRIOBP/SRC/FAM171A1/CDC42EP2/WASF3/CPNE5/KALRN/PLEKHO1/FBLIM1/PLXNB3/P4HB/F11R/SH3D19/TAOK2/RND3/PALM2AKAP2/TACSTD2/EPHA4/SYNE3/RHOC/DNMBP/FGD5/RAC2/PARVA/KIT/S100A10/PLXNA4/FMNL3/KDR/EPB41L3/PLXND1/DLG1/MDK/RELN/FZD4/NRP1/RHOJ
GO:0022411	cellular component disassembly	492	0.282381	1.21001	0.0316478	0.129114	0.0967259	2247	tags=21%, list=15%, signal=18%	A2M/HMGB1/LAMC1/TMOD2/TOP2A/TPX2/MMP14/ETS1/IQSEC1/HIF1A/EPS8/LRP1/TIMP1/F2RL1/EIF5A/CCNB1/CD44/LIMA1/SUPT16H/SNAI2/TGFBR1/SEMA5A/CTSS/CDK1/MRPL42/FGF13/HK2/SCUBE3/ARF6/INSR/KPNB1/VDAC1/CCNB2/SPTBN1/KIF18A/IRAK3/LCP1/GSPT1/UFM1/HUWE1/PLK1/HMGB2/HMGA1/ABCE1/MYC/BNIP3/KIF2C/FAP/TMOD3/OXA1L/KIF18B/FZD1/APEH/PELO/MRPL3/SET/TLL1/CLASP1/CX3CL1/STMN1/NAV3/MMP15/FZD2/PDPN/STMN3/CLASP2/FOXL2/MID1IP1/MAP1A…
GO:0001657	ureteric bud development	67	0.422489	1.40496	0.0316603	0.129114	0.0967259	2793	tags=54%, list=18%, signal=44%	GREM1/VEGFA/SFRP1/SPRY1/SDC4/LAMA5/FOXC1/PBX1/FAT4/MYC/SIX4/SLIT2/SALL1/SMAD7/SOX9/SMAD3/LHX1/PAX8/PTCH1/SIX1/SMO/FOXD1/PAX2/FGF1/SMAD4/BCL2/OSR1/RET/SDC1/NOG/BASP1/HES1/SHH/HOXD11/KIF26B/TCF21
GO:0032465	regulation of cytokinesis	73	0.427214	1.45862	0.0318075	0.129581	0.0970759	799	tags=27%, list=5%, signal=26%	ECT2/KIF20A/BRCA2/CIT/RACGAP1/KIF23/KIF20B/PRC1/BIRC6/PKP4/PLK4/KLHL9/E2F7/CALM1/KIF14/CDC6/PLK1/AHCTF1/MAP9/AURKA
GO:0010959	regulation of metal ion transport	154	-0.382653	-1.38566	0.0319833	0.130164	0.0975124	1340	tags=23%, list=9%, signal=21%	PIK3CG/FYN/JPH1/INPP5K/CAMK2D/PLPP4/SLC8B1/BAX/F2R/PLCG1/EPB41/AHNAK/CTNNB1/PDE4B/BIN1/ANO6/ADORA2A/G6PD/PRKCE/CLIC2/CACNB3/SNCA/SARAF/GNAI2/LGALS3/PRNP/SLC9A1/SELENON/STIM1/CAV1/PDE4D/LYN/HOMER3/DLG1/FKBP1A
GO:0006091	generation of precursor metabolites and energy	436	0.287589	1.22772	0.0323201	0.1314	0.0984382	2540	tags=23%, list=17%, signal=20%	LDHA/HMGB1/ASPH/DHRS3/HIF1A/NUP58/PGK1/GAPDH/CCNB1/LEPR/GFPT2/ALDOA/NUP188/PHLDA2/TPI1/IRS1/NDC1/GPI/CDK1/DYRK2/NUP155/SHMT2/PKM/HK2/ENO1/IL6ST/INSR/CYCS/PYGB/CALM1/NUP205/SUCLA2/MYC/BNIP3/PGAM1/OXA1L/IGF2/OPN3/GYS1/ACSS1/AK4/AOX1/NCOR1/PCDH12/ENPP1/ADH5/NUP153/SEH1L/IRS2/P4HA2/SUCLG2/PPP1CB/NUP107/NDUFS1/PPARA/DNAJC15/PHGDH/NUP210/PPP1R2/ALDH1B1/PHKA1/GBE1/NUP93/PPIF/PRKAA2/NIPSNAP2/GPD2/ENO2/SL…
GO:2000379	positive regulation of reactive oxygen species metabolic process	74	-0.432534	-1.40472	0.032515	0.131924	0.0988312	840	tags=20%, list=5%, signal=19%	GSTP1/TGFB1/NNT/DDAH2/TGFBR2/GRB2/CLU/SNCA/EDN1/GNAI2/CDKN1A/KLF2/COX2/PTX3/THBS1
GO:1905521	regulation of macrophage migration	27	-0.59117	-1.61256	0.0325156	0.131924	0.0988312	1773	tags=30%, list=12%, signal=26%	MST1/MAPK3/TNFSF18/MAPK1/CD81/MDK/MTUS1/THBS1
GO:1905476	negative regulation of protein localization to membrane	26	-0.597101	-1.60789	0.0328414	0.13311	0.0997195	1255	tags=35%, list=8%, signal=32%	NUMB/INPP5K/DMTN/TMEM59/TGFB1/PPFIA1/BCL2L1/TMBIM1/DAB2
GO:0009100	glycoprotein metabolic process	332	-0.326064	-1.27723	0.0330567	0.133798	0.100235	2194	tags=33%, list=14%, signal=28%	B3GALT4/OST4/ALG8/NCSTN/B4GALT7/GCNT2/ATP7A/MCFD2/PLOD3/ST6GALNAC3/FBXO27/EXTL3/NAGPA/STT3B/B3GAT3/MAGT1/NUDT14/B4GALT2/ALG12/FUT8/MOGS/IL15/CHST12/RNF185/ENGASE/SYVN1/TRAK2/MAN2A2/B3GNT8/DDOST/ARFGEF1/EXTL2/B3GALT6/GALNT7/ST6GALNAC4/FBXO44/MAN2B1/CHST14/MANBA/BMP2/GALNT10/OSTC/BPNT2/SLC35C1/TMTC2/TMEM258/EDEM2/RNF103/HEXA/MGAT5B/NDST2/B3GALT2/STT3A/SPOCK3/OGT/ST3GAL6/POMT1/ABCA7/SEL1L/B4GAT1/B4G…
GO:0007178	transmembrane receptor protein serine/threonine kinase signaling pathway	262	-0.335443	-1.28587	0.0331061	0.133798	0.100235	1665	tags=21%, list=11%, signal=19%	FSTL1/TBX20/ACVR1/FLCN/NOMO1/ADAM17/MEN1/MAPK3/TGFB3/PPM1L/GDF6/BMPR2/DUSP22/ZBTB7A/GDF7/GDF11/SULF1/FBN2/NOTCH1/SRC/TGFB1/TGFBR2/WWTR1/FAM89B/TGFBRAP1/TGFBR3/IGSF1/DDX5/ENG/ACVRL1/USP9Y/VEPH1/TWSG1/F11R/LTBP3/CRIM1/NUMA1/LPXN/LRRC32/HTRA1/BMP6/VIM/CAV1/PXN/SMURF2/SMAD1/GDF15/ELAPOR2/SDCBP/FKBP1A/LTBP2/CD109/CDH5/DAB2/DKK3/THBS1
GO:1902186	regulation of viral release from host cell	27	-0.588543	-1.60539	0.0331122	0.133798	0.100235	2210	tags=33%, list=14%, signal=29%	TRIM35/CHMP2A/MID2/TSG101/CHMP3/TRIM8/DDB1/TRIM25/TRIM5
GO:0006110	regulation of glycolytic process	66	0.423491	1.4036	0.0332278	0.134036	0.100413	2490	tags=38%, list=16%, signal=32%	HIF1A/NUP58/NUP188/NDC1/NUP155/INSR/NUP205/PGAM1/NCOR1/NUP153/SEH1L/NUP107/PPARA/NUP210/NUP93/PRKAA2/SLC4A4/ZBTB20/NUP43/NUP160/PPARGC1A/EP300/NUP214/PFKFB4/NUP54
GO:0055017	cardiac muscle tissue growth	64	0.444164	1.46222	0.0333028	0.134036	0.100413	1403	tags=30%, list=9%, signal=27%	RGS4/YAP1/TGFB2/SORBS2/CCNB1/PDLIM5/TGFBR1/GJA1/RUNX1/HEG1/FOXC1/RBPJ/BMPR1A/JARID2/TBX2/TENM4/PPARA/PIM1/PARP2
GO:0007040	lysosome organization	61	-0.464375	-1.45509	0.0333186	0.134036	0.100413	2563	tags=38%, list=17%, signal=32%	TMEM175/ACP2/NAGPA/CLN8/SCARB2/VPS18/RAB7A/SRPX/MBTPS1/LRRK2/NAGLU/HPS1/LAMTOR1/FHIP1B/HEXB/LYST/GNPTAB/ATP6AP2/GAA/GBA/LAPTM5/GRN/TPP1
GO:0080171	lytic vacuole organization	61	-0.464375	-1.45509	0.0333186	0.134036	0.100413	2563	tags=38%, list=17%, signal=32%	TMEM175/ACP2/NAGPA/CLN8/SCARB2/VPS18/RAB7A/SRPX/MBTPS1/LRRK2/NAGLU/HPS1/LAMTOR1/FHIP1B/HEXB/LYST/GNPTAB/ATP6AP2/GAA/GBA/LAPTM5/GRN/TPP1
GO:0014032	neural crest cell development	68	0.425872	1.42153	0.0333739	0.134036	0.100413	1423	tags=32%, list=9%, signal=29%	FN1/KITLG/HIF1A/SNAI2/SEMA7A/SEMA5A/JAG1/CDH2/LAMA5/FOXC1/EDNRA/SEMA6A/SEMA3G/BMPR1A/SOX11/NOLC1/SOX9/SEMA6D/SEMA3C/CORO1C/TBX1/SMO
GO:0042472	inner ear morphogenesis	56	0.452044	1.4306	0.0333739	0.134036	0.100413	2454	tags=38%, list=16%, signal=32%	WNT5A/PRRX1/CTHRC1/SIX4/ZIC1/SOX9/SPRY2/PTK7/FZD3/GLI2/PAX8/FZD2/TBX1/SIX1/PAX2/COL11A1/MYO6/PLS1/NTN1/FOXG1/ATP8A2
GO:0061311	cell surface receptor signaling pathway involved in heart development	23	0.582244	1.55769	0.0335786	0.134701	0.100912	1472	tags=48%, list=10%, signal=43%	WNT5A/NOTCH2/SNAI2/JAG1/RBPJ/BMPR1A/HEY1/DLL4/MSX1/ALPK2/HEYL
GO:0019439	aromatic compound catabolic process	539	0.274399	1.18614	0.0336075	0.134701	0.100912	4511	tags=40%, list=30%, signal=29%	HMGB1/RPS6/SAMHD1/ENTPD1/HNRNPC/NPM1/MAOA/PSME1/ALDH1L2/XPO1/SERBP1/DIS3/PAN3/KPNB1/TET1/RPS17/RPS2/PSMD2/RPL21/GSPT1/HMGB2/ZC3HAV1/ENTPD7/TENT5A/HNRNPR/RPL10A/RPL17/RPS8/TNFRSF1B/PCID2/PELO/SET/PSMB5/RPL5/PSME2/PDE7B/MOXD1/ENPP1/CNOT1/EXOSC8/YWHAZ/RPS15A/MTREX/RPL27/ZFP36/RPS4X/RBM24/APOBEC3B/RPL4/DHX36/FOXL2/APEX1/AGO2/AMPD3/PSMD14/METTL3/AGO3/ENPP4/RPL3/ETF1/SMG1/TARDBP/ATM/RPS3A/NUDT15/PSMA4/…
GO:0030857	negative regulation of epithelial cell differentiation	29	0.53776	1.50473	0.0337088	0.134796	0.100983	1849	tags=48%, list=12%, signal=43%	NOTCH4/S1PR3/YAP1/SPRED1/SPRED2/VEGFA/JAG1/SPRY1/SOX9/SPRY2/TBX3/SMO/MMP9/OSR1
GO:0035767	endothelial cell chemotaxis	24	-0.578442	-1.54878	0.0337694	0.134796	0.100983	1408	tags=42%, list=9%, signal=38%	PLEKHG5/FGF16/NOTCH1/CORO1B/FGFR1/TMSB4X/HSPB1/KDR/NRP1/THBS1
GO:0062197	cellular response to chemical stress	292	0.303002	1.23708	0.0337886	0.134796	0.100983	2740	tags=31%, list=18%, signal=26%	ERRFI1/EGFR/SLC2A1/TPM1/MCL1/ETS1/HIF1A/RHOB/ERO1A/CCNA2/ECT2/SOD2/STK24/TNFAIP3/PDK1/CYP1B1/CYCS/ETV5/FOS/FANCD2/PPARGC1B/MELK/MET/PRDX3/ATP2A2/BNIP3/GPX7/NQO1/HGF/MAP3K5/ATF4/LRRC8C/TXN/XRCC5/DHFR/RCSD1/PARP1/APEX1/JAK2/STK39/GJB2/FER/CPEB2/OXSR1/MYLK/PPIF/PPARG/PRKAA2/MMP9/PAX2/PDGFRA/ATM/STX2/SLC25A24/REST/BCL2/XRCC6/RELB/BDKRB2/PPARGC1A/UBQLN1/HNRNPD/MGST1/RACK1/PCNA/SETX/FBLN5/PAWR/PNPT1/AD…
GO:0097553	calcium ion transmembrane import into cytosol	84	-0.427834	-1.42767	0.0337887	0.134796	0.100983	2788	tags=39%, list=18%, signal=32%	HTR2B/NTSR1/GSTO1/TRPV2/CHD7/FGF2/GRIN2D/DMD/DDIT3/GPER1/PKD2/CACNA2D1/ITPR2/SLC24A1/TMEM38A/FYN/JPH1/CAMK2D/SLC8B1/BAX/F2R/MCOLN1/PLCG1/TRPV4/PRKCE/CLIC2/SNCA/PRNP/SELENON/PDE4D/ITPR3/LYN/FKBP1A
GO:0060078	regulation of postsynaptic membrane potential	78	-0.448041	-1.47194	0.033801	0.134796	0.100983	2661	tags=29%, list=17%, signal=24%	NLGN2/GRIN2D/PPP1R9A/MECP2/CDK5/CHRNE/RGS7BP/RIMS2/LRRK2/NPY2R/SH3GL1/UNC13B/KCND2/ADORA2A/CACNB3/GABRE/GABBR1/ZMYND8/SHANK3/SLC29A1/NLGN1/RELN/APP
GO:0008360	regulation of cell shape	130	-0.385045	-1.36158	0.0338917	0.135022	0.101152	1466	tags=28%, list=10%, signal=25%	PLXNB1/SEMA4D/PALMD/FYN/DMTN/ARHGAP18/HEXB/RHOG/EPB41/PLXNA2/PLXNA3/ARAP1/FAM171A1/CDC42EP2/WASF3/PLEKHO1/FBLIM1/PLXNB3/F11R/TAOK2/RND3/PALM2AKAP2/SYNE3/RHOC/DNMBP/FGD5/RAC2/PARVA/KIT/PLXNA4/FMNL3/KDR/EPB41L3/PLXND1/DLG1/RHOJ
GO:0007026	negative regulation of microtubule depolymerization	21	0.57659	1.50344	0.0341836	0.136049	0.101921	2442	tags=38%, list=16%, signal=32%	TPX2/FGF13/CLASP1/NAV3/CLASP2/MID1IP1/STMN2/TAOK1
GO:0014896	muscle hypertrophy	63	0.439286	1.4327	0.0343185	0.136449	0.102221	1796	tags=25%, list=12%, signal=23%	RGS4/ERRFI1/SORBS2/PDLIM5/IGFBP5/IL6ST/ATP2A2/PPP3CA/TNFRSF1B/JARID2/SMAD3/PPARA/PARP1/PARP2/TIAM1/SMAD4
GO:0072080	nephron tubule development	72	0.41801	1.42049	0.0344479	0.136693	0.102404	1856	tags=43%, list=12%, signal=38%	YAP1/NOTCH2/GREM1/VEGFA/JAG1/CD24/LAMA5/PBX1/FAT4/MYC/LIF/SIX4/SALL1/SOX9/LHX1/PROM1/PAX8/PTCH1/SIX1/SMO/WNT7B/HEYL/FOXD1/PAX2/HNF1B/POU3F3/FGF1/SMAD4/BCL2/OSR1/WNK4
GO:0050921	positive regulation of chemotaxis	96	-0.4084	-1.3831	0.0344658	0.136693	0.102404	1620	tags=25%, list=11%, signal=22%	CALR/ADAM17/MAPK3/FGF16/BMPR2/TNFSF18/MAPK1/ANO6/TGFB1/VEGFB/EDN1/FGFR1/PGF/PPM1F/TMSB4X/HSPB1/RAC2/STX3/SWAP70/S1PR1/KDR/MDK/NRP1/THBS1
GO:0072665	protein localization to vacuole	66	-0.449318	-1.43712	0.0344832	0.136693	0.102404	2523	tags=41%, list=17%, signal=34%	NAGPA/AP3D1/SCARB2/AP4M1/HGS/LMBRD1/RAB7A/VTI1B/SH3BP4/CACNG8/VPS28/GPR137B/SNX16/SH3GLB1/MON1B/VPS13C/NEDD4/LAMP2/CD81/NCOA4/GNPTAB/M6PR/CLU/GLMP/GGA3/VPS41/LAPTM5
GO:0052372	modulation by symbiont of entry into host	38	-0.525649	-1.50722	0.034606	0.137042	0.102666	1735	tags=39%, list=11%, signal=35%	TRIM68/TRIM6/MID2/TRIM34/GSN/TRIM8/IFITM2/P4HB/IFITM3/TRIM25/EXOC7/CAV1/TRIM5/TRIM22/PTX3
GO:0070232	regulation of T cell apoptotic process	24	0.554005	1.48866	0.0346719	0.137167	0.102759	1170	tags=33%, list=8%, signal=31%	WNT5A/HIF1A/CD274/JAK3/LGALS9/TSC22D3/IL7R/GIMAP8
GO:0050856	regulation of T cell receptor signaling pathway	28	-0.576684	-1.5734	0.0347886	0.137491	0.103002	1424	tags=46%, list=9%, signal=42%	DUSP3/RAB29/CARD11/PTPN22/RPS3/CD81/DGKZ/CEACAM1/RELA/LGALS3/PRNP/BCL10/LAPTM5
GO:0140467	integrated stress response signaling	26	0.545082	1.50232	0.0349714	0.138076	0.10344	3089	tags=54%, list=20%, signal=43%	CXCL8/ASNS/TMEM33/ATF4/ATF3/PPP1R15B/PTPN1/EIF2AK4/PTPN2/IGFBP1/HSPA5/CCL2/HERPUD1/EIF2S1
GO:0048536	spleen development	24	0.552929	1.48577	0.0352855	0.138946	0.104092	2793	tags=50%, list=18%, signal=41%	PRKDC/CITED2/CDKN2B/PBX1/PCID2/JARID2/NFKB2/BCL2/RC3H1/RBM15/BCL2L11/TCF21
GO:0031347	regulation of defense response	456	-0.306548	-1.23729	0.0353618	0.138946	0.104092	1361	tags=15%, list=9%, signal=14%	TRAF6/PIK3CG/RIOK3/FYN/DDX58/MICB/DAGLA/TSPAN6/NR1D2/METRNL/MICA/PSMD13/CELF1/SIRPA/TNFSF18/MGLL/SPINK5/CARD11/TKFC/PTPN22/TNFRSF11A/CD81/VAMP8/MAVS/GSTP1/SRC/GPX1/GATA3/NT5E/SIRT2/TRIM44/SNCA/NLRP1/CEACAM1/GIT1/NPLOC4/PTGER4/IL1RL1/RELA/HLA-E/ABCC1/PRKACB/SEC14L1/FABP4/TMSB4X/BCL10/STING1/BCL6B/JAK1/NPAS2/GBA/HTRA1/PDE2A/GRN/TGM2/TRIM5/IFI16/LYN/TEK/ICAM2/MDK/TNFSF4/HYAL2/APP/CALCRL/CDH5/NEAT1
GO:1902107	positive regulation of leukocyte differentiation	107	0.378334	1.37535	0.0353965	0.138946	0.104092	1419	tags=25%, list=9%, signal=23%	PRKDC/HMGB1/MMP14/KITLG/NOTCH2/RUNX1/IL4R/MALT1/RB1/CBFB/TRIB1/FOS/VSIR/LGALS9/PPARGC1B/LIF/LEF1/PCID2/ZBTB16/NFKBIZ/IL7R/CA2/ZBTB46/GLI2/TMEM64/SOCS5/KLF10
GO:1903708	positive regulation of hemopoiesis	107	0.378334	1.37535	0.0353965	0.138946	0.104092	1419	tags=25%, list=9%, signal=23%	PRKDC/HMGB1/MMP14/KITLG/NOTCH2/RUNX1/IL4R/MALT1/RB1/CBFB/TRIB1/FOS/VSIR/LGALS9/PPARGC1B/LIF/LEF1/PCID2/ZBTB16/NFKBIZ/IL7R/CA2/ZBTB46/GLI2/TMEM64/SOCS5/KLF10
GO:0019233	sensory perception of pain	56	-0.483395	-1.48803	0.0354565	0.138946	0.104092	3082	tags=48%, list=20%, signal=39%	NTSR1/TMEM120A/EDNRB/BACE1/NLGN2/GRIN2D/CCN3/MECP2/CDK5/FABP5/HOXD1/HOXB8/ANO1/NPY2R/MAPK3/FYN/MGLL/F2R/MAPK1/KCND2/SCN3B/LXN/CACNB3/SCN9A/EDN1/MME/SLC9A1
GO:0001709	cell fate determination	25	0.563086	1.53029	0.0354649	0.138946	0.104092	2369	tags=40%, list=16%, signal=34%	NOTCH4/MCL1/PRRX1/NOTCH2/JAG1/TBX2/PTCH1/PAX2/HES1/FOXG1
GO:0032770	positive regulation of monooxygenase activity	25	0.562767	1.52943	0.0354649	0.138946	0.104092	2652	tags=40%, list=17%, signal=33%	HIF1A/SCARB1/CALM1/NUS1/IL1B/DHFR/PIK3CB/NPR3/KRAS/VDR
GO:0060562	epithelial tube morphogenesis	248	0.315191	1.26526	0.035472	0.138946	0.104092	2328	tags=33%, list=15%, signal=28%	COL4A1/NOTCH4/MMP14/WNT5A/HIF1A/RHOB/YAP1/TGFB2/NOTCH2/TNC/GREM1/VEGFA/CTHRC1/DLC1/SFRP1/KIF20B/SPRY1/STARD13/SDC4/ADAMTS12/NRARP/STIL/OPA1/LAMA1/LAMA5/FOXF1/EDNRA/MET/RBPJ/PBX1/FAT4/MYC/SHROOM3/SIX4/SLIT2/SALL1/LEF1/SOX11/DLL4/SOX9/SPRY2/PTK7/TBX2/FZD3/SMAD3/LHX1/TBX3/GLI2/PAX8/MED1/FZD2/PTCH1/SIX1/SMO/MTHFD1/LMO4/SPINT2/FOXD1/PAX2/VANGL2/PIK3CD/FGF1/SMAD4/BCL2/ZIC3/SEMA3E/OSR1/WNK4/RET/TWIST1/S…
GO:0045943	positive regulation of transcription by RNA polymerase I	22	0.562942	1.48686	0.0357533	0.13991	0.104814	2488	tags=41%, list=16%, signal=34%	NCL/HEATR1/WDR43/ATF4/MARS1/ERBB2/DHX33/DDX11/UTP15
GO:2001252	positive regulation of chromosome organization	156	0.345343	1.30443	0.0360165	0.140484	0.105244	2800	tags=33%, list=18%, signal=28%	H1-5/CCNB1/VEGFA/RIF1/CCT4/TET1/RAD21/DNMT1/HNRNPA1/AUTS2/CCT5/BRCA1/CCT2/LIF/NBN/CCT8/SMC5/IL1B/JARID2/GNL3/XRCC5/DHX36/LIG4/NEK2/AURKB/ATM/NEK7/FEN1/DDX11/SMAD4/UBE2N/PPARGC1A/HNRNPD/SETDB2/PKIB/MPHOSPH8/CCT6A/TRIM28/MAPKAPK5/DKC1/JDP2/SLF1/CCT7/PRKD1/NAF1/DNMT3B/RUVBL2/TCP1/TPR/SFPQ/MRE11/HNRNPA2B1
GO:0031295	T cell costimulation	34	-0.554362	-1.56539	0.0360237	0.140484	0.105244	1333	tags=32%, list=9%, signal=30%	FYN/DPP4/TNFRSF14/CARD11/YES1/CD81/SRC/GRB2/CAV1/LYN/TNFSF4
GO:1900182	positive regulation of protein localization to nucleus	79	0.412052	1.42941	0.0360422	0.140484	0.105244	2670	tags=39%, list=17%, signal=33%	TFRC/IPO5/YAP1/ECT2/FERMT2/CDK1/CCT4/CD2AP/UBR5/PLK1/GTSE1/RAN/CCT5/CCT2/LIF/ZIC1/CCT8/SMAD3/PARP1/SMO/JAK2/TARDBP/DTX3L/CCT6A/TRIM28/PIK3R2/DKC1/CCT7/SHH/TCP1/TPR
GO:0031570	DNA integrity checkpoint	150	0.353671	1.33193	0.0360927	0.140484	0.105244	2457	tags=30%, list=16%, signal=25%	HMGA2/PRKDC/CCNB1/MAP3K20/RGCC/TFDP1/CDK1/DTL/E2F7/FANCD2/CLSPN/CDC6/PLK1/GTSE1/BRCA1/TICRR/AURKA/BRIP1/NBN/CUL4A/MDM4/CNOT1/DOT1L/PTPN11/TOPBP1/FEM1B/PRMT1/BLM/RFWD3/WDR76/EIF2AK4/CHEK1/ATM/CDC5L/H2AX/NAE1/EP300/PCNA/CDC25C/DNA2/CNOT9/CDK2/MDC1/TAOK1/CDC45
GO:0009112	nucleobase metabolic process	29	0.534157	1.49464	0.0360952	0.140484	0.105244	4368	tags=69%, list=29%, signal=49%	PAICS/SHMT2/PPAT/GART/RRM1/CTPS1/CAD/TYMS/CMPK1/HPRT1/PRPS1/GMPS/CPS1/SHMT1/CDA/MTOR/XDH/DHODH/UMPS/KDM1A
GO:0042987	amyloid precursor protein catabolic process	49	-0.485212	-1.45435	0.0361168	0.140484	0.105244	1554	tags=27%, list=10%, signal=24%	ADAM17/ABCA7/APH1A/BIN1/ABCA2/CLU/GGA3/RELA/PRNP/EPHA4/RTN3/LYN/FKBP1A
GO:0050863	regulation of T cell activation	217	-0.347952	-1.304	0.0361717	0.140484	0.105244	1424	tags=21%, list=9%, signal=19%	DUSP3/TRAF6/CLPTM1/FYN/PRKAR1A/DPP4/SIRPA/TNFSF18/SPINK5/TNFSF9/TNFRSF14/CARD11/YES1/PTPN22/RPS3/CD46/SOX13/CD81/ITPKB/CAMK4/SRC/CD276/IGFBP2/GATA3/DOCK8/TGFBR2/GRB2/CD55/CEACAM1/HLA-E/TWSG1/NFATC2/LGALS3/PRNP/BCL10/LRRC32/RAC2/CAV1/LAPTM5/LYN/SOX4/DLG1/MDK/TNFSF4/TNFRSF21
GO:0050678	regulation of epithelial cell proliferation	257	0.319058	1.28488	0.0361832	0.140484	0.105244	1974	tags=30%, list=13%, signal=26%	FLT1/PRKDC/HMGB1/ERRFI1/LAMC1/EGFR/WNT5A/CDK6/HIF1A/ITGA4/YAP1/TGFB2/NOTCH2/ITGB3/PDGFB/KLF9/SNAI2/TGFBR1/GJA1/SPARC/VEGFA/RGCC/BRCA2/SEMA5A/NF1/SFRP1/CDH13/RB1/IQGAP3/CLDN1/TNFAIP3/UHRF1/NRARP/VEGFC/CDKN2B/FLT4/CXCL12/NFIB/HMGB2/BMPR1A/MYC/SIX4/IGF2/SOX11/EREG/DLL4/SOX9/F3/INTU/HAS2/SMAD3/ZFP36/FZD7/MED1/PTCH1/TBX1/ERBB2/B2M/SIX1/SMO/AKT3/EPPK1/PPARG/SUZ12/PAX2/NLRC3/PIK3CD/FGF1/MCC/OSR1/CYP7B1/…
GO:0050905	neuromuscular process	55	-0.479287	-1.46132	0.036473	0.14138	0.105915	3081	tags=40%, list=20%, signal=32%	RAC3/CLN3/PRRT2/BACE1/NLGN2/GRIN2D/MECP2/CLN8/TCF15/TMEM150C/RBFOX2/POU4F1/HEXB/ALDH1A3/ADORA2A/ADARB1/CNTNAP1/GM2A/GAA/GBA/TPP1/APP
GO:0043069	negative regulation of programmed cell death	666	0.268046	1.18097	0.036506	0.14138	0.105915	2819	tags=30%, list=18%, signal=26%	HMGA2/PRKDC/TFRC/EGFR/WNT5A/KITLG/MCL1/HIPK2/HIF1A/RPS6/YAP1/LRP1/NOTCH2/TIMP1/ITGAV/GREM1/TNFRSF10D/CD44/SNAI2/TGFBR1/VEGFA/NPM1/SEMA5A/SOD2/CHD8/SFRP1/MALT1/RB1/CDK1/DUSP1/DAD1/ASNS/TNFAIP3/ENO1/BIRC6/HSPD1/CITED2/IL6ST/PLCG2/STIL/OPA1/DNAJC3/VDAC1/FLT4/CXCL12/KIF14/CCND2/TNFSF10/SOCS3/JAK3/PLAUR/DNMT1/FOXC1/PRKCI/MET/PRDX3/MAD2L1/UFM1/YME1L1/PLK1/MIF/NUAK2/HMGB2/MYC/BNIP3/BRCA1/GLO1/AURKA/ARL6…
GO:0019935	cyclic-nucleotide-mediated signaling	59	-0.462839	-1.43889	0.0365559	0.14138	0.105915	1817	tags=25%, list=12%, signal=22%	RIMS2/RAPGEF4/MAPK7/NPY2R/NUDT4/EPHA5/NPR2/PRKAR1A/PDE3A/EIF4EBP2/PDE10A/PDE4D/PDE2A/ADGRG6/THBS1
GO:0009187	cyclic nucleotide metabolic process	28	-0.57546	-1.57006	0.0366036	0.14138	0.105915	1799	tags=36%, list=12%, signal=32%	GUCY1A1/CNP/NPR2/PDE4B/ADCY4/PDE10A/EPHA2/PDE4D/PDE2A/GUCY1A2
GO:0098815	modulation of excitatory postsynaptic potential	34	-0.553176	-1.56204	0.0366191	0.14138	0.105915	1817	tags=29%, list=12%, signal=26%	RIMS2/LRRK2/NPY2R/SH3GL1/CACNB3/ZMYND8/SHANK3/NLGN1/RELN/APP
GO:0021987	cerebral cortex development	88	0.404667	1.42107	0.0366276	0.14138	0.105915	2134	tags=30%, list=14%, signal=26%	SLC2A1/HIF1A/LRP1/SYNE2/BTBD3/PTPRS/NF1/FGF13/COL3A1/CDH2/ATIC/KIF14/TRA2B/FAT4/BNIP3/TACC3/SLIT2/GART/NOTCH2NLC/SMO/CNTNAP2/POU3F3/ROBO1/H2AX/WDR62/LRP6
GO:0006826	iron ion transport	58	-0.476228	-1.4724	0.0366901	0.141483	0.105992	1938	tags=28%, list=13%, signal=24%	SLC48A1/ATP6V0D1/ISCU/NECTIN1/SLC11A2/ATP6V1F/TCIRG1/ATP6AP1/ATP6V1B2/ATP6V1C1/MCOLN1/ATP6V0C/ATP6V0E1/SLC40A1/FTL/FTH1
GO:0045292	mRNA cis splicing, via spliceosome	26	0.542146	1.49423	0.0367647	0.141634	0.106105	2937	tags=38%, list=19%, signal=31%	PSIP1/SRSF1/SNRNP200/WBP11/WBP4/RNU1-4/NCBP1/RNVU1-7/SRSF12/PRPF40A
GO:1904659	glucose transmembrane transport	77	0.401365	1.38361	0.0369096	0.142054	0.10642	1319	tags=21%, list=9%, signal=19%	SORT1/SLC2A1/IRS1/HK2/INSR/PRKCI/EDNRA/OCLN/RHOQ/OPN3/ENPP1/IL1B/IRS2/PTPN11/SLC2A3/OSBPL8
GO:0051701	biological process involved in interaction with host	181	-0.364338	-1.34136	0.0369744	0.142165	0.106503	1839	tags=24%, list=12%, signal=22%	DAG1/CHMP2A/TRIM68/TRIM6/RXRA/MID2/NECTIN1/WWP1/TRIM34/GSN/TSG101/DPP4/TNFRSF14/CD46/NPC1/CTNNB1/CD81/VAMP8/SRC/GRB2/CHMP3/CD55/TRIM8/IFITM2/DDB1/UVRAG/P4HB/F11R/BCL2L1/IFITM3/EPHA2/TRIM25/EXOC7/CTNND1/SMPD1/ITGA5/CAV1/KPNA2/TRIM5/TRIM22/ANPEP/PTX3/HYAL2/NRP1
GO:0097529	myeloid leukocyte migration	128	-0.385522	-1.35529	0.0372018	0.142765	0.106953	1340	tags=20%, list=9%, signal=18%	PIK3CG/DPP4/SIRPA/TNFSF18/RHOG/MAPK1/CD99/TNFRSF11A/CD81/PDE4B/ANO6/VEGFB/EDN1/PTGER4/PGF/LGALS3/RAC2/KIT/SWAP70/LYN/JAM3/MDK/MTUS1/THBS1/PECAM1
GO:0043549	regulation of kinase activity	717	-0.287751	-1.19937	0.0372024	0.142765	0.106953	1494	tags=17%, list=10%, signal=17%	JTB/LDB1/EPHA5/MAP3K12/MEN1/MAPK3/DUSP3/CHMP6/TGFB3/MINK1/TRAF6/EEF1A2/GNAQ/PIK3CG/FYN/PRKAR1A/TSC2/RALB/TSG101/STRADA/PIP4K2A/INPP5K/DUSP22/MADD/PKN1/DIPK2A/VAV2/F2R/FBXW7/CCNG2/PTPN22/RPS3/KAT2B/MAPK1/TNFRSF11A/CDC25B/CD81/SH3BP5/ADCY4/GSTP1/SRC/TGFB1/TNFRSF10B/ADORA2A/SASH1/TGFBR2/WWTR1/DBNDD1/ROR1/ITPRIP/CLU/CCNJ/DGKZ/ERN1/PTPRB/PKIG/EEF1A1/NRG3/ADARB1/SNCA/GTF2H1/HHEX/MAP4K4/CEACAM1/EDN1/FGF…
GO:0051053	negative regulation of DNA metabolic process	110	0.375283	1.377	0.0372388	0.142767	0.106954	3626	tags=41%, list=24%, signal=31%	HMGA2/H1-5/HNRNPC/GJA1/H1-2/H1-3/DUSP1/RIF1/UBR5/HNRNPA1/POLQ/NBN/SHLD2/XRCC5/H1-4/H1-1/BLM/PARP1/CGAS/PPARG/PARPBP/DACH1/ATM/SMCHD1/ZNF93/TWIST1/KCNK2/TRIP12/TRIM28/FANCB/EXOSC10/ZNF91/PIF1/HNRNPU/MSH3/MSH6/ZRANB3/DCP2/SUB1/MLH1/DFFA/KLHL15/TERF1/MAGEF1/MSH2
GO:0006401	RNA catabolic process	387	0.290406	1.22658	0.0374018	0.143166	0.107253	4949	tags=46%, list=32%, signal=32%	RPS6/HNRNPC/NPM1/PSME1/XPO1/SERBP1/DIS3/PAN3/RPS17/RPS2/PSMD2/RPL21/GSPT1/ZC3HAV1/TENT5A/HNRNPR/RPL10A/RPL17/RPS8/TNFRSF1B/PCID2/PELO/SET/PSMB5/RPL5/PSME2/CNOT1/EXOSC8/YWHAZ/RPS15A/MTREX/RPL27/ZFP36/RPS4X/RBM24/RPL4/DHX36/APEX1/AGO2/PSMD14/METTL3/AGO3/RPL3/ETF1/SMG1/TARDBP/ATM/RPS3A/PSMA4/FEN1/RPS16/PDE12/HNRNPD/RPL12/PPP2CA/PSME4/EXOSC9/DNA2/FTO/TBRG4/IGF2BP3/SYNCRIP/PSMB2/CNOT9/PNPT1/NCBP1/EXOS…
GO:0007368	determination of left/right symmetry	79	0.410704	1.42473	0.0374152	0.143166	0.107253	2706	tags=34%, list=18%, signal=28%	WNT5A/HIF1A/NOTCH2/BICC1/DYNC2H1/CITED2/STIL/DNAH5/FOXF1/RFX3/TBX2/SMAD3/TBX3/TBX1/SMO/VANGL2/ZIC3/RTTN/SETDB2/RNF207/MICAL2/ALG5/MIB1/SHH/TMEM107/PKD1L1/RPGRIP1L
GO:0044255	cellular lipid metabolic process	796	-0.281492	-1.18346	0.0375723	0.143629	0.1076	2343	tags=21%, list=15%, signal=19%	ITGB8/ALG12/PLD2/PTGS2/CPTP/FABP5/CERT1/TTC7A/DECR2/IP6K1/PAM/CTDNEP1/SLC22A4/SCAP/ARF3/CERK/PIGZ/CERS6/STS/PLSCR3/ABCD4/LYPLA2/PTPMT1/ACOT11/SCP2/ACSM2A/TTC7B/ACADVL/GBA2/ERLIN2/ST6GALNAC4/SIRT3/PISD/PIK3R1/PGS1/AGPS/SUMF2/BPNT2/SLC35C1/OSBPL5/NEU1/NPC2/VAC14/CERS4/PDP1/SLC45A3/DGKA/ETNK2/EFR3B/LMF1/ACER3/ELOVL1/HEXA/WDTC1/GLTP/SYNJ1/MAPK3/B3GALT2/AGPAT3/CES2/ST3GAL6/PRXL2B/SCPEP1/INPP5D/PPM1L/P…
GO:1904029	regulation of cyclin-dependent protein kinase activity	90	0.390805	1.37896	0.0376732	0.143797	0.107726	2692	tags=33%, list=18%, signal=28%	EGFR/IPO5/ACTB/PDGFB/CCNB1/CCNA2/RGCC/TNFAIP3/CDKN2B/CCND2/CCNB2/CDKN3/CDC6/PLK1/CAMK2N1/CKS2/BLM/MYOCD/GTPBP4/CCNF/CKS1B/CCNI/CDC25C/PSRC1/CCNE2/CDKN2A/CDC25A/CDKN2C/LATS1/PKMYT1
GO:0009165	nucleotide biosynthetic process	217	0.321744	1.2736	0.0376887	0.143797	0.107726	3482	tags=35%, list=23%, signal=28%	PAICS/RRM2/ALDOA/SLC26A2/SCD/ELOVL6/ACACA/AK3/PKM/ENO1/ATIC/PDK1/PANK3/ACSL1/PFAS/HACD2/ACSL4/FASN/KARS1/PPAT/PTGIS/ACSS1/AK4/ACSL3/GART/RRM1/PPARA/CTPS1/CAD/PARP1/GARS1/MTHFD1/AMPD3/CMPK2/ADK/TYMS/CMPK1/AK5/ADCY9/DLAT/PRPS2/PPARGC1A/NPR1/ATP5F1A/ACLY/HPRT1/PAPSS2/ATP5F1B/ADCY3/PRPS1/NAXD/NMNAT2/IMPDH2/DLD/ELOVL2/DUT/DCK/PARP10/GMPS/PANK1/NME1/ACACB/PID1/PDP2/H19/SLC25A13/ACOT7/ATP5F1C/PRPSAP2/QP…
GO:0051493	regulation of cytoskeleton organization	436	-0.308592	-1.23994	0.0381794	0.145529	0.109023	1991	tags=24%, list=13%, signal=21%	CYRIA/CORO2B/GBA2/BST1/ARPIN/RASSF7/CLIP3/MARK2/NEB/CHMP2A/ARHGAP17/PIK3R1/WASF1/GAS2L1/CAMSAP2/MYO1C/TRIM37/ARL2/SPIRE1/FLII/JMY/BCAS3/EPHA5/PLXNB1/MAPK3/PARP3/TGFB3/GSN/EVL/SYNPO/FCHSD1/ASAP3/FMN1/INPP5K/DMTN/ARPC1B/ARHGAP18/EML3/CARMIL1/RHOG/ARFIP2/RPS3/SSH3/KAT2B/MAPK1/TRPV4/ACTG1/PLXNA3/CTTN/BIN1/ARHGDIA/ARAP1/CORO1B/TRIOBP/PRKCE/GRB2/PPFIA1/CDC42EP2/FCHSD2/SNCA/ARHGEF10/WASF3/ESAM/EDN1/PTGE…
GO:1904376	negative regulation of protein localization to cell periphery	22	-0.587797	-1.55448	0.0386185	0.1468	0.109975	951	tags=27%, list=6%, signal=26%	TMEM59/TGFB1/PPFIA1/BCL2L1/TMBIM1/DAB2
GO:0072163	mesonephric epithelium development	68	0.420219	1.40266	0.0386607	0.1468	0.109975	2793	tags=53%, list=18%, signal=43%	GREM1/VEGFA/SFRP1/SPRY1/SDC4/LAMA5/FOXC1/PBX1/FAT4/MYC/SIX4/SLIT2/SALL1/SMAD7/SOX9/SMAD3/LHX1/PAX8/PTCH1/SIX1/SMO/FOXD1/PAX2/FGF1/SMAD4/BCL2/OSR1/RET/SDC1/NOG/BASP1/HES1/SHH/HOXD11/KIF26B/TCF21
GO:0072164	mesonephric tubule development	68	0.420219	1.40266	0.0386607	0.1468	0.109975	2793	tags=53%, list=18%, signal=43%	GREM1/VEGFA/SFRP1/SPRY1/SDC4/LAMA5/FOXC1/PBX1/FAT4/MYC/SIX4/SLIT2/SALL1/SMAD7/SOX9/SMAD3/LHX1/PAX8/PTCH1/SIX1/SMO/FOXD1/PAX2/FGF1/SMAD4/BCL2/OSR1/RET/SDC1/NOG/BASP1/HES1/SHH/HOXD11/KIF26B/TCF21
GO:1902036	regulation of hematopoietic stem cell differentiation	68	0.420047	1.40208	0.0386607	0.1468	0.109975	4231	tags=47%, list=28%, signal=34%	PRKDC/YAP1/PSME1/RUNX1/CBFB/N4BP2L2/FOXC1/PSMD2/PSMB5/PSME2/PSMD14/METTL3/HSPA9/PSMA4/PSME4/PSMB2/EIF2AK2/PSMD1/PSMB9/PSMD11/PSMD3/PSMA6/PSMD7/PSMA5/PSMD8/PSMC2/PSMA2/PSMC1/MYB/PSMC6/PSMB8/PSME3
GO:1904036	negative regulation of epithelial cell apoptotic process	36	-0.522722	-1.50334	0.0390323	0.147984	0.110862	1414	tags=33%, list=9%, signal=30%	MIR126/GAS6/MAPK7/RAMP2/NFE2L2/TERT/GATA3/HMOX1/TEK/KDR/MDK/CDH5
GO:0000045	autophagosome assembly	88	-0.426827	-1.43667	0.0392322	0.147984	0.110862	3296	tags=51%, list=22%, signal=40%	PINK1/CHMP4B/ATG16L1/ATG14/BAG3/RAB5A/ULK1/WDR45/GABARAPL1/MTMR3/ATG3/FEZ2/ATG12/RB1CC1/BECN1/RNF5/PSEN1/ATG16L2/TMEM41B/ATG101/TMEM39B/SMCR8/MAP1LC3A/RAB7A/TBC1D14/PHF23/LRRK2/FEZ1/AMBRA1/NSFL1C/WIPI2/TCIRG1/RALB/ATG2A/PIP4K2A/WDR45B/RAB1B/SH3GLB1/WIPI1/GABARAP/PACS2/ATG13/VMP1/STING1/TP53INP1
GO:0036473	cell death in response to oxidative stress	70	0.413216	1.38475	0.0392353	0.147984	0.110862	2709	tags=37%, list=18%, signal=31%	MCL1/HIF1A/SOD2/STK24/PDK1/CYP1B1/MELK/MET/HGF/MAP3K5/ATF4/TXN/PARP1/JAK2/REST/BCL2/UBQLN1/RACK1/PAWR/SIGMAR1/MEAK7/SLC7A11/PDE8A/LANCL1/TRAP1/SFPQ
GO:0030900	forebrain development	254	0.309698	1.24856	0.0392699	0.147984	0.110862	2887	tags=32%, list=19%, signal=27%	INHBA/WNT5A/CDK6/SLC2A1/ETS1/HIF1A/LRP1/SYNE2/BTBD3/SEMA7A/SEMA5A/PTPRS/DLC1/NF1/FGF13/COL3A1/CDH2/DYNC2H1/ATIC/STIL/DNAH5/CXCL12/KIF14/NFIB/TRA2B/RBPJ/BMPR1A/FAT4/BNIP3/C21orf91/DOCK7/TACC3/SLIT2/SALL1/LEF1/SLC8A1/MSX1/GART/NOTCH2NLC/RRM1/LHX1/TBX3/GLI2/B2M/SATB2/SMO/WNT7B/METTL3/UBA6/HOOK3/CNTNAP2/POU3F3/PPARGC1A/PCDH9/ROBO1/H2AX/DCLK1/HPRT1/SSTR1/WDR62/NOG/OXTR/LRP6/TOP2B/HES1/MFSD2A/FOXG1/AXL…
GO:1905475	regulation of protein localization to membrane	159	-0.366725	-1.32832	0.0392751	0.147984	0.110862	1915	tags=26%, list=13%, signal=23%	LDLRAP1/CLIP3/DAG1/PIK3R1/VTI1B/NUMB/CNPY4/MYO1C/ZDHHC2/GSN/ZDHHC8/FYN/INPP5K/DMTN/BBC3/RHOG/ANK3/TAMALIN/TMEM59/CD81/VAMP8/TGFB1/PRKCE/PRKCH/CACNB3/PPFIA1/CHP1/EPHB2/STX7/BCL2L1/LGALS3/PRNP/EPHA2/RAB11A/ZDHHC5/ZMYND8/STX3/TMBIM1/AR/STOM/DLG1/DAB2
GO:0044270	cellular nitrogen compound catabolic process	528	0.270333	1.16444	0.0392886	0.147984	0.110862	4511	tags=40%, list=30%, signal=29%	HMGB1/RPS6/SAMHD1/ENTPD1/HNRNPC/NPM1/PSME1/ALDH1L2/XPO1/SERBP1/DIS3/PAN3/KPNB1/TET1/RPS17/RPS2/PSMD2/RPL21/GSPT1/HMGB2/ZC3HAV1/ENTPD7/TENT5A/HNRNPR/RPL10A/RPL17/RPS8/TNFRSF1B/PCID2/PELO/SET/PSMB5/RPL5/PSME2/PDE7B/ENPP1/CNOT1/EXOSC8/YWHAZ/RPS15A/MTREX/RPL27/ZFP36/RPS4X/RBM24/APOBEC3B/RPL4/DHX36/FOXL2/APEX1/AGO2/AMPD3/PSMD14/METTL3/AGO3/ENPP4/RPL3/ETF1/SMG1/TARDBP/ATM/RPS3A/NUDT15/PSMA4/FEN1/DICER1…
GO:0006623	protein targeting to vacuole	39	-0.514382	-1.48119	0.0393082	0.147984	0.110862	2523	tags=49%, list=17%, signal=41%	NAGPA/AP3D1/SCARB2/AP4M1/HGS/RAB7A/VTI1B/SNX16/MON1B/VPS13C/NEDD4/LAMP2/NCOA4/GNPTAB/M6PR/CLU/GGA3/VPS41/LAPTM5
GO:0046839	phospholipid dephosphorylation	39	-0.515144	-1.48339	0.0393082	0.147984	0.110862	1468	tags=28%, list=10%, signal=26%	SYNJ1/INPP5D/PLPP5/INPP5K/PLPP4/FIG4/PLPPR2/PLPP3/INPPL1/SYNJ2/MTMR10
GO:0061564	axon development	387	-0.315668	-1.2559	0.0393082	0.147984	0.110862	1484	tags=22%, list=10%, signal=20%	MARK2/DAG1/PIK3R1/MAPK7/GRB10/NUMB/CAMSAP2/LRIG2/FEZ1/SCARF1/ROBO3/NECTIN1/STK25/EPHA5/PLXNB1/MAPK3/SEMA4D/CNP/POU4F1/EVL/FYN/APBB1/B4GALT6/BMPR2/FLRT3/EFNA4/RHOG/NPTN/GDF7/NRCAM/PLCG1/SCN1B/ANK3/MAPK1/DPYSL2/PLXNA2/PLXNA3/CTTN/SHTN1/NCAM2/ARHGDIA/NOTCH1/SRC/GATA3/GRB2/CHN1/ADARB1/ZSWIM6/EPHB2/SPTBN5/KALRN/KIF13B/PTPRF/PLXNB3/TAOK2/S100A6/SEMA3D/EPHA2/EPHA4/RAB11A/SPTAN1/GAB2/SLITRK4/PTPRM/SHC1/L…
GO:0009595	detection of biotic stimulus	22	0.559881	1.47878	0.0394202	0.148265	0.111073	1979	tags=41%, list=13%, signal=36%	YAP1/HLA-B/PTPRJ/SCARB1/FAP/HLA-A/SMO/DACH1/HLA-DRB1
GO:0006873	cellular ion homeostasis	417	-0.307759	-1.22983	0.0396825	0.14911	0.111706	1741	tags=18%, list=11%, signal=17%	SLC24A1/NPY2R/ATP1A1/TMEM38A/ISCU/HMOX2/CALR/ANXA6/KCNJ2/SLC11A2/ACKR4/MAPK3/SLC4A11/CCRL2/MICU1/ATP6V1F/TCIRG1/CLCN3/SLC4A8/PIK3CG/FYN/JPH1/ATP6AP1/CAMK2D/ATP6V1B2/SLC8B1/ATP6V1C1/HEXB/BAX/CCDC47/F2R/MCOLN1/NPTN/MCUB/PLCG1/MAFG/MAPK1/ATP6V0C/SLC12A2/TRPV4/NCOA4/SLC4A2/ATP6AP2/PRKCE/CLIC2/CACNB3/CYBRD1/CD55/PACS2/SNCA/EDN1/PTGER4/CHP1/ATP6V0E1/ABL2/SLC39A13/PRNP/SLC40A1/SLC9A1/SELENON/BMP6/HMOX1/…
GO:0009314	response to radiation	369	0.285487	1.19709	0.0398019	0.149417	0.111936	2228	tags=24%, list=15%, signal=21%	ANGPT2/HMGA2/PRKDC/EGFR/HIF1A/RHOB/YAP1/NUCKS1/BMF/TIMP1/MAP3K20/ECT2/NPM1/BRCA2/EGR1/SOD2/SMC1A/NF1/SFRP1/DUSP1/ASNS/FBXL3/COL3A1/PBK/DTL/HMGCS1/VCAM1/CALM1/FOS/BHLHE40/CXCL12/FANCD2/SCARA3/PITPNM1/THBD/MYC/BRCA1/TICRR/PER1/SIK1/KARS1/LRRN4/OPN3/TSPYL5/ATF4/PCLAF/RRM1/TXN/XRCC2/NETO1/TOPBP1/PPP1CB/RAD51AP1/XRCC5/XRRA1/BLM/RFWD3/PARP1/DHX36/LIG4/METTL3/RHBDD1/ERCC2/MAP4K3/EIF2AK4/CHEK1/MMP9/AURKB…
GO:1903035	negative regulation of response to wounding	56	-0.47851	-1.47299	0.0398542	0.149472	0.111977	599	tags=21%, list=4%, signal=21%	CEACAM1/GIT1/EDN1/EPHA4/SH2B3/NOS3/TFPI/ADAMTS18/MDK/CD9/CD109/THBS1
GO:0010212	response to ionizing radiation	135	0.348382	1.29913	0.0399704	0.149766	0.112198	2022	tags=27%, list=13%, signal=23%	HMGA2/PRKDC/RHOB/YAP1/NUCKS1/MAP3K20/ECT2/BRCA2/EGR1/SFRP1/VCAM1/FANCD2/THBD/MYC/BRCA1/TICRR/KARS1/TSPYL5/RRM1/XRCC2/TOPBP1/RAD51AP1/XRCC5/XRRA1/BLM/RFWD3/PARP1/LIG4/ATM/RAD54L/BCL2/XRCC6/H2AX/RAD54B/ICAM1/ITGB6
GO:0051153	regulation of striated muscle cell differentiation	65	0.420511	1.39163	0.0400274	0.149838	0.112252	1833	tags=26%, list=12%, signal=23%	RGS4/MMP14/EFNB2/GREM1/SIK1/HDAC9/BHLHE41/MSX1/PPARA/FZD7/RBM24/TBX1/NLN/MYOCD/PARP2/SMAD4/BCL2
GO:0045862	positive regulation of proteolysis	304	-0.328109	-1.28246	0.0402713	0.150609	0.112829	1369	tags=16%, list=9%, signal=15%	OGT/GSN/FYN/RNF180/APH1A/BBC3/NFE2L2/RCN3/BAX/F2R/FBXW7/CSNK1D/RPS3/MTCH1/RPS27L/ARL6IP5/SRC/TNFRSF10B/PIDD1/SIRT2/CLU/SNCA/NLRP1/ANTXR1/SH3D19/PPM1F/CARD8/CYFIP2/EPHA4/BCL10/DAP/GBA/CAV1/TANK/ECSCR/MDM2/LAPTM5/GRN/CTSD/IFI16/LYN/PRICKLE1/TNFSF15/DAPK1/PLK2/APP/DAB2/ARRB1
GO:0021545	cranial nerve development	31	-0.563155	-1.56997	0.0403515	0.150767	0.112947	1356	tags=39%, list=9%, signal=35%	HOXD3/HOXB2/POU4F1/TCIRG1/ATP8B1/PLXNA3/ADARB1/EPHB2/HOXB3/PLXNA4/SEMA3F/NRP2
GO:0030048	actin filament-based movement	94	0.386975	1.3826	0.040478	0.151098	0.113195	717	tags=20%, list=5%, signal=19%	STC1/TPM1/MYH10/ACTN4/MYH9/MYO1B/SYNE2/DSG2/GJA1/FGF13/GJC1/NUP155/DSP/TPM4/MYO1E/ATP2A2/NEDD4L/EMP2/MYO5C
[truncated: 2,905 more rows]
