# Supplementary material for: Immortalized human choroid plexus endothelial cells enable an advanced endothelial-epithelial two-cell type in vitro model of the choroid plexus
Source: iScience. 2022 May 10;25(6):104383. doi: 10.1016/j.isci.2022.104383 (PMC9133638; doi:10.1016/j.isci.2022.104383)
Supplement: Table S3. GSEA-based gene sets identified between iHCPEnC and HUVEC, related to STAR Methods and Figure 2B [file mmc4.xlsx]

## Sheet: results
ID	Description	setSize	enrichmentScore	NES	pvalue	p.adjust	qvalues	rank	leading_edge	core_enrichment
GO:0000902	cell morphogenesis	794	-0.50163	-1.72831	1e-10	5.34459e-09	3.27312e-09	2190	tags=30%, list=14%, signal=27%	TBCD/DBN1/EPHA5/EFNA4/DVL3/MARK2/SLIT2/MAP2K1/LRP8/CDC42SE1/PSEN1/FLRT3/KALRN/STXBP1/PACSIN2/PTPRA/TAOK3/NCKAP1/FEZ2/SEMA5A/APBB1/PLXNA1/PLXNB1/ABL1/DAPK3/DCHS1/VASP/FEZ1/GDF7/HSP90AB1/MAP3K13/FLOT1/POU4F1/ZMPSTE24/LPAR1/KIF5B/BDNF/SLC9A6/BCL9L/ARAP1/NUMB/STC1/MEF2A/CRK/CDC42EP1/SDC2/DPYSL2/RAC1/CPNE5/DIAPH1/MAPK7/STRIP2/STRADB/PAFAH1B1/WEE1/NECTIN1/B4GALT6/SH3KBP1/SEMA4B/GAB2/SOX17/GOLGA4/NBL1/A…
GO:0000904	cell morphogenesis involved in differentiation	570	-0.502506	-1.72712	1e-10	5.34459e-09	3.27312e-09	2190	tags=30%, list=14%, signal=27%	TBCD/DBN1/EPHA5/EFNA4/MARK2/SLIT2/MAP2K1/LRP8/PSEN1/FLRT3/KALRN/STXBP1/PTPRA/FEZ2/SEMA5A/APBB1/PLXNA1/PLXNB1/ABL1/VASP/FEZ1/GDF7/HSP90AB1/MAP3K13/FLOT1/POU4F1/KIF5B/BDNF/SLC9A6/NUMB/STC1/MEF2A/CRK/SDC2/DPYSL2/RAC1/MAPK7/PAFAH1B1/NECTIN1/B4GALT6/SH3KBP1/SEMA4B/GAB2/SOX17/GOLGA4/ADARB1/STK25/SRC/RHOA/PTPN11/ANK3/EPHB2/ACTR2/PAK1/SLC11A2/PLXNB3/TRPV2/CFL1/WDR1/MAP1A/RBFOX2/MAP1S/CHN1/GSK3B/ACTB/KLF7…
GO:0001568	blood vessel development	552	-0.494909	-1.70177	1e-10	5.34459e-09	3.27312e-09	1719	tags=27%, list=11%, signal=25%	AMOTL1/SPHK1/PPP1R16B/AMOT/HTATIP2/CCN1/FOXC2/EIF2AK3/HIPK1/TEAD2/AGO1/C1GALT1/SMAD6/TERT/MAPK7/RAP1A/RUNX1/FOXF1/SP100/SPINK5/HSPG2/HPSE/ADM/RIN2/CEACAM1/SOX17/BAX/ECM1/E2F8/ESM1/AMOTL2/MMP14/RHOA/VAV2/ANXA2/RGCC/ARHGAP24/EPHB2/ARHGAP22/TGFBI/WASF2/ATP5F1B/ANXA1/KLF2/HGS/BTG1/RAPGEF1/AKT1/CDC42/DCTN5/DAG1/ITGB3/MAP3K3/ACVR1/NRCAM/GPR4/CXCL8/FKBP10/CAV1/GPX1/ANGPTL4/SOX4/CTNNB1/APOLD1/RNH1/COL18A…
GO:0001775	cell activation	998	-0.516821	-1.7845	1e-10	5.34459e-09	3.27312e-09	2487	tags=33%, list=16%, signal=29%	LFNG/PDXK/TLR4/C1GALT1C1/KCMF1/MYL12A/MOSPD2/NEU1/PSMC3/PTPRB/ATP6V1D/TLR6/CBL/PA2G4/MAN2B1/CTPS1/LYL1/VCP/PSMD11/MAPK8IP1/GLB1/GPR137B/WNT5A/RAB29/GGH/JMJD6/TUSC2/RARA/LAMTOR1/CEBPG/CYSTM1/PRSS3/MILR1/RAP2C/CCT2/GBF1/APRT/PDPK1/F2RL3/FNIP1/AP3D1/PSEN1/CAB39/LTBR/STXBP1/SYVN1/HLA-C/TNFSF9/SYT11/ATP11C/PRDX4/NECTIN2/CARD11/PTPN22/COMMD9/IL4R/GM2A/ABL1/BRI3/HSP90AB1/BAG6/SDC4/LMBR1L/ELF4/CYP26B1/HS…
GO:0001944	vasculature development	579	-0.495103	-1.70211	1e-10	5.34459e-09	3.27312e-09	1719	tags=27%, list=11%, signal=25%	AMOTL1/SPHK1/PPP1R16B/AMOT/HTATIP2/CCN1/FOXC2/EIF2AK3/HIPK1/TEAD2/AGO1/C1GALT1/SMAD6/TERT/MAPK7/RAP1A/RUNX1/FOXF1/SP100/SPINK5/HSPG2/HPSE/ADM/RIN2/CEACAM1/SOX17/BAX/ECM1/E2F8/ESM1/AMOTL2/MMP14/RHOA/VAV2/ANXA2/RGCC/ARHGAP24/EPHB2/ARHGAP22/TGFBI/WASF2/ATP5F1B/ANXA1/KLF2/HGS/BTG1/RAPGEF1/AKT1/CDC42/DCTN5/DAG1/ITGB3/MAP3K3/ACVR1/NRCAM/PTPN14/GPR4/ADAM10/CXCL8/FKBP10/CAV1/GPX1/ANGPTL4/SOX4/CTNNB1/APOL…
GO:0002252	immune effector process	850	-0.51258	-1.76656	1e-10	5.34459e-09	3.27312e-09	2828	tags=35%, list=19%, signal=30%	DHX9/MLEC/TRPM4/C6orf120/CD46/LPCAT1/PHB/HEBP2/AGBL5/ADAM17/MAP3K7/ABCE1/CREG1/PNP/DPP7/ACLY/ELMO2/IL10RB/CTSS/XBP1/PSMD14/ZNF175/RAB18/BST1/RPS19/CD70/DYNLT1/ARPC3/LFNG/PDXK/TLR4/KCMF1/MOSPD2/NEU1/PSMC3/PTPRB/ATP6V1D/CBL/PA2G4/PLCG1/TGFB3/MAN2B1/POLR3D/VCP/PSMD11/GLB1/WNT5A/GGH/IFI16/TUSC2/RARA/LAMTOR1/CEBPG/CYSTM1/PRSS3/MILR1/RAP2C/CCT2/GBF1/APRT/PDPK1/PSEN1/CAB39/STXBP1/PLPP4/HLA-C/RIOK3/PRDX4…
GO:0002263	cell activation involved in immune response	521	-0.579273	-1.99153	1e-10	5.34459e-09	3.27312e-09	2679	tags=39%, list=18%, signal=33%	CREG1/PNP/DPP7/ACLY/CTSS/XBP1/PSMD14/RAB18/BST1/DYNLT1/LFNG/PDXK/TLR4/KCMF1/MOSPD2/NEU1/PSMC3/PTPRB/ATP6V1D/CBL/PA2G4/MAN2B1/VCP/PSMD11/GLB1/GGH/RARA/LAMTOR1/CYSTM1/PRSS3/MILR1/RAP2C/CCT2/GBF1/APRT/PDPK1/PSEN1/CAB39/STXBP1/HLA-C/PRDX4/COMMD9/IL4R/GM2A/ABL1/BRI3/HSP90AB1/HSPA1B/APAF1/LGALS3/MAGT1/TMEM98/TUBB4B/DOK3/ERCC1/RAB7A/RAB5C/HMOX2/PYGB/MFNG/RAC1/DIAPH1/RAP1A/FOXF1/RIPK2/PSMD1/COTL1/DOCK11/…
GO:0002274	myeloid leukocyte activation	481	-0.585154	-2.01115	1e-10	5.34459e-09	3.27312e-09	2479	tags=39%, list=16%, signal=34%	PDXK/TLR4/KCMF1/MOSPD2/NEU1/PSMC3/PTPRB/ATP6V1D/TLR6/CBL/PA2G4/MAN2B1/VCP/PSMD11/GLB1/GPR137B/WNT5A/GGH/JMJD6/LAMTOR1/CYSTM1/PRSS3/MILR1/RAP2C/CCT2/APRT/PDPK1/PSEN1/CAB39/LTBR/STXBP1/HLA-C/SYT11/PRDX4/NECTIN2/COMMD9/IL4R/GM2A/BRI3/HSP90AB1/HSPA1B/SNCA/APAF1/SPHK1/LGALS3/MAGT1/TUBB4B/DOK3/RAB7A/RAB5C/HMOX2/PYGB/RAC1/DIAPH1/CAMK4/RAP1A/FOXF1/PSMD1/COTL1/PAFAH1B2/FUCA1/PSMD7/HPSE/GAB2/CEACAM1/TRAF6/…
GO:0002275	myeloid cell activation involved in immune response	406	-0.597555	-2.03889	1e-10	5.34459e-09	3.27312e-09	2679	tags=42%, list=18%, signal=36%	CREG1/PNP/DPP7/ACLY/CTSS/PSMD14/RAB18/BST1/DYNLT1/PDXK/KCMF1/MOSPD2/NEU1/PSMC3/PTPRB/ATP6V1D/CBL/PA2G4/MAN2B1/VCP/PSMD11/GLB1/GGH/LAMTOR1/CYSTM1/PRSS3/MILR1/RAP2C/CCT2/APRT/PDPK1/PSEN1/CAB39/STXBP1/HLA-C/PRDX4/COMMD9/IL4R/GM2A/BRI3/HSP90AB1/HSPA1B/APAF1/LGALS3/MAGT1/TUBB4B/DOK3/RAB7A/RAB5C/HMOX2/PYGB/RAC1/DIAPH1/RAP1A/FOXF1/PSMD1/COTL1/PAFAH1B2/FUCA1/PSMD7/HPSE/GAB2/CEACAM1/PTPRJ/GALNS/HSPA1A/RHO…
GO:0002283	neutrophil activation involved in immune response	365	-0.605073	-2.057	1e-10	5.34459e-09	3.27312e-09	2679	tags=43%, list=18%, signal=37%	CREG1/PNP/DPP7/ACLY/CTSS/PSMD14/RAB18/BST1/DYNLT1/PDXK/KCMF1/MOSPD2/NEU1/PSMC3/PTPRB/ATP6V1D/PA2G4/MAN2B1/VCP/PSMD11/GLB1/GGH/LAMTOR1/CYSTM1/PRSS3/RAP2C/CCT2/APRT/PSEN1/CAB39/HLA-C/PRDX4/COMMD9/GM2A/BRI3/HSP90AB1/HSPA1B/APAF1/LGALS3/MAGT1/TUBB4B/DOK3/RAB7A/RAB5C/HMOX2/PYGB/RAC1/DIAPH1/RAP1A/PSMD1/COTL1/PAFAH1B2/FUCA1/PSMD7/HPSE/CEACAM1/PTPRJ/GALNS/HSPA1A/RHOA/DEGS1/AGPAT2/S100A11/IGF2R/ANXA2/ACTR…
GO:0002366	leukocyte activation involved in immune response	517	-0.574513	-1.97542	1e-10	5.34459e-09	3.27312e-09	2679	tags=38%, list=18%, signal=33%	CREG1/PNP/DPP7/ACLY/CTSS/XBP1/PSMD14/RAB18/BST1/DYNLT1/LFNG/PDXK/TLR4/KCMF1/MOSPD2/NEU1/PSMC3/PTPRB/ATP6V1D/CBL/PA2G4/MAN2B1/VCP/PSMD11/GLB1/GGH/RARA/LAMTOR1/CYSTM1/PRSS3/MILR1/RAP2C/CCT2/APRT/PDPK1/PSEN1/CAB39/STXBP1/HLA-C/PRDX4/COMMD9/IL4R/GM2A/ABL1/BRI3/HSP90AB1/HSPA1B/APAF1/LGALS3/MAGT1/TMEM98/TUBB4B/DOK3/ERCC1/RAB7A/RAB5C/HMOX2/PYGB/MFNG/RAC1/DIAPH1/RAP1A/FOXF1/RIPK2/PSMD1/COTL1/DOCK11/PAFAH…
GO:0002443	leukocyte mediated immunity	538	-0.544173	-1.87095	1e-10	5.34459e-09	3.27312e-09	2827	tags=38%, list=19%, signal=32%	MLEC/TRPM4/C6orf120/CD46/LPCAT1/HEBP2/ADAM17/MAP3K7/CREG1/PNP/DPP7/ACLY/CTSS/PSMD14/RAB18/BST1/CD70/DYNLT1/PDXK/TLR4/KCMF1/MOSPD2/NEU1/PSMC3/PTPRB/ATP6V1D/CBL/PA2G4/MAN2B1/VCP/PSMD11/GLB1/GGH/TUSC2/LAMTOR1/CEBPG/CYSTM1/PRSS3/MILR1/RAP2C/CCT2/APRT/PDPK1/PSEN1/CAB39/STXBP1/HLA-C/PRDX4/NECTIN2/COMMD9/IL4R/GM2A/BRI3/HSP90AB1/HSPA1B/APAF1/LGALS3/MAGT1/FADD/TUBB4B/DOK3/ERCC1/RAB7A/RAB5C/HMOX2/PYGB/CRK/…
GO:0002444	myeloid leukocyte mediated immunity	412	-0.591253	-2.01793	1e-10	5.34459e-09	3.27312e-09	2679	tags=43%, list=18%, signal=36%	CREG1/PNP/DPP7/ACLY/CTSS/PSMD14/RAB18/BST1/DYNLT1/PDXK/KCMF1/MOSPD2/NEU1/PSMC3/PTPRB/ATP6V1D/CBL/PA2G4/MAN2B1/VCP/PSMD11/GLB1/GGH/TUSC2/LAMTOR1/CYSTM1/PRSS3/MILR1/RAP2C/CCT2/APRT/PDPK1/PSEN1/CAB39/STXBP1/HLA-C/PRDX4/COMMD9/IL4R/GM2A/BRI3/HSP90AB1/HSPA1B/APAF1/LGALS3/MAGT1/TUBB4B/DOK3/RAB7A/RAB5C/HMOX2/PYGB/RAC1/DIAPH1/MAVS/RAP1A/FOXF1/PSMD1/COTL1/PAFAH1B2/FUCA1/PSMD7/HPSE/GAB2/CEACAM1/DDX21/PTPRJ…
GO:0002446	neutrophil mediated immunity	375	-0.592714	-2.01762	1e-10	5.34459e-09	3.27312e-09	2679	tags=43%, list=18%, signal=36%	CREG1/PNP/DPP7/ACLY/CTSS/PSMD14/RAB18/BST1/DYNLT1/PDXK/KCMF1/MOSPD2/NEU1/PSMC3/PTPRB/ATP6V1D/PA2G4/MAN2B1/VCP/PSMD11/GLB1/GGH/TUSC2/LAMTOR1/CYSTM1/PRSS3/RAP2C/CCT2/APRT/PSEN1/CAB39/HLA-C/PRDX4/COMMD9/GM2A/BRI3/HSP90AB1/HSPA1B/APAF1/LGALS3/MAGT1/TUBB4B/DOK3/RAB7A/RAB5C/HMOX2/PYGB/RAC1/DIAPH1/RAP1A/PSMD1/COTL1/PAFAH1B2/FUCA1/PSMD7/HPSE/CEACAM1/PTPRJ/GALNS/HSPA1A/RHOA/DEGS1/AGPAT2/S100A11/IGF2R/ANXA…
GO:0006323	DNA packaging	201	0.51528	2.23302	1e-10	5.34459e-09	3.27312e-09	2287	tags=36%, list=15%, signal=31%	HMGB1/H1-2/KAT6B/TOP2A/H1-3/H1-5/SMC4/HMGB2/NPM1/TET1/HMGA2/SETDB2/NUSAP1/ATRX/H1-4/KNL1/H2BC21/H4C4/H3C8/TSPYL5/H3C11/H3-3A/H3C2/DNMT3A/H3C7/CENPC/TSPY26P/H3C4/H4C6/RBBP4/CCNB1/SMC2/H3C14/H3C15/ACIN1/MPHOSPH8/H3C3/H2BC12/HELLS/H3C1/MIS18BP1/H3C10/H2BC7/H2BC4/TPR/ANP32B/NCAPG/H4C11/SMYD3/H2BC9/H2BC17/KAT6A/H2BC15/H3C12/SETDB1/NCAPD2/H1-1/NCAPH/NASP/ITGB3BP/H2BC14/H4C9/NRDE2/PHF8/H2BC11/H1-0/MCPH1…
GO:0006333	chromatin assembly or disassembly	191	0.478676	2.05807	1e-10	5.34459e-09	3.27312e-09	2287	tags=35%, list=15%, signal=30%	HMGB1/H1-2/KAT6B/H1-3/H1-5/HMGB2/NPM1/TET1/HMGA2/SETDB2/ATRX/H1-4/KNL1/SUPT16H/H2BC21/H4C4/H3C8/TSPYL5/H3C11/H3-3A/H3C2/DNMT3A/H3C7/CENPC/TSPY26P/H3C4/HDAC8/H4C6/RBBP4/H3C14/H3C15/MPHOSPH8/H3C3/H2BC12/HELLS/H3C1/MIS18BP1/ARID2/H3C10/H2BC7/H2BC4/TPR/ANP32B/H4C11/SMYD3/H2BC9/H2BC17/KAT6A/H2BC15/H3C12/SETDB1/H1-1/NASP/ITGB3BP/H2BC14/H4C9/NRDE2/PHF8/H2BC11/H1-0/BAZ2A/CENPI/H2BC5/PARP10/H4C2/HJURP
GO:0006334	nucleosome assembly	122	0.579645	2.45607	1e-10	5.34459e-09	3.27312e-09	2620	tags=44%, list=17%, signal=37%	H1-2/KAT6B/H1-3/H1-5/HMGB2/NPM1/ATRX/H1-4/KNL1/H2BC21/H4C4/H3C8/TSPYL5/H3C11/H3-3A/H3C2/H3C7/CENPC/TSPY26P/H3C4/H4C6/RBBP4/H3C14/H3C15/H3C3/H2BC12/H3C1/MIS18BP1/H3C10/H2BC7/H2BC4/ANP32B/H4C11/SMYD3/H2BC9/H2BC17/KAT6A/H2BC15/H3C12/H1-1/NASP/ITGB3BP/H2BC14/H4C9/H2BC11/H1-0/CENPI/H2BC5/H4C2/HJURP/H2BC19P/H2BC18/H3C13/H2BC3
GO:0006887	exocytosis	673	-0.551778	-1.90182	1e-10	5.34459e-09	3.27312e-09	2680	tags=38%, list=18%, signal=33%	PRSS12/CREG1/PNP/STX1A/MYH9/DPP7/ACLY/CTSS/RAB12/PSMD14/STXBP5/RAB18/BST1/DYNLT1/PDXK/KCMF1/MOSPD2/SYT9/NEU1/PSMC3/PTPRB/ATP6V1D/CBL/PA2G4/SDC1/PIP5K1C/TGFB3/VPS18/MAN2B1/VCP/PSMD11/PHACTR2/GLB1/VEGFB/GGH/LAMTOR1/MANF/SNPH/CYSTM1/PRSS3/MILR1/RAB11FIP5/RAP2C/CCT2/APRT/PDPK1/PSEN1/CAB39/STXBP1/HLA-C/SYT11/GTPBP2/PRDX4/ATP13A2/COMMD9/IL4R/GM2A/VPS4A/ARF1/BRI3/HSP90AB1/SDC4/HSPA1B/TMEM167A/SNCA/APAF1…
GO:0006986	response to unfolded protein	164	-0.632859	-2.07158	1e-10	5.34459e-09	3.27312e-09	2982	tags=52%, list=20%, signal=43%	ATF6B/GFPT1/HSF1/UBE2J2/PIK3R1/WFS1/HDGF/HSPE1/DDIT3/DNAJB9/ERO1A/BAG3/XBP1/VAPB/ATP6V0D1/TM7SF3/VCP/EDEM3/TATDN2/MANF/RNF121/CREB3L2/RHBDD2/ARFGAP1/SYVN1/MYDGF/ABCA7/DERL1/PREB/HSP90AB1/HSPA1B/GSK3A/FKBP14/EIF2AK3/HSPA4/JKAMP/FICD/SERP1/MFN2/PPP1R15A/TOR1B/DCTN1/AMFR/BAX/PTPN1/HSPA1A/GOSR2/SSR1/EIF2S1/HSPA5/ACADVL/LMNA/PPP2R5B/OPTN/DNAJB1/HSPH1/MBTPS1/HYOU1/EXTL3/EDEM1/CXCL8/SRPRA/PDIA5/DNAJA1/C…
GO:0007167	enzyme linked receptor protein signaling pathway	803	-0.47082	-1.62212	1e-10	5.34459e-09	3.27312e-09	2407	tags=31%, list=16%, signal=27%	RHBDF2/RPS6KB1/ATP6V1D/CBL/BMPR2/PLCG1/TGFB3/BTBD11/AKT1S1/HIF1A/VEGFB/WNT5A/CHST11/DUSP22/CHMP6/GDF6/CAV2/FGF16/EPHA5/EFNA4/RPS27A/SLC39A14/NUS1/TBX20/AP3S1/FUT8/PDPK1/PSEN1/FLRT3/KALRN/FGF5/NCBP2/PIP4K2A/PTPRA/SIRT2/PDGFD/NCKAP1/EIF4EBP2/WWTR1/ENPP1/ABL1/FBXW7/TGFBRAP1/GDF7/AP2S1/HSP90AB1/FGFR1/TGFB1I1/POLR2L/SNCA/GSK3A/CCND3/ARPC4/BDNF/UBA52/CCN1/FOXC2/EIF2AK3/BCL9L/MAPKAPK3/RAB7A/SMAD6/ARAP1/…
GO:0007409	axonogenesis	350	-0.537948	-1.82648	1e-10	5.34459e-09	3.27312e-09	2189	tags=34%, list=14%, signal=30%	DBN1/EPHA5/EFNA4/MARK2/SLIT2/MAP2K1/PSEN1/FLRT3/KALRN/STXBP1/PTPRA/FEZ2/SEMA5A/APBB1/PLXNA1/PLXNB1/ABL1/VASP/FEZ1/GDF7/HSP90AB1/MAP3K13/FLOT1/POU4F1/KIF5B/BDNF/SLC9A6/NUMB/DPYSL2/RAC1/MAPK7/PAFAH1B1/NECTIN1/B4GALT6/SH3KBP1/SEMA4B/GAB2/GOLGA4/ADARB1/STK25/SRC/RHOA/PTPN11/ANK3/EPHB2/PAK1/PLXNB3/TRPV2/MAP1A/MAP1S/CHN1/GSK3B/ACTB/KLF7/SEMA3D/DAG1/NPTN/GRB2/LIMK1/NRCAM/RELN/RHOG/DBNL/SPTBN5/SPTBN1/CTT…
GO:0009611	response to wounding	479	-0.513446	-1.76408	1e-10	5.34459e-09	3.27312e-09	1659	tags=29%, list=11%, signal=27%	CCN1/FOXC2/RIPOR1/RAB5A/C6orf89/MFN2/ITGA2/CRK/RAC1/FOXF1/DOCK11/HPSE/ADM/CEACAM1/BAX/ANXA5/SRC/RHOA/VAV2/PTPN11/DOCK8/DOCK6/INPP5F/ARHGAP24/EPHB2/CERS2/CLIC1/PAK1/SELP/GNA11/ANXA1/MAFG/MAFF/F2RL1/PLAUR/GIT1/TPM1/GNA12/GNA13/ACTB/FZD6/PROCR/CDC42/DAG1/MICAL1/DGKZ/ITGB3/PRKACB/FIBP/VKORC1/GPR4/FKBP10/CAV1/PRKAR1A/GPX1/ARF4/EGFR/F11R/ILK/PRKCE/DPYSL3/SERPINE2/MYLK/TGFB2/DST/SMAD3/NOTCH2/ZFP36L1/CAS…
GO:0009887	animal organ morphogenesis	750	-0.466945	-1.6085	1e-10	5.34459e-09	3.27312e-09	2499	tags=32%, list=16%, signal=28%	SOD1/PSMA5/RELT/ALX1/DVL1/HOXC9/ROBO1/STX2/TNC/HOXB4/PDGFC/EVL/LZTS2/TFAP2A/SCRIB/HRAS/PROX1/LAMB2/SMARCC1/BCOR/XBP1/PSMD14/SLC1A1/ACTA2/EIF4A3/APLP1/LFNG/AP2A1/LGR4/PSMC3/ASXL3/FBXW11/BMPR2/SDC1/TGFB3/PRRX1/PSMD11/HIF1A/WNT5A/RDH10/TSKU/CHST11/FGF16/TRPV4/DVL3/PSMC4/SLIT2/MAP2K1/TBX20/SLC39A1/COL27A1/PSEN1/BMP1/C2CD3/FGF5/PCGF2/PFN1/WNT9A/FMN1/PLXNA1/CTNNA1/PHLDA2/WWTR1/FOXA1/ABL1/DCHS1/FBXW7/GD…
GO:0022603	regulation of anatomical structure morphogenesis	766	-0.491968	-1.6945	1e-10	5.34459e-09	3.27312e-09	1749	tags=25%, list=11%, signal=24%	ZMPSTE24/SASH1/LPAR1/SPHK1/PPP1R16B/AMOT/HTATIP2/BDNF/FOXC2/BCL9L/HIPK1/AGO1/ARAP1/PSMA4/DAAM1/CRK/TERT/CDC42EP1/SDC2/RAC1/CPNE5/DIAPH1/MAPK7/RUNX1/STRIP2/SP100/SPINK5/HSPG2/VPS35/PSMD1/PSMD7/SH3KBP1/SEMA4B/ADM/CEACAM1/ECM1/GOLGA4/PSMC5/RIMS2/SMURF1/PSMD10/STK25/SRC/RHOA/PSME4/PKN1/RGCC/EPHB2/ACTR2/PAK1/ANXA1/PLXNB3/TRPV2/CFL1/WDR1/KLF2/HGS/BTG1/TPM1/CHN1/GSK3B/DKK1/SEMA3D/FZD6/CDC42/SPIRE1/DAG1/…
GO:0030029	actin filament-based process	626	-0.485879	-1.67193	1e-10	5.34459e-09	3.27312e-09	2015	tags=30%, list=13%, signal=27%	PFN1/PACSIN2/INF2/MARCKSL1/SSH3/DSG2/FMN1/NCKAP1/SEMA5A/FHOD3/EPDR1/CTNNA1/ABL1/DAPK3/FSCN1/VASP/WIPF1/VPS4A/ARF1/FCHSD1/XIRP2/PLEKHG2/SDC4/LPAR1/ATP1A1/AMOTL1/SCN3B/AMOT/ARPC4/MAPKAP1/ARAP1/DAAM1/ATP2C1/BRK1/STC1/MEF2A/CRK/CDC42EP1/RAC1/DIAPH1/RGS4/PAFAH1B1/COTL1/SH3KBP1/ARFIP2/SRI/PTPN1/MYO9B/AMOTL2/PLS3/PFN2/CRACD/SRC/RHOA/ARHGEF17/SPECC1L/FRMD3/RGCC/SSH1/ACTR2/WASF2/PAK1/ANXA1/LIMK2/BIN1/CFL1…
GO:0030036	actin cytoskeleton organization	565	-0.498238	-1.71221	1e-10	5.34459e-09	3.27312e-09	2015	tags=31%, list=13%, signal=28%	PFN1/PACSIN2/INF2/MARCKSL1/SSH3/FMN1/NCKAP1/SEMA5A/FHOD3/CTNNA1/ABL1/DAPK3/FSCN1/VASP/WIPF1/VPS4A/ARF1/FCHSD1/XIRP2/PLEKHG2/SDC4/LPAR1/AMOTL1/AMOT/ARPC4/MAPKAP1/ARAP1/DAAM1/ATP2C1/BRK1/MEF2A/CRK/CDC42EP1/RAC1/DIAPH1/RGS4/PAFAH1B1/COTL1/SH3KBP1/ARFIP2/PTPN1/AMOTL2/PLS3/PFN2/CRACD/SRC/RHOA/ARHGEF17/SPECC1L/FRMD3/RGCC/SSH1/ACTR2/WASF2/PAK1/ANXA1/LIMK2/BIN1/CFL1/WDR1/CGNL1/F2RL1/TNFAIP1/ARPC1A/TMSB10…
GO:0030155	regulation of cell adhesion	543	-0.534532	-1.83844	1e-10	5.34459e-09	3.27312e-09	2075	tags=32%, list=14%, signal=29%	PDPK1/AP3D1/CYTH1/LMO7/TNFSF9/PTPRA/CARD11/FMN1/SEMA5A/PTPN22/PLXNA1/PLXNB1/IL4R/FOXA1/ABL1/DAPK3/CCDC80/SDC4/FLOT1/LGALS3/CCN1/FOXC2/FADD/ITGA2/CRK/ITPKB/RAC1/PIEZO1/MAPK7/RUNX1/FOXF1/RIPK2/IRAK1/SPINK5/ZDHHC2/IGFBP2/RIN2/CEACAM1/TRAF6/ZNF703/ADAM19/PTPRJ/MMP14/CD164/SRC/RHOA/DUSP3/PTPN11/ANK3/DOCK8/RPS3/RGCC/TGFBI/MBP/PAK1/ATP5F1B/JAG2/SELP/ANXA1/PLXNB3/BMP6/PDCD1LG2/ITGA3/PLAUR/TPM1/RSU1/HSPH1…
GO:0030198	extracellular matrix organization	291	-0.586941	-1.98279	1e-10	5.34459e-09	3.27312e-09	1486	tags=29%, list=10%, signal=27%	ITGA2/RUNX1/FOXF1/SPINK5/HSPG2/CTSL/ITGA10/ADAM19/MMP14/COL13A1/RGCC/TGFBI/ITGA3/DAG1/ITGB3/PHLDB1/ADAM10/FKBP10/CAV1/ITGA11/NID2/COLGALT1/F11R/HSD17B12/COL18A1/EFEMP2/PLOD3/ITGA4/ITGB5/TGFB2/LAMA3/SMAD3/DDR2/MMP1/ITGB8/LTBP3/SH3PXD2B/ICAM1/LRP1/SCUBE1/LAMC1/ADAMTS6/CAPN1/RIC8A/EXT1/FURIN/ICAM2/TGFB1/LAMB4/SERPINH1/ADAMTS7/ADAM15/LOXL2/ITGAV/SPARC/QSOX1/COL5A2/AGRN/ANTXR1/ADAMTS18/ENG/ITGA6/COL5A…
GO:0030334	regulation of cell migration	700	-0.516967	-1.7812	1e-10	5.34459e-09	3.27312e-09	1916	tags=28%, list=13%, signal=26%	PDGFD/SEMA5A/PLXNA1/PHLDA2/PLXNB1/ABL1/DAPK3/FBXW7/FGFR1/SDC4/NAV3/SASH1/LPAR1/PRR5L/AMOTL1/SPHK1/AMOT/LGALS3/CCN1/FOXC2/FADD/RIPOR1/PTP4A1/NUMB/CD99L2/CD99/STC1/ITGA2/CRK/TERT/RAC1/FOXF1/SP100/SEMA4B/RIN2/CEACAM1/ECM1/NRG3/NBL1/PTPRK/ADARB1/ZNF703/AMOTL2/PFN2/PTPRJ/MMP14/FAM89B/SRC/RHOA/DDX58/DUSP3/STRAP/S100A11/DOCK8/CD200/SNAI1/RGCC/SSH1/CERS2/PAK1/ATP5F1B/SELP/ANXA1/PLXNB3/HSPA5/LMNA/F2RL1/IT…
GO:0030335	positive regulation of cell migration	416	-0.551121	-1.88373	1e-10	5.34459e-09	3.27312e-09	1745	tags=30%, list=11%, signal=27%	SASH1/LPAR1/SPHK1/LGALS3/CCN1/FOXC2/FADD/RIPOR1/PTP4A1/NUMB/CD99L2/CD99/ITGA2/CRK/TERT/RAC1/FOXF1/SEMA4B/RIN2/ZNF703/MMP14/FAM89B/SRC/RHOA/S100A11/DOCK8/SNAI1/SSH1/PAK1/ATP5F1B/SELP/ANXA1/HSPA5/F2RL1/ITGA3/AKT1/SEMA3D/NOX4/IQGAP1/ITGB3/MAP3K3/ACVR1/ADAM10/CXCL8/CAV1/GLIPR2/MAPRE1/EGFR/PRKCE/ANXA3/ITGA4/MYLK/TGFB2/SMAD3/DDR2/RRAS/CXCR4/NFE2L2/RAB11A/IGFBP5/SEMA6B/SEMA3A/ICAM1/FERMT3/PLAU/LRP1/PPM1…
GO:0031175	neuron projection development	754	-0.488042	-1.68047	1e-10	5.34459e-09	3.27312e-09	3126	tags=37%, list=20%, signal=31%	MICALL2/CFLAR/WHRN/TNIK/FBXO7/DVL2/TMEM108/RAB35/BLOC1S3/KDM1A/HDAC2/WASF1/SH3GL2/FKBP1B/HDGFL3/NDEL1/CAMSAP1/DNM2/RANBP9/NRXN3/ARHGAP35/DOCK7/SOD1/PIK3R1/DVL1/ITSN2/TRIM32/FKBP4/ROBO1/LLGL1/ADORA2A/TNC/SCN1B/ARFGEF1/EVL/TSPO/SEMA4F/CARM1/LYPLA2/PRAG1/SHC3/METRN/LAMB2/ROBO3/TOR1A/CNP/ADCY6/ZNF804A/KLF4/BAG5/DYNLT1/RETREG3/BLOC1S2/AP2A1/LZTS3/TBC1D24/GORASP1/JAM3/GPRIN1/RAC3/BMPR2/PLCG1/TTL/PRRX1/…
GO:0031344	regulation of cell projection organization	492	-0.500021	-1.7187	1e-10	5.34459e-09	3.27312e-09	3124	tags=38%, list=20%, signal=31%	CFLAR/TNIK/FBXO7/DVL2/CORO1B/KCTD17/KDM1A/HDAC2/RHOQ/FKBP1B/NDEL1/ATG5/DNM2/ARHGAP35/ENTR1/CDC42EP4/PIK3R1/DVL1/FKBP4/ROBO1/SCN1B/EVL/SEMA4F/HRAS/CARM1/DEF8/PRAG1/METRN/ADCY6/ZNF804A/KLF4/BAG5/DYNLT1/RETREG3/AP2A1/LZTS3/GORASP1/BMPR2/TGFB3/PRRX1/WNT5A/TSKU/RAB29/NSMF/ANKRD27/DBN1/TRPV4/DVL3/MARK2/SLIT2/MAP2K1/CREB3L2/LRP8/AKIRIN1/EVI5L/PSEN1/KALRN/PFN1/NCKAP1/SEMA5A/PLXNA1/PLXNB1/FSCN1/ACAP3/FEZ1…
GO:0031497	chromatin assembly	168	0.525732	2.20242	1e-10	5.34459e-09	3.27312e-09	2287	tags=38%, list=15%, signal=32%	HMGB1/H1-2/KAT6B/H1-3/H1-5/HMGB2/NPM1/TET1/HMGA2/SETDB2/ATRX/H1-4/KNL1/H2BC21/H4C4/H3C8/TSPYL5/H3C11/H3-3A/H3C2/DNMT3A/H3C7/CENPC/TSPY26P/H3C4/H4C6/RBBP4/H3C14/H3C15/MPHOSPH8/H3C3/H2BC12/HELLS/H3C1/MIS18BP1/H3C10/H2BC7/H2BC4/TPR/ANP32B/H4C11/SMYD3/H2BC9/H2BC17/KAT6A/H2BC15/H3C12/SETDB1/H1-1/NASP/ITGB3BP/H2BC14/H4C9/NRDE2/PHF8/H2BC11/H1-0/BAZ2A/CENPI/H2BC5/PARP10/H4C2/HJURP
GO:0031589	cell-substrate adhesion	290	-0.590532	-1.99435	1e-10	5.34459e-09	3.27312e-09	1531	tags=32%, list=10%, signal=29%	ITGA2/CRK/RAC1/FOXF1/HPSE/RIN2/PTPRK/ITGA10/PTPRJ/MMP14/SRC/RHOA/DUSP3/COL13A1/ITGA3/RSU1/GSK3B/CD63/CDC42/CDK6/DAG1/IQGAP1/PPFIA1/ITGB3/CORO2B/ITGA11/CTTN/NID2/TRIOBP/RAB1A/HSD17B12/ILK/EFEMP2/PRKCE/VAMP3/ITGA4/ITGB5/SMAD3/RRAS/LPXN/NF2/CASK/ARPC2/ATRN/MERTK/EDIL3/FERMT3/PLAU/LRP1/PPM1F/TEK/RAC2/MYADM/LAMC1/DOCK5/ZYX/PARVA/MAP4K4/MACF1/LGALS1/LAMB4/AXL/ADAM15/MDK/P4HB/SLC9A1/PEAK1/FLNA/ITGAV/ACT…
GO:0032535	regulation of cellular component size	308	-0.559202	-1.8942	1e-10	5.34459e-09	3.27312e-09	1957	tags=33%, list=13%, signal=29%	CLCN3/SSH3/ATP13A2/FMN1/NCKAP1/SEMA5A/FHOD3/ABL1/VASP/ARF1/FCHSD1/HSP90AB1/PLEKHG2/MAP3K13/ARPC4/BDNF/RPTOR/RAB22A/RAB5A/BRK1/PPP1CA/CDC42EP1/PPP1R15A/DPYSL2/RAC1/COTL1/ARFIP2/SEMA4B/GOLGA4/PFN2/SLC12A4/CRACD/RHOA/VAV2/SSH1/ACTR2/WASF2/PAK1/BIN1/TRPV2/WDR1/F2RL1/ARPC1A/TMSB10/KANK3/GSK3B/AKT1/SEMA3D/FCHSD2/SPIRE1/GRB2/LIMK1/HCLS1/NRCAM/DBNL/SPTBN5/CDK4/SPTBN1/CTTN/TRIOBP/AP2M1/ARPC1B/SPTAN1/GDI1/…
GO:0032940	secretion by cell	964	-0.515243	-1.77777	1e-10	5.34459e-09	3.27312e-09	2690	tags=34%, list=18%, signal=30%	ARNTL/PRSS12/CREG1/PNP/STX1A/MYH9/DPP7/ACLY/SLC1A5/CTSS/RAB12/PSMD14/SLC1A1/PHPT1/STXBP5/TANGO2/RAB18/BST1/ARL2/DYNLT1/TM7SF3/PDXK/ANO1/TLR4/KCMF1/NTSR1/MOSPD2/SYT9/NEU1/PSMC3/PTPRB/RHBDF2/ATP6V1D/CBL/PA2G4/SDC1/PIP5K1C/TGFB3/VPS18/MAN2B1/VCP/PSMD11/PHACTR2/GLB1/HIF1A/VEGFB/GGH/LAMTOR1/MANF/SNPH/CYSTM1/PRSS3/MILR1/EPHA5/RAB11FIP5/RAP2C/CCT2/APRT/PDPK1/KCNMB4/PSEN1/CAB39/KALRN/STXBP1/CPT1A/HLA-C/S…
GO:0032989	cellular component morphogenesis	585	-0.491793	-1.69074	1e-10	5.34459e-09	3.27312e-09	2189	tags=29%, list=14%, signal=26%	DBN1/EPHA5/EFNA4/DVL3/MARK2/SLIT2/MAP2K1/LRP8/PSEN1/FLRT3/KALRN/STXBP1/PACSIN2/PTPRA/NECTIN2/TAOK3/NCKAP1/FEZ2/SEMA5A/APBB1/FHOD3/PLXNA1/PLXNB1/ABL1/VASP/FEZ1/GDF7/MTMR2/HSP90AB1/MAP3K13/FLOT1/POU4F1/KIF5B/BDNF/SLC9A6/NUMB/MEF2A/SDC2/DPYSL2/RAC1/CPNE5/MAPK7/PAFAH1B1/WEE1/NECTIN1/B4GALT6/SH3KBP1/SEMA4B/GAB2/BAX/GOLGA4/NBL1/ADARB1/RIMS2/SMURF1/STK25/DPYSL4/SRC/RHOA/PTPN11/ANK3/EPHB2/ACTR2/WASF2/PAK…
GO:0032990	cell part morphogenesis	528	-0.496728	-1.70729	1e-10	5.34459e-09	3.27312e-09	2189	tags=30%, list=14%, signal=27%	DBN1/EPHA5/EFNA4/DVL3/MARK2/SLIT2/MAP2K1/LRP8/PSEN1/FLRT3/KALRN/STXBP1/PACSIN2/PTPRA/NECTIN2/TAOK3/NCKAP1/FEZ2/SEMA5A/APBB1/PLXNA1/PLXNB1/ABL1/VASP/FEZ1/GDF7/HSP90AB1/MAP3K13/FLOT1/POU4F1/KIF5B/BDNF/SLC9A6/NUMB/MEF2A/SDC2/DPYSL2/RAC1/CPNE5/MAPK7/PAFAH1B1/WEE1/NECTIN1/B4GALT6/SH3KBP1/SEMA4B/GAB2/BAX/GOLGA4/NBL1/ADARB1/RIMS2/SMURF1/STK25/DPYSL4/SRC/RHOA/PTPN11/ANK3/EPHB2/ACTR2/WASF2/PAK1/SLC11A2/PL…
GO:0034329	cell junction assembly	324	-0.579933	-1.96916	1e-10	5.34459e-09	3.27312e-09	2075	tags=33%, list=14%, signal=29%	PDPK1/TRIP6/FLRT3/PTPRA/NLGN4Y/FMN1/CTNNA1/PLXNB1/ABL1/DAPK3/DCHS1/FSCN1/VASP/SDC4/FLOT1/POU4F1/SNCA/BDNF/HIPK1/PCDHB14/ITGA2/RAC1/RAP1A/RUNX1/VPS35/NECTIN1/PTPRK/ZNF703/PTPRJ/MMP14/SRC/RHOA/LRFN4/DUSP3/PCDHB13/SNAI1/NLGN2/EPHB2/CDH6/WDR1/RAP1B/RAPGEF1/ACTB/FLNC/CDC42/IQGAP1/NPTN/CORO2B/NRCAM/DBNL/CAV1/CTTN/CTNNB1/F11R/EIF4G1/ILK/LAMA3/DST/SMAD3/CLSTN1/ADGRL2/CNTNAP1/LRP1/PPM1F/SLITRK4/TEK/AMIGO2…
GO:0034330	cell junction organization	535	-0.549866	-1.89009	1e-10	5.34459e-09	3.27312e-09	2075	tags=30%, list=14%, signal=27%	PDPK1/CCM2/TRIP6/PSEN1/FLRT3/KALRN/PTPRA/NECTIN2/NLGN4Y/DSG2/FMN1/CTNNA1/PLXNB1/ABL1/DAPK3/DCHS1/FSCN1/VASP/ARF1/MTMR2/SDC4/PPFIBP1/FLOT1/POU4F1/SNCA/BDNF/HIPK1/PCDHB14/NUMB/ITGA2/RAC1/RAP1A/RUNX1/ZDHHC2/DCTN1/VPS35/CAST/NECTIN1/PTPRK/ZNF703/CACNB3/PTPRJ/MMP14/SRC/RHOA/LRFN4/DUSP3/PCDHB13/ANK3/SNAI1/NLGN2/SSH1/EPHB2/ACTR2/ARHGAP22/NDRG1/WASF2/CDH6/BMP6/CFL1/WDR1/RAP1B/F2RL1/ITGA3/RAPGEF1/DKK1/ACT…
GO:0035295	tube development	797	-0.459912	-1.58429	1e-10	5.34459e-09	3.27312e-09	1915	tags=25%, list=13%, signal=23%	FMN1/SEMA5A/HIKESHI/WWTR1/FOXA1/ABL1/DCHS1/FBXW7/VASP/GDF7/BAG6/SDC4/SASH1/AMOTL1/APAF1/SPHK1/PPP1R16B/AMOT/HTATIP2/CCN1/FOXC2/EIF2AK3/HIPK1/TEAD2/AGO1/C1GALT1/SMAD6/MTHFD1L/PPP1CA/TERT/MAPK7/RAP1A/RUNX1/FOXF1/SP100/SPINK5/HSPG2/HPSE/ADM/RIN2/CEACAM1/SOX17/BAX/ECM1/TRAF6/E2F8/GDF11/TIGAR/ESM1/AMOTL2/MMP14/SRC/DEAF1/RHOA/VAV2/ABCA3/ANXA2/RGCC/ARHGAP24/EPHB2/ARHGAP22/TGFBI/WASF2/PAK1/ATP5F1B/ANXA1/…
GO:0036230	granulocyte activation	376	-0.600732	-2.04516	1e-10	5.34459e-09	3.27312e-09	2679	tags=43%, list=18%, signal=36%	CREG1/PNP/DPP7/ACLY/CTSS/PSMD14/RAB18/BST1/DYNLT1/PDXK/KCMF1/MOSPD2/NEU1/PSMC3/PTPRB/ATP6V1D/PA2G4/MAN2B1/VCP/PSMD11/GLB1/GGH/LAMTOR1/CYSTM1/PRSS3/RAP2C/CCT2/APRT/PSEN1/CAB39/HLA-C/PRDX4/COMMD9/GM2A/BRI3/HSP90AB1/HSPA1B/APAF1/LGALS3/MAGT1/TUBB4B/DOK3/RAB7A/RAB5C/HMOX2/PYGB/RAC1/DIAPH1/RAP1A/PSMD1/COTL1/PAFAH1B2/FUCA1/PSMD7/HPSE/CEACAM1/PTPRJ/GALNS/HSPA1A/RHOA/DEGS1/AGPAT2/S100A11/IGF2R/ANXA2/ACTR…
GO:0040012	regulation of locomotion	766	-0.508394	-1.75107	1e-10	5.34459e-09	3.27312e-09	1916	tags=28%, list=13%, signal=25%	PDGFD/SEMA5A/PLXNA1/CTNNA1/PHLDA2/PLXNB1/ABL1/DAPK3/FBXW7/FGFR1/SDC4/NAV3/SASH1/LPAR1/PRR5L/AMOTL1/SPHK1/AMOT/LGALS3/CCN1/FOXC2/FADD/RIPOR1/PTP4A1/NUMB/CD99L2/CD99/STC1/ITGA2/CRK/TERT/RAC1/DIAPH1/FOXF1/SP100/SEMA4B/RIN2/CEACAM1/ECM1/NRG3/NBL1/PTPRK/ADARB1/ZNF703/AMOTL2/PFN2/PTPRJ/MMP14/FAM89B/SRC/RHOA/DDX58/USP14/DUSP3/STRAP/S100A11/DOCK8/CD200/SNAI1/INPP5F/PKN1/RGCC/SSH1/CERS2/PAK1/ATP5F1B/SELP/…
GO:0040017	positive regulation of locomotion	436	-0.546356	-1.87019	1e-10	5.34459e-09	3.27312e-09	1745	tags=29%, list=11%, signal=26%	SASH1/LPAR1/SPHK1/LGALS3/CCN1/FOXC2/FADD/RIPOR1/PTP4A1/NUMB/CD99L2/CD99/ITGA2/CRK/TERT/RAC1/FOXF1/SEMA4B/RIN2/ZNF703/MMP14/FAM89B/SRC/RHOA/S100A11/DOCK8/SNAI1/SSH1/PAK1/ATP5F1B/SELP/ANXA1/HSPA5/F2RL1/ITGA3/AKT1/SEMA3D/NOX4/IQGAP1/ITGB3/MAP3K3/ACVR1/ADAM10/CXCL8/CAV1/GLIPR2/MAPRE1/EGFR/PRKCE/ANXA3/ITGA4/MYLK/TGFB2/SMAD3/DDR2/RRAS/CXCR4/NFE2L2/RAB11A/IGFBP5/SEMA6B/SEMA3A/ICAM1/FERMT3/PLAU/LRP1/PPM1…
GO:0042060	wound healing	394	-0.519767	-1.77174	1e-10	5.34459e-09	3.27312e-09	1576	tags=29%, list=10%, signal=27%	RAB5A/C6orf89/MFN2/ITGA2/CRK/RAC1/DOCK11/HPSE/CEACAM1/ANXA5/SRC/RHOA/VAV2/PTPN11/DOCK8/DOCK6/ARHGAP24/EPHB2/CLIC1/PAK1/SELP/GNA11/ANXA1/MAFG/MAFF/F2RL1/PLAUR/TPM1/GNA12/GNA13/ACTB/FZD6/PROCR/CDC42/DAG1/MICAL1/DGKZ/ITGB3/PRKACB/FIBP/VKORC1/GPR4/FKBP10/CAV1/PRKAR1A/GPX1/EGFR/F11R/ILK/PRKCE/SERPINE2/MYLK/TGFB2/DST/SMAD3/NOTCH2/CASK/MERTK/CXCR4/NFE2L2/LMAN1/RAP2B/F2RL2/FERMT3/PLAU/ANXA6/SCUBE1/PEAR1/…
GO:0042119	neutrophil activation	373	-0.60255	-2.0515	1e-10	5.34459e-09	3.27312e-09	2679	tags=43%, list=18%, signal=36%	CREG1/PNP/DPP7/ACLY/CTSS/PSMD14/RAB18/BST1/DYNLT1/PDXK/KCMF1/MOSPD2/NEU1/PSMC3/PTPRB/ATP6V1D/PA2G4/MAN2B1/VCP/PSMD11/GLB1/GGH/LAMTOR1/CYSTM1/PRSS3/RAP2C/CCT2/APRT/PSEN1/CAB39/HLA-C/PRDX4/COMMD9/GM2A/BRI3/HSP90AB1/HSPA1B/APAF1/LGALS3/MAGT1/TUBB4B/DOK3/RAB7A/RAB5C/HMOX2/PYGB/RAC1/DIAPH1/RAP1A/PSMD1/COTL1/PAFAH1B2/FUCA1/PSMD7/HPSE/CEACAM1/PTPRJ/GALNS/HSPA1A/RHOA/DEGS1/AGPAT2/S100A11/IGF2R/ANXA2/ACTR…
GO:0043062	extracellular structure organization	291	-0.586941	-1.98279	1e-10	5.34459e-09	3.27312e-09	1486	tags=29%, list=10%, signal=27%	ITGA2/RUNX1/FOXF1/SPINK5/HSPG2/CTSL/ITGA10/ADAM19/MMP14/COL13A1/RGCC/TGFBI/ITGA3/DAG1/ITGB3/PHLDB1/ADAM10/FKBP10/CAV1/ITGA11/NID2/COLGALT1/F11R/HSD17B12/COL18A1/EFEMP2/PLOD3/ITGA4/ITGB5/TGFB2/LAMA3/SMAD3/DDR2/MMP1/ITGB8/LTBP3/SH3PXD2B/ICAM1/LRP1/SCUBE1/LAMC1/ADAMTS6/CAPN1/RIC8A/EXT1/FURIN/ICAM2/TGFB1/LAMB4/SERPINH1/ADAMTS7/ADAM15/LOXL2/ITGAV/SPARC/QSOX1/COL5A2/AGRN/ANTXR1/ADAMTS18/ENG/ITGA6/COL5A…
GO:0043299	leukocyte degranulation	397	-0.602233	-2.05248	1e-10	5.34459e-09	3.27312e-09	2679	tags=43%, list=18%, signal=36%	CREG1/PNP/DPP7/ACLY/CTSS/PSMD14/RAB18/BST1/DYNLT1/PDXK/KCMF1/MOSPD2/NEU1/PSMC3/PTPRB/ATP6V1D/CBL/PA2G4/MAN2B1/VCP/PSMD11/GLB1/GGH/LAMTOR1/CYSTM1/PRSS3/MILR1/RAP2C/CCT2/APRT/PDPK1/PSEN1/CAB39/STXBP1/HLA-C/PRDX4/COMMD9/IL4R/GM2A/BRI3/HSP90AB1/HSPA1B/APAF1/LGALS3/MAGT1/TUBB4B/DOK3/RAB7A/RAB5C/HMOX2/PYGB/RAC1/DIAPH1/RAP1A/FOXF1/PSMD1/COTL1/PAFAH1B2/FUCA1/PSMD7/HPSE/GAB2/CEACAM1/PTPRJ/GALNS/HSPA1A/RHO…
GO:0043312	neutrophil degranulation	363	-0.606552	-2.06225	1e-10	5.34459e-09	3.27312e-09	2679	tags=44%, list=18%, signal=37%	CREG1/PNP/DPP7/ACLY/CTSS/PSMD14/RAB18/BST1/DYNLT1/PDXK/KCMF1/MOSPD2/NEU1/PSMC3/PTPRB/ATP6V1D/PA2G4/MAN2B1/VCP/PSMD11/GLB1/GGH/LAMTOR1/CYSTM1/PRSS3/RAP2C/CCT2/APRT/PSEN1/CAB39/HLA-C/PRDX4/COMMD9/GM2A/BRI3/HSP90AB1/HSPA1B/APAF1/LGALS3/MAGT1/TUBB4B/DOK3/RAB7A/RAB5C/HMOX2/PYGB/RAC1/DIAPH1/RAP1A/PSMD1/COTL1/PAFAH1B2/FUCA1/PSMD7/HPSE/CEACAM1/PTPRJ/GALNS/HSPA1A/RHOA/DEGS1/AGPAT2/S100A11/IGF2R/ANXA2/ACTR…
GO:0044087	regulation of cellular component biogenesis	803	-0.467303	-1.61	1e-10	5.34459e-09	3.27312e-09	2533	tags=31%, list=17%, signal=27%	SH3GLB1/LRFN3/BAG5/ARL2/ARPC3/SMCR8/TLR4/FHOD1/JAM3/PSMC3/TLR6/SDC1/TGFB3/VPS18/VCP/BID/RASIP1/WNT5A/DUSP22/TBC1D14/ANKRD27/TBCD/DBN1/PSMC4/SLIT2/TBX20/G3BP2/AIDA/AKIRIN1/FNIP1/EVI5L/FLRT3/NCLN/STXBP1/PFN1/CNOT1/RIOK3/SYT11/PIP4K2A/PTPRA/SIRT2/SSH3/PREB/CHMP4B/ATP13A2/G3BP1/FMN1/NCKAP1/FEZ2/FHOD3/ABL1/DAPK3/FSCN1/VASP/FEZ1/VPS4A/ARF1/FCHSD1/PLEKHG2/ATG3/SDC4/NAV3/FLOT1/HSPA1B/LPAR1/SNCA/SPHK1/PPP…
GO:0045055	regulated exocytosis	578	-0.567261	-1.94964	1e-10	5.34459e-09	3.27312e-09	2679	tags=40%, list=18%, signal=34%	CREG1/PNP/STX1A/MYH9/DPP7/ACLY/CTSS/PSMD14/STXBP5/RAB18/BST1/DYNLT1/PDXK/KCMF1/MOSPD2/SYT9/NEU1/PSMC3/PTPRB/ATP6V1D/CBL/PA2G4/PIP5K1C/TGFB3/VPS18/MAN2B1/VCP/PSMD11/PHACTR2/GLB1/VEGFB/GGH/LAMTOR1/MANF/SNPH/CYSTM1/PRSS3/MILR1/RAB11FIP5/RAP2C/CCT2/APRT/PDPK1/PSEN1/CAB39/STXBP1/HLA-C/SYT11/GTPBP2/PRDX4/COMMD9/IL4R/GM2A/ARF1/BRI3/HSP90AB1/HSPA1B/SNCA/APAF1/LGALS3/MAGT1/TUBB4B/CHRNA5/DOK3/RAB7A/RAB5C/F…
GO:0045229	external encapsulating structure organization	291	-0.586941	-1.98279	1e-10	5.34459e-09	3.27312e-09	1486	tags=29%, list=10%, signal=27%	ITGA2/RUNX1/FOXF1/SPINK5/HSPG2/CTSL/ITGA10/ADAM19/MMP14/COL13A1/RGCC/TGFBI/ITGA3/DAG1/ITGB3/PHLDB1/ADAM10/FKBP10/CAV1/ITGA11/NID2/COLGALT1/F11R/HSD17B12/COL18A1/EFEMP2/PLOD3/ITGA4/ITGB5/TGFB2/LAMA3/SMAD3/DDR2/MMP1/ITGB8/LTBP3/SH3PXD2B/ICAM1/LRP1/SCUBE1/LAMC1/ADAMTS6/CAPN1/RIC8A/EXT1/FURIN/ICAM2/TGFB1/LAMB4/SERPINH1/ADAMTS7/ADAM15/LOXL2/ITGAV/SPARC/QSOX1/COL5A2/AGRN/ANTXR1/ADAMTS18/ENG/ITGA6/COL5A…
GO:0045321	leukocyte activation	883	-0.514567	-1.77453	1e-10	5.34459e-09	3.27312e-09	2487	tags=32%, list=16%, signal=29%	LFNG/PDXK/TLR4/KCMF1/MOSPD2/NEU1/PSMC3/PTPRB/ATP6V1D/TLR6/CBL/PA2G4/MAN2B1/CTPS1/LYL1/VCP/PSMD11/MAPK8IP1/GLB1/GPR137B/WNT5A/RAB29/GGH/JMJD6/TUSC2/RARA/LAMTOR1/CEBPG/CYSTM1/PRSS3/MILR1/RAP2C/CCT2/APRT/PDPK1/FNIP1/AP3D1/PSEN1/CAB39/LTBR/STXBP1/SYVN1/HLA-C/TNFSF9/SYT11/ATP11C/PRDX4/NECTIN2/CARD11/PTPN22/COMMD9/IL4R/GM2A/ABL1/BRI3/HSP90AB1/BAG6/SDC4/LMBR1L/ELF4/CYP26B1/HSPA1B/SNCA/APAF1/SPHK1/CCND3/…
GO:0048646	anatomical structure formation involved in morphogenesis	819	-0.503753	-1.73625	1e-10	5.34459e-09	3.27312e-09	1915	tags=27%, list=13%, signal=25%	FMN1/SEMA5A/FHOD3/IL4R/FOXA1/ABL1/DCHS1/FBXW7/VASP/GDF7/MTMR2/SDC4/FLOT1/SASH1/AMOTL1/APAF1/SPHK1/PPP1R16B/AMOT/HTATIP2/CCN1/FOXC2/EIF2AK3/ERCC1/HIPK1/TEAD2/AGO1/C1GALT1/SF3B6/MTHFD1L/MEF2A/ITGA2/TERT/MFNG/MAPK7/CTR9/RUNX1/FOXF1/SP100/PAFAH1B1/SPINK5/HSPG2/NECTIN1/HPSE/ADM/CEACAM1/SOX17/ECM1/TRAF6/E2F8/NRG3/ESM1/AMOTL2/MMP14/DEAF1/RHOA/VAV2/PTPN11/TCTA/POFUT2/SNAI1/ANXA2/PKN1/RGCC/ARHGAP24/EPHB2/…
GO:0048666	neuron development	843	-0.478506	-1.64938	1e-10	5.34459e-09	3.27312e-09	3126	tags=36%, list=20%, signal=30%	MICALL2/CFLAR/WHRN/TNIK/FBXO7/DVL2/TMEM108/RAB35/BLOC1S3/KDM1A/HDAC2/WASF1/SH3GL2/NAGLU/FKBP1B/HDGFL3/NDEL1/CAMSAP1/DNM2/RANBP9/NRXN3/ARHGAP35/DOCK7/SOD1/PIK3R1/DVL1/ITSN2/TRIM32/FKBP4/ROBO1/LLGL1/NR2F6/ADORA2A/TNC/SCN1B/ARFGEF1/EVL/TSPO/SEMA4F/CARM1/LYPLA2/PRAG1/SHC3/METRN/LAMB2/ROBO3/XBP1/TOR1A/CNP/LRTOMT/ADCY6/ZNF804A/KLF4/BAG5/DYNLT1/RETREG3/BLOC1S2/AP2A1/LZTS3/TBC1D24/GORASP1/JAM3/GPRIN1/RAC…
GO:0048729	tissue morphogenesis	498	-0.515188	-1.7699	1e-10	5.34459e-09	3.27312e-09	2160	tags=29%, list=14%, signal=25%	DVL3/PSMC4/SLIT2/TBX20/CCM2/PSEN1/FLRT3/C2CD3/PFN1/FMN1/PLXNA1/FOXA1/ABL1/DCHS1/VASP/GDF7/AP2S1/SDC4/TGFB1I1/POU4F1/APAF1/CCN1/FOXC2/TEAD2/PSMA4/DAAM1/MTHFD1L/PPP1CA/STC1/ITGA2/RAC1/FOXF1/PSMD1/PSMD7/ADM/CEACAM1/SOX17/TRAF6/PSMC5/ADARB1/SMURF1/PSMD10/MMP14/SRC/DEAF1/RHOA/POFUT2/LIN7C/SNAI1/PSME4/ARHGAP24/PAK1/JAG2/WDR1/ITGA3/TPM1/DKK1/ACTB/FZD6/CDC42/DAG1/ITGB3/PRKACB/ACVR1/GRB2/PSMD12/PSMA7/AP2A…
GO:0048858	cell projection morphogenesis	513	-0.498643	-1.71432	1e-10	5.34459e-09	3.27312e-09	2189	tags=31%, list=14%, signal=27%	DBN1/EPHA5/EFNA4/DVL3/MARK2/SLIT2/MAP2K1/LRP8/PSEN1/FLRT3/KALRN/STXBP1/PACSIN2/PTPRA/TAOK3/NCKAP1/FEZ2/SEMA5A/APBB1/PLXNA1/PLXNB1/ABL1/VASP/FEZ1/GDF7/HSP90AB1/MAP3K13/FLOT1/POU4F1/KIF5B/BDNF/SLC9A6/NUMB/MEF2A/SDC2/DPYSL2/RAC1/CPNE5/MAPK7/PAFAH1B1/WEE1/NECTIN1/B4GALT6/SH3KBP1/SEMA4B/GAB2/GOLGA4/NBL1/ADARB1/RIMS2/SMURF1/STK25/DPYSL4/SRC/RHOA/PTPN11/ANK3/EPHB2/ACTR2/WASF2/PAK1/SLC11A2/PLXNB3/TRPV2/C…
GO:0051094	positive regulation of developmental process	921	-0.452307	-1.56023	1e-10	5.34459e-09	3.27312e-09	2408	tags=27%, list=16%, signal=24%	ARHGEF2/RPS6KB1/RAC3/BMPR2/PA2G4/ATRAID/PLCG1/TGFB3/HIF1A/VEGFB/WNT5A/TRIB1/RARA/ANKRD27/GDF6/SETD3/DBN1/PWP1/DVL3/SLIT2/MAP2K1/TBX20/LRP8/AKIRIN1/CSNK1E/PDPK1/AP3D1/PSEN1/FLRT3/KALRN/BMP1/TNFSF9/ATP11C/MYDGF/SIRT2/SEMA5A/PLXNA1/CTNNA1/WWTR1/PLXNB1/IL4R/FOXA1/ABL1/SUCO/FEZ1/GDF7/ARF1/HSP90AB1/FGFR1/MAP3K13/FLOT1/TGFB1I1/CYP26B1/HSPA1B/POU4F1/SASH1/LPAR1/SPHK1/AMOT/BDNF/CCN1/FOXC2/FADD/BCL9L/HIPK1…
GO:0051130	positive regulation of cellular component organization	923	-0.488689	-1.68588	1e-10	5.34459e-09	3.27312e-09	2533	tags=31%, list=17%, signal=27%	SH3GLB1/ZNF804A/ARL2/DYNLT1/RETREG3/ARPC3/SMCR8/AP2A1/JMJD4/TLR4/FHOD1/SYT9/PSMC3/TLR6/CBL/BMPR2/SDC1/TGFB3/VCP/BID/RASIP1/HIF1A/WNT5A/PLEKHM2/CDK9/ANKRD27/PPP3R1/DBN1/TRPV4/DVL3/PSMC4/MARK2/SLIT2/MAP2K1/CCT2/CREB3L2/G3BP2/LRP8/AKIRIN1/CCT5/FNIP1/RPS6KA4/PSEN1/FLRT3/KALRN/PFN1/BBC3/CNOT1/NEK7/PIP4K2A/SIRT2/ABCA7/G3BP1/FMN1/NCKAP1/SEMA5A/PLXNA1/GNL3/PLXNB1/IL4R/ABL1/FSCN1/VASP/FEZ1/ARF1/FCHSD1/MAP…
GO:0051270	regulation of cellular component movement	795	-0.508472	-1.75195	1e-10	5.34459e-09	3.27312e-09	1916	tags=28%, list=13%, signal=26%	PDGFD/SEMA5A/PLXNA1/CTNNA1/PHLDA2/PLXNB1/ABL1/DAPK3/FBXW7/FEZ1/FGFR1/SDC4/NAV3/SASH1/LPAR1/ATP1A1/PRR5L/AMOTL1/SPHK1/AMOT/LGALS3/CCN1/FOXC2/FADD/RIPOR1/PTP4A1/ARAP1/NUMB/CD99L2/CD99/STC1/ITGA2/CRK/TERT/RAC1/DIAPH1/FOXF1/SP100/SEMA4B/SRI/RIN2/CEACAM1/ECM1/NRG3/NBL1/PTPRK/ADARB1/ZNF703/AMOTL2/PFN2/PTPRJ/MMP14/FAM89B/SRC/RHOA/DDX58/DUSP3/STRAP/S100A11/DOCK8/CD200/SNAI1/INPP5F/PKN1/RGCC/SSH1/CERS2/PA…
GO:0051272	positive regulation of cellular component movement	436	-0.539967	-1.84832	1e-10	5.34459e-09	3.27312e-09	1745	tags=30%, list=11%, signal=27%	PDGFD/SEMA5A/ABL1/DAPK3/FEZ1/FGFR1/SASH1/LPAR1/SPHK1/LGALS3/CCN1/FOXC2/FADD/RIPOR1/PTP4A1/NUMB/CD99L2/CD99/ITGA2/CRK/TERT/RAC1/FOXF1/SEMA4B/RIN2/ZNF703/MMP14/FAM89B/SRC/RHOA/S100A11/DOCK8/SNAI1/SSH1/PAK1/ATP5F1B/SELP/ANXA1/HSPA5/F2RL1/ITGA3/AKT1/SEMA3D/NOX4/IQGAP1/ITGB3/MAP3K3/ACVR1/ADAM10/CXCL8/CAV1/GLIPR2/MAPRE1/EGFR/PRKCE/ANXA3/ITGA4/MYLK/TGFB2/SMAD3/DDR2/RRAS/CXCR4/NFE2L2/RAB11A/IGFBP5/SEMA6B…
GO:0060341	regulation of cellular localization	682	-0.482858	-1.66387	1e-10	5.34459e-09	3.27312e-09	3061	tags=37%, list=20%, signal=31%	LAMP1/CCT8/KDM1A/RHOQ/FKBP1B/MYLK2/PPM1A/NDEL1/TRIM28/SREBF1/ITGB1BP1/ATP2B4/TXN/ATG5/PGAP1/CCT3/SAR1B/UBE2J2/YWHAE/BAP1/ENTR1/PIK3R1/CNPY4/DVL1/DHX9/TRPM4/NUMA1/REEP5/LZTS2/RAN/PIN1/UBL5/HRAS/EMD/DMD/ZDHHC7/NMD3/BAG3/TOR1A/SLC1A1/PHPT1/LYPLA1/SH3GLB1/ISCU/GSTO1/ANO1/NTSR1/PLCG1/UBE2L3/TTL/NUCB1/CHP1/VCP/BID/BVES/HIF1A/GPR137B/WNT5A/RAB29/PPP3R1/CNST/EPHA5/DVL3/RAB11FIP5/MAP2K1/CCT2/NUS1/CCT5/GBF…
GO:0060429	epithelium development	835	-0.49201	-1.6957	1e-10	5.34459e-09	3.27312e-09	1889	tags=26%, list=12%, signal=24%	PLXNA1/WWTR1/FOXA1/ABL1/DCHS1/VASP/GDF7/AP2S1/SDC4/TGFB1I1/GPAT4/CYP26B1/ZMPSTE24/GSK3A/TRPC4AP/APAF1/PPP1R16B/LGALS3/ANXA4/CCN1/FOXC2/NOM1/TEAD2/SMAD6/PSMA4/DAAM1/TSG101/MTHFD1L/PPP1CA/STC1/ITGA2/RAC1/RAP1A/RUNX1/FOXF1/FASN/SPINK5/PSMD1/PSMD7/HPSE/SPRED3/ADM/CTSL/CEACAM1/SOX17/BAX/TRAF6/E2F8/GDF11/PSMC5/TIGAR/ZNF703/SMURF1/PSMD10/VDAC1/MMP14/SRC/DEAF1/RHOA/PCNA/LIN7C/SNAI1/SLC4A7/PSME4/ARHGAP24/…
GO:0061024	membrane organization	749	-0.503235	-1.73369	1e-10	5.34459e-09	3.27312e-09	2665	tags=34%, list=17%, signal=29%	EMD/PITPNB/STX1A/MYH9/GLRB/CLN8/CLTA/TOR1A/CNP/VAPB/SH3GLB1/DYNLT1/ARPC3/BLOC1S2/AP2A1/GORASP1/SYT9/SPESP1/SUN2/RTL10/CBL/OSBPL5/GRIN3B/PIP5K1C/VPS18/CHP1/LETM1/BID/WNT5A/CNEP1R1/PPP2R1A/PLEKHM2/ARFGAP2/EMC7/CHMP6/ANKRD27/SEC23A/PPP3R1/CAV2/TMEM43/RPS27A/MFGE8/SUN1/PPP6R1/OCRL/GBF1/TOMM22/BET1/AP3D1/MYOF/STXBP1/BBC3/SEC13/PACSIN2/CHMP7/TRAPPC5/SYT11/ATP11C/PIP4K2A/CLCN3/ABCA7/NECTIN2/NLGN4Y/PREB/…
GO:0061564	axon development	387	-0.538397	-1.83425	1e-10	5.34459e-09	3.27312e-09	2929	tags=40%, list=19%, signal=33%	DNM2/RANBP9/NRXN3/ARHGAP35/DOCK7/PIK3R1/DVL1/TRIM32/ROBO1/LLGL1/TNC/SCN1B/EVL/TSPO/SEMA4F/LYPLA2/SHC3/METRN/LAMB2/ROBO3/CNP/KLF4/DYNLT1/JAM3/BMPR2/PLCG1/TTL/WNT5A/TSKU/DBN1/EPHA5/EFNA4/MARK2/SLIT2/MAP2K1/PSEN1/FLRT3/KALRN/STXBP1/PTPRA/FEZ2/SEMA5A/APBB1/PLXNA1/CTNNA1/PLXNB1/ABL1/VASP/FEZ1/GDF7/HSP90AB1/MAP3K13/FLOT1/POU4F1/KIF5B/BDNF/SLC9A6/NUMB/DPYSL2/RAC1/MAPK7/PAFAH1B1/NECTIN1/B4GALT6/SH3KBP1/S…
GO:0065004	protein-DNA complex assembly	212	0.466273	2.03237	1e-10	5.34459e-09	3.27312e-09	2287	tags=33%, list=15%, signal=28%	TCF4/HMGB1/H1-2/KAT6B/H1-3/H1-5/HMGB2/CENPF/NPM1/RB1/POGZ/ATRX/H1-4/KNL1/H2BC21/H4C4/H3C8/TSPYL5/H3C11/H3-3A/H3C2/H3C7/CENPC/TSPY26P/H3C4/H4C6/RBBP4/CENPE/H3C14/H3C15/GTF2H2/H3C3/H2BC12/HELLS/TAF1C/H3C1/MIS18BP1/H3C10/H2BC7/H2BC4/CUL4A/ANP32B/ERCC5/H4C11/CREB1/SMYD3/DLGAP5/H2BC9/H2BC17/THRA/KAT6A/H2BC15/CCNH/H3C12/H1-1/NASP/ITGB3BP/TRAPPC12/H2BC14/H4C9/PARP1/H2BC11/H1-0/BAZ2A/SENP6/CENPI/H2BC5/H4…
GO:0072359	circulatory system development	845	-0.47262	-1.6288	1e-10	5.34459e-09	3.27312e-09	1752	tags=24%, list=11%, signal=23%	MEF2D/POU4F1/ZMPSTE24/SASH1/AMOTL1/GSK3A/SPHK1/PPP1R16B/AMOT/HTATIP2/CCN1/FOXC2/EIF2AK3/HIPK1/TEAD2/AGO1/C1GALT1/SMAD6/EPOR/MEF2A/UTY/TERT/MAPK7/RAP1A/RUNX1/FOXF1/RGS4/SP100/SPINK5/HSPG2/HPSE/ADM/SRI/RIN2/CEACAM1/SOX17/BAX/ECM1/E2F8/ESM1/AMOTL2/TAB2/MMP14/RHOA/VAV2/PCNA/PTPN11/KCNAB1/SNAI1/ANXA2/RGCC/ARHGAP24/EPHB2/ARHGAP22/TGFBI/WASF2/PAK1/ATP5F1B/GNA11/GAA/ANXA1/KLF2/HGS/ITGA3/BTG1/RAPGEF1/TPM1…
GO:0090066	regulation of anatomical structure size	388	-0.528243	-1.80029	1e-10	5.34459e-09	3.27312e-09	1957	tags=30%, list=13%, signal=27%	CLCN3/SSH3/ATP13A2/FMN1/NCKAP1/SEMA5A/FHOD3/ABL1/VASP/ARF1/FCHSD1/HSP90AB1/PLEKHG2/MAP3K13/ARPC4/BDNF/RPTOR/RAB22A/FOXC2/RAB5A/BRK1/PPP1CA/CDC42EP1/PPP1R15A/DPYSL2/RAC1/GCLM/COTL1/ARFIP2/SEMA4B/ADM/GOLGA4/PFN2/SLC12A4/CRACD/RHOA/VAV2/SSH1/ACTR2/WASF2/PAK1/BIN1/TRPV2/WDR1/KLF2/F2RL1/ARPC1A/TMSB10/KANK3/GSK3B/AKT1/SEMA3D/FCHSD2/SPIRE1/GRB2/LIMK1/HCLS1/NRCAM/DBNL/CAV1/SPTBN5/CDK4/SPTBN1/GPX1/CTTN/TR…
GO:0097435	supramolecular fiber organization	578	-0.507705	-1.74495	1e-10	5.34459e-09	3.27312e-09	1970	tags=30%, list=13%, signal=27%	MARCKSL1/SSH3/TUBG1/FMN1/NCKAP1/SEMA5A/FHOD3/CTNNA1/ABL1/DAPK3/FSCN1/VASP/WIPF1/ARF1/FCHSD1/HSP90AB1/PLEKHG2/SDC4/NAV3/HSPA1B/LPAR1/SNCA/ARPC4/FOXC2/ARAP1/BRK1/NCKAP5/MEF2A/CDC42EP1/RAC1/DIAPH1/CLIP4/RGS4/DCTN1/COTL1/SH3KBP1/ARFIP2/CKAP5/PLS3/PFN2/CLIP2/CRACD/HSPA1A/SRC/RHOA/PLK3/RPS3/COL13A1/RGCC/SSH1/ACTR2/WASF2/PAK1/MAP7D3/LIMK2/BIN1/CFL1/WDR1/MAP1A/CGNL1/MAP1S/F2RL1/TNFAIP1/ARPC1A/TMSB10/KANK…
GO:0098609	cell-cell adhesion	604	-0.532751	-1.83068	1e-10	5.34459e-09	3.27312e-09	2075	tags=31%, list=14%, signal=28%	PDPK1/AP3D1/PSEN1/FLRT3/STXBP1/TMEM47/TNFSF9/VEZT/NECTIN2/NLGN4Y/DSG2/CARD11/PCDHGB5/PTPN22/CTNNA1/IL4R/FOXA1/ABL1/DCHS1/SDC4/FLOT1/LGALS3/PCDHGB6/CCN1/FADD/PCDHB14/ATP2C1/PPP1CA/CD99/CDC42EP1/ITPKB/RAC1/PIEZO1/MAPK7/RUNX1/FOXF1/RIPK2/IRAK1/ZDHHC2/NECTIN1/IGFBP2/CEACAM1/TRAF6/ZNF703/ADAM19/NEGR1/CD164/SRC/RHOA/NCAM2/LRFN4/DUSP3/PTPN11/PCDHB13/ANK3/S100A11/DOCK8/CD200/RPS3/COL13A1/NLGN2/ANXA2/RGCC…
GO:0140352	export from cell	995	-0.514246	-1.77542	1e-10	5.34459e-09	3.27312e-09	2690	tags=34%, list=18%, signal=30%	ARNTL/PRSS12/CREG1/PNP/STX1A/MYH9/DPP7/ACLY/SLC1A5/CTSS/RAB12/PSMD14/SLC1A1/PHPT1/STXBP5/TANGO2/RAB18/BST1/ARL2/DYNLT1/TM7SF3/PDXK/ANO1/TLR4/KCMF1/NTSR1/MOSPD2/SYT9/NEU1/PSMC3/PTPRB/RHBDF2/ATP6V1D/CBL/PA2G4/SDC1/PIP5K1C/TGFB3/VPS18/MAN2B1/VCP/PSMD11/PHACTR2/GLB1/HIF1A/VEGFB/GGH/LAMTOR1/MANF/SNPH/CYSTM1/PRSS3/MILR1/EPHA5/RAB11FIP5/RAP2C/CCT2/APRT/PDPK1/KCNMB4/PSEN1/CAB39/KALRN/STXBP1/CPT1A/HLA-C/S…
GO:1902533	positive regulation of intracellular signal transduction	740	-0.462312	-1.59347	1e-10	5.34459e-09	3.27312e-09	2404	tags=28%, list=16%, signal=24%	TLR6/CBL/IKBKE/TGFB3/STK39/BID/MAPK8IP1/GPR137B/WNT5A/PLEKHG5/DUSP22/LAMTOR1/GDF6/CAV2/FGF16/TRAF7/RPS27A/DVL3/MAP2K1/SHISA5/F2RL3/TRIP6/FNIP1/PSEN1/LTBR/FGF5/TRIM8/BBC3/SEC13/TRAF4/MYDGF/ABCA7/CARD11/TAOK3/CHUK/PDGFD/SEMA5A/PTPN22/TSPAN6/IRAK2/PLXNB1/ABL1/FBXW7/SERINC3/HSP90AB1/FGFR1/MID1/TFG/MAP3K13/HSPA1B/SASH1/LPAR1/PRR5L/SPHK1/GPR137/UBA52/RPTOR/WLS/FADD/MAPKAPK3/EPOR/ATP2C1/ITPKB/RAC1/MAVS/…
GO:2000145	regulation of cell motility	740	-0.514816	-1.77444	1e-10	5.34459e-09	3.27312e-09	1916	tags=28%, list=13%, signal=26%	PDGFD/SEMA5A/PLXNA1/CTNNA1/PHLDA2/PLXNB1/ABL1/DAPK3/FBXW7/FGFR1/SDC4/NAV3/SASH1/LPAR1/PRR5L/AMOTL1/SPHK1/AMOT/LGALS3/CCN1/FOXC2/FADD/RIPOR1/PTP4A1/NUMB/CD99L2/CD99/STC1/ITGA2/CRK/TERT/RAC1/DIAPH1/FOXF1/SP100/SEMA4B/RIN2/CEACAM1/ECM1/NRG3/NBL1/PTPRK/ADARB1/ZNF703/AMOTL2/PFN2/PTPRJ/MMP14/FAM89B/SRC/RHOA/DDX58/DUSP3/STRAP/S100A11/DOCK8/CD200/SNAI1/INPP5F/PKN1/RGCC/SSH1/CERS2/PAK1/ATP5F1B/SELP/ANXA1/…
GO:2000147	positive regulation of cell motility	426	-0.549361	-1.87716	1e-10	5.34459e-09	3.27312e-09	1745	tags=29%, list=11%, signal=27%	SASH1/LPAR1/SPHK1/LGALS3/CCN1/FOXC2/FADD/RIPOR1/PTP4A1/NUMB/CD99L2/CD99/ITGA2/CRK/TERT/RAC1/FOXF1/SEMA4B/RIN2/ZNF703/MMP14/FAM89B/SRC/RHOA/S100A11/DOCK8/SNAI1/SSH1/PAK1/ATP5F1B/SELP/ANXA1/HSPA5/F2RL1/ITGA3/AKT1/SEMA3D/NOX4/IQGAP1/ITGB3/MAP3K3/ACVR1/ADAM10/CXCL8/CAV1/GLIPR2/MAPRE1/EGFR/PRKCE/ANXA3/ITGA4/MYLK/TGFB2/SMAD3/DDR2/RRAS/CXCR4/NFE2L2/RAB11A/IGFBP5/SEMA6B/SEMA3A/ICAM1/FERMT3/PLAU/LRP1/PPM1…
GO:0048514	blood vessel morphogenesis	487	-0.496335	-1.70584	1.04932e-10	5.53341e-09	3.38875e-09	1745	tags=28%, list=11%, signal=26%	SASH1/AMOTL1/SPHK1/PPP1R16B/AMOT/HTATIP2/CCN1/FOXC2/EIF2AK3/HIPK1/TEAD2/AGO1/C1GALT1/TERT/MAPK7/RAP1A/RUNX1/FOXF1/SP100/SPINK5/HSPG2/HPSE/ADM/RIN2/CEACAM1/SOX17/BAX/ECM1/E2F8/ESM1/AMOTL2/MMP14/RHOA/VAV2/ANXA2/RGCC/ARHGAP24/EPHB2/ARHGAP22/TGFBI/WASF2/ATP5F1B/ANXA1/KLF2/HGS/BTG1/AKT1/CDC42/DAG1/ITGB3/MAP3K3/ACVR1/NRCAM/GPR4/CXCL8/FKBP10/CAV1/GPX1/ANGPTL4/SOX4/CTNNB1/APOLD1/RNH1/COL18A1/EFEMP2/E2F7/…
GO:0048812	neuron projection morphogenesis	497	-0.498244	-1.71161	1.06893e-10	5.56267e-09	3.40667e-09	2189	tags=31%, list=14%, signal=27%	DBN1/EPHA5/EFNA4/DVL3/MARK2/SLIT2/MAP2K1/LRP8/PSEN1/FLRT3/KALRN/STXBP1/PTPRA/TAOK3/NCKAP1/FEZ2/SEMA5A/APBB1/PLXNA1/PLXNB1/ABL1/VASP/FEZ1/GDF7/HSP90AB1/MAP3K13/FLOT1/POU4F1/KIF5B/BDNF/SLC9A6/NUMB/MEF2A/SDC2/DPYSL2/RAC1/CPNE5/MAPK7/PAFAH1B1/WEE1/NECTIN1/B4GALT6/SH3KBP1/SEMA4B/GAB2/GOLGA4/NBL1/ADARB1/RIMS2/SMURF1/STK25/DPYSL4/SRC/RHOA/PTPN11/ANK3/EPHB2/ACTR2/PAK1/SLC11A2/PLXNB3/TRPV2/CFL1/MAP1A/RBFO…
GO:0051336	regulation of hydrolase activity	984	-0.437982	-1.51137	1.12665e-10	5.78686e-09	3.54396e-09	3034	tags=33%, list=20%, signal=28%	PPP2R2A/FKBP1B/SELE/BEX3/TBC1D3/NDEL1/ITGB1BP1/HSF1/RIN1/SNX9/DNM2/GMIP/CSNK2A1/AHSA1/ARHGAP35/DOCK7/SOD1/RECK/YWHAE/NET1/GABARAPL2/DHX9/ROBO1/ALS2CL/LLGL1/ARL6IP5/HSPE1/ADORA2A/PHB/PTPA/ARFGEF1/SCRIB/PLA2R1/PIN1/ABCE1/SHOC2/ABHD5/HRAS/CD2BP2/RNF34/PPME1/PSMD14/SLC1A1/RGS11/STXBP5/ARHGAP32/TPM2/SLC27A4/RASGRP3/KLF4/ARL2/DYNLT1/TBC1D24/ARHGAP42/PRDX5/TBC1D22B/SGSM3/FBXW11/TBC1D2B/CSRNP2/PLCG1/UBXN…
GO:0120039	plasma membrane bounded cell projection morphogenesis	510	-0.493278	-1.69667	1.167e-10	5.91728e-09	3.62383e-09	2189	tags=30%, list=14%, signal=27%	DBN1/EPHA5/EFNA4/DVL3/MARK2/SLIT2/MAP2K1/LRP8/PSEN1/FLRT3/KALRN/STXBP1/PTPRA/TAOK3/NCKAP1/FEZ2/SEMA5A/APBB1/PLXNA1/PLXNB1/ABL1/VASP/FEZ1/GDF7/HSP90AB1/MAP3K13/FLOT1/POU4F1/KIF5B/BDNF/SLC9A6/NUMB/MEF2A/SDC2/DPYSL2/RAC1/CPNE5/MAPK7/PAFAH1B1/WEE1/NECTIN1/B4GALT6/SH3KBP1/SEMA4B/GAB2/GOLGA4/NBL1/ADARB1/RIMS2/SMURF1/STK25/DPYSL4/SRC/RHOA/PTPN11/ANK3/EPHB2/ACTR2/WASF2/PAK1/SLC11A2/PLXNB3/TRPV2/CFL1/MAP1…
GO:0071824	protein-DNA complex subunit organization	244	0.435676	1.99684	1.38628e-10	6.94019e-09	4.25028e-09	2651	tags=33%, list=17%, signal=28%	TCF4/HMGB1/H1-2/KAT6B/H1-3/H1-5/HMGB2/CENPF/NPM1/RB1/POGZ/ATRX/H1-4/KNL1/SUPT16H/H2BC21/H4C4/H3C8/TSPYL5/H3C11/H3-3A/H3C2/H3C7/CENPC/TSPY26P/H3C4/H4C6/RBBP4/CENPE/H3C14/H3C15/GTF2H2/H3C3/H2BC12/HELLS/TAF1C/H3C1/MIS18BP1/ARID2/H3C10/H2BC7/H2BC4/CUL4A/ANP32B/ERCC5/H4C11/ANP32E/CREB1/SMYD3/DLGAP5/H2BC9/H2BC17/THRA/KAT6A/H2BC15/CCNH/H3C12/H1-1/NASP/ITGB3BP/SETD2/TRAPPC12/H2BC14/H4C9/PARP1/H2BC11/H1-0…
GO:0010810	regulation of cell-substrate adhesion	179	-0.608748	-2.00254	1.42587e-10	7.04912e-09	4.317e-09	1964	tags=37%, list=13%, signal=33%	PTPRA/FMN1/ABL1/DAPK3/CCDC80/SDC4/CCN1/CRK/RAC1/FOXF1/RIN2/PTPRJ/MMP14/SRC/RHOA/DUSP3/ITGA3/RSU1/GSK3B/CDC42/CDK6/DAG1/IQGAP1/CORO2B/TRIOBP/HSD17B12/ILK/EFEMP2/PRKCE/SMAD3/RRAS/NF2/CASK/ARPC2/EDIL3/PLAU/LRP1/PPM1F/TEK/RAC2/MYADM/DOCK5/MAP4K4/MACF1/LGALS1/ADAM15/MDK/P4HB/SLC9A1/PEAK1/FLNA/TACSTD2/ACVRL1/ACTG1/CALR/DLC1/ITGA6/VCL/FZD4/FN1/NRP1/KDR/THBS1/ITGA5/SPOCK1/SERPINE1
GO:0120035	regulation of plasma membrane bounded cell projection organization	478	-0.500474	-1.72063	1.45973e-10	7.12746e-09	4.36497e-09	3124	tags=38%, list=20%, signal=31%	CFLAR/TNIK/FBXO7/CORO1B/KCTD17/KDM1A/HDAC2/RHOQ/FKBP1B/NDEL1/ATG5/DNM2/ARHGAP35/ENTR1/CDC42EP4/PIK3R1/DVL1/FKBP4/ROBO1/SCN1B/EVL/SEMA4F/HRAS/CARM1/DEF8/PRAG1/METRN/ADCY6/ZNF804A/KLF4/BAG5/DYNLT1/RETREG3/AP2A1/LZTS3/GORASP1/BMPR2/TGFB3/PRRX1/WNT5A/TSKU/RAB29/NSMF/ANKRD27/DBN1/TRPV4/MARK2/SLIT2/MAP2K1/CREB3L2/LRP8/AKIRIN1/EVI5L/PSEN1/KALRN/PFN1/NCKAP1/SEMA5A/PLXNA1/PLXNB1/FSCN1/ACAP3/FEZ1/MAP3K13/A…
GO:0051493	regulation of cytoskeleton organization	436	-0.505806	-1.73139	1.7196e-10	8.29393e-09	5.07934e-09	3033	tags=39%, list=20%, signal=32%	WASF1/RHOQ/ADD3/PDGFA/HDGFL3/CAMSAP1/ITGB1BP1/TRIM36/CLIP1/SNX9/ARHGAP35/CDC42EP4/PIK3R1/FKBP4/NUMA1/ARFGEF1/EVL/HRAS/PROX1/MAP9/ARPC5L/PHPT1/BST1/ARL2/DYNLT1/ARPC3/FHOD1/JAM3/ARHGEF2/RAC3/TGFB3/BICD2/RASSF7/TBCD/DBN1/TRPV4/EPHA5/MARK2/SLIT2/PFN1/SSH3/CHMP4B/FMN1/NCKAP1/SEMA5A/FHOD3/PLXNB1/ABL1/DAPK3/FSCN1/VASP/ARF1/FCHSD1/PLEKHG2/SDC4/NAV3/HSPA1B/LPAR1/SNCA/ARPC4/TRIM37/ARAP1/BRK1/CRK/CDC42EP1/R…
GO:0051240	positive regulation of multicellular organismal process	970	-0.437973	-1.51191	1.81241e-10	8.63627e-09	5.28899e-09	2851	tags=30%, list=19%, signal=26%	ALX1/PIK3R1/ADAM12/DHX9/TRPM4/TRIM32/ROBO1/CD46/NUMA1/PANX2/ADORA2A/PDGFC/PTGS2/ADAM17/MAP3K7/POLR2K/DDIT3/TFAP2A/SCRIB/TSPO/PIN1/ACSL1/HRAS/LRPAP1/PNP/PROX1/METRN/XBP1/SLC1A1/CCBE1/POLR2E/RPS19/LY96/KLF4/GSTO1/LGR4/TLR4/NTSR1/MAPK11/TOB2/ARHGEF2/RPS6KB1/TLR6/BMPR2/ATRAID/PLCG1/TGFB3/POLR3D/HIF1A/VEGFB/WNT5A/TSKU/TRIB1/IFI16/RNF10/TUSC2/CDK9/RARA/ANKRD27/GDF6/CEBPG/DBN1/SLIT2/MAP2K1/TBX20/LRP8/PD…
GO:0035239	tube morphogenesis	663	-0.470768	-1.62246	1.8712e-10	8.81021e-09	5.39551e-09	1863	tags=25%, list=12%, signal=23%	FOXA1/ABL1/DCHS1/FBXW7/VASP/GDF7/SDC4/SASH1/AMOTL1/APAF1/SPHK1/PPP1R16B/AMOT/HTATIP2/CCN1/FOXC2/EIF2AK3/HIPK1/TEAD2/AGO1/C1GALT1/MTHFD1L/PPP1CA/TERT/MAPK7/RAP1A/RUNX1/FOXF1/SP100/SPINK5/HSPG2/HPSE/ADM/RIN2/CEACAM1/SOX17/BAX/ECM1/TRAF6/E2F8/ESM1/AMOTL2/MMP14/SRC/DEAF1/RHOA/VAV2/ANXA2/RGCC/ARHGAP24/EPHB2/ARHGAP22/TGFBI/WASF2/PAK1/ATP5F1B/ANXA1/KLF2/HGS/BTG1/AKT1/FZD6/CDC42/DAG1/ITGB3/MAP3K3/PRKACB/…
GO:0010562	positive regulation of phosphorus metabolic process	714	-0.463003	-1.5957	2.22726e-10	1.02428e-08	6.27286e-09	2408	tags=28%, list=16%, signal=25%	ARHGEF2/TLR6/BMPR2/TGFB3/CHP1/KCTD20/VCP/STK39/HIF1A/VEGFB/WNT5A/CNEP1R1/NSMF/CDK9/GDF6/FGF16/EPHA5/TRAF7/ADCY7/RPS27A/DVL3/MARK2/RAP2C/MAP2K1/EEF1A2/LRP8/PDPK1/FNIP1/RPS6KA4/PSEN1/CAB39/FGF5/TRAF4/MYDGF/TAOK3/PDGFD/IRAK2/ABL1/ADCY4/FBXW7/CCNK/GDF7/SLCO3A1/HSP90AB1/FGFR1/MAP3K13/SDC4/FLOT1/SASH1/LPAR1/PTGES3/SNCA/PRR5L/GSK3A/SPHK1/PPP1R16B/CCND3/BDNF/UBA52/RPTOR/CCN1/MAPKAPK3/MAPKAP1/VAC14/JTB/IT…
GO:0045937	positive regulation of phosphate metabolic process	714	-0.463003	-1.5957	2.22726e-10	1.02428e-08	6.27286e-09	2408	tags=28%, list=16%, signal=25%	ARHGEF2/TLR6/BMPR2/TGFB3/CHP1/KCTD20/VCP/STK39/HIF1A/VEGFB/WNT5A/CNEP1R1/NSMF/CDK9/GDF6/FGF16/EPHA5/TRAF7/ADCY7/RPS27A/DVL3/MARK2/RAP2C/MAP2K1/EEF1A2/LRP8/PDPK1/FNIP1/RPS6KA4/PSEN1/CAB39/FGF5/TRAF4/MYDGF/TAOK3/PDGFD/IRAK2/ABL1/ADCY4/FBXW7/CCNK/GDF7/SLCO3A1/HSP90AB1/FGFR1/MAP3K13/SDC4/FLOT1/SASH1/LPAR1/PTGES3/SNCA/PRR5L/GSK3A/SPHK1/PPP1R16B/CCND3/BDNF/UBA52/RPTOR/CCN1/MAPKAPK3/MAPKAP1/VAC14/JTB/IT…
GO:0032970	regulation of actin filament-based process	321	-0.540653	-1.83649	2.65599e-10	1.20741e-08	7.39434e-09	1953	tags=35%, list=13%, signal=31%	SSH3/DSG2/FMN1/NCKAP1/SEMA5A/FHOD3/ABL1/DAPK3/FSCN1/VASP/ARF1/FCHSD1/PLEKHG2/SDC4/LPAR1/ATP1A1/ARPC4/ARAP1/BRK1/STC1/CRK/CDC42EP1/RAC1/RGS4/COTL1/ARFIP2/SRI/PFN2/CRACD/RHOA/RGCC/SSH1/ACTR2/WASF2/PAK1/BIN1/WDR1/CGNL1/F2RL1/ARPC1A/TMSB10/KANK3/TPM1/FCHSD2/NOX4/CDC42/CNN2/SPIRE1/IQGAP1/PPFIA1/CORO2B/GRB2/LIMK1/HCLS1/RHOG/DBNL/CAV1/SPTBN5/SPTBN1/CTTN/TRIOBP/F11R/ARPC1B/SPTAN1/PRKCE/KCNJ2/ACTR3/ARHGEF…
GO:0034728	nucleosome organization	152	0.514174	2.20355	3.296e-10	1.48133e-08	9.07187e-09	2620	tags=39%, list=17%, signal=32%	H1-2/KAT6B/H1-3/H1-5/HMGB2/NPM1/ATRX/H1-4/KNL1/SUPT16H/H2BC21/H4C4/H3C8/TSPYL5/H3C11/H3-3A/H3C2/H3C7/CENPC/TSPY26P/H3C4/H4C6/RBBP4/H3C14/H3C15/H3C3/H2BC12/H3C1/MIS18BP1/ARID2/H3C10/H2BC7/H2BC4/ANP32B/H4C11/ANP32E/SMYD3/H2BC9/H2BC17/KAT6A/H2BC15/H3C12/H1-1/NASP/ITGB3BP/SETD2/H2BC14/H4C9/H2BC11/H1-0/CENPI/H2BC5/H4C2/HJURP/SMARCE1/H2BC19P/H2BC18/H3C13/H2BC3
GO:0016049	cell growth	384	-0.515016	-1.7549	3.34104e-10	1.4847e-08	9.09252e-09	1909	tags=26%, list=12%, signal=23%	SEMA5A/APBB1/PLXNA1/ENPP1/ABL1/HSP90AB1/MAP3K13/HSPA1B/GSK3A/SPHK1/BDNF/RPTOR/SLC9A6/ARIH2/TSG101/DPYSL2/CPNE5/RGS4/SEMA4B/CEACAM1/SOX17/NRG3/SESN2/GOLGA4/RIMS2/SMURF1/PSMD10/PTPRJ/USP47/HSPA1A/MMP14/CCDC85B/LTBP4/PAK1/TRPV2/BTG1/GSK3B/AKT1/SEMA3D/CDC42/IQGAP1/G6PD/EXTL3/LIMK1/NRCAM/ADAM10/DBNL/CTTN/CTNNB1/EGFR/EIF4G1/GDI1/SERPINE2/ENO1/ITGA4/TGFB2/ADIPOR1/RPS6KA3/SMAD3/CLSTN1/CXCR4/RAB11A/SH3BP4…
GO:0050900	leukocyte migration	287	-0.552938	-1.86753	3.43922e-10	1.51135e-08	9.25572e-09	1781	tags=31%, list=12%, signal=28%	SDC4/TNFRSF10D/LGALS3/FADD/SLC3A2/GLG1/SLC7A5/CD99L2/CD99/ITGA2/CRK/SDC2/RAC1/SDC3/SBDS/CEACAM1/ECM1/NBL1/MMP14/SRC/RHOA/PTPN11/DOCK8/CD200/SELP/ANXA1/WDR1/SLC16A1/F2RL1/ITGA3/SLC16A3/AKT1/CDC42/ITGB3/GRB2/RHOG/ADAM10/CXCL8/CAV1/F11R/CXCL1/ITGA4/TGFB2/HRH1/MMP1/PTGER4/SLC7A6/MERTK/CXCR4/ATP1B1/ICAM1/TEK/RAC2/MAPK1/HMOX1/TNFRSF10B/PGF/EXT1/ATP1B3/YES1/ESAM/TGFB1/S1PR1/GBA/CD81/ANO6/MDK/SWAP70/LYN/…
GO:1902903	regulation of supramolecular fiber organization	312	-0.53468	-1.81214	3.58184e-10	1.55672e-08	9.53362e-09	2190	tags=36%, list=14%, signal=31%	TBCD/DBN1/TRPV4/SLIT2/PSEN1/PFN1/SSH3/FMN1/NCKAP1/SEMA5A/FHOD3/ABL1/DAPK3/VASP/ARF1/FCHSD1/PLEKHG2/SDC4/NAV3/HSPA1B/LPAR1/SNCA/ARPC4/ARAP1/BRK1/CDC42EP1/RAC1/RGS4/DCTN1/COTL1/ARFIP2/CKAP5/PFN2/CRACD/HSPA1A/RHOA/RPS3/RGCC/SSH1/ACTR2/WASF2/PAK1/BIN1/WDR1/MAP1A/CGNL1/MAP1S/F2RL1/ARPC1A/TMSB10/KANK3/TPM1/LDLR/FCHSD2/NOX4/CDC42/SPIRE1/PPFIA1/CORO2B/GRB2/LIMK1/HCLS1/DBNL/SPTBN5/SPTBN1/GPX1/CTTN/TRIOBP/…
GO:0099536	synaptic signaling	456	-0.495385	-1.7008	3.64637e-10	1.56754e-08	9.59989e-09	2686	tags=30%, list=18%, signal=26%	HRAS/STX1A/GPR176/GLRB/TOR1A/SLC1A1/CNP/STXBP5/EIF4E/GJC1/EIF4A3/KCMF1/NTSR1/SYT9/RAC3/KCND2/DAGLA/PLCG1/PIP5K1C/VPS18/NSMF/SNPH/DBN1/LRP8/KCNMB4/PSEN1/STXBP1/PACSIN2/SYT11/PTPRA/CLCN3/NLGN4Y/RASGRF2/EIF4EBP2/ABL1/ARF1/FCHSD1/MTMR2/FLOT1/PLCL1/SNCA/ABR/GSK3A/KIF5B/BDNF/NRGN/CHRNA5/PCDHB14/RAB5A/GABARAP/RAP1A/RGS4/PAFAH1B1/ZDHHC2/BCHE/NRG3/PSMC5/ADARB1/RIMS2/VDAC1/SLC12A4/SH3GL1/CACNB3/SRC/PCDHB13…
GO:0006888	endoplasmic reticulum to Golgi vesicle-mediated transport	181	-0.605354	-1.99487	4.18093e-10	1.77802e-08	1.08889e-08	3770	tags=56%, list=25%, signal=43%	ANK2/LMAN2L/TMED10/SEC23B/TRAPPC4/SCAP/YIF1B/COPE/BCAP31/TMEM115/TRAPPC1/PDCD6/COPZ2/NAPA/LMAN2/SAR1A/CNIH4/GOLGA2/PGAP1/SEC22B/SAR1B/SEC22C/TRAPPC10/VAPB/COG1/GORASP1/VCP/COPA/ARFGAP2/DYNC1I2/SEC23A/PPP6R1/CREB3L2/COG5/ARFGAP1/GBF1/BET1/SEC13/NRBP1/TRAPPC5/PREB/SEC16A/SEC24C/ARF1/ERGIC2/TFG/TBC1D20/PPP6R3/TRAPPC3/VTI1B/IER3IP1/DCTN1/ACTR1A/COPB2/COPZ1/BCAP29/ANK3/GOSR2/YIPF5/STX5/ARCN1/SEC24A/IN…
GO:0031346	positive regulation of cell projection organization	282	-0.552464	-1.86417	4.2445e-10	1.78585e-08	1.09368e-08	3124	tags=42%, list=20%, signal=34%	CFLAR/DVL2/CORO1B/KCTD17/KDM1A/RHOQ/FKBP1B/NDEL1/DNM2/ARHGAP35/ENTR1/CDC42EP4/PIK3R1/DVL1/ROBO1/SCN1B/HRAS/DEF8/METRN/ZNF804A/DYNLT1/RETREG3/AP2A1/BMPR2/TGFB3/WNT5A/ANKRD27/DBN1/DVL3/MARK2/SLIT2/MAP2K1/CREB3L2/LRP8/AKIRIN1/KALRN/PFN1/NCKAP1/SEMA5A/PLXNA1/PLXNB1/FSCN1/FEZ1/MAP3K13/BDNF/ARAP1/BRK1/ITGA2/CDC42EP1/RAC1/RAP1A/DOCK11/GOLGA4/STK25/NEGR1/SRC/RHOA/P3H1/ACTR2/WASF2/PAK1/PLXNB3/HSPA5/TRPV2/…
GO:0002009	morphogenesis of an epithelium	431	-0.505158	-1.72733	4.57405e-10	1.90425e-08	1.16619e-08	2160	tags=28%, list=14%, signal=25%	DVL3/PSMC4/SLIT2/TBX20/CCM2/PSEN1/FLRT3/C2CD3/PFN1/FMN1/PLXNA1/FOXA1/ABL1/DCHS1/VASP/GDF7/AP2S1/SDC4/TGFB1I1/APAF1/CCN1/FOXC2/TEAD2/PSMA4/DAAM1/MTHFD1L/PPP1CA/RAC1/FOXF1/PSMD1/PSMD7/ADM/CEACAM1/SOX17/TRAF6/PSMC5/SMURF1/PSMD10/MMP14/SRC/DEAF1/RHOA/LIN7C/SNAI1/PSME4/ARHGAP24/PAK1/JAG2/WDR1/DKK1/ACTB/FZD6/CDC42/DAG1/PRKACB/ACVR1/GRB2/PSMD12/PSMA7/AP2A2/MTSS1/SOX4/CTNNB1/AP2M1/PSMD13/PSMA1/PLOD3/RAB1…
GO:0070848	response to growth factor	553	-0.478936	-1.64674	6.29249e-10	2.59237e-08	1.58761e-08	2808	tags=33%, list=18%, signal=28%	ROBO1/NUMA1/SNX25/TNC/ADAM17/MAP3K7/POLR2K/PDE3A/PIN1/SHOC2/EMD/FKBP8/POLR2D/CDKN2B/PDE8A/CCBE1/POLR2E/KLF4/EIF4A3/ARPC3/RNF111/RPS6KB1/CBL/BMPR2/PLCG1/TGFB3/AKT1S1/HIF1A/VEGFB/WNT5A/CHST11/DUSP22/GDF6/CAV2/FGF16/RPS27A/SLIT2/NUS1/LRP8/FUT8/PDPK1/FLRT3/FGF5/NCBP2/FNDC4/SIRT2/PDGFD/MARS1/ABL1/TGFBRAP1/FEZ1/GDF7/HSP90AB1/FGFR1/TGFB1I1/POLR2L/APAF1/SPHK1/BDNF/UBA52/CCN1/BCL9L/SMAD6/GLG1/CRK/MAPK7/RA…
GO:0006897	endocytosis	440	-0.500277	-1.71444	6.47018e-10	2.6381e-08	1.61561e-08	3110	tags=39%, list=20%, signal=32%	ANKRD13B/CD163L1/CACNG8/TMEM108/CYTH2/CBLL1/WASF1/SH3GL2/GRK2/RHOQ/SELE/TRIP10/RIN1/AP3M2/SNX9/DNM2/PI4KB/CLTB/SNX17/ITSN2/CLCN5/PLA2R1/HRAS/LRPAP1/NECAP2/PRSS12/STX1A/MYH9/CLTA/TOR1A/APLP1/AP2A1/CBL/PIP5K1C/CSNK1G1/WNT5A/JMJD6/MARCHF2/CAV2/CALCRL/MFGE8/LRP8/SSC5D/ARFGAP1/ARHGAP27/CSNK1E/PACSIN2/SYT11/CLCN3/ABCA7/NLGN4Y/ENPP1/ABL1/ARF1/AP2S1/MTMR2/LMBR1L/FLOT1/HEATR5A/SNCA/SPHK1/LGALS3/MARCHF3/RA…
GO:0001558	regulation of cell growth	333	-0.525763	-1.78644	7.49038e-10	3.0229e-08	1.85127e-08	1909	tags=26%, list=12%, signal=24%	SEMA5A/APBB1/ENPP1/ABL1/MAP3K13/HSPA1B/GSK3A/SPHK1/BDNF/RPTOR/TSG101/DPYSL2/CPNE5/RGS4/SEMA4B/CEACAM1/SOX17/NRG3/SESN2/GOLGA4/RIMS2/SMURF1/PSMD10/PTPRJ/USP47/HSPA1A/MMP14/CCDC85B/LTBP4/PAK1/TRPV2/BTG1/GSK3B/AKT1/SEMA3D/CDC42/G6PD/EXTL3/LIMK1/NRCAM/ADAM10/DBNL/CTTN/EGFR/EIF4G1/GDI1/SERPINE2/ENO1/TGFB2/ADIPOR1/RPS6KA3/SMAD3/CLSTN1/CXCR4/RAB11A/SH3BP4/IGFBP5/SGK1/SEMA6B/SEMA3A/LRP1/EI24/PLXNA4/PLXNA…
GO:0007015	actin filament organization	357	-0.520015	-1.76808	7.77936e-10	3.10781e-08	1.90328e-08	1970	tags=33%, list=13%, signal=30%	MARCKSL1/SSH3/FMN1/NCKAP1/SEMA5A/FHOD3/CTNNA1/ABL1/FSCN1/VASP/WIPF1/ARF1/FCHSD1/PLEKHG2/SDC4/LPAR1/ARPC4/ARAP1/BRK1/CDC42EP1/RAC1/DIAPH1/RGS4/COTL1/SH3KBP1/ARFIP2/PLS3/PFN2/CRACD/SRC/RHOA/RGCC/SSH1/ACTR2/WASF2/PAK1/BIN1/CFL1/WDR1/CGNL1/F2RL1/TNFAIP1/ARPC1A/TMSB10/KANK3/TPM1/FCHSD2/NOX4/TPM3/CDC42/SPIRE1/PPFIA1/MICAL1/CORO2B/GRB2/LIMK1/HCLS1/RHOG/DBNL/SPTBN5/TTC17/SPTBN1/CTTN/TRIOBP/F11R/ARPC1B/FA…
GO:0071363	cellular response to growth factor stimulus	530	-0.480652	-1.65247	8.98827e-10	3.52426e-08	2.15832e-08	2406	tags=30%, list=16%, signal=26%	RPS6KB1/CBL/BMPR2/PLCG1/TGFB3/AKT1S1/HIF1A/VEGFB/WNT5A/CHST11/DUSP22/GDF6/CAV2/FGF16/RPS27A/SLIT2/NUS1/LRP8/FUT8/PDPK1/FLRT3/FGF5/NCBP2/SIRT2/PDGFD/MARS1/ABL1/TGFBRAP1/FEZ1/GDF7/HSP90AB1/FGFR1/TGFB1I1/POLR2L/APAF1/SPHK1/BDNF/UBA52/CCN1/BCL9L/SMAD6/GLG1/CRK/MAPK7/RAP1A/GCLM/MAPKAPK2/SPRED3/PTPN1/NBL1/PTPRK/ZNF703/SMURF1/UBC/HSPA1A/FAM89B/SRC/RHOA/DDX5/DUSP3/PTPN11/ZBTB7A/STRAP/POLR2B/LTBP4/ANXA1/H…
GO:0032956	regulation of actin cytoskeleton organization	294	-0.542308	-1.83316	9.00001e-10	3.52426e-08	2.15832e-08	1953	tags=35%, list=13%, signal=31%	SSH3/FMN1/NCKAP1/SEMA5A/FHOD3/ABL1/DAPK3/FSCN1/VASP/ARF1/FCHSD1/PLEKHG2/SDC4/LPAR1/ARPC4/ARAP1/BRK1/CRK/CDC42EP1/RAC1/RGS4/COTL1/ARFIP2/PFN2/CRACD/RHOA/RGCC/SSH1/ACTR2/WASF2/PAK1/BIN1/WDR1/CGNL1/F2RL1/ARPC1A/TMSB10/KANK3/TPM1/FCHSD2/NOX4/CDC42/SPIRE1/IQGAP1/PPFIA1/CORO2B/GRB2/LIMK1/HCLS1/RHOG/DBNL/SPTBN5/SPTBN1/CTTN/TRIOBP/F11R/ARPC1B/SPTAN1/PRKCE/ACTR3/ARHGEF15/SMAD3/NOTCH2/PTGER4/NF2/ARPC2/CDC4…
GO:0034620	cellular response to unfolded protein	135	-0.627531	-2.02807	1.12776e-09	4.37283e-08	2.67799e-08	3040	tags=52%, list=20%, signal=42%	ATF6B/GFPT1/HSF1/PIK3R1/WFS1/HDGF/DDIT3/DNAJB9/ERO1A/BAG3/XBP1/VAPB/ATP6V0D1/TM7SF3/VCP/TATDN2/RNF121/CREB3L2/RHBDD2/ARFGAP1/SYVN1/MYDGF/ABCA7/DERL1/PREB/HSPA1B/GSK3A/FKBP14/EIF2AK3/FICD/SERP1/PPP1R15A/DCTN1/AMFR/BAX/PTPN1/HSPA1A/GOSR2/SSR1/EIF2S1/HSPA5/ACADVL/LMNA/PPP2R5B/OPTN/MBTPS1/HYOU1/EXTL3/EDEM1/CXCL8/SRPRA/PDIA5/CANX/PDIA6/HSPA13/ATF6/NFE2L2/YIF1A/TMBIM6/WIPI1/TMED2/SEC31A/KDELR3/SHC1/CCL…
GO:0010975	regulation of neuron projection development	332	-0.524298	-1.78112	1.31226e-09	5.03882e-08	3.08586e-08	2531	tags=34%, list=17%, signal=29%	ZNF804A/KLF4/BAG5/DYNLT1/RETREG3/AP2A1/LZTS3/GORASP1/BMPR2/PRRX1/WNT5A/TSKU/RAB29/NSMF/ANKRD27/DBN1/TRPV4/MARK2/SLIT2/MAP2K1/CREB3L2/LRP8/PSEN1/KALRN/SEMA5A/PLXNA1/PLXNB1/ACAP3/FEZ1/MAP3K13/LPAR1/GSK3A/PAQR3/BDNF/CRK/SDC2/RAP1A/SEMA4B/GOLGA4/STK25/NEGR1/RHOA/P3H1/INPP5F/EPHB2/CERS2/ACTR2/PAK1/PLXNB3/HSPA5/TRPV2/CFL1/NCS1/PPP2R5B/ITGA3/RAPGEF1/CHN1/GSK3B/AKT1/SEMA3D/IQGAP1/NPTN/LIMK1/RELN/ADAM10/D…
GO:0007044	cell-substrate junction assembly	92	-0.679858	-2.10972	1.53257e-09	5.82819e-08	3.56928e-08	2075	tags=45%, list=14%, signal=39%	PDPK1/TRIP6/PTPRA/FMN1/ABL1/DAPK3/SDC4/ITGA2/RAC1/PTPRK/PTPRJ/MMP14/SRC/RHOA/DUSP3/IQGAP1/CORO2B/CTTN/LAMA3/DST/SMAD3/LRP1/PPM1F/TEK/LAMC1/MAP4K4/MACF1/SLC9A1/PEAK1/ACTN1/ACVRL1/ACTG1/CD151/DLC1/ITGA6/VCL/FN1/NRP1/KDR/THBS1/ITGA5
GO:0030855	epithelial cell differentiation	424	-0.499103	-1.70437	2.07684e-09	7.82276e-08	4.79078e-08	1879	tags=28%, list=12%, signal=25%	WWTR1/FOXA1/ABL1/GDF7/TGFB1I1/GPAT4/CYP26B1/GSK3A/PPP1R16B/LGALS3/ANXA4/FOXC2/TSG101/STC1/ITGA2/RAP1A/RUNX1/FOXF1/FASN/SPINK5/SPRED3/CTSL/CEACAM1/SOX17/E2F8/TIGAR/ZNF703/VDAC1/SRC/RHOA/PCNA/SLC4A7/JAG2/ANXA1/BMP6/MAFG/ACADVL/KLF2/RAP1B/MAFF/F2RL1/BTG1/RAPGEF1/GSK3B/KLF7/AKT1/CDC42/TAGLN2/CDK6/IQGAP1/TOLLIP/ACVR1/GPR4/MTSS1/KRT7/KRT18/CAV1/GPX1/TRIOBP/SOX4/CTNNB1/SIPA1L3/ZEB1/APOLD1/F11R/COL18A1/E…
GO:0032880	regulation of protein localization	720	-0.456385	-1.57401	2.38205e-09	8.88774e-08	5.44299e-08	3306	tags=38%, list=22%, signal=31%	UNC13B/ADTRP/INPP5E/CCN3/RER1/NMT1/DNAJC1/UBE2G2/RAB8A/RAB9A/VAMP8/FYN/SIX4/CLOCK/ARL2BP/SAR1A/TRIM27/PPARD/MICALL2/SLC2A1/ENSA/RAB14/CCT8/KDM1A/RHOQ/FKBP1B/PPM1A/NDEL1/TRIM28/SREBF1/ITGB1BP1/ATP2B4/TXN/CCT3/SLC8B1/SAR1B/UBE2J2/YWHAE/BAP1/ENTR1/PIK3R1/CNPY4/DVL1/TRPM4/NUMA1/LLGL1/ADORA2A/TRIM68/LZTS2/RAN/PIN1/ARNTL/UBL5/HRAS/EMD/STX1A/ZDHHC7/NMD3/BAG3/TOR1A/SLC1A1/PHPT1/STXBP5/LYPLA1/SH3GLB1/ARL2…
GO:0035966	response to topologically incorrect protein	185	-0.595258	-1.96341	2.45044e-09	9.05748e-08	5.54694e-08	2982	tags=55%, list=20%, signal=45%	TLN1/HSPB8/BOK/TBL2/DNAJB12/DNAJB2/STUB1/BFAR/DNAJC4/ATF6B/GFPT1/HSF1/RNF185/UBE2J2/PIK3R1/WFS1/HDGF/HSPE1/DDIT3/DNAJB9/ERO1A/BAG3/XBP1/TOR1A/VAPB/ATP6V0D1/TM7SF3/VCP/EDEM3/POMT2/TATDN2/MANF/RNF121/CREB3L2/RHBDD2/UBE2W/ARFGAP1/SYVN1/MYDGF/ABCA7/DERL1/PREB/HSP90AB1/BAG6/HSPA1B/AUP1/GSK3A/FKBP14/EIF2AK3/HSPA4/JKAMP/FICD/SERP1/MFN2/PPP1R15A/TOR1B/DCTN1/AMFR/RNF5/BAX/PTPN1/HSPA1A/GOSR2/SSR1/EIF2S1/HS…
GO:0034976	response to endoplasmic reticulum stress	267	-0.544937	-1.83271	2.89919e-09	1.06169e-07	6.50198e-08	2894	tags=42%, list=19%, signal=34%	GRINA/UBE2J2/PIK3R1/WFS1/HDGF/TMUB2/DDIT3/DNAJB9/UBQLN1/ERO1A/XBP1/TOR1A/VAPB/ATP6V0D1/FOXRED2/NRBF2/UBXN1/TRIB3/VCP/EDEM3/POMT2/TATDN2/MANF/RNF121/CREB3L2/RHBDD2/ARFGAP1/BBC3/SYVN1/MYDGF/ABCA7/RASGRF2/DERL1/PREB/SEC16A/SERINC3/BAG6/FLOT1/AUP1/GSK3A/APAF1/MAN1B1/FKBP14/EIF2AK3/JKAMP/FICD/SERP1/PPP1R15A/OS9/ERLIN2/DCTN1/GORASP2/AMFR/HM13/RNF5/BAX/PTPN1/SESN2/ERLEC1/CCDC47/HSPA1A/USP14/GOSR2/SSR1/T…
GO:0044089	positive regulation of cellular component biogenesis	431	-0.493435	-1.68724	3.16522e-09	1.14848e-07	7.03348e-08	3082	tags=38%, list=20%, signal=31%	CORO1B/ARHGEF10L/KCTD17/WASF1/RHOQ/NDEL1/TRIM28/ITGB1BP1/HSF1/CLIP1/SNX9/DNM2/PSMC2/ARHGAP35/ENTR1/CDC42EP4/PIK3R1/NUMA1/EVL/HRAS/DEF8/ARPC5L/SH3GLB1/ARL2/ARPC3/TLR4/FHOD1/PSMC3/TLR6/SDC1/TGFB3/VCP/BID/RASIP1/PSMC4/G3BP2/AKIRIN1/FNIP1/FLRT3/PFN1/CNOT1/PIP4K2A/ATP13A2/G3BP1/FMN1/NCKAP1/ABL1/FSCN1/VASP/VPS4A/ARF1/FCHSD1/SDC4/NAV3/FLOT1/HSPA1B/LPAR1/SNCA/ARPC4/LGALS3/BDNF/ERCC1/RAB7A/ARAP1/TSG101/BR…
GO:0050807	regulation of synapse organization	143	-0.617849	-2.00304	3.31621e-09	1.19233e-07	7.30201e-08	1450	tags=38%, list=9%, signal=35%	ZNF804A/LRFN3/LZTS3/VCP/WNT5A/DBN1/LRP8/FLRT3/KALRN/ABL1/SNCA/BDNF/DCTN1/VPS35/NECTIN1/RHOA/LRFN4/NLGN2/EPHB2/ACTR2/ARHGAP22/CFL1/CDC42/DAG1/RELN/ADAM10/DBNL/ARF4/SEPTIN11/EIF4G1/ZMYND8/ARHGEF15/CLSTN1/NEDD4/ADGRL2/TUBB/CAPRIN1/SLITRK4/EPHA4/AMIGO2/TANC2/YWHAZ/SEMA3F/NLGN1/SPARC/PRNP/AGRN/NRP2/CDH2/SRPX2/SLC7A11/TUBA1A/APP/FLRT2/HSPA8
GO:0048667	cell morphogenesis involved in neuron differentiation	450	-0.48821	-1.67373	3.384e-09	1.20574e-07	7.38414e-08	2304	tags=31%, list=15%, signal=27%	WNT5A/TSKU/NSMF/ANKRD27/TBCD/DBN1/EPHA5/EFNA4/MARK2/SLIT2/MAP2K1/LRP8/PSEN1/FLRT3/KALRN/STXBP1/PTPRA/FEZ2/SEMA5A/APBB1/PLXNA1/PLXNB1/ABL1/VASP/FEZ1/GDF7/HSP90AB1/MAP3K13/FLOT1/POU4F1/KIF5B/BDNF/SLC9A6/NUMB/MEF2A/SDC2/DPYSL2/RAC1/MAPK7/PAFAH1B1/NECTIN1/B4GALT6/SH3KBP1/SEMA4B/GAB2/GOLGA4/ADARB1/STK25/SRC/RHOA/PTPN11/ANK3/EPHB2/ACTR2/PAK1/SLC11A2/PLXNB3/TRPV2/CFL1/MAP1A/RBFOX2/MAP1S/CHN1/GSK3B/ACTB/…
GO:0034446	substrate adhesion-dependent cell spreading	94	-0.679817	-2.1179	3.63044e-09	1.282e-07	7.85117e-08	939	tags=37%, list=6%, signal=35%	SRC/RHOA/CDC42/ITGB3/TRIOBP/RAB1A/ILK/VAMP3/ITGA4/LPXN/ARPC2/ATRN/MERTK/FERMT3/TEK/MYADM/LAMC1/DOCK5/PARVA/LAMB4/AXL/MDK/P4HB/PEAK1/FLNA/ITGAV/TACSTD2/PXN/CALR/ANTXR1/FZD4/NTN4/LAMB1/FN1/NRP1
GO:0001525	angiogenesis	417	-0.498073	-1.70304	3.70999e-09	1.2985e-07	7.9522e-08	1745	tags=29%, list=11%, signal=26%	SASH1/AMOTL1/SPHK1/PPP1R16B/AMOT/HTATIP2/CCN1/FOXC2/EIF2AK3/HIPK1/AGO1/C1GALT1/TERT/MAPK7/RUNX1/SP100/SPINK5/HSPG2/HPSE/ADM/CEACAM1/SOX17/ECM1/E2F8/ESM1/AMOTL2/MMP14/RHOA/VAV2/ANXA2/RGCC/ARHGAP24/EPHB2/ARHGAP22/TGFBI/WASF2/ATP5F1B/ANXA1/KLF2/HGS/BTG1/AKT1/CDC42/DAG1/ITGB3/MAP3K3/ACVR1/NRCAM/GPR4/CXCL8/CAV1/GPX1/ANGPTL4/CTNNB1/APOLD1/RNH1/COL18A1/E2F7/ANXA3/TGFB2/NOTCH2/EPHB4/RRAS/ITGB8/CXCR4/NFE2…
GO:0070527	platelet aggregation	47	-0.779712	-2.21952	5.30086e-09	1.83903e-07	1.12625e-07	1121	tags=47%, list=7%, signal=44%	CEACAM1/CLIC1/ACTB/ITGB3/FIBP/F11R/ILK/SERPINE2/RAP2B/FERMT3/PEAR1/CSRP1/PRKCA/LYN/FLNA/ACTG1/SH2B3/ADAMTS18/VCL/SLC7A11/FN1/CD9
GO:0060627	regulation of vesicle-mediated transport	391	-0.498487	-1.69865	5.38751e-09	1.85284e-07	1.13471e-07	2398	tags=32%, list=16%, signal=27%	CBL/SDC1/VPS18/BVES/WNT5A/RAB29/ANKRD27/CNST/MFGE8/MAP2K1/ARFGAP1/PDPK1/STXBP1/PACSIN2/SYT11/ABCA7/PREB/ATP13A2/IL4R/ABL1/VPS4A/ARF1/AP2S1/MTMR2/ATG3/SDC4/TBC1D20/FLOT1/SNCA/SPHK1/KIF5B/LGALS3/CHRNA5/RAB7A/RAB5C/NUMB/TSG101/RAB5A/SGIP1/ITGA2/RAC1/RAP1A/FOXF1/ZDHHC2/GAB2/CHMP3/CEACAM1/PTPN1/SEPTIN2/RIMS2/SH3GL1/PTPRJ/SRC/RAB33B/DENND10/BACE1/YIPF5/ANXA2/ACSL3/INPP5F/ARHGAP1/ANXA1/BIN1/SCYL2/NCS1/R…
GO:0050803	regulation of synapse structure or activity	151	-0.606656	-1.97282	5.76424e-09	1.96531e-07	1.20359e-07	1450	tags=36%, list=9%, signal=33%	ZNF804A/LRFN3/LZTS3/VCP/WNT5A/DBN1/LRP8/FLRT3/KALRN/ABL1/SNCA/BDNF/DCTN1/VPS35/NECTIN1/RHOA/LRFN4/NLGN2/EPHB2/ACTR2/ARHGAP22/CFL1/CDC42/DAG1/RELN/ADAM10/DBNL/ARF4/SEPTIN11/EIF4G1/ZMYND8/ARHGEF15/CLSTN1/NEDD4/ADGRL2/TUBB/CAPRIN1/SLITRK4/EPHA4/AMIGO2/TANC2/YWHAZ/SEMA3F/NLGN1/SPARC/PRNP/AGRN/NRP2/CDH2/SRPX2/SLC7A11/TUBA1A/APP/FLRT2/HSPA8
GO:0030163	protein catabolic process	828	-0.438591	-1.51186	6.26566e-09	2.11801e-07	1.2971e-07	3259	tags=34%, list=21%, signal=28%	UBE2G2/RAD23A/STUB1/RYBP/GIPC1/BFAR/VPS25/MAPK9/FYN/ISG15/CLOCK/ABHD12/FBXL19/FMN2/PKD1/FBXO7/SIAH2/RNF216/UBE2N/KCTD17/COP1/PCNP/UBE2L6/RNF185/PSMB1/SNX9/SEC22B/PSMC2/CSNK2A1/RNF130/UBE2J2/UBQLN4/VPS37B/BAP1/PSMA5/DVL1/WFS1/GABARAPL2/UBA1/TRIM32/LPCAT1/USP35/HECTD3/PHB/RNF123/TMUB2/VPS37A/DDIT3/PIN1/ARNTL/DNAJB9/LYPLA2/RNF34/USP18/ANKIB1/UBQLN1/CLN8/SMARCC1/CLTA/CTSS/BAG3/XBP1/RAB12/PSMD14/TOR1A…
GO:0045785	positive regulation of cell adhesion	310	-0.52522	-1.7798	6.36744e-09	2.13417e-07	1.307e-07	1984	tags=32%, list=13%, signal=28%	TNFSF9/CARD11/FMN1/PTPN22/IL4R/FOXA1/ABL1/CCDC80/SDC4/FLOT1/CCN1/FOXC2/FADD/ITGA2/CRK/ITPKB/RAC1/PIEZO1/RUNX1/FOXF1/RIPK2/IRAK1/IGFBP2/RIN2/TRAF6/ADAM19/PTPRJ/SRC/RHOA/PTPN11/ANK3/DOCK8/RPS3/PAK1/SELP/ANXA1/PDCD1LG2/ITGA3/PLAUR/TPM1/RSU1/HSPH1/GSK3B/AKT1/CDC42/CDK6/DAG1/IQGAP1/GRB2/CAV1/TRIOBP/SOX4/F11R/RELA/HSD17B12/ILK/EFEMP2/PRKCE/ITGA4/TGFB2/SMAD3/RRAS/ARPC2/EDIL3/BCL10/ICAM1/PPM1F/TEK/MYADM/…
GO:0051962	positive regulation of nervous system development	196	-0.575543	-1.90098	6.74834e-09	2.24283e-07	1.37354e-07	2234	tags=33%, list=15%, signal=28%	ANKRD27/DBN1/SLIT2/MAP2K1/LRP8/FLRT3/KALRN/SEMA5A/PLXNA1/PLXNB1/MAP3K13/BDNF/NUMB/PLAG1/GOLGA4/STK25/PRPF19/RHOA/NLGN2/EPHB2/ACTR2/PAK1/PLXNB3/BIN1/TRPV2/ETV5/DAG1/NPTN/LIMK1/RELN/DBNL/CTNNB1/MAN2A1/GDI1/RELA/SERPINE2/CLSTN1/ADGRL2/CXCR4/RAB11A/LRP1/CAPRIN1/EPHA4/AMIGO2/ARHGDIA/SKIL/PLXNA4/PLXNA3/TGFB1/PLXND1/MACF1/MDK/MME/LYN/NLGN1/KIT/AGRN/SRPX2/PLXNA2/FN1/NRP1/FLRT2/EIF4G2/MAP1B
GO:1905475	regulation of protein localization to membrane	159	-0.597153	-1.95485	7.01636e-09	2.29568e-07	1.40591e-07	1734	tags=51%, list=11%, signal=46%	CSK/CIB1/PRKCH/TAMALIN/TP53/RER1/NMT1/VAMP8/FYN/RHOQ/ITGB1BP1/ATP2B4/YWHAE/PIK3R1/CNPY4/HRAS/ZDHHC7/SLC1A1/LYPLA1/CHP1/BID/PPP3R1/CNST/PDPK1/BBC3/VPS4A/ZDHHC8/KIF5B/LGALS3/NUMB/VTI1B/RAP1A/ZDHHC2/SLC5A3/CACNB3/MMP14/STX7/ANK3/ACSL3/SSH1/EPHB2/PAK1/YWHAB/ITGA3/ACTB/AKT1/DAG1/PPFIA1/RHOG/TMEM59/ADAM10/SPTBN1/AP2M1/EGFR/GDI1/PRKCE/ZMYND8/PMAIP1/RAB11A/YWHAH/AP2B1/LRP1/CLTC/BCL2L1/YWHAQ/STX3/MYO1C/YW…
GO:0150115	cell-substrate junction organization	98	-0.66748	-2.0883	7.02343e-09	2.29568e-07	1.40591e-07	2075	tags=43%, list=14%, signal=37%	PDPK1/TRIP6/PTPRA/FMN1/ABL1/DAPK3/SDC4/ITGA2/RAC1/PTPRK/PTPRJ/MMP14/SRC/RHOA/DUSP3/IQGAP1/CORO2B/CTTN/LAMA3/DST/SMAD3/LRP1/PPM1F/TEK/LAMC1/MAPRE2/MAP4K4/MACF1/SLC9A1/PEAK1/ACTN1/ACVRL1/ACTG1/CD151/DLC1/ITGA6/VCL/FN1/NRP1/KDR/THBS1/ITGA5
GO:0034109	homotypic cell-cell adhesion	66	-0.723149	-2.16915	7.70866e-09	2.499e-07	1.53043e-07	1550	tags=42%, list=10%, signal=38%	CD99/CEACAM1/ZNF703/ANK3/CLIC1/PLAUR/ACTB/ITGB3/FIBP/F11R/ILK/SERPINE2/RAP2B/FERMT3/PEAR1/CSRP1/LGALS1/PRKCA/LYN/FLNA/ACTG1/SH2B3/ADAMTS18/JAK1/VCL/SLC7A11/FN1/CD9
GO:0007178	transmembrane receptor protein serine/threonine kinase signaling pathway	262	-0.540387	-1.81587	8.2964e-09	2.65706e-07	1.62723e-07	2398	tags=34%, list=16%, signal=29%	CBL/BMPR2/TGFB3/BTBD11/WNT5A/CHST11/DUSP22/GDF6/CAV2/RPS27A/TBX20/FUT8/PDPK1/WWTR1/ABL1/TGFBRAP1/GDF7/HSP90AB1/TGFB1I1/UBA52/CCN1/BCL9L/SMAD6/GLG1/SPRED3/GDF11/NBL1/PTPRK/ZNF703/SMURF1/UBC/HSPA1A/FAM89B/SRC/RHOA/DDX5/ZBTB7A/STRAP/IGSF1/LTBP4/HSPA5/BMP6/ITGA3/DKK1/ACVR1/PMEPA1/HTRA3/CAV1/VEPH1/USP9Y/F11R/TWSG1/ITGB5/TGFB2/SMAD3/NOTCH2/LPXN/ITGB8/RGMB/LTBP3/SMAD1/ZYX/SKIL/EXT1/FURIN/NOMO1/TGFB1/VIM…
GO:0110053	regulation of actin filament organization	229	-0.558959	-1.8631	8.33061e-09	2.65706e-07	1.62723e-07	1953	tags=38%, list=13%, signal=34%	SSH3/FMN1/NCKAP1/SEMA5A/FHOD3/ABL1/VASP/ARF1/FCHSD1/PLEKHG2/SDC4/LPAR1/ARPC4/ARAP1/BRK1/CDC42EP1/RAC1/RGS4/COTL1/ARFIP2/PFN2/CRACD/RHOA/RGCC/SSH1/ACTR2/WASF2/PAK1/BIN1/WDR1/CGNL1/F2RL1/ARPC1A/TMSB10/KANK3/TPM1/FCHSD2/NOX4/CDC42/SPIRE1/PPFIA1/CORO2B/GRB2/LIMK1/HCLS1/DBNL/SPTBN5/SPTBN1/CTTN/TRIOBP/F11R/ARPC1B/SPTAN1/PRKCE/ACTR3/ARHGEF15/SMAD3/PTGER4/NF2/ARPC2/CDC42EP2/ICAM1/DSTN/PPM1F/CYFIP2/MYADM/…
GO:0022604	regulation of cell morphogenesis	262	-0.540315	-1.81563	8.42914e-09	2.65747e-07	1.62747e-07	2317	tags=34%, list=15%, signal=29%	BVES/FGD6/WNT5A/ANKRD27/DBN1/DVL3/MARK2/LRP8/CDC42SE1/KALRN/PLXNA1/PLXNB1/ABL1/DAPK3/MAP3K13/ZMPSTE24/LPAR1/BCL9L/ARAP1/CRK/CDC42EP1/RAC1/CPNE5/DIAPH1/STRIP2/SH3KBP1/RIMS2/SMURF1/SRC/RHOA/ACTR2/ANXA1/PLXNB3/CFL1/WDR1/TPM1/CDC42/DAG1/RELN/RHOG/DBNL/TRIOBP/F11R/ILK/ALDOA/DNMBP/ARPC2/CXCR4/CDC42EP2/ICAM1/PLEKHO1/CAPRIN1/RAC2/EPHA4/FAM171A1/MYADM/RHOC/DOCK5/FMNL2/PLXNA4/PARVA/PLXNA3/EPB41L3/ARHGAP18/…
GO:0052547	regulation of peptidase activity	308	-0.52282	-1.77097	8.46626e-09	2.65747e-07	1.62747e-07	1725	tags=25%, list=11%, signal=23%	SNCA/APAF1/CCN1/FADD/EIF2AK3/FAS/CARD16/RIPK2/SPINK5/CAST/BAX/ECM1/PRELID1/APH1A/USP47/SRC/USP14/PIDD1/RPS27L/RPS3/PSME4/ANXA2/MBP/CYCS/BIN1/NCSTN/PLAUR/AKT1/MICAL1/RCN3/BCL2L13/SERPINB8/CAV1/GPX1/ABCA2/PMAIP1/SERPINE2/PSME3/RPS6KA3/SMAD3/BCL10/LRP1/PPM1F/SERPINB9/EPHA4/CYFIP2/LAPTM5/DAP/GAPDH/TNFRSF10B/FURIN/MTCH1/PICALM/SERPINH1/LXN/LYN/GRN/PERP/TNFSF15/PRNP/DLC1/ANTXR1/CTSD/CD109/CD44/F2R/TANK…
GO:0009628	response to abiotic stimulus	974	-0.426573	-1.47274	8.84757e-09	2.75529e-07	1.68738e-07	3142	tags=31%, list=21%, signal=26%	ABHD12/FMN2/PKD1/PPARD/CFLAR/WHRN/SLC2A1/CYP2R1/IER5/RAF1/TP53INP1/KDM1A/HDAC2/COP1/USF1/MBD2/ATP2B4/TXN/ETS1/HSF1/PSMB1/DNM2/PSMC2/SOD1/YWHAE/PSMA5/NET1/PIK3R1/TRIM32/FKBP4/NR2F6/TNC/NUP85/PTGS2/ADAM17/ADIRF/TSPO/PIN1/HRAS/STX1A/DMD/POLH/UBQLN1/ERO1A/POLR2D/CTSS/BAG3/TSC22D4/PSMD14/SLC1A1/CUL2/ATP6V0D1/BAG5/RRM1/ANO1/TLR4/CPEB4/NTSR1/PSMC3/EGLN2/ARHGEF2/RPS6KB1/CBL/KCND2/TGFB3/AKT1S1/USP53/CHP1/…
GO:1903827	regulation of cellular protein localization	481	-0.480004	-1.64976	1.10543e-08	3.41562e-07	2.09178e-07	3054	tags=38%, list=20%, signal=31%	CCT8/KDM1A/RHOQ/PPM1A/NDEL1/TRIM28/SREBF1/ITGB1BP1/ATP2B4/TXN/CCT3/SAR1B/UBE2J2/YWHAE/BAP1/ENTR1/PIK3R1/CNPY4/DVL1/NUMA1/LZTS2/RAN/PIN1/UBL5/HRAS/EMD/ZDHHC7/NMD3/BAG3/TOR1A/SLC1A1/LYPLA1/SH3GLB1/UBE2L3/NUCB1/CHP1/VCP/BID/GPR137B/WNT5A/RAB29/PPP3R1/CNST/DVL3/RAB11FIP5/CCT2/CCT5/GBF1/CSNK1E/PDPK1/PSEN1/TRIM8/BBC3/SYT11/ABCA7/B3GAT3/ATP13A2/CTNNA1/WWTR1/NSFL1C/GNL3/SEC16A/FBXW7/RANGAP1/VPS4A/TM9SF4/…
GO:0030162	regulation of proteolysis	547	-0.467394	-1.60782	1.20766e-08	3.70254e-07	2.2675e-07	3278	tags=35%, list=21%, signal=28%	RAG1/DNAJC1/RAD23A/STUB1/RYBP/GIPC1/MAPK9/FYN/PI16/PKD1/CFLAR/SIAH2/RAF1/HDAC2/MELTF/BEX3/COP1/HSF1/RNF185/SNX9/PSMC2/CSNK2A1/UBQLN4/RECK/YWHAE/DVL1/GABARAPL2/TRIM32/ROBO1/ARL6IP5/HSPE1/ADORA2A/RNF34/MYH9/ANKIB1/UBQLN1/CLN8/SMARCC1/PSMD14/SLC1A1/CCBE1/TAF9/KLF4/BAG5/TIMM17A/PSMC3/PRDX5/FBXW11/UBXN1/TRIB3/VCP/UBE2Z/SPOCK3/BID/TRIB1/OTUD4/IFI16/PSMC4/ADRM1/CSNK1E/FNIP1/PSEN1/C2CD3/BBC3/DESI1/CPAMD8…
GO:0042330	taxis	446	-0.482841	-1.65538	1.367e-08	4.15883e-07	2.54694e-07	2921	tags=36%, list=19%, signal=30%	RANBP9/NRXN3/SLC8B1/ARHGAP35/PIK3R1/DVL1/TRPM4/ROBO1/SCN1B/NUP85/ADAM17/EVL/SCRIB/SEMA4F/HRAS/LYPLA2/SHC3/LAMB2/ROBO3/ELMO2/CCRL2/BST1/RPS19/JAM3/MOSPD2/BMPR2/PLCG1/PIP5K1C/STK39/VEGFB/WNT5A/PLEKHG5/FGF16/EPHA5/EFNA4/SLIT2/MAP2K1/AKIRIN1/GBF1/FLRT3/KALRN/PTPRA/PDGFD/FEZ2/SEMA5A/PLXNA1/PLXNB1/VASP/FEZ1/GDF7/FGFR1/LPAR1/KIF5B/AMOT/LGALS3/BDNF/CCN1/RALBP1/ITGA2/CRK/DPYSL2/RAC1/MAPK7/NECTIN1/SBDS/SH3…
GO:0035967	cellular response to topologically incorrect protein	154	-0.604114	-1.97393	1.46496e-08	4.42285e-07	2.70862e-07	3040	tags=50%, list=20%, signal=40%	ATF6B/GFPT1/HSF1/RNF185/PIK3R1/WFS1/HDGF/DDIT3/DNAJB9/ERO1A/BAG3/XBP1/TOR1A/VAPB/ATP6V0D1/TM7SF3/VCP/POMT2/TATDN2/RNF121/CREB3L2/RHBDD2/UBE2W/ARFGAP1/SYVN1/MYDGF/ABCA7/DERL1/PREB/BAG6/HSPA1B/AUP1/GSK3A/FKBP14/EIF2AK3/FICD/SERP1/PPP1R15A/DCTN1/AMFR/RNF5/BAX/PTPN1/HSPA1A/GOSR2/SSR1/EIF2S1/HSPA5/ACADVL/LMNA/PPP2R5B/OPTN/MBTPS1/HYOU1/EXTL3/EDEM1/CXCL8/SRPRA/PDIA5/CANX/PDIA6/HSPA13/ATF6/NFE2L2/YIF1A/T…
GO:0040007	growth	713	-0.44494	-1.53335	1.57215e-08	4.70372e-07	2.88063e-07	1915	tags=23%, list=13%, signal=21%	FMN1/SEMA5A/APBB1/PLXNA1/PHLDA2/WWTR1/ENPP1/ABL1/HSP90AB1/MAP3K13/GPAT4/HSPA1B/ZMPSTE24/GSK3A/SPHK1/BDNF/RPTOR/FOXC2/KCTD21/ERCC1/SLC9A6/ARIH2/TSG101/SOCS4/STC1/DPYSL2/CPNE5/CTR9/RUNX1/RGS4/LRP12/MORF4L1/IGFBP2/SBDS/PLAG1/SEMA4B/ADM/CEACAM1/SOX17/ECM1/NRG3/SESN2/GOLGA4/ADARB1/RIMS2/SMURF1/PSMD10/PTPRJ/USP47/HSPA1A/MMP14/PRPF19/TLE5/SRC/ATF5/PTPN11/NINJ1/CPQ/CCDC85B/LTBP4/PAK1/ANXA1/TRPV2/KLF2/BTG…
GO:0006935	chemotaxis	445	-0.484342	-1.66093	1.59973e-08	4.70372e-07	2.88063e-07	2921	tags=36%, list=19%, signal=30%	RANBP9/NRXN3/SLC8B1/ARHGAP35/PIK3R1/DVL1/TRPM4/ROBO1/SCN1B/NUP85/ADAM17/EVL/SCRIB/SEMA4F/HRAS/LYPLA2/SHC3/LAMB2/ROBO3/ELMO2/CCRL2/BST1/RPS19/JAM3/MOSPD2/BMPR2/PLCG1/PIP5K1C/STK39/VEGFB/WNT5A/PLEKHG5/FGF16/EPHA5/EFNA4/SLIT2/MAP2K1/AKIRIN1/GBF1/FLRT3/KALRN/PTPRA/PDGFD/FEZ2/SEMA5A/PLXNA1/PLXNB1/VASP/FEZ1/GDF7/FGFR1/LPAR1/KIF5B/AMOT/LGALS3/BDNF/CCN1/RALBP1/ITGA2/CRK/DPYSL2/RAC1/MAPK7/NECTIN1/SBDS/SH3…
GO:0006873	cellular ion homeostasis	417	-0.489323	-1.67312	1.60294e-08	4.70372e-07	2.88063e-07	3137	tags=36%, list=21%, signal=29%	ATP6V0B/PKD1/STIM2/SLC31A2/KCTD17/FKBP1B/ATP2B4/TMEM175/ATG5/GRIN2D/GRINA/SLC8B1/MCUB/SOD1/YWHAE/WFS1/TRPM4/TMEM203/DDIT3/DMD/ERO1A/SLC1A1/VAPB/CCRL2/ATP6V0D1/ISCU/GSTO1/PDZD8/NTSR1/ATP6V1D/PTGFR/PLCG1/CHP1/SLC30A5/LETM1/SLC30A9/SLC31A1/HIF1A/WNT5A/GLRX3/SKP1/SLC4A11/CAV2/KCNMA1/TRPV4/SLC39A14/XPR1/PDPK1/F2RL3/AP3D1/PSEN1/SLC41A1/CLCN3/ATP13A2/ENPP1/ABL1/ARF1/SLC39A6/TM9SF4/TTC7A/ACO1/LPAR1/SNCA/…
GO:0007160	cell-matrix adhesion	183	-0.576257	-1.9025	1.60557e-08	4.70372e-07	2.88063e-07	1531	tags=32%, list=10%, signal=29%	ITGA2/RAC1/HPSE/RIN2/PTPRK/ITGA10/PTPRJ/MMP14/SRC/RHOA/DUSP3/COL13A1/ITGA3/GSK3B/CD63/CDK6/DAG1/IQGAP1/PPFIA1/ITGB3/CORO2B/ITGA11/CTTN/NID2/ILK/EFEMP2/ITGA4/ITGB5/SMAD3/RRAS/NF2/CASK/FERMT3/PLAU/LRP1/PPM1F/TEK/ZYX/MAP4K4/MACF1/ADAM15/SLC9A1/PEAK1/ITGAV/ACTN1/PXN/ACVRL1/ACTG1/DLC1/ADAM9/VCL/CD44/LYVE1/FN1/NRP1/KDR/THBS1/ITGB1/SERPINE1
GO:0099537	trans-synaptic signaling	440	-0.485233	-1.66289	1.62737e-08	4.73255e-07	2.89829e-07	2686	tags=30%, list=18%, signal=25%	HRAS/STX1A/GPR176/GLRB/TOR1A/SLC1A1/CNP/STXBP5/EIF4E/GJC1/EIF4A3/NTSR1/SYT9/RAC3/KCND2/DAGLA/PLCG1/PIP5K1C/VPS18/NSMF/SNPH/DBN1/LRP8/KCNMB4/PSEN1/STXBP1/PACSIN2/SYT11/PTPRA/CLCN3/NLGN4Y/RASGRF2/EIF4EBP2/ABL1/ARF1/FCHSD1/MTMR2/FLOT1/PLCL1/SNCA/ABR/GSK3A/KIF5B/BDNF/NRGN/CHRNA5/PCDHB14/RAB5A/GABARAP/RAP1A/RGS4/PAFAH1B1/ZDHHC2/BCHE/NRG3/PSMC5/ADARB1/RIMS2/VDAC1/SLC12A4/SH3GL1/CACNB3/SRC/PCDHB13/BACE1…
GO:0042327	positive regulation of phosphorylation	668	-0.446397	-1.53895	2.24552e-08	6.48251e-07	3.97e-07	2408	tags=28%, list=16%, signal=24%	ARHGEF2/TLR6/BMPR2/TGFB3/KCTD20/VCP/STK39/HIF1A/VEGFB/WNT5A/CDK9/GDF6/FGF16/EPHA5/TRAF7/ADCY7/RPS27A/DVL3/MARK2/RAP2C/MAP2K1/EEF1A2/LRP8/PDPK1/FNIP1/RPS6KA4/PSEN1/CAB39/FGF5/TRAF4/MYDGF/TAOK3/PDGFD/IRAK2/ABL1/ADCY4/FBXW7/CCNK/GDF7/SLCO3A1/HSP90AB1/FGFR1/MAP3K13/SDC4/FLOT1/SASH1/LPAR1/PTGES3/SNCA/PRR5L/GSK3A/SPHK1/CCND3/BDNF/UBA52/RPTOR/CCN1/MAPKAPK3/MAPKAP1/VAC14/JTB/CRK/RAC1/MAVS/RAP1A/FAS/STRAD…
GO:0030003	cellular cation homeostasis	408	-0.490438	-1.6738	2.80545e-08	8.04027e-07	4.92399e-07	3137	tags=36%, list=21%, signal=29%	ATP6V0B/PKD1/STIM2/SLC31A2/KCTD17/FKBP1B/ATP2B4/TMEM175/ATG5/GRIN2D/GRINA/SLC8B1/MCUB/SOD1/YWHAE/WFS1/TRPM4/TMEM203/DDIT3/DMD/ERO1A/SLC1A1/VAPB/CCRL2/ATP6V0D1/ISCU/GSTO1/PDZD8/NTSR1/ATP6V1D/PTGFR/PLCG1/CHP1/SLC30A5/LETM1/SLC30A9/SLC31A1/HIF1A/WNT5A/GLRX3/SKP1/SLC4A11/CAV2/KCNMA1/TRPV4/SLC39A14/PDPK1/F2RL3/AP3D1/PSEN1/SLC41A1/CLCN3/ATP13A2/ABL1/ARF1/SLC39A6/TM9SF4/TTC7A/ACO1/LPAR1/SNCA/ATP1A1/CLIC…
GO:2000026	regulation of multicellular organismal development	997	-0.419133	-1.447	3.15667e-08	8.98174e-07	5.50056e-07	2058	tags=24%, list=13%, signal=22%	AP3D1/PSEN1/FLRT3/KALRN/BMP1/TNFSF9/WNT9A/ATP11C/MYDGF/SIRT2/CARD11/SEMA5A/PLXNA1/CTNNA1/PHLDA2/WWTR1/PLXNB1/IL4R/ENPP1/ABL1/FBXW7/MTMR2/MAP3K13/BAG6/CYP26B1/HSPA1B/POU4F1/ZMPSTE24/ANKH/SASH1/GSK3A/SPHK1/PPP1R16B/AMOT/GPR137/LGALS3/HTATIP2/BDNF/TMEM98/CCN1/FOXC2/FADD/EIF2AK3/HIPK1/AGO1/NUMB/GLG1/TERT/ITPKB/CAMK4/MAPK7/CTR9/RUNX1/RGS4/RIPK2/SP100/SPINK5/HSPG2/HPSE/SPRED3/PLAG1/SEMA4B/ADM/CTSL/CEAC…
GO:0071560	cellular response to transforming growth factor beta stimulus	195	-0.562933	-1.85937	3.3018e-08	9.29339e-07	5.69142e-07	2398	tags=38%, list=16%, signal=32%	CBL/TGFB3/WNT5A/CHST11/DUSP22/CAV2/RPS27A/FUT8/PDPK1/PDGFD/TGFBRAP1/HSP90AB1/TGFB1I1/APAF1/UBA52/BCL9L/SMAD6/GLG1/CRK/MAPK7/SPRED3/PTPRK/ZNF703/SMURF1/UBC/HSPA1A/FAM89B/SRC/RHOA/ZBTB7A/STRAP/LTBP4/HSPA5/ITGA3/NOX4/ACVR1/PMEPA1/HTRA3/CAV1/VEPH1/USP9Y/F11R/TWSG1/ITGB5/TGFB2/SMAD3/ZFP36L1/LPXN/ITGB8/LTBP3/SMAD1/ZYX/SKIL/FURIN/PDE2A/TGFB1/GDF15/LTBP1/PXN/ACVRL1/SDCBP/ADAM9/ENG/CD109/FBN2/ANKRD1/HTRA1…
GO:0051050	positive regulation of transport	649	-0.445558	-1.535	3.31319e-08	9.29339e-07	5.69142e-07	3204	tags=35%, list=21%, signal=29%	SLC4A8/RAB9A/LMAN2/VAMP8/FYN/SAR1A/PPARD/MICALL2/STIM2/LAMP1/CBLL1/GRK2/RHOQ/SELE/PPM1A/TRIM28/ITGB1BP1/ATG5/PGAP1/DNM2/AIMP1/SAR1B/UBE2J2/SOD1/YWHAE/BAP1/PIK3R1/WFS1/DHX9/TRPM4/NUMA1/ADORA2A/SCN1B/RAN/TSPO/PLA2R1/ACSL1/UBL5/HRAS/EMD/STX1A/DMD/CTSS/BAG3/XBP1/TOR1A/PHPT1/STXBP5/SH3GLB1/GSTO1/TM7SF3/AP2A1/ANO1/TLR4/NTSR1/SYT9/CBL/PLCG1/SDC1/TGFB3/UBE2L3/CHP1/STK39/BID/HIF1A/WNT5A/RAB29/PPP3R1/CNST/…
GO:0010720	positive regulation of cell development	225	-0.541345	-1.80146	3.37219e-08	9.39226e-07	5.75197e-07	2403	tags=34%, list=16%, signal=29%	RAC3/BMPR2/HIF1A/TRIB1/ANKRD27/DBN1/SLIT2/MAP2K1/LRP8/KALRN/SIRT2/SEMA5A/PLXNA1/PLXNB1/ABL1/MAP3K13/BDNF/NUMB/CRK/RAC1/PLAG1/GOLGA4/STK25/PRPF19/RHOA/EPHB2/ACTR2/PAK1/PLXNB3/BIN1/TRPV2/ETV5/CDC42/BNC1/DAG1/NPTN/LIMK1/RELN/DBNL/ATP6AP1/TRIOBP/CTNNB1/MAN2A1/F11R/GDI1/RELA/ILK/SERPINE2/ARPC2/CXCR4/RAB11A/LRP1/CAPRIN1/EPHA4/MYADM/DOCK5/ARHGDIA/SKIL/PLXNA4/PLXNA3/TGFB1/PLXND1/MACF1/NIBAN2/MDK/MME/LYN/…
GO:0001704	formation of primary germ layer	89	-0.669108	-2.07703	3.46414e-08	9.58088e-07	5.86749e-07	1657	tags=38%, list=11%, signal=34%	FOXC2/ITGA2/CTR9/FOXF1/SOX17/MMP14/POFUT2/SNAI1/ITGA3/DKK1/ITGB3/ACVR1/PRKAR1A/TWSG1/ITGA4/ITGB5/LAMA3/SMAD3/NF2/SMAD1/DUSP4/EPHA2/INHBA/EXT2/ITGAV/COL5A2/COL5A1/TXNRD1/COL12A1/MMP2/LAMB1/FN1/ITGA5/ITGB1
GO:0007268	chemical synaptic transmission	433	-0.48177	-1.64881	3.79795e-08	1.03592e-06	6.34415e-07	2686	tags=29%, list=18%, signal=25%	HRAS/STX1A/GPR176/GLRB/TOR1A/SLC1A1/CNP/STXBP5/EIF4E/GJC1/EIF4A3/NTSR1/SYT9/RAC3/KCND2/PLCG1/PIP5K1C/VPS18/NSMF/SNPH/DBN1/LRP8/KCNMB4/PSEN1/STXBP1/PACSIN2/SYT11/PTPRA/CLCN3/NLGN4Y/RASGRF2/EIF4EBP2/ABL1/ARF1/FCHSD1/MTMR2/FLOT1/PLCL1/SNCA/ABR/GSK3A/KIF5B/BDNF/NRGN/CHRNA5/PCDHB14/RAB5A/GABARAP/RAP1A/RGS4/PAFAH1B1/ZDHHC2/BCHE/NRG3/PSMC5/ADARB1/RIMS2/VDAC1/SLC12A4/SH3GL1/CACNB3/SRC/PCDHB13/BACE1/LIN7C…
GO:0098916	anterograde trans-synaptic signaling	433	-0.48177	-1.64881	3.79795e-08	1.03592e-06	6.34415e-07	2686	tags=29%, list=18%, signal=25%	HRAS/STX1A/GPR176/GLRB/TOR1A/SLC1A1/CNP/STXBP5/EIF4E/GJC1/EIF4A3/NTSR1/SYT9/RAC3/KCND2/PLCG1/PIP5K1C/VPS18/NSMF/SNPH/DBN1/LRP8/KCNMB4/PSEN1/STXBP1/PACSIN2/SYT11/PTPRA/CLCN3/NLGN4Y/RASGRF2/EIF4EBP2/ABL1/ARF1/FCHSD1/MTMR2/FLOT1/PLCL1/SNCA/ABR/GSK3A/KIF5B/BDNF/NRGN/CHRNA5/PCDHB14/RAB5A/GABARAP/RAP1A/RGS4/PAFAH1B1/ZDHHC2/BCHE/NRG3/PSMC5/ADARB1/RIMS2/VDAC1/SLC12A4/SH3GL1/CACNB3/SRC/PCDHB13/BACE1/LIN7C…
GO:0050801	ion homeostasis	503	-0.468908	-1.61109	3.84262e-08	1.04093e-06	6.37482e-07	3027	tags=33%, list=20%, signal=28%	MELTF/FKBP1B/ATP2B4/TMEM175/ATG5/GRIN2D/GRINA/SLC8B1/MCUB/SOD1/YWHAE/WFS1/TRPM4/TMEM203/ADORA2A/SCN1B/DDIT3/TSPO/DMD/ERO1A/SLC1A1/VAPB/CCRL2/ATP6V0D1/ISCU/GSTO1/PDZD8/NTSR1/EIF2AK1/ATP6V1D/PTGFR/PLCG1/CHP1/SLC30A5/LETM1/STK39/SLC30A9/SLC31A1/HIF1A/WNT5A/GLRX3/SKP1/SLC4A11/CAV2/KCNMA1/TRPV4/SLC39A14/XPR1/SLC25A37/PDPK1/F2RL3/AP3D1/PSEN1/SLC41A1/CLCN3/ATP13A2/ENPP1/ABL1/ARF1/SLC39A6/TM9SF4/TTC7A/AC…
GO:0007162	negative regulation of cell adhesion	212	-0.552584	-1.83823	3.91173e-08	1.05244e-06	6.44532e-07	1909	tags=32%, list=12%, signal=28%	SEMA5A/PTPN22/PLXNA1/PLXNB1/IL4R/ABL1/SDC4/LGALS3/MAPK7/RUNX1/CEACAM1/ZNF703/MMP14/CD164/SRC/RHOA/DUSP3/PTPN11/RGCC/TGFBI/MBP/ATP5F1B/ANXA1/PLXNB3/BMP6/PDCD1LG2/AKT1/CORO2B/ADAM10/PRKAR1A/RC3H2/SERPINE2/TWSG1/LPXN/NF2/CASK/LRP1/PPM1F/MYADM/ARHGDIA/LAPTM5/PLXNA4/MAP4K4/PLXNA3/TGFB1/PLXND1/LGALS1/ADAM15/MDK/SWAP70/TNFSF18/TACSTD2/ACVRL1/PRNP/SH2B3/DLC1/ADAMTS18/TNFSF4/PODXL/DLG1/FZD4/PLXNA2/CD9/THB…
GO:0072659	protein localization to plasma membrane	227	-0.550478	-1.83171	4.0778e-08	1.08971e-06	6.67356e-07	2231	tags=36%, list=15%, signal=31%	SEC23A/CNST/TSPAN5/EFR3A/PDPK1/STXBP1/GGA3/SEC16A/DCHS1/VPS4A/TTC7A/FLOT1/ZDHHC8/SCN3B/KIF5B/LGALS3/SLC9A3R2/RAB7A/NUMB/VTI1B/RAP1A/ZDHHC2/VPS35/FAM126A/GORASP2/GOLGA4/EFR3B/SMURF1/TSPAN17/CACNB3/MMP14/STX7/ANK3/ACSL3/VAMP5/EPHB2/OPTN/ITGA3/ACTB/AKT1/RAB31/RAB3C/PPFIA1/RHOG/TMEM59/KRT18/SPTBN1/PACS1/AP2M1/EGFR/F11R/PRKCE/VAMP3/RAB10/ATP1B1/RAB11A/NECTIN3/LRP1/CLTC/MYADM/BCL2L1/STX3/MYO5A/TMED2/AT…
GO:0048193	Golgi vesicle transport	336	-0.504175	-1.71246	4.35675e-08	1.15644e-06	7.08222e-07	3770	tags=48%, list=25%, signal=37%	ANK2/LMAN2L/TMED10/SEC23B/TRAPPC4/SNX8/SCAP/HTT/GOLGA7/PREPL/YIF1B/COPE/CORO7/VPS51/BCAP31/CCDC91/TMEM115/TRAPPC1/KIF2A/CSK/PDCD6/AP1AR/COPZ2/NAPA/RER1/RAB8A/LMAN2/VAMP8/SAR1A/GAK/RAB14/LAMP1/CNIH4/ARFGEF2/GOLGA2/PGAP1/DNM2/SEC22B/GOLGA5/SAR1B/GABARAPL2/SEC22C/LLGL1/TRAPPC10/PITPNB/VAPB/LYPLA1/KIF3B/COG1/AP2A1/GORASP1/OSBPL5/VCP/COPA/ARFGAP2/DYNC1I2/TBC1D14/BICD2/RP2/SEC23A/CNST/CCDC93/GOLGA3/PPP…
GO:0001932	regulation of protein phosphorylation	914	-0.420421	-1.44992	4.46105e-08	1.17623e-06	7.20342e-07	2415	tags=26%, list=16%, signal=24%	EIF2AK1/PTPRB/ARHGEF2/TLR6/CBL/BMPR2/TGFB3/AKT1S1/TRIB3/CHP1/STK39/MAPK8IP1/RASIP1/VEGFB/WNT5A/PPP2R1A/TRIB1/NR2F2/DUSP22/CDK9/CHMP6/GDF6/DUSP16/FGF16/TRAF7/ADCY7/PWP1/RPS27A/DVL3/MARK2/SLIT2/RAP2C/MAP2K1/AIDA/LRP8/PDPK1/FNIP1/RPS6KA4/PSEN1/CAB39/FGF5/TRAF4/MYDGF/SIRT2/TAOK3/PDGFD/PTPN22/IRAK2/WWTR1/ENPP1/ABL1/ADCY4/FBXW7/GPS1/CCNK/GDF7/SLCO3A1/HSP90AB1/FGFR1/MAP3K13/SDC4/FLOT1/SASH1/LPAR1/PLCL1/…
GO:0071103	DNA conformation change	310	0.37315	1.75113	4.68388e-08	1.2268e-06	7.51314e-07	2314	tags=27%, list=15%, signal=23%	HMGB1/H1-2/KAT6B/TOP2A/H1-3/H1-5/SMC4/HMGB2/CHD8/NPM1/TET1/HMGA2/SETDB2/NUSAP1/ATRX/H1-4/KNL1/H2BC21/H4C4/H3C8/TSPYL5/H3C11/H3-3A/H3C2/DNMT3A/H3C7/CENPC/TSPY26P/H3C4/H4C6/RBBP4/SETX/CCNB1/SMC2/H3C14/H3C15/ACIN1/HELB/GTF2H2/CHD4/CHD2/MPHOSPH8/H3C3/H2BC12/HELLS/H3C1/MIS18BP1/H3C10/H2BC7/H2BC4/CUL4A/TPR/ANP32B/NCAPG/H4C11/RFC3/SMYD3/H2BC9/H2BC17/KAT6A/H2BC15/H3C12/SETDB1/NCAPD2/H1-1/NCAPH/NASP/ITGB3…
GO:0019725	cellular homeostasis	629	-0.449734	-1.5478	4.82628e-08	1.25578e-06	7.69063e-07	3231	tags=33%, list=21%, signal=27%	PACS2/FEN1/SLC12A9/GSR/SLC4A8/FYN/ATP6V0B/PKD1/PPARD/STIM2/SMARCA4/SLC31A2/RAF1/KCTD17/FKBP1B/ATP2B4/TMEM175/TXN/ATG5/GRIN2D/GRINA/SLC8B1/MCUB/SOD1/YWHAE/PIK3R1/WFS1/TRPM4/TRIM32/TMEM203/DDIT3/TXNRD2/DMD/ERO1A/BAG3/XBP1/SLC1A1/PHPT1/VAPB/CCRL2/ATP6V0D1/ISCU/GSTO1/ANO1/PDZD8/NTSR1/PRDX5/EGLN2/ATP6V1D/PTGFR/PLCG1/CHP1/SLC30A5/LETM1/SLC30A9/SLC31A1/HIF1A/WNT5A/GLRX3/SKP1/SLC4A11/CAV2/KCNMA1/TRPV4/EP…
GO:0006812	cation transport	736	-0.433465	-1.4946	5.19151e-08	1.33566e-06	8.17979e-07	3235	tags=31%, list=21%, signal=26%	SLC20A2/SLC12A9/NIPAL1/SLC4A8/VAMP8/FYN/CHRNE/TRIM27/ATP6V0B/SLC15A4/PKD1/STIM2/ORAI3/SLC31A2/CACNG8/COX7A2L/ATP8/MELTF/FKBP1B/ATP2B4/TMEM175/ATG5/GRIN2D/DNM2/SFXN3/NKAIN2/SLC8B1/MCUB/YWHAE/WFS1/TRPM4/FKBP4/PANX2/ADORA2A/PHB/SCN1B/HCN2/DDIT3/SLC41A2/CLCN5/SCN8A/TSPO/DMD/COX7A2/UBQLN1/ERO1A/FXYD5/SLC1A5/CTSS/TOR1A/SLC1A1/ATP6V0D1/ISCU/GSTO1/ANO1/NTSR1/SYT9/UTRN/ATP6V1D/KCND2/PLCG1/GRIN3B/CHP1/SLC3…
GO:0007179	transforming growth factor beta receptor signaling pathway	162	-0.586841	-1.91941	5.2008e-08	1.33566e-06	8.17979e-07	1840	tags=35%, list=12%, signal=31%	TGFBRAP1/HSP90AB1/TGFB1I1/UBA52/BCL9L/SMAD6/GLG1/SPRED3/PTPRK/ZNF703/SMURF1/UBC/HSPA1A/FAM89B/SRC/RHOA/ZBTB7A/STRAP/LTBP4/HSPA5/ITGA3/ACVR1/PMEPA1/HTRA3/CAV1/VEPH1/USP9Y/F11R/TWSG1/ITGB5/TGFB2/SMAD3/LPXN/ITGB8/LTBP3/SMAD1/ZYX/SKIL/FURIN/TGFB1/GDF15/LTBP1/PXN/ACVRL1/SDCBP/ADAM9/ENG/CD109/FBN2/HTRA1/SMURF2/LTBP2/THBS1/CDH5/DAB2/DKK3
GO:0001667	ameboidal-type cell migration	349	-0.500876	-1.69997	5.46073e-08	1.39189e-06	8.52414e-07	1860	tags=28%, list=12%, signal=25%	ABL1/FBXW7/FGFR1/SDC4/PDXDC1/SASH1/PRR5L/AMOTL1/AMOT/FOXC2/STC1/ITGA2/RAC1/SP100/SEMA4B/RIN2/CEACAM1/SOX17/AMOTL2/PFN2/SRC/RHOA/PTPN11/STRAP/PKN1/RGCC/WASF2/PAK1/ATP5F1B/ANXA1/ITGA3/KANK2/GNA12/AKT1/SEMA3D/ITGB3/MAP3K3/ACVR1/GPX1/GLIPR2/PRKCE/ANXA3/ITGA4/TGFB2/ADIPOR1/DDR2/EPHB4/RRAS/LPXN/MTA2/CAP1/NFE2L2/RAB11A/LRP5/SEMA6B/SEMA3A/PPM1F/ANXA6/TEK/HMOX1/DOCK5/PTPRM/RIC8A/MAPRE2/MAP4K4/TGFB1/PLXND1…
GO:0052126	movement in host environment	143	-0.596234	-1.93297	5.52253e-08	1.39189e-06	8.52414e-07	3235	tags=50%, list=21%, signal=40%	SLC20A2/TRIM35/VAMP8/TRIM27/LAMP1/CBLL1/GRK2/TRIM28/FUCA2/VPS37B/TRIM32/CD46/TRIM68/PHB/SLC1A5/DYNLT1/CBL/VPS18/CAV2/RPSA/XPR1/TRIM8/SLC52A2/NECTIN2/CHMP4B/VPS4A/HSPA1B/RAB7A/TSG101/ITGA2/NECTIN1/UVRAG/CTSL/CHMP3/HSPA1A/SRC/LDLR/DAG1/ITGB3/GRB2/CXCL8/WWP1/CAV1/CTNNB1/EGFR/F11R/EXOC7/ITGB5/CXCR4/IFITM3/DDB1/ICAM1/TRIM5/NPC1/TFRC/CD55/SMPD1/TRIM22/LGALS1/EPHA2/CD81/AXL/CTNND1/P4HB/ITGAV/PVR/PTX3/AN…
GO:0050772	positive regulation of axonogenesis	63	-0.707205	-2.10913	5.52532e-08	1.39189e-06	8.52414e-07	2189	tags=48%, list=14%, signal=41%	DBN1/SLIT2/MAP2K1/SEMA5A/PLXNA1/PLXNB1/MAP3K13/BDNF/GOLGA4/STK25/RHOA/PAK1/PLXNB3/TRPV2/LIMK1/DBNL/GDI1/RAB11A/LRP1/ARHGDIA/SKIL/PLXNA4/PLXNA3/PLXND1/MACF1/PLXNA2/FN1/NRP1/EIF4G2/MAP1B
GO:0071559	response to transforming growth factor beta	201	-0.561167	-1.8643	5.6874e-08	1.42365e-06	8.71866e-07	2398	tags=37%, list=16%, signal=32%	CBL/TGFB3/WNT5A/CHST11/DUSP22/CAV2/RPS27A/FUT8/PDPK1/FNDC4/PDGFD/TGFBRAP1/HSP90AB1/TGFB1I1/APAF1/UBA52/BCL9L/SMAD6/GLG1/CRK/MAPK7/SPRED3/PTPRK/ZNF703/SMURF1/UBC/HSPA1A/FAM89B/SRC/RHOA/ZBTB7A/STRAP/LTBP4/HSPA5/ITGA3/NOX4/ACVR1/PMEPA1/HTRA3/CAV1/VEPH1/USP9Y/F11R/TWSG1/ITGB5/TGFB2/SMAD3/ZFP36L1/LPXN/ITGB8/LTBP3/SMAD1/ZYX/SKIL/FURIN/PDE2A/TGFB1/GDF15/LTBP1/PXN/ACVRL1/SDCBP/ADAM9/ENG/CD109/FBN2/ANKRD1…
GO:0051960	regulation of nervous system development	315	-0.503198	-1.70873	6.32815e-08	1.57408e-06	9.6399e-07	2311	tags=29%, list=15%, signal=25%	HIF1A/WNT5A/RNF10/ANKRD27/DBN1/SLIT2/MAP2K1/LRP8/PSEN1/FLRT3/KALRN/SIRT2/SEMA5A/PLXNA1/CTNNA1/PLXNB1/MTMR2/MAP3K13/POU4F1/BDNF/TMEM98/EIF2AK3/NUMB/PLAG1/SEMA4B/GOLGA4/STK25/PRPF19/RHOA/NLGN2/EPHB2/CERS2/ACTR2/PAK1/PLXNB3/BIN1/TRPV2/ETV5/LDLR/AKT1/SEMA3D/DAG1/NPTN/LIMK1/RELN/DBNL/CTNNB1/MAN2A1/GDI1/RELA/TRAK2/SERPINE2/BHLHE40/CLSTN1/CTSC/NF2/ADGRL2/CXCR4/RAB11A/YWHAH/SEMA6B/SEMA3A/LRP1/CAPRIN1/EPH…
GO:0030968	endoplasmic reticulum unfolded protein response	117	-0.621804	-1.98599	6.59666e-08	1.63061e-06	9.98613e-07	2850	tags=50%, list=19%, signal=41%	PIK3R1/WFS1/HDGF/DDIT3/DNAJB9/ERO1A/XBP1/VAPB/ATP6V0D1/VCP/TATDN2/RNF121/CREB3L2/RHBDD2/ARFGAP1/SYVN1/MYDGF/ABCA7/DERL1/PREB/GSK3A/FKBP14/EIF2AK3/FICD/SERP1/PPP1R15A/DCTN1/AMFR/BAX/PTPN1/GOSR2/SSR1/EIF2S1/HSPA5/ACADVL/LMNA/PPP2R5B/MBTPS1/HYOU1/EXTL3/EDEM1/CXCL8/SRPRA/PDIA5/CANX/PDIA6/ATF6/NFE2L2/YIF1A/WIPI1/TMED2/SEC31A/KDELR3/SHC1/CCL2/CALR/HSP90B1/TPP1/CCND1
GO:0055080	cation homeostasis	462	-0.471942	-1.61974	6.66577e-08	1.63746e-06	1.00281e-06	3137	tags=35%, list=21%, signal=29%	ATP6V0B/PKD1/STIM2/SLC31A2/KCTD17/MELTF/FKBP1B/ATP2B4/TMEM175/ATG5/GRIN2D/GRINA/SLC8B1/MCUB/SOD1/YWHAE/WFS1/TRPM4/TMEM203/ADORA2A/DDIT3/DMD/ERO1A/SLC1A1/VAPB/CCRL2/ATP6V0D1/ISCU/GSTO1/PDZD8/NTSR1/EIF2AK1/ATP6V1D/PTGFR/PLCG1/CHP1/SLC30A5/LETM1/SLC30A9/SLC31A1/HIF1A/WNT5A/GLRX3/SKP1/SLC4A11/CAV2/KCNMA1/TRPV4/SLC39A14/SLC25A37/PDPK1/F2RL3/AP3D1/PSEN1/SLC41A1/CLCN3/ATP13A2/ABL1/ARF1/SLC39A6/TM9SF4/TT…
GO:0007369	gastrulation	138	-0.604956	-1.96108	6.85332e-08	1.66998e-06	1.02272e-06	1708	tags=32%, list=11%, signal=29%	AMOT/FOXC2/ITGA2/MAPK7/CTR9/FOXF1/SOX17/MMP14/POFUT2/SNAI1/MBP/ITGA3/DKK1/DAG1/ITGB3/PHLDB1/ACVR1/PRKAR1A/TWSG1/ITGA4/ITGB5/LAMA3/SMAD3/NF2/LRP5/MYADM/SMAD1/RIC8A/EXT1/DUSP4/EPHA2/INHBA/EXT2/ITGAV/COL5A2/COL5A1/TXNRD1/COL12A1/MMP2/LAMB1/FN1/ITGA5/ITGB1/APLN
GO:0043408	regulation of MAPK cascade	501	-0.464948	-1.5972	6.88259e-08	1.66998e-06	1.02272e-06	2331	tags=28%, list=15%, signal=24%	STK39/MAPK8IP1/WNT5A/PPP2R1A/DUSP22/LAMTOR1/GDF6/CAV2/DUSP16/LBH/TRAF7/RPS27A/DVL3/MAP2K1/AIDA/PSEN1/LTBR/TRAF4/STYX/MYDGF/ABCA7/TAOK3/PDGFD/PTPN22/IRAK2/ABL1/FBXW7/GPS1/FGFR1/MID1/MAP3K13/SASH1/LPAR1/SPHK1/PAQR3/UBA52/DUSP8/CCN1/MAPKAPK3/RAP1A/FAS/RELL1/RGS4/RIPK2/IRAK1/GSDME/MAPKAPK2/SPRED3/CEACAM1/TRAF6/PTPN1/PSMD10/SH3RF3/STK25/UBC/TAB2/PTPRJ/SRC/DUSP3/PTPN11/RPS3/PKN1/BCAR3/EPHB2/PAK1/RAP1B/…
GO:0000165	MAPK cascade	668	-0.441631	-1.52252	7.07857e-08	1.70706e-06	1.04543e-06	2437	tags=27%, list=16%, signal=24%	MAPK11/PSMC3/TLR6/FBXW11/TGFB3/PSMD11/STK39/MAPK8IP1/WNT5A/PPP2R1A/TRIB1/SKP1/DUSP22/LAMTOR1/GDF6/CAV2/DUSP16/FGF16/LBH/TRAF7/RPS27A/DVL3/PSMC4/MAP2K1/AIDA/CCM2/PSEN1/LTBR/FGF5/TRAF4/STYX/PTPRA/MYDGF/ABCA7/RASGRF2/TAOK3/CHUK/PDGFD/PTPN22/IRAK2/ABL1/FBXW7/GPS1/FGFR1/MID1/MAP3K13/SASH1/LPAR1/SPHK1/PAQR3/UBA52/DUSP8/CCN1/MAPKAPK3/PSMA4/MEF2A/ITPKB/MAPK7/RAP1A/FAS/RELL1/RGS4/STRADB/RIPK2/IRAK1/GSDME/…
GO:0034220	ion transmembrane transport	919	-0.420399	-1.44989	7.39317e-08	1.77212e-06	1.08527e-06	3235	tags=30%, list=21%, signal=25%	SLC20A2/GRPEL1/SLC12A9/NIPAL1/SLC4A8/FYN/CHRNE/SLC35C2/ATP6V0B/SLC15A4/PKD1/PPARD/STIM2/SLC2A1/ORAI3/SLC37A2/TOMM40/SLC31A2/CACNG8/PACC1/COX7A2L/BLOC1S3/RAF1/ATP8/SLC35B1/SLC25A10/MPC1/RHOQ/FKBP1B/ATP2B4/TMEM175/ATG5/LRRC8B/GRIN2D/DNM2/SFXN3/SLC8B1/MCUB/ABCC3/YWHAE/PIK3R1/TRPM4/TRAM1/ARL6IP5/OSTM1/PHB/GABRQ/SCN1B/HCN2/DDIT3/SLC41A2/CLCN5/SCN8A/TMEM120B/ACSL1/DMD/ZDHHC7/COX7A2/GLRB/UBQLN1/ERO1A/FX…
GO:0032101	regulation of response to external stimulus	696	-0.440019	-1.51591	8.33696e-08	1.98631e-06	1.21645e-06	2467	tags=28%, list=16%, signal=25%	TLR4/JAM3/MOSPD2/PSMC3/DAGLA/FBXW11/BMPR2/IKBKE/POLR3D/PSMD11/STK39/VEGFB/WNT5A/TRIB1/IFI16/SKP1/MN1/FGF16/CALCRL/SPAAR/PSMC4/SLIT2/MAP2K1/LRP8/AKIRIN1/PDPK1/TTLL12/FNDC4/RIOK3/YTHDF3/SYT11/SIRT2/NECTIN2/CARD11/NR1D2/CHUK/PDGFD/IFNGR2/SEMA5A/PTPN22/TSPAN6/POLR3G/HSP90AB1/FGFR1/ZMPSTE24/SASH1/LPAR1/SNCA/SPHK1/FADD/ILRUN/PSMA4/ITGA2/CRK/RAC1/MAPK7/MAVS/AREL1/FOXF1/CARD16/RIPK2/NUCB2/SPINK5/VPS35/PS…
GO:0006898	receptor-mediated endocytosis	198	-0.558832	-1.84821	8.59262e-08	2.03496e-06	1.24624e-06	1826	tags=31%, list=12%, signal=28%	ARF1/AP2S1/MTMR2/LMBR1L/FLOT1/SNCA/NUMB/RAB5A/SGIP1/RAC1/HSPG2/ADM/CTSL/CEACAM1/IGF2R/ANXA2/INPP5F/AP1S1/SCYL2/HSPH1/DKK1/LDLR/CD63/FCHSD2/RAB31/HYOU1/ITGB3/GRB2/AP2A2/CXCL8/DBNL/CAV1/CTTN/AP2M1/ABCA2/MICALL1/CANX/ITGA4/NEDD4/CAP1/M6PR/AP2B1/LRP1/CLTC/BMP2K/PDLIM7/TFRC/HSP90AA1/PICALM/CD81/ITGAV/SPARC/CALR/SDCBP/STAB1/HSP90B1/ARRB1/CD9/DAB2/ITGB1/APLN/SERPINE1
GO:0044257	cellular protein catabolic process	707	-0.440359	-1.51805	8.65156e-08	2.03672e-06	1.24732e-06	3764	tags=39%, list=25%, signal=31%	USP5/UGGT1/UFD1/BNIP3/ITCH/USP15/BIRC2/PSMB2/ARAF/UBXN6/TMF1/CUL7/KCTD5/PSMA2/TLK2/GET4/VPS37C/BCAP31/NTAN1/UHRF1/F8A1/UBE2G1/SUMO1/KEAP1/ALAD/FBXO22/DNAJB12/DNAJB2/DMAC2/PPP2R5C/RIPK1/LGMN/CACUL1/UBE2G2/RAD23A/STUB1/RYBP/GIPC1/BFAR/VPS25/MAPK9/ISG15/CLOCK/FBXL19/PKD1/FBXO7/SIAH2/RNF216/UBE2N/KCTD17/COP1/PCNP/UBE2L6/RNF185/PSMB1/PSMC2/CSNK2A1/RNF130/UBE2J2/UBQLN4/VPS37B/BAP1/PSMA5/DVL1/WFS1/GABAR…
GO:1901135	carbohydrate derivative metabolic process	920	-0.420524	-1.45045	9.38562e-08	2.19646e-06	1.34515e-06	2596	tags=27%, list=17%, signal=24%	PDE8A/GNE/HS2ST1/ADCY6/GMPPB/EIF6/B4GALT3/PAPSS1/PMM2/STS/AK1/TYMS/POGLUT3/RRM1/AP2A1/AMDHD2/C1GALT1C1/GORASP1/POFUT1/NEU1/NUDT11/BMPR2/MGAT5B/SDC1/MAN2B1/CTPS1/CHP1/GALK1/UAP1L1/VCP/SPOCK3/GLB1/EDEM3/HIF1A/VEGFB/ST3GAL2/CHST11/PIGS/POMT2/PTHLH/PGAP2/EOGT/ADCY7/B3GNT9/NUS1/NUDT4/GALNT13/GALNT2/FUT8/APRT/B3GALT2/PSEN1/TMEM258/SEC13/SYVN1/NDST2/SLC26A2/GPAT2/ABCA7/TRAK1/IDUA/CARD11/PIGT/B3GAT3/ATP5…
GO:0043269	regulation of ion transport	909	-0.423989	-1.46212	9.80509e-08	2.25737e-06	1.38245e-06	3193	tags=32%, list=21%, signal=27%	VAMP8/FYN/CLOCK/ARL2BP/SAR1A/TRIM27/PPARD/MICALL2/STIM2/SLC2A1/ENSA/SLC31A2/CACNG8/GRK2/RHOQ/FKBP1B/PPM1A/NDEL1/TRIM28/SREBF1/ITGB1BP1/ATP2B4/TXN/ATG5/DNM2/AIMP1/NKAIN2/SLC8B1/SAR1B/UBE2J2/YWHAE/BAP1/PIK3R1/WFS1/DHX9/TRPM4/LLGL1/ARL6IP5/ADORA2A/SCN1B/HCN2/SCN8A/RAN/TSPO/PLA2R1/ARNTL/ACSL1/UBL5/HRAS/EMD/STX1A/DMD/UBQLN1/FXYD5/CTSS/BAG3/TOR1A/SLC1A1/PHPT1/STXBP5/LYPLA1/SH3GLB1/ISCU/ARL2/GSTO1/TM7SF…
GO:0098771	inorganic ion homeostasis	469	-0.471148	-1.6181	9.80509e-08	2.25737e-06	1.38245e-06	3137	tags=35%, list=21%, signal=28%	ATP6V0B/PKD1/STIM2/SLC31A2/KCTD17/MELTF/FKBP1B/ATP2B4/TMEM175/ATG5/GRIN2D/GRINA/SLC8B1/MCUB/SOD1/YWHAE/WFS1/TRPM4/TMEM203/ADORA2A/DDIT3/DMD/ERO1A/SLC1A1/VAPB/CCRL2/ATP6V0D1/ISCU/GSTO1/PDZD8/NTSR1/EIF2AK1/ATP6V1D/PTGFR/PLCG1/CHP1/SLC30A5/LETM1/SLC30A9/SLC31A1/HIF1A/WNT5A/GLRX3/SKP1/CAV2/KCNMA1/TRPV4/SLC39A14/XPR1/SLC25A37/PDPK1/F2RL3/AP3D1/PSEN1/SLC41A1/CLCN3/ATP13A2/ENPP1/ABL1/ARF1/SLC39A6/TM9SF4…
GO:0051701	biological process involved in interaction with host	181	-0.569921	-1.8781	9.81714e-08	2.25737e-06	1.38245e-06	3235	tags=46%, list=21%, signal=37%	SLC20A2/TRIM35/VAMP8/TRIM27/LAMP1/CBLL1/GRK2/TRIM28/ATG5/FUCA2/KPNB1/VPS37B/TRIM32/CD46/THOC3/TRIM68/PHB/SCRIB/SLC1A5/VAPB/TYMS/DYNLT1/CBL/VPS18/CAV2/RPSA/XPR1/TRIM8/SLC52A2/NECTIN2/CHMP4B/VPS4A/HSPA1B/RAB7A/TSG101/ITGA2/NECTIN1/UVRAG/CTSL/CHMP3/HSPA1A/SRC/KPNA6/LDLR/DAG1/ITGB3/GRB2/CXCL8/WWP1/KPNA4/CAV1/CTNNB1/TCP1/EGFR/F11R/EXOC7/ITGB5/CXCR4/IFITM3/DDB1/ICAM1/SERPINB9/TRIM5/BCL2L1/NPC1/TFRC/CD5…
GO:0055082	cellular chemical homeostasis	522	-0.459206	-1.57846	1.01298e-07	2.3158e-06	1.41823e-06	3137	tags=34%, list=21%, signal=28%	ATP6V0B/PKD1/PPARD/STIM2/SMARCA4/SLC31A2/RAF1/KCTD17/FKBP1B/ATP2B4/TMEM175/ATG5/GRIN2D/GRINA/SLC8B1/MCUB/SOD1/YWHAE/PIK3R1/WFS1/TRPM4/TMEM203/DDIT3/DMD/ERO1A/XBP1/SLC1A1/PHPT1/VAPB/CCRL2/ATP6V0D1/ISCU/GSTO1/ANO1/PDZD8/NTSR1/ATP6V1D/PTGFR/PLCG1/CHP1/SLC30A5/LETM1/SLC30A9/SLC31A1/HIF1A/WNT5A/GLRX3/SKP1/SLC4A11/CAV2/KCNMA1/TRPV4/EPHA5/SLC39A14/RAB11FIP5/XPR1/PDPK1/F2RL3/AP3D1/PSEN1/SLC41A1/CLCN3/ATP…
GO:1901888	regulation of cell junction assembly	147	-0.584079	-1.8958	1.02859e-07	2.33798e-06	1.43182e-06	1964	tags=37%, list=13%, signal=32%	PTPRA/FMN1/ABL1/DAPK3/SDC4/FLOT1/SNCA/BDNF/RAC1/RAP1A/RUNX1/VPS35/NECTIN1/PTPRJ/MMP14/SRC/RHOA/LRFN4/DUSP3/SNAI1/NLGN2/EPHB2/RAP1B/RAPGEF1/IQGAP1/CAV1/F11R/EIF4G1/SMAD3/CLSTN1/ADGRL2/LRP1/PPM1F/SLITRK4/TEK/AMIGO2/MYO1C/MAP4K4/MACF1/EPHA2/SLC9A1/NLGN1/PEAK1/ACVRL1/ACTG1/AGRN/DLC1/VCL/SRPX2/APP/NRP1/KDR/FLRT2/THBS1
GO:0045597	positive regulation of cell differentiation	610	-0.449805	-1.54662	1.04343e-07	2.35815e-06	1.44417e-06	2446	tags=29%, list=16%, signal=25%	VEZF1/MAPK11/ARHGEF2/RAC3/BMPR2/PA2G4/ATRAID/TGFB3/HIF1A/TRIB1/RARA/ANKRD27/GDF6/SETD3/DBN1/PWP1/SLIT2/MAP2K1/LRP8/AKIRIN1/CSNK1E/AP3D1/KALRN/TNFSF9/ATP11C/SIRT2/SEMA5A/PLXNA1/CTNNA1/WWTR1/PLXNB1/IL4R/FOXA1/ABL1/SUCO/FEZ1/GDF7/HSP90AB1/FGFR1/MAP3K13/TGFB1I1/CYP26B1/HSPA1B/POU4F1/BDNF/CCN1/FADD/BCL9L/NUMB/MEF2A/CRK/TERT/ITPKB/RAC1/RAP1A/RUNX1/RIPK2/PLAG1/ADM/RIN2/CEACAM1/SOX17/TRAF6/GOLGA4/NBL1/ZN…
GO:0045446	endothelial cell differentiation	97	-0.644798	-2.0177	1.12386e-07	2.52549e-06	1.54665e-06	1549	tags=37%, list=10%, signal=34%	STC1/RAP1A/FASN/CEACAM1/SOX17/BMP6/RAP1B/F2RL1/BTG1/RAPGEF1/ACVR1/GPX1/ZEB1/APOLD1/F11R/COL18A1/PLOD3/CXCR4/ICAM1/SCUBE1/MYADM/NRG1/PDE2A/S1PR1/PDE4D/ACVRL1/ENG/VCL/MSN/FSTL1/ROBO4/NRP1/CLIC4/KDR/CDH5/PECAM1
GO:0044409	entry into host	122	-0.608974	-1.95243	1.20267e-07	2.68733e-06	1.64576e-06	1531	tags=34%, list=10%, signal=30%	ITGA2/NECTIN1/UVRAG/CTSL/HSPA1A/SRC/LDLR/DAG1/ITGB3/GRB2/CXCL8/WWP1/CAV1/CTNNB1/EGFR/F11R/EXOC7/ITGB5/CXCR4/IFITM3/ICAM1/TRIM5/NPC1/TFRC/CD55/SMPD1/TRIM22/LGALS1/EPHA2/CD81/AXL/CTNND1/P4HB/ITGAV/PVR/PTX3/ANPEP/HYAL2/NRP1/ITGA5/ITGB1
GO:0043069	negative regulation of programmed cell death	666	-0.441544	-1.52221	1.21194e-07	2.69282e-06	1.64912e-06	1766	tags=22%, list=12%, signal=20%	TNFRSF10D/HSPA1B/POU4F1/SNCA/SPHK1/LGALS3/HTATIP2/ANXA4/BDNF/UBA52/CCN1/FOXC2/FADD/SMAD6/UBE2B/GRK5/TERT/ITPKB/MAPK7/AREL1/GCLM/FAS/STRADB/CARD16/RIPK2/IRAK1/UCP2/CAST/GPX4/BAX/TRAF6/PTPN1/TCIM/GNAI3/PRELID1/PSMC5/TIGAR/ANXA5/PSMD10/VDAC1/UBC/USP47/HSPA1A/SRC/ATF5/PIDD1/DDAH2/DOCK8/PLK3/SNAI1/ANXA1/HSPA5/CFL1/PLAUR/KANK2/GSK3B/DKK1/AKT1/HYOU1/MICAL1/GBE1/ACVR1/HCLS1/ADAM10/KRT18/CAV1/GPX1/NRBP2/C…
GO:0009790	embryo development	775	-0.430779	-1.48365	1.3384e-07	2.95719e-06	1.81103e-06	2189	tags=22%, list=14%, signal=20%	DBN1/TRIP12/DVL3/MAP2K1/TBX20/SLC39A1/FUT8/CCM2/TRIP6/PSEN1/FLRT3/PLPP4/C2CD3/PCGF2/CNOT1/WNT9A/UGDH/PHLDA2/FOXA1/ABL1/DCHS1/VASP/GDF7/FGFR1/BAG6/SDC4/TGFB1I1/CYP26B1/APAF1/AMOT/CCN1/FOXC2/ERCC1/HIPK1/TEAD2/SMAD6/PBX3/SF3B6/MTHFD1L/BRK1/UBE2B/ITGA2/MFNG/MAPK7/CTR9/FOXF1/UBE2A/ACSL4/SBDS/ADM/HM13/SOX17/BAX/TRAF6/E2F8/MMP14/PRPF19/DEAF1/POFUT2/SNAI1/COL13A1/EPHB2/AFF3/MBP/JAG2/EIF2S2/MAFG/CFL1/KLF2…
GO:0006909	phagocytosis	193	-0.55518	-1.83396	1.3516e-07	2.96978e-06	1.81874e-06	2496	tags=40%, list=16%, signal=34%	ARPC3/TLR4/EIF2AK1/PLCG1/PIP5K1C/JMJD6/TUSC2/RARA/MFGE8/CDC42SE1/PLPP4/SYT11/CLCN3/ABCA7/NCKAP1/ABL1/WIPF1/TM9SF4/HSP90AB1/ATG3/SPHK1/ARPC4/RAB7A/RAB5A/C1orf43/BRK1/ITGA2/CRK/RAC1/RAP1A/PTPRJ/SRC/VAV2/ACTR2/WASF2/PAK1/ANXA1/F2RL1/ARPC1A/RAPGEF1/ACTB/LDLR/RAB31/CDC42/ITGB3/GRB2/LIMK1/RHOG/ARPC1B/PRKCE/ACTR3/ANXA3/ARPC2/MERTK/LRP1/RAC2/CYFIP2/PEAR1/MYO1C/MAPK1/ARPC5/HSP90AA1/YES1/AXL/ANO6/LYN/ITGAV…
GO:1990778	protein localization to cell periphery	271	-0.521177	-1.75687	1.47472e-07	3.22238e-06	1.97344e-06	3703	tags=48%, list=24%, signal=37%	ZDHHC3/STAC/LAMA5/GOLGA7/ADAM22/PREPL/ARF6/INPP5K/RAB15/CSK/TNFRSF1A/CIB1/GPSM2/PRKCH/TAMALIN/TTC7B/RAPGEF2/RER1/PALS1/PACS2/RAB8A/VAMP8/GAK/RAB40B/TNIK/CACNG8/RHOQ/ITGB1BP1/ATP2B4/TMEM150A/PIK3R1/CNPY4/NUMA1/ARL6IP5/SCRIB/HRAS/ZDHHC7/RAB12/SLC1A1/LYPLA1/GORASP1/RAB29/SEC23A/CNST/TSPAN5/EFR3A/PDPK1/STXBP1/GGA3/SEC16A/DCHS1/VPS4A/TTC7A/FLOT1/ZDHHC8/SCN3B/KIF5B/LGALS3/SLC9A3R2/RAB7A/NUMB/VTI1B/RAP1…
GO:0072657	protein localization to membrane	564	-0.450509	-1.5484	1.57024e-07	3.41226e-06	2.08972e-06	3367	tags=37%, list=22%, signal=30%	TAOK2/PRKCH/PEX19/CALM3/TAMALIN/TP53/TTC7B/SSR2/TIMM22/RAPGEF2/RER1/NMT1/PALS1/PACS2/RAB8A/VAMP8/FYN/GAK/RAB40B/TNIK/RPL30/CACNG8/RHOQ/ITGB1BP1/ATP2B4/TMEM150A/RPL13A/VPS37B/YWHAE/PIK3R1/RPS12/CNPY4/DVL1/TRAM1/ARL6IP5/VPS37A/SCRIB/TIMM10B/HRAS/STX1A/ZDHHC7/GLRB/ZDHHC18/RAB12/SLC1A1/RPL27A/LYPLA1/RPS19/SH3GLB1/GORASP1/GRIN3B/CHP1/BID/RAB29/ZDHHC24/EMC7/RPL18A/SRP68/SEC23A/PPP3R1/CNST/RPSA/RPS27A/T…
GO:0051640	organelle localization	582	-0.444889	-1.52936	1.84424e-07	3.98578e-06	2.44095e-06	2950	tags=31%, list=19%, signal=26%	GOLGA2/AP3M2/DNM2/SEC22B/KPNB1/DOCK7/SAR1B/YWHAE/TMEM216/TCTN3/NUMA1/LLGL1/KXD1/TRAPPC10/STX2/RAN/ABCE1/STX1A/MYH9/DEF8/NMD3/RAB12/TOR1A/VAPB/EIF6/KIF3B/DYNLT1/BLOC1S2/PDZD8/GORASP1/FHOD1/SUN2/CBL/FBXW11/VPS18/TTL/CHP1/MYO1D/BVES/HIF1A/PPP2R1A/PLEKHM2/ARFGAP2/DYNC1I2/BICD2/CHMP6/LAMTOR1/SEC23A/SNPH/CAV2/NUDC/MILR1/MARK2/PPP6R1/AP3S1/STARD3NL/GBF1/CSNK1E/PDPK1/BET1/AP3D1/PSEN1/STXBP1/C2CD3/SEC13/C…
GO:0043066	negative regulation of apoptotic process	650	-0.439406	-1.51406	1.92855e-07	4.14533e-06	2.53867e-06	2075	tags=24%, list=14%, signal=21%	PDPK1/FNIP1/PSEN1/STXBP1/PCGF2/SYVN1/GLO1/MYDGF/SEMA5A/CTNNA1/ABL1/TRIAP1/HSP90AB1/TNFRSF10D/HSPA1B/POU4F1/SNCA/SPHK1/LGALS3/HTATIP2/ANXA4/BDNF/UBA52/CCN1/FOXC2/FADD/SMAD6/UBE2B/GRK5/TERT/ITPKB/MAPK7/AREL1/GCLM/FAS/STRADB/CARD16/RIPK2/IRAK1/UCP2/CAST/BAX/TRAF6/PTPN1/TCIM/GNAI3/PRELID1/ANXA5/PSMD10/VDAC1/UBC/USP47/HSPA1A/SRC/ATF5/PIDD1/DDAH2/DOCK8/PLK3/SNAI1/ANXA1/HSPA5/CFL1/PLAUR/GSK3B/DKK1/AKT1/…
GO:0048878	chemical homeostasis	779	-0.428468	-1.47558	2.09716e-07	4.48339e-06	2.7457e-06	2627	tags=28%, list=17%, signal=24%	ERO1A/CLN8/XBP1/SLC1A1/PHPT1/VAPB/ADCY6/CCRL2/ATP6V0D1/ISCU/DYNLT1/GSTO1/ANO1/PDZD8/TLCD3A/NTSR1/EIF2AK1/ATP6V1D/PTGFR/PLCG1/CHP1/SLC30A5/LETM1/STK39/SLC30A9/SLC31A1/HIF1A/WNT5A/TSKU/GLRX3/SKP1/LAMTOR1/SLC4A11/CAV2/KCNMA1/TRPV4/EPHA5/ADCY7/SLC39A14/RAB11FIP5/NUS1/XPR1/SLC25A37/PDPK1/F2RL3/AP3D1/PSEN1/SLC41A1/CLCN3/ATP13A2/NR1D2/PLSCR3/COMMD9/ENPP1/FOXA1/ABL1/ADCY4/FBXW7/ARF1/SLC39A6/TM9SF4/TTC7A/…
GO:0099177	regulation of trans-synaptic signaling	270	-0.510356	-1.72027	2.35823e-07	5.01442e-06	3.07091e-06	2110	tags=29%, list=14%, signal=25%	LRP8/KCNMB4/PSEN1/STXBP1/PACSIN2/SYT11/PTPRA/NLGN4Y/RASGRF2/EIF4EBP2/ABL1/ARF1/MTMR2/FLOT1/PLCL1/ABR/KIF5B/BDNF/NRGN/CHRNA5/RAB5A/RAP1A/RGS4/ZDHHC2/BCHE/NRG3/PSMC5/RIMS2/SH3GL1/CACNB3/SRC/BACE1/NLGN2/SSH1/EPHB2/NCS1/MAP1A/NCSTN/RAP1B/GIT1/GSK3B/NPTN/DGKZ/TPRG1L/RELN/EGFR/SLC30A1/PRKCE/ZMYND8/SERPINE2/DLGAP4/HRH1/ATP2A2/CLSTN1/RAB11A/YWHAH/EPHA4/STX3/MAPK1/YWHAG/ITPR3/FABP5/SYT1/CALM1/MME/NLGN1/SL…
GO:0090092	regulation of transmembrane receptor protein serine/threonine kinase signaling pathway	184	-0.549824	-1.81366	2.53988e-07	5.37177e-06	3.28976e-06	2393	tags=35%, list=16%, signal=30%	BMPR2/TGFB3/WNT5A/CHST11/GDF6/CAV2/RPS27A/TBX20/PDPK1/ABL1/GDF7/HSP90AB1/TGFB1I1/UBA52/CCN1/BCL9L/SMAD6/GLG1/SPRED3/GDF11/NBL1/ZNF703/SMURF1/UBC/HSPA1A/FAM89B/ZBTB7A/STRAP/IGSF1/LTBP4/HSPA5/BMP6/ITGA3/DKK1/ACVR1/PMEPA1/HTRA3/CAV1/VEPH1/TWSG1/TGFB2/SMAD3/NOTCH2/SKIL/NOMO1/TGFB1/INHBA/GDF15/LTBP1/ELAPOR2/ACVRL1/SDCBP/ENG/CD109/FBN2/HTRA1/FSTL1/CRIM1/SMURF2/FKBP1A/THBS1/CDH5/DAB2/DKK3
GO:0060548	negative regulation of cell death	736	-0.426532	-1.4707	2.56293e-07	5.3917e-06	3.30196e-06	2075	tags=29%, list=14%, signal=26%	PDE3A/TFAP2A/PIN1/HRAS/GPR37/LRPAP1/RNF34/FKBP8/CLN8/BAG3/XBP1/PDE8A/TAF9/KLF4/BAG5/DYNLT1/RGL2/TM7SF3/CPEB4/NTSR1/PRDX5/ARHGEF2/RPS6KB1/CBL/PA2G4/PTGFR/TGFB3/CACYBP/UBE2Z/ARHGAP10/BID/MAPK8IP1/HIF1A/WNT5A/CHST11/RPS27A/TMBIM4/PDPK1/FNIP1/PSEN1/STXBP1/PCGF2/SYVN1/GLO1/MYDGF/CHMP4B/ATP13A2/SEMA5A/CTNNA1/ABL1/TRIAP1/HSP90AB1/TNFRSF10D/HSPA1B/POU4F1/SNCA/SPHK1/LGALS3/HTATIP2/ANXA4/BDNF/UBA52/CCN1/FO…
GO:0050878	regulation of body fluid levels	351	-0.493714	-1.67584	2.76274e-07	5.78128e-06	3.54055e-06	1576	tags=26%, list=10%, signal=24%	RAB5A/MFN2/ITGA2/RAC1/DOCK11/HPSE/ADM/CEACAM1/ANXA5/SRC/VAV2/PTPN11/DOCK8/DOCK6/EPHB2/CLIC1/NCOR2/SELP/GNA11/MAFG/OAS2/MAFF/F2RL1/PLAUR/GOT2/GNA12/GNA13/ACTB/FZD6/PROCR/CDC42/MICAL1/DGKZ/ITGB3/PRKACB/CORO2B/FIBP/VKORC1/CAV1/PRKAR1A/F11R/ILK/PRKCE/SERPINE2/UGCG/ELOVL1/MERTK/NFE2L2/LMAN1/RAB11A/RAP2B/F2RL2/FERMT3/PLAU/SCUBE1/PEAR1/MAPK1/CAPZA1/PAM/EXT1/PLAT/YWHAZ/CSRP1/ITPR3/GBA/PRKCA/AXL/COX2/ANO6…
GO:0007169	transmembrane receptor protein tyrosine kinase signaling pathway	563	-0.448321	-1.54084	2.85946e-07	5.95219e-06	3.64522e-06	2407	tags=30%, list=16%, signal=26%	RHBDF2/RPS6KB1/ATP6V1D/CBL/PLCG1/AKT1S1/HIF1A/VEGFB/WNT5A/CHMP6/CAV2/FGF16/EPHA5/EFNA4/SLC39A14/NUS1/AP3S1/PDPK1/PSEN1/FLRT3/KALRN/FGF5/NCBP2/PIP4K2A/PTPRA/SIRT2/PDGFD/NCKAP1/EIF4EBP2/ENPP1/ABL1/FBXW7/AP2S1/FGFR1/POLR2L/SNCA/GSK3A/CCND3/ARPC4/BDNF/FOXC2/EIF2AK3/MAPKAPK3/RAB7A/ARAP1/TSG101/SOCS4/BRK1/ATP6V1E1/CRK/SDC2/RAC1/MAPKAPK2/IGFBP2/SH3KBP1/GAB2/CEACAM1/PTPN1/NRG3/ESM1/APH1A/PTPRJ/SRC/RHOA/V…
GO:0045216	cell-cell junction organization	159	-0.568728	-1.8618	3.19487e-07	6.61556e-06	4.05148e-06	1950	tags=32%, list=13%, signal=28%	NECTIN2/DSG2/CTNNA1/DCHS1/FSCN1/HIPK1/NUMB/RUNX1/NECTIN1/ZNF703/SRC/RHOA/SNAI1/NLGN2/CDH6/BMP6/WDR1/F2RL1/ACTB/CDC42/ADAM10/CAV1/CTNNB1/F11R/TGFB2/SMAD3/NF2/NECTIN3/CNTNAP1/EPHA4/MYO1C/RHOC/EXT1/ESAM/EPB41L3/TGFB1/EPHA2/PRKCA/CTNND1/FLNA/PVR/PERP/ACTG1/DLG1/CDH2/VCL/F2R/CLDN11/CD9/CDH5/PECAM1
GO:0044403	biological process involved in symbiotic interaction	880	-0.416949	-1.43785	3.24072e-07	6.67554e-06	4.08821e-06	3235	tags=34%, list=21%, signal=28%	SLC20A2/TRIM35/PACS2/STAU1/RAB9A/VAMP8/FYN/CFH/ISG15/CHMP1A/TRIM27/KDM4A/CFLAR/SMARCA4/RPL30/RNF216/TOP1/NXF1/LAMP1/CBLL1/TMEM39A/CCNT1/NELFE/GRK2/USF1/TRIM28/EIF3A/HSF1/ATG5/POLR2H/POLR2G/PSMB1/PI4KB/FUCA2/AHSA1/KPNB1/RPL13A/VPS37B/YWHAE/PIK3R1/RPS12/ITSN2/DHX9/TRIM32/CD46/THOC3/TRAM1/TRIM68/PHB/NUP85/MAP3K7/RSF1/VPS37A/POLR2K/SCRIB/RAN/BANF1/ABCE1/CARM1/PROX1/FKBP8/POLR2D/SLC1A5/CUL2/EIF4E/VAPB…
GO:0050808	synapse organization	302	-0.508421	-1.72057	3.55526e-07	7.28553e-06	4.46177e-06	2054	tags=28%, list=13%, signal=25%	VCP/WNT5A/RAB29/PCDHGC3/DBN1/LRP8/PSEN1/FLRT3/KALRN/NLGN4Y/PLXNB1/ABL1/ARF1/MTMR2/PPFIBP1/POU4F1/SNCA/BDNF/PCDHB14/ZDHHC2/DCTN1/VPS35/CAST/NECTIN1/CACNB3/RHOA/LRFN4/PCDHB13/ANK3/NLGN2/SSH1/EPHB2/ACTR2/ARHGAP22/NDRG1/WASF2/CFL1/ITGA3/DKK1/ACTB/CDC42/DAG1/NPTN/PPFIA1/NRCAM/RELN/ADAM10/DBNL/CTTN/ARF4/SEPTIN11/EIF4G1/ZMYND8/ARHGEF15/CLSTN1/NEDD4/ADGRL2/TUBB/CAPRIN1/SLITRK4/EPHA4/AMIGO2/TANC2/YWHAZ/PL…
GO:0030168	platelet activation	115	-0.615168	-1.96099	3.59165e-07	7.32215e-06	4.4842e-06	1244	tags=35%, list=8%, signal=32%	SRC/VAV2/PTPN11/CLIC1/SELP/GNA11/GNA12/GNA13/ACTB/FZD6/DGKZ/ITGB3/FIBP/F11R/ILK/PRKCE/SERPINE2/MERTK/RAP2B/F2RL2/FERMT3/PEAR1/MAPK1/YWHAZ/CSRP1/ITPR3/PRKCA/AXL/LYN/FLNA/GNB1/ACTG1/SH2B3/ADAMTS18/VCL/F2R/SLC7A11/ARRB1/FN1/CD9
GO:0010466	negative regulation of peptidase activity	144	-0.575202	-1.86572	3.85701e-07	7.81336e-06	4.78503e-06	1470	tags=24%, list=10%, signal=22%	CARD16/SPINK5/CAST/ECM1/USP47/SRC/USP14/ANXA2/BIN1/PLAUR/AKT1/MICAL1/SERPINB8/GPX1/SERPINE2/RPS6KA3/LRP1/SERPINB9/GAPDH/FURIN/PICALM/SERPINH1/LXN/PRNP/CD109/CD44/CRIM1/APP/TIMP2/THBS1/APLP2/TFPI2/SPOCK1/SERPINE1
GO:0045814	negative regulation of gene expression, epigenetic	112	0.500481	2.09502	3.87211e-07	7.81336e-06	4.78503e-06	2226	tags=37%, list=15%, signal=32%	HMGB1/H1-2/H1-3/H1-5/H1-4/H4C4/H3C8/H3C11/H3-3A/H3C2/DNMT3A/H3C7/H3C4/H4C6/RBBP4/H3C14/H3C15/MPHOSPH8/H3C3/EPC1/H2AC20/H3C1/H3C10/ATAD2B/H4C11/DNMT3B/ATAD2/KCNQ1OT1/H2AC18/MTF2/MTHFR/H3C12/H1-1/JARID2/H4C9/H2AC13/H2AC8/H1-0/KMT2D/H2AC4/H4C2
GO:0006954	inflammatory response	464	-0.458491	-1.57398	4.17685e-07	8.37274e-06	5.1276e-06	1531	tags=20%, list=10%, signal=19%	ITGA2/CERS6/RAC1/CAMK4/CHST2/MAPK7/AREL1/FOXF1/RIPK2/HSPG2/VPS35/MAPKAPK2/ADM/ECM1/CHID1/PNMA1/HK1/GPRC5B/KPNA6/CD200/SELP/ANXA1/BMP6/F2RL1/GIT1/CELF1/LDLR/AKT1/NOX4/TOLLIP/ACVR1/CD68/GPR4/TCIRG1/CHST1/CXCL8/IL1RL1/GPX1/ABCC1/EGFR/PSMA1/F11R/RELA/CXCL1/HRH1/SMAD3/NOTCH2/PTGER4/CTSC/ATRN/NT5E/CXCR4/NFE2L2/NDST1/ICAM1/TEK/SCUBE1/GSTP1/STING1/HMOX1/SMAD1/ZYX/EXT1/MGLL/PDE2A/BCL6B/PLD3/TGFB1/GBA/EPHA…
GO:0050769	positive regulation of neurogenesis	169	-0.557193	-1.82681	4.19166e-07	8.37274e-06	5.1276e-06	2234	tags=33%, list=15%, signal=29%	HIF1A/ANKRD27/DBN1/SLIT2/MAP2K1/LRP8/KALRN/SEMA5A/PLXNA1/PLXNB1/MAP3K13/BDNF/NUMB/PLAG1/GOLGA4/STK25/PRPF19/RHOA/EPHB2/ACTR2/PAK1/PLXNB3/BIN1/TRPV2/ETV5/DAG1/NPTN/LIMK1/RELN/DBNL/CTNNB1/MAN2A1/GDI1/RELA/SERPINE2/CXCR4/RAB11A/LRP1/CAPRIN1/EPHA4/ARHGDIA/SKIL/PLXNA4/PLXNA3/TGFB1/PLXND1/MACF1/MDK/MME/LYN/KIT/PLXNA2/FN1/NRP1/EIF4G2/MAP1B
GO:0008360	regulation of cell shape	130	-0.594594	-1.91871	4.7907e-07	9.52121e-06	5.83094e-06	1889	tags=37%, list=12%, signal=33%	PLXNA1/PLXNB1/DAPK3/ZMPSTE24/LPAR1/ARAP1/CRK/CDC42EP1/RAC1/DIAPH1/STRIP2/SH3KBP1/RHOA/ANXA1/PLXNB3/WDR1/TPM1/DAG1/RHOG/F11R/ALDOA/DNMBP/CDC42EP2/ICAM1/PLEKHO1/RAC2/FAM171A1/RHOC/FMNL2/PLXNA4/PARVA/PLXNA3/EPB41L3/ARHGAP18/PLXND1/RND3/HEXB/KIT/CCL2/DLC1/DLG1/FMNL3/MSN/RHOJ/PALM2AKAP2/PLXNA2/FN1/KDR
GO:0007264	small GTPase mediated signal transduction	429	-0.46861	-1.60168	4.83476e-07	9.56073e-06	5.85514e-06	3109	tags=41%, list=20%, signal=33%	LZTR1/SIAH2/RAB35/RAF1/CYTH2/WASF1/RHOQ/TRIP10/TRIM28/ARFGEF2/DNM2/GMIP/ARHGAP35/KPNB1/DOCK7/NET1/CDC42EP4/RIT1/ROBO1/ARFGEF1/RGL1/DENND4B/RGS19/SHOC2/HRAS/PRAG1/SHC3/MADD/RAB12/ARHGAP32/RAB18/RASGRP3/DYNLT1/RGL2/ARHGAP42/MAPK11/SGSM3/ARHGEF2/RAC3/CBL/NUCB1/CHP1/ARHGAP10/RASIP1/PLEKHG5/SIPA1/KCTD10/ARFGEF3/SLIT2/RAP2C/G3BP2/OCRL/CDC42SE1/ARFGAP1/GBF1/F2RL3/KALRN/CYTH1/RASGRF2/G3BP1/CHUK/NCKAP1/CH…
GO:0050770	regulation of axonogenesis	120	-0.608193	-1.94502	4.87951e-07	9.60123e-06	5.87994e-06	2189	tags=37%, list=14%, signal=32%	DBN1/MARK2/SLIT2/MAP2K1/PSEN1/SEMA5A/PLXNA1/PLXNB1/MAP3K13/BDNF/SEMA4B/GOLGA4/STK25/RHOA/EPHB2/PAK1/PLXNB3/TRPV2/CHN1/GSK3B/SEMA3D/LIMK1/DBNL/GDI1/TRAK2/RAB11A/SEMA6B/SEMA3A/LRP1/EPHA4/ARHGDIA/SKIL/PLXNA4/PLXNA3/PLXND1/MACF1/SEMA3F/CDH2/PLXNA2/RTN4/FN1/NRP1/EIF4G2/MAP1B
GO:0046718	viral entry into host cell	110	-0.610584	-1.94339	5.08758e-07	9.91465e-06	6.07189e-06	2211	tags=38%, list=14%, signal=33%	CAV2/RPSA/XPR1/TRIM8/SLC52A2/NECTIN2/HSPA1B/ITGA2/NECTIN1/UVRAG/CTSL/HSPA1A/LDLR/DAG1/ITGB3/WWP1/CAV1/EGFR/F11R/ITGB5/CXCR4/IFITM3/ICAM1/TRIM5/NPC1/TFRC/CD55/SMPD1/TRIM22/LGALS1/EPHA2/CD81/AXL/P4HB/ITGAV/PVR/PTX3/ANPEP/HYAL2/NRP1/ITGA5/ITGB1
GO:0051495	positive regulation of cytoskeleton organization	182	-0.549809	-1.81449	5.08893e-07	9.91465e-06	6.07189e-06	1915	tags=36%, list=13%, signal=32%	FMN1/NCKAP1/SEMA5A/ABL1/VASP/ARF1/FCHSD1/SDC4/NAV3/HSPA1B/LPAR1/ARPC4/BRK1/CDC42EP1/RAC1/DCTN1/ARFIP2/CKAP5/PFN2/CRACD/HSPA1A/RHOA/RPS3/RGCC/ACTR2/WASF2/PAK1/BIN1/WDR1/F2RL1/ARPC1A/TPM1/FCHSD2/NOX4/CDC42/SPIRE1/GRB2/LIMK1/HCLS1/CTTN/MAPRE1/ARPC1B/PRKCE/ACTR3/ARHGEF15/SMAD3/NF2/ARPC2/DYNC1H1/CDC42EP2/ICAM1/DSTN/PPM1F/TEK/MYO1C/RHOC/ARPC5/PLXNA3/SWAP70/NES/FLNA/PXN/ARHGEF10/DLG1/NRP1/MAP1B
GO:1903076	regulation of protein localization to plasma membrane	82	-0.650456	-1.99421	5.26529e-07	1.02079e-05	6.25151e-06	1828	tags=41%, list=12%, signal=37%	VPS4A/ZDHHC8/KIF5B/LGALS3/NUMB/VTI1B/ZDHHC2/MMP14/STX7/ACSL3/EPHB2/ITGA3/ACTB/AKT1/PPFIA1/RHOG/TMEM59/SPTBN1/AP2M1/EGFR/PRKCE/RAB11A/LRP1/CLTC/BCL2L1/STX3/TGFB1/TMBIM1/PICALM/EPHA2/ZDHHC5/DLG1/DAB2/ITGB1
GO:0002684	positive regulation of immune system process	624	-0.437738	-1.50619	5.57688e-07	1.07593e-05	6.58916e-06	2605	tags=29%, list=17%, signal=25%	XBP1/PSMD14/PHPT1/BST1/RPS19/CD70/ARPC3/TLR4/JAM3/MOSPD2/PSMC3/TLR6/FBXW11/IKBKE/PLCG1/POLR3D/PSMD11/STK39/VEGFB/WNT5A/RAB29/TRIB1/IFI16/SKP1/RARA/PSMC4/AKIRIN1/PDPK1/AP3D1/PSEN1/STXBP1/PLPP4/RIOK3/TNFSF9/ATP11C/NECTIN2/CARD11/CHUK/PDGFD/NCKAP1/PTPN22/IL4R/ABL1/WIPF1/POLR3G/HSP90AB1/BAG6/POU4F1/ARPC4/LGALS3/FADD/PSMA4/SLC7A5/BRK1/EIF2B2/CD99L2/CD99/ITGA2/CRK/ITPKB/RAC1/MAVS/RAP1A/RUNX1/FOXF1/RIPK…
GO:0043410	positive regulation of MAPK cascade	361	-0.478505	-1.62768	5.78763e-07	1.11117e-05	6.80498e-06	2808	tags=32%, list=18%, signal=27%	ROBO1/ARL6IP5/PHB/PDGFC/MAP3K7/PRXL2C/HRAS/GPR37/MADD/PDE8A/TLR4/MAPK11/TLR6/TGFB3/STK39/MAPK8IP1/WNT5A/DUSP22/LAMTOR1/GDF6/CAV2/TRAF7/RPS27A/DVL3/MAP2K1/PSEN1/LTBR/TRAF4/MYDGF/ABCA7/TAOK3/PDGFD/PTPN22/IRAK2/ABL1/FBXW7/FGFR1/MID1/MAP3K13/SASH1/LPAR1/SPHK1/UBA52/MAPKAPK3/RAP1A/RELL1/RIPK2/IRAK1/GSDME/MAPKAPK2/TRAF6/PTPN1/SH3RF3/STK25/UBC/TAB2/PTPRJ/SRC/PTPN11/RPS3/PKN1/BCAR3/PAK1/RAP1B/F2RL1/RAPGE…
GO:1903034	regulation of response to wounding	112	-0.610056	-1.94488	6.56676e-07	1.25466e-05	7.68377e-06	1149	tags=31%, list=8%, signal=29%	INPP5F/EPHB2/CERS2/ANXA1/F2RL1/PLAUR/GIT1/VKORC1/CAV1/PRKCE/SERPINE2/MYLK/SMAD3/CASK/CXCR4/NFE2L2/PLAU/LRP1/EPHA4/PLAT/ANO6/MDK/GRN/FLNA/SLC12A2/ACTG1/SH2B3/ADAMTS18/PTPRF/CD109/F2R/CD9/THBS1/ITGB1/SERPINE1
GO:0034097	response to cytokine	875	-0.41722	-1.43851	6.59858e-07	1.25468e-05	7.68387e-06	2062	tags=24%, list=13%, signal=22%	MRPL15/RPS6KA4/LTBR/STXBP1/TTLL12/LRRC70/TRIM8/TRAF4/HLA-C/YTHDF3/TNFSF9/CHUK/IFNGR2/IRAK2/IL4R/DAPK3/FSCN1/ARF1/HSP90AB1/MID1/OAS1/HSPA1B/POU4F1/SNCA/GSK3A/SPHK1/KIF5B/UBA52/TXLNA/FADD/HIPK1/MAPKAPK3/SRM/PSMA4/EPOR/GFPT2/CRK/MAPK7/MAVS/CTR9/RUNX1/GCLM/FOXF1/FAS/CARD16/RIPK2/IRAK1/SP100/FASN/GSDME/PSMD1/ACSL4/MAPKAPK2/PSMD7/RPLP0/GAB2/CEACAM1/SOX17/ECM1/TRAF6/PTPN1/IFNAR1/PSMC5/PSMD10/UBC/TAB2/HS…
GO:0038093	Fc receptor signaling pathway	153	-0.575951	-1.87899	7.25249e-07	1.36166e-05	8.33902e-06	2938	tags=48%, list=19%, signal=39%	PSMB1/PSMC2/WIPF2/PSMA5/PIK3R1/MAP3K7/ELMO2/PSMD14/ARPC3/PSMC3/FBXW11/PLCG1/PSMD11/SKP1/PPP3R1/PSMC4/PDPK1/PLPP4/CARD11/CHUK/NCKAP1/ABL1/WIPF1/HSP90AB1/ARPC4/PSMA4/BRK1/CRK/RAC1/RAP1A/PSMD1/PSMD7/GAB2/TRAF6/PSMC5/PSMD10/TAB2/PTPRJ/SRC/VAV2/PSME4/ACTR2/WASF2/PAK1/ARPC1A/RAPGEF1/ACTB/CDC42/GRB2/LIMK1/PSMD12/PSMA7/PSMD13/PSMA1/ARPC1B/RELA/PRKCE/ACTR3/PSME3/ARPC2/BCL10/CYFIP2/MYO1C/MAPK1/ARPC5/HSP90A…
GO:0050804	modulation of chemical synaptic transmission	269	-0.50605	-1.70481	7.26177e-07	1.36166e-05	8.33902e-06	2110	tags=28%, list=14%, signal=25%	LRP8/KCNMB4/PSEN1/STXBP1/PACSIN2/SYT11/PTPRA/NLGN4Y/RASGRF2/EIF4EBP2/ABL1/ARF1/MTMR2/FLOT1/PLCL1/ABR/KIF5B/BDNF/NRGN/CHRNA5/RAB5A/RAP1A/RGS4/ZDHHC2/BCHE/NRG3/PSMC5/RIMS2/SH3GL1/CACNB3/SRC/BACE1/NLGN2/SSH1/EPHB2/NCS1/MAP1A/NCSTN/RAP1B/GIT1/GSK3B/NPTN/DGKZ/TPRG1L/RELN/EGFR/SLC30A1/PRKCE/ZMYND8/SERPINE2/DLGAP4/HRH1/ATP2A2/CLSTN1/RAB11A/YWHAH/EPHA4/STX3/MAPK1/YWHAG/ITPR3/SYT1/CALM1/MME/NLGN1/SLC12A2/…
GO:0000070	mitotic sister chromatid segregation	155	0.433626	1.85229	7.26448e-07	1.36166e-05	8.33902e-06	2227	tags=34%, list=15%, signal=30%	SMC4/CENPF/ATM/RB1/POGZ/NUSAP1/ATRX/CDC16/PDS5B/ZNF207/PIBF1/CENPC/CCNB1/SMC2/CENPE/CHAMP1/EML4/DUSP1/KIF14/MAP10/REC8/BUB1/KIF4A/PSMG2/TPR/PCID2/NCAPG/BUB1B/TTK/NDC80/USP44/DLGAP5/NIPBL/KIF23/GEN1/SPAG5/NCAPD2/NCAPH/PRC1/ESPL1/PLK1/KIF2C/PTTG1/KIF18B/NUF2/KIFC1/CHMP4A/NEK2/RACGAP1/SGO1/TACC3/RAD21/PSRC1
GO:0048041	focal adhesion assembly	79	-0.651029	-1.9915	7.34046e-07	1.3665e-05	8.36866e-06	2075	tags=43%, list=14%, signal=37%	PDPK1/TRIP6/PTPRA/FMN1/ABL1/DAPK3/SDC4/ITGA2/RAC1/PTPRK/PTPRJ/MMP14/SRC/RHOA/DUSP3/IQGAP1/CORO2B/CTTN/SMAD3/LRP1/PPM1F/TEK/MAP4K4/MACF1/SLC9A1/PEAK1/ACTN1/ACVRL1/ACTG1/DLC1/VCL/NRP1/KDR/THBS1
GO:0090287	regulation of cellular response to growth factor stimulus	214	-0.539835	-1.7968	7.3594e-07	1.3665e-05	8.36866e-06	1860	tags=28%, list=12%, signal=25%	ABL1/HSP90AB1/FGFR1/TGFB1I1/UBA52/CCN1/BCL9L/SMAD6/GLG1/SPRED3/PTPN1/NBL1/ZNF703/SMURF1/UBC/HSPA1A/FAM89B/ZBTB7A/STRAP/LTBP4/HSPA5/HGS/PPP2R5B/ITGA3/CD63/NPTN/ITGB3/PMEPA1/HTRA3/CAV1/VEPH1/TWSG1/SMAD3/NOTCH2/NEDD4/CASK/MYO1C/SKIL/TGFB1/NIBAN2/LTBP1/ELAPOR2/ACVRL1/SDCBP/ENG/CD109/FBN2/SULF2/HTRA1/FSTL1/CRIM1/FZD4/SMURF2/THBS1/ITGA5/CDH5/DAB2/DKK3/HHIP/APLN
GO:0098660	inorganic ion transmembrane transport	541	-0.448545	-1.54313	8.13113e-07	1.50274e-05	9.20302e-06	3235	tags=33%, list=21%, signal=27%	SLC20A2/SLC12A9/NIPAL1/SLC4A8/FYN/ATP6V0B/SLC15A4/PKD1/STIM2/ORAI3/SLC37A2/SLC31A2/CACNG8/PACC1/COX7A2L/ATP8/SLC25A10/FKBP1B/ATP2B4/TMEM175/ATG5/GRIN2D/DNM2/SLC8B1/MCUB/YWHAE/TRPM4/PHB/GABRQ/SCN1B/HCN2/DDIT3/CLCN5/SCN8A/DMD/COX7A2/GLRB/UBQLN1/ERO1A/FXYD5/SLC1A1/ATP6V0D1/ISCU/GSTO1/ANO1/NTSR1/UTRN/ATP6V1D/KCND2/PLCG1/GRIN3B/CLCN7/CHP1/SLC30A5/LETM1/STK39/SLC31A1/COX8A/SLC4A11/KCNMA1/TRPV4/SLC39A14…
GO:0051248	negative regulation of protein metabolic process	822	-0.415917	-1.43348	8.64198e-07	1.58972e-05	9.73572e-06	2658	tags=27%, list=17%, signal=23%	RNF34/DMD/FKBP8/CLN8/MEX3D/SMARCC1/BCOR/CDKN2B/PPME1/EIF4E/TAF9/EIF6/STK38/KLF4/BAG5/TYMS/EIF4A3/SMCR8/CPEB4/PRDX5/EIF2AK1/PTPRB/CBL/ATRAID/AKT1S1/UBXN1/TRIB3/CHP1/UBE2Z/SPOCK3/PHACTR2/MAPK8IP1/RASIP1/PPP2R1A/TRIB1/IFI16/NR2F2/DUSP22/CHMP6/DUSP16/TRIP12/PWP1/USP4/SLIT2/AIDA/CDYL/PDPK1/FNIP1/PSEN1/GGA3/CNOT1/SRP9/YTHDF3/CPAMD8/STYX/SIRT2/ABCA7/CPEB2/TAOK3/ATP13A2/PTPN22/BAG2/EIF4EBP2/WWTR1/ENPP1/A…
GO:0002576	platelet degranulation	95	-0.627168	-1.95677	9.04948e-07	1.65698e-05	1.01476e-05	1367	tags=34%, list=9%, signal=31%	ECM1/CHID1/ANXA5/TOR4A/TMX3/SELP/WDR1/CD63/TAGLN2/ITGB3/ALDOA/TGFB2/FERMT3/TGFB1/LAMP2/CALM1/LYN/FLNA/ACTN1/SPARC/QSOX1/PSAP/TMSB4X/CD109/VCL/APP/FN1/CD9/THBS1/APLP2/PECAM1/SERPINE1
GO:0033627	cell adhesion mediated by integrin	55	-0.701074	-2.05494	9.12428e-07	1.66297e-05	1.01843e-05	1657	tags=45%, list=11%, signal=41%	FOXC2/ITGA2/CRK/PIEZO1/PTPN11/ITGB3/ITGA11/ITGA4/ITGB5/TGFB2/LPXN/ITGB8/ICAM1/FERMT3/PLAU/EXT1/EPHA2/SWAP70/LYN/ITGAV/ADAM9/PODXL/ITGA5/ITGB1/SERPINE1
GO:0001952	regulation of cell-matrix adhesion	105	-0.613849	-1.94662	9.37036e-07	1.69999e-05	1.0411e-05	1964	tags=36%, list=13%, signal=32%	PTPRA/FMN1/ABL1/DAPK3/SDC4/RAC1/RIN2/PTPRJ/MMP14/SRC/RHOA/DUSP3/GSK3B/CDK6/DAG1/IQGAP1/EFEMP2/SMAD3/RRAS/NF2/CASK/PLAU/LRP1/PPM1F/TEK/MAP4K4/MACF1/ADAM15/SLC9A1/PEAK1/ACVRL1/ACTG1/DLC1/VCL/NRP1/KDR/THBS1/SERPINE1
GO:0052548	regulation of endopeptidase activity	286	-0.499581	-1.6882	1.03897e-06	1.87631e-05	1.14908e-05	1725	tags=24%, list=11%, signal=21%	SNCA/APAF1/CCN1/FADD/EIF2AK3/FAS/CARD16/RIPK2/SPINK5/CAST/BAX/PRELID1/APH1A/USP47/SRC/USP14/PIDD1/RPS27L/RPS3/ANXA2/MBP/CYCS/BIN1/NCSTN/PLAUR/AKT1/MICAL1/BCL2L13/SERPINB8/GPX1/ABCA2/PMAIP1/SERPINE2/PSME3/RPS6KA3/SMAD3/BCL10/PPM1F/SERPINB9/EPHA4/CYFIP2/LAPTM5/DAP/GAPDH/TNFRSF10B/FURIN/MTCH1/PICALM/SERPINH1/LXN/LYN/PERP/TNFSF15/PRNP/DLC1/CTSD/CD109/CD44/F2R/CRIM1/ARRB1/APP/TIMP2/THBS1/APLP2/TFPI2/S…
GO:0044092	negative regulation of molecular function	828	-0.414613	-1.42921	1.06955e-06	1.92275e-05	1.17752e-05	3279	tags=32%, list=21%, signal=26%	NFATC4/RAG1/PPP2CA/DUSP7/STUB1/PRPSAP1/LYNX1/RAB9A/VPS25/PI16/SYMPK/TRIM27/PPP1R37/PKD1/HEY2/CNRIP1/ENSA/DUSP14/FBXO7/SIAH2/RAF1/KDM1A/HDAC2/FKBP1B/BEX3/ITGB1BP1/ATP2B4/PRKAR2A/GOLGA2/GMIP/CSNK2A1/BRMS1/RECK/YWHAE/DVL1/WFS1/ADORA2A/PTPA/ARFGEF1/RSF1/DDIT3/PPP1R12C/SCRIB/PLA2R1/PIN1/ABCE1/HRAS/LRPAP1/CD2BP2/PROX1/RNF34/UBQLN1/CDKN2B/PPME1/PHPT1/STK38/SLC27A4/KLF4/BAG5/ARL2/GSTO1/EIF4A3/SMCR8/PRDX5…
GO:0034401	chromatin organization involved in regulation of transcription	139	0.459813	1.96428	1.09421e-06	1.95819e-05	1.19922e-05	2226	tags=34%, list=15%, signal=29%	HMGB1/H1-2/H1-3/H1-5/TET1/HMGA2/SETDB2/H1-4/ZMIZ1/H4C4/H3C8/H3C11/H3-3A/H3C2/DNMT3A/ARID1B/H3C7/H3C4/H4C6/H3C14/H3C15/MPHOSPH8/H3C3/HELLS/H2AC20/H3C1/H3C10/ATAD2B/TPR/H4C11/ATAD2/KCNQ1OT1/H2AC18/MTHFR/H3C12/SETDB1/H1-1/H4C9/NRDE2/PHF8/H2AC13/H2AC8/H1-0/BAZ2A/KMT2D/H2AC4/H4C2
GO:0032269	negative regulation of cellular protein metabolic process	768	-0.419233	-1.4438	1.10377e-06	1.9664e-05	1.20426e-05	2658	tags=27%, list=17%, signal=23%	RNF34/DMD/FKBP8/CLN8/MEX3D/SMARCC1/BCOR/CDKN2B/PPME1/EIF4E/TAF9/EIF6/STK38/KLF4/BAG5/TYMS/EIF4A3/SMCR8/CPEB4/PRDX5/EIF2AK1/PTPRB/CBL/ATRAID/AKT1S1/UBXN1/TRIB3/CHP1/UBE2Z/SPOCK3/PHACTR2/MAPK8IP1/RASIP1/PPP2R1A/TRIB1/IFI16/NR2F2/DUSP22/CHMP6/DUSP16/TRIP12/PWP1/USP4/SLIT2/AIDA/CDYL/PDPK1/FNIP1/PSEN1/CNOT1/SRP9/YTHDF3/CPAMD8/STYX/SIRT2/CPEB2/TAOK3/ATP13A2/PTPN22/BAG2/EIF4EBP2/WWTR1/ENPP1/ABL1/DAPK3/T…
GO:0097485	neuron projection guidance	209	-0.528829	-1.75873	1.12254e-06	1.99088e-05	1.21925e-05	2921	tags=42%, list=19%, signal=34%	RANBP9/NRXN3/ARHGAP35/PIK3R1/DVL1/ROBO1/SCN1B/EVL/SEMA4F/LYPLA2/SHC3/LAMB2/ROBO3/BMPR2/PLCG1/WNT5A/EPHA5/EFNA4/SLIT2/FLRT3/KALRN/PTPRA/FEZ2/SEMA5A/PLXNA1/PLXNB1/VASP/FEZ1/GDF7/KIF5B/BDNF/DPYSL2/RAC1/MAPK7/NECTIN1/SH3KBP1/SEMA4B/GAB2/DPYSL4/SRC/PTPN11/EPHB2/PLXNB3/CHN1/KLF7/SEMA3D/DAG1/NPTN/GRB2/NRCAM/RELN/RHOG/SPTBN5/SPTBN1/SPTAN1/LAMA3/NOTCH2/TUBB3/TRIO/EPHB4/CXCR4/SEMA6B/SEMA3A/LRP1/RAC2/EPHA4/…
GO:0016032	viral process	847	-0.412071	-1.41986	1.22356e-06	2.16034e-05	1.32303e-05	3235	tags=33%, list=21%, signal=28%	SLC20A2/TRIM35/PACS2/STAU1/VAMP8/FYN/CFH/ISG15/CHMP1A/TRIM27/KDM4A/CFLAR/SMARCA4/RPL30/RNF216/TOP1/NXF1/LAMP1/TMEM39A/CCNT1/NELFE/GRK2/USF1/TRIM28/EIF3A/HSF1/ATG5/POLR2H/POLR2G/PSMB1/PI4KB/AHSA1/KPNB1/RPL13A/VPS37B/YWHAE/PIK3R1/RPS12/ITSN2/DHX9/TRIM32/CD46/TRAM1/TRIM68/PHB/NUP85/MAP3K7/RSF1/VPS37A/POLR2K/SCRIB/RAN/BANF1/ABCE1/CARM1/PROX1/FKBP8/POLR2D/SLC1A5/CUL2/EIF4E/VAPB/RPL27A/RAB18/POLR2E/RPS…
GO:0007596	blood coagulation	248	-0.508495	-1.7028	1.27769e-06	2.24589e-05	1.37542e-05	1576	tags=30%, list=10%, signal=28%	RAB5A/MFN2/ITGA2/RAC1/DOCK11/HPSE/CEACAM1/ANXA5/SRC/VAV2/PTPN11/DOCK8/DOCK6/EPHB2/CLIC1/SELP/GNA11/MAFG/MAFF/F2RL1/PLAUR/GNA12/GNA13/ACTB/FZD6/PROCR/CDC42/MICAL1/DGKZ/ITGB3/PRKACB/FIBP/VKORC1/CAV1/PRKAR1A/F11R/ILK/PRKCE/SERPINE2/MERTK/NFE2L2/LMAN1/RAP2B/F2RL2/FERMT3/PLAU/SCUBE1/PEAR1/MAPK1/CAPZA1/PLAT/YWHAZ/CSRP1/ITPR3/PRKCA/AXL/ANO6/LYN/EHD1/FLNA/GNB1/ACTG1/SH2B3/ADAMTS18/PRCP/VCL/F2R/SLC7A11/AR…
GO:0006903	vesicle targeting	88	-0.630079	-1.94906	1.30038e-06	2.27567e-05	1.39366e-05	2950	tags=49%, list=19%, signal=40%	GOLGA2/SEC22B/SAR1B/TRAPPC10/GORASP1/CHP1/ARFGAP2/SEC23A/PPP6R1/STARD3NL/GBF1/BET1/PSEN1/SEC13/TRAPPC5/PREB/SEC16A/SEC24C/TFG/TBC1D20/PPP6R3/TRAPPC3/GOSR2/STX5/SEC24A/FAM91A1/CSNK1D/TMED9/RAB1A/RAB1B/MAP4K2/CTSZ/CTSC/ANKRD28/LMAN1/YKT6/SEC24D/WIPI1/TMED2/MCFD2/SEC31A/NLGN1/CD59
GO:0006875	cellular metal ion homeostasis	348	-0.477358	-1.62115	1.32367e-06	2.30621e-05	1.41236e-05	3130	tags=36%, list=20%, signal=29%	PKD1/STIM2/SLC31A2/KCTD17/FKBP1B/ATP2B4/ATG5/GRIN2D/GRINA/SLC8B1/MCUB/SOD1/YWHAE/WFS1/TRPM4/TMEM203/DDIT3/DMD/ERO1A/SLC1A1/VAPB/CCRL2/ATP6V0D1/ISCU/GSTO1/PDZD8/NTSR1/PTGFR/PLCG1/SLC30A5/LETM1/SLC30A9/SLC31A1/HIF1A/WNT5A/GLRX3/SKP1/CAV2/KCNMA1/TRPV4/SLC39A14/PDPK1/F2RL3/AP3D1/PSEN1/SLC41A1/ATP13A2/ABL1/ARF1/SLC39A6/TTC7A/ACO1/LPAR1/SNCA/ATP1A1/CLIC2/ATP2C1/STC1/HMOX2/DIAPH1/MCOLN1/ADM/SRI/BAX/SELE…
GO:0006338	chromatin remodeling	189	0.413267	1.75458	1.36217e-06	2.36288e-05	1.44707e-05	1878	tags=27%, list=12%, signal=24%	HNRNPC/MYSM1/SMARCA2/HDAC4/CHD8/NPM1/RB1/TET1/BAZ2B/HMGA2/SETDB2/ATRX/KNL1/H4C4/H3C8/H3C11/H3-3A/H3C2/DNMT3A/ARID1B/H3C7/CENPC/H3C4/KDM4C/H4C6/RBBP4/H3C14/H3C15/CHD4/KDM6A/MPHOSPH8/H3C3/HELLS/H3C1/MIS18BP1/H3C10/TPR/GATAD1/H4C11/GATA3/ANP32E/SATB1/ZBTB1/H3C12/SETDB1/NASP/ITGB3BP/JARID2/H4C9/NRDE2/PHF8
GO:0150116	regulation of cell-substrate junction organization	65	-0.67305	-2.01636	1.40558e-06	2.42753e-05	1.48666e-05	1964	tags=43%, list=13%, signal=38%	PTPRA/FMN1/ABL1/DAPK3/SDC4/RAC1/PTPRJ/MMP14/SRC/RHOA/DUSP3/IQGAP1/SMAD3/LRP1/PPM1F/TEK/MAPRE2/MAP4K4/MACF1/SLC9A1/PEAK1/ACVRL1/ACTG1/DLC1/VCL/NRP1/KDR/THBS1
GO:0043687	post-translational protein modification	305	-0.491964	-1.66474	1.43765e-06	2.47213e-05	1.51397e-05	3027	tags=35%, list=20%, signal=29%	MELTF/COP1/SUMF2/SUMF1/ATG5/PSMB1/FUCA2/PSMC2/PSMA5/KBTBD8/WFS1/TNC/RABGGTB/TULP4/VCAN/LAMB2/PSMD14/CUL2/DCAF10/PSMC3/KLHL21/FBXW11/TTL/NUCB1/PSMD11/HIF1A/SKP1/MFGE8/PSMC4/FBXW5/FBXL7/SHISA5/ELOC/DCAF5/LMO7/UBE2M/CHML/FBXW7/GPS1/DCAF6/ASB1/CCN1/WIPI2/PSMA4/ICMT/RAB5A/FEM1C/KLHL42/DCAF7/SDC2/UBE2F/PSMD1/PSMD7/PSMC5/PSMD10/COPS6/P3H1/STC2/DDA1/PSME4/PRKCSH/MBTPS1/PSMD12/PSMA7/ADAM10/PTP4A2/RAB2A/FB…
GO:0043254	regulation of protein-containing complex assembly	379	-0.468108	-1.59341	1.47344e-06	2.5227e-05	1.54494e-05	3351	tags=41%, list=22%, signal=33%	NAPA/TP53/UNC13B/CAMSAP2/STUB1/WASHC5/MAPK9/CPTP/SAR1A/TRIM27/CORO1B/RAF1/WASF1/ADD3/PPM1A/CAMSAP1/HSF1/CLIP1/SNX9/PSMC2/SAR1B/RPL13A/CDC42EP4/FKBP4/NUMA1/ARFGEF1/EVL/STX1A/ARPC5L/STXBP5/SH3GLB1/ARL2/ARPC3/TLR4/JAM3/PSMC3/TLR6/VPS18/VCP/BID/RASIP1/ANKRD27/TBCD/DBN1/PSMC4/SLIT2/TBX20/AIDA/FNIP1/NCLN/STXBP1/PFN1/RIOK3/SIRT2/SSH3/PREB/FMN1/NCKAP1/FHOD3/ABL1/FSCN1/VASP/ARF1/FCHSD1/PLEKHG2/NAV3/HSPA1B…
GO:0007411	axon guidance	208	-0.52715	-1.75339	1.51301e-06	2.56484e-05	1.57075e-05	2921	tags=41%, list=19%, signal=34%	RANBP9/NRXN3/ARHGAP35/PIK3R1/DVL1/ROBO1/SCN1B/EVL/SEMA4F/LYPLA2/SHC3/LAMB2/ROBO3/BMPR2/PLCG1/WNT5A/EPHA5/EFNA4/SLIT2/FLRT3/KALRN/PTPRA/FEZ2/SEMA5A/PLXNA1/PLXNB1/VASP/FEZ1/GDF7/KIF5B/BDNF/DPYSL2/RAC1/MAPK7/NECTIN1/SH3KBP1/SEMA4B/GAB2/SRC/PTPN11/EPHB2/PLXNB3/CHN1/KLF7/SEMA3D/DAG1/NPTN/GRB2/NRCAM/RELN/RHOG/SPTBN5/SPTBN1/SPTAN1/LAMA3/NOTCH2/TUBB3/TRIO/EPHB4/CXCR4/SEMA6B/SEMA3A/LRP1/RAC2/EPHA4/ZSWIM6/…
GO:0007417	central nervous system development	725	-0.422246	-1.45621	1.51447e-06	2.56484e-05	1.57075e-05	2144	tags=24%, list=14%, signal=21%	SLIT2/MAP2K1/TBX20/LRP8/CSNK1E/UBA6/PSEN1/KALRN/C2CD3/MARCKSL1/SIRT2/NCKAP1/SEMA5A/CTNS/ABL1/SEC16A/FEZ1/GDF7/HSP90AB1/BAG6/POU4F1/LPAR1/APAF1/SPHK1/KIF5B/NRGN/TMEM98/SCYL1/GNB4/MAPKAP1/NUMB/PBX3/EPOR/EIF2B2/CRK/DPYSL2/SDF4/RGS4/PAFAH1B1/SPINK5/DCTN1/HSPG2/PAFAH1B2/B4GALT6/TMX2/BAX/NRG3/GDF11/GNAI3/ADARB1/BTD/SH3GL1/PRPF19/UGP2/SRC/RHOA/ATF5/PTPN11/KCNAB1/ACSL3/TRNP1/EPHB2/MBP/PAK1/BIN1/HSPA5/SCY…
GO:0040008	regulation of growth	501	-0.447726	-1.53804	1.5175e-06	2.56484e-05	1.57075e-05	1909	tags=22%, list=12%, signal=20%	SEMA5A/APBB1/ENPP1/ABL1/MAP3K13/GPAT4/HSPA1B/ZMPSTE24/GSK3A/SPHK1/BDNF/RPTOR/FOXC2/KCTD21/TSG101/SOCS4/DPYSL2/CPNE5/RUNX1/RGS4/LRP12/MORF4L1/IGFBP2/SEMA4B/CEACAM1/SOX17/NRG3/SESN2/GOLGA4/RIMS2/SMURF1/PSMD10/PTPRJ/USP47/HSPA1A/MMP14/TLE5/CCDC85B/LTBP4/PAK1/TRPV2/BTG1/GSK3B/AKT1/SEMA3D/CDC42/G6PD/EXTL3/LIMK1/NRCAM/ADAM10/DBNL/CDK4/CTTN/EGFR/EIF4G1/GDI1/SERPINE2/ENO1/TGFB2/ADIPOR1/RPS6KA3/SMAD3/NOTC…
GO:0097549	chromatin organization involved in negative regulation of transcription	127	0.474787	2.01701	1.57473e-06	2.65024e-05	1.62305e-05	2226	tags=35%, list=15%, signal=31%	HMGB1/H1-2/H1-3/H1-5/TET1/HMGA2/SETDB2/H1-4/H4C4/H3C8/H3C11/H3-3A/H3C2/DNMT3A/H3C7/H3C4/H4C6/H3C14/H3C15/MPHOSPH8/H3C3/HELLS/H2AC20/H3C1/H3C10/ATAD2B/TPR/H4C11/ATAD2/KCNQ1OT1/H2AC18/MTHFR/H3C12/SETDB1/H1-1/H4C9/NRDE2/PHF8/H2AC13/H2AC8/H1-0/BAZ2A/KMT2D/H2AC4/H4C2
GO:1902905	positive regulation of supramolecular fiber organization	169	-0.54657	-1.79198	1.60368e-06	2.68266e-05	1.6429e-05	2054	tags=40%, list=13%, signal=35%	PSEN1/PFN1/FMN1/NCKAP1/SEMA5A/ABL1/VASP/ARF1/FCHSD1/SDC4/NAV3/HSPA1B/LPAR1/ARPC4/BRK1/CDC42EP1/RAC1/DCTN1/ARFIP2/CKAP5/PFN2/CRACD/HSPA1A/RHOA/RPS3/RGCC/ACTR2/WASF2/PAK1/BIN1/WDR1/F2RL1/ARPC1A/TPM1/FCHSD2/NOX4/CDC42/SPIRE1/GRB2/LIMK1/GPX1/CTTN/MAPRE1/COLGALT1/ARPC1B/EFEMP2/PRKCE/ACTR3/ARHGEF15/SMAD3/NF2/ARPC2/CDC42EP2/ICAM1/DSTN/PPM1F/MYO1C/RHOC/ARPC5/SWAP70/FLNA/PXN/ARHGEF10/DLG1/APP/NRP1/MAP1B
GO:0007599	hemostasis	251	-0.504378	-1.69339	1.60756e-06	2.68266e-05	1.6429e-05	1576	tags=30%, list=10%, signal=27%	RAB5A/MFN2/ITGA2/RAC1/DOCK11/HPSE/CEACAM1/ANXA5/SRC/VAV2/PTPN11/DOCK8/DOCK6/EPHB2/CLIC1/SELP/GNA11/MAFG/MAFF/F2RL1/PLAUR/GNA12/GNA13/ACTB/FZD6/PROCR/CDC42/MICAL1/DGKZ/ITGB3/PRKACB/FIBP/VKORC1/CAV1/PRKAR1A/F11R/ILK/PRKCE/SERPINE2/MERTK/NFE2L2/LMAN1/RAP2B/F2RL2/FERMT3/PLAU/SCUBE1/PEAR1/MAPK1/CAPZA1/PLAT/YWHAZ/CSRP1/ITPR3/PRKCA/AXL/ANO6/LYN/EHD1/FLNA/GNB1/ACTG1/SH2B3/ADAMTS18/PRCP/VCL/F2R/SLC7A11/AR…
GO:0098742	cell-cell adhesion via plasma-membrane adhesion molecules	176	-0.547286	-1.79862	1.61821e-06	2.68908e-05	1.64684e-05	2633	tags=32%, list=17%, signal=27%	ROBO3/FXYD5/PCDHGA12/KLF4/LRFN3/HMCN1/PCDHGB3/PCDHGC3/MILR1/PCDHGA4/FLRT3/NECTIN2/DSG2/PCDHGB5/DCHS1/PCDHGB6/PCDHB14/ATP2C1/MAPK7/NECTIN1/CEACAM1/CD164/LRFN4/PCDHB13/MBP/CDH6/SELP/PLXNB3/NPTN/ACVR1/FGFRL1/FAT1/TGFB2/CLSTN1/NECTIN3/ICAM1/AMIGO2/MYADM/CELSR1/PTPRM/RIC8A/TENM3/ESAM/PALLD/NLGN1/PVR/PCDH1/PTPRF/CDH2/CLDN11/PCDH10/ROBO4/ITGA5/CDH5/ITGB1/PECAM1
GO:0051893	regulation of focal adhesion assembly	60	-0.686698	-2.03733	1.778e-06	2.93e-05	1.79438e-05	1964	tags=45%, list=13%, signal=39%	PTPRA/FMN1/ABL1/DAPK3/SDC4/RAC1/PTPRJ/MMP14/SRC/RHOA/DUSP3/IQGAP1/SMAD3/LRP1/PPM1F/TEK/MAP4K4/MACF1/SLC9A1/PEAK1/ACVRL1/ACTG1/DLC1/VCL/NRP1/KDR/THBS1
GO:0090109	regulation of cell-substrate junction assembly	60	-0.686698	-2.03733	1.778e-06	2.93e-05	1.79438e-05	1964	tags=45%, list=13%, signal=39%	PTPRA/FMN1/ABL1/DAPK3/SDC4/RAC1/PTPRJ/MMP14/SRC/RHOA/DUSP3/IQGAP1/SMAD3/LRP1/PPM1F/TEK/MAP4K4/MACF1/SLC9A1/PEAK1/ACVRL1/ACTG1/DLC1/VCL/NRP1/KDR/THBS1
GO:0055065	metal ion homeostasis	398	-0.46426	-1.58306	1.81478e-06	2.9782e-05	1.8239e-05	3130	tags=35%, list=20%, signal=28%	PKD1/STIM2/SLC31A2/KCTD17/MELTF/FKBP1B/ATP2B4/ATG5/GRIN2D/GRINA/SLC8B1/MCUB/SOD1/YWHAE/WFS1/TRPM4/TMEM203/ADORA2A/DDIT3/DMD/ERO1A/SLC1A1/VAPB/CCRL2/ATP6V0D1/ISCU/GSTO1/PDZD8/NTSR1/EIF2AK1/PTGFR/PLCG1/SLC30A5/LETM1/SLC30A9/SLC31A1/HIF1A/WNT5A/GLRX3/SKP1/CAV2/KCNMA1/TRPV4/SLC39A14/SLC25A37/PDPK1/F2RL3/AP3D1/PSEN1/SLC41A1/ATP13A2/ABL1/ARF1/SLC39A6/TTC7A/ACO1/LPAR1/SNCA/ATP1A1/CLIC2/ATP2C1/STC1/HMOX2…
GO:0030307	positive regulation of cell growth	124	-0.586362	-1.88377	1.83863e-06	2.99492e-05	1.83413e-05	1909	tags=30%, list=12%, signal=26%	SEMA5A/MAP3K13/SPHK1/BDNF/RPTOR/CPNE5/GOLGA4/RIMS2/SMURF1/PSMD10/USP47/MMP14/PAK1/TRPV2/AKT1/CDC42/EXTL3/LIMK1/ADAM10/DBNL/EGFR/EIF4G1/GDI1/TGFB2/RPS6KA3/CXCR4/RAB11A/LRP1/MACF1/MTPN/SYT1/SLC9A1/SDCBP/FN1/NRP1/EIF4G2/MAP1B
GO:0098655	cation transmembrane transport	573	-0.438633	-1.50791	1.84011e-06	2.99492e-05	1.83413e-05	3235	tags=32%, list=21%, signal=26%	SLC20A2/SLC12A9/NIPAL1/SLC4A8/FYN/CHRNE/ATP6V0B/SLC15A4/PKD1/STIM2/ORAI3/SLC31A2/CACNG8/COX7A2L/ATP8/FKBP1B/ATP2B4/TMEM175/ATG5/GRIN2D/DNM2/SFXN3/SLC8B1/MCUB/YWHAE/TRPM4/PHB/SCN1B/HCN2/DDIT3/SLC41A2/CLCN5/SCN8A/DMD/COX7A2/UBQLN1/ERO1A/FXYD5/SLC1A5/CTSS/SLC1A1/ATP6V0D1/ISCU/GSTO1/ANO1/NTSR1/UTRN/ATP6V1D/KCND2/PLCG1/GRIN3B/CHP1/SLC30A5/LETM1/STK39/SLC30A9/SLC31A1/COX8A/SLC4A11/KCNMA1/TRPV4/SLC39A14…
GO:0043086	negative regulation of catalytic activity	581	-0.435581	-1.49721	1.97769e-06	3.20564e-05	1.96318e-05	2785	tags=29%, list=18%, signal=25%	ADORA2A/PTPA/ARFGEF1/PPP1R12C/PLA2R1/ABCE1/HRAS/CD2BP2/RNF34/CDKN2B/PPME1/PHPT1/STK38/SLC27A4/KLF4/BAG5/ARL2/SMCR8/PRDX5/PTPRB/CBL/CSRNP2/AKT1S1/UBXN1/TRIB3/CHP1/UBE2Z/SPOCK3/PHACTR2/MYO1D/MAPK8IP1/RASIP1/PPP2R1A/TRIB1/IFI16/NR2F2/DUSP22/CHMP6/CNST/DUSP16/ARFGEF3/SLC39A14/SLIT2/AIDA/CDC42SE1/PDPK1/FNIP1/PSEN1/SPOCD1/CPAMD8/STYX/PIP4K2A/CPEB2/TAOK3/PTPN22/BAG2/WWTR1/ABL1/TRIAP1/GPS1/SNCA/GSK3A/AMO…
GO:0010811	positive regulation of cell-substrate adhesion	96	-0.619483	-1.93657	2.10357e-06	3.38591e-05	2.07358e-05	1915	tags=42%, list=13%, signal=37%	FMN1/ABL1/CCDC80/SDC4/CCN1/CRK/RAC1/FOXF1/RIN2/PTPRJ/ITGA3/RSU1/GSK3B/CDC42/CDK6/DAG1/IQGAP1/TRIOBP/HSD17B12/ILK/EFEMP2/PRKCE/SMAD3/RRAS/ARPC2/EDIL3/PPM1F/TEK/MYADM/DOCK5/MAP4K4/MDK/P4HB/FLNA/CALR/ITGA6/FN1/NRP1/KDR/ITGA5
GO:0043112	receptor metabolic process	137	-0.573728	-1.85637	2.10603e-06	3.38591e-05	2.07358e-05	3110	tags=48%, list=20%, signal=39%	ANKRD13B/PHETA2/CACNG8/GRK2/SELE/ARFGEF2/DNM2/SNX25/SCRIB/PHETA1/LRPAP1/CLTA/SH3GLB1/AP2A1/BVES/RAB29/LAMTOR1/CALCRL/FUT8/PSEN1/ARF1/AP2S1/MTMR2/FLOT1/SNCA/ARAP1/NUMB/RAB5A/UVRAG/ADM/CEACAM1/PTPN1/SMURF1/ANXA2/INPP5F/SCYL2/OPTN/DKK1/TBC1D16/CD63/RAB31/ITGB3/GRB2/AP2A2/CXCL8/CAV1/AP2M1/ABCA2/VAMP3/NEDD4/AP2B1/LRP1/CLTC/CAPN1/LAPTM5/TFRC/FURIN/TGFB1/PICALM/CD81/SDCBP/ECE1/ARRB1/CD9/ITGB1/APLN
GO:0008037	cell recognition	90	-0.625742	-1.94792	2.19305e-06	3.51155e-05	2.15053e-05	1239	tags=26%, list=8%, signal=24%	NCAM2/DOCK8/EPHB2/NPTN/NRCAM/TCP1/ALDOA/CXCR4/SEMA3A/EPHA4/PEAR1/EXT1/PALLD/CD81/DLG1/PTX3/MSN/APP/RTN4/ROBO4/CD9/TNFRSF21/PECAM1
GO:0030261	chromosome condensation	38	0.683675	2.29709	2.21189e-06	3.52743e-05	2.16025e-05	2093	tags=47%, list=14%, signal=41%	H1-2/TOP2A/H1-3/H1-5/SMC4/HMGA2/NUSAP1/H1-4/H3-3A/CCNB1/SMC2/ACIN1/NCAPG/NCAPD2/H1-1/NCAPH/H1-0/MCPH1
GO:0010951	negative regulation of endopeptidase activity	138	-0.575608	-1.86594	2.24775e-06	3.57022e-05	2.18646e-05	1470	tags=23%, list=10%, signal=21%	CARD16/SPINK5/CAST/USP47/SRC/USP14/ANXA2/BIN1/PLAUR/AKT1/MICAL1/SERPINB8/GPX1/SERPINE2/RPS6KA3/SERPINB9/GAPDH/FURIN/PICALM/SERPINH1/LXN/PRNP/CD109/CD44/CRIM1/APP/TIMP2/THBS1/APLP2/TFPI2/SPOCK1/SERPINE1
GO:0010256	endomembrane system organization	413	-0.4605	-1.57191	2.47403e-06	3.90524e-05	2.39163e-05	3858	tags=45%, list=25%, signal=35%	PDCD6IP/MMGT1/STAM/TMEM38B/USO1/ANK2/LMAN2L/DMPK/SHTN1/TMED10/TMF1/CUL7/EMC8/HTT/VPS33B/PDCD10/LYST/GET4/VPS37C/VPS51/CHMP2B/TMEM38A/PLEKHJ1/CHMP2A/CAMSAP2/RAB43/PPP2CA/PALS1/ALS2/WASHC5/NEMP1/LMAN2/VPS25/CHMP1A/GAK/PHETA2/RNF26/BLOC1S3/PPP2R2A/SH3GL2/NDEL1/ARFGEF2/GOLGA2/SNX9/DNM2/NEK6/GOLGA5/VPS37B/SOD1/TBPL1/ALS2CL/TRAM1/REEP5/STX2/ARFGEF1/VPS37A/BANF1/PHETA1/EMD/MYH9/TOR1A/VAPB/TANGO2/RAB18/S…
GO:1904375	regulation of protein localization to cell periphery	100	-0.612109	-1.9254	2.47842e-06	3.90524e-05	2.39163e-05	1828	tags=55%, list=12%, signal=49%	CSK/CIB1/GPSM2/PRKCH/TAMALIN/RER1/VAMP8/RHOQ/ATP2B4/PIK3R1/CNPY4/NUMA1/HRAS/ZDHHC7/LYPLA1/CNST/PDPK1/VPS4A/ZDHHC8/KIF5B/LGALS3/NUMB/VTI1B/RAP1A/ZDHHC2/MMP14/STX7/ACSL3/EPHB2/ITGA3/ACTB/AKT1/DAG1/PPFIA1/RHOG/TMEM59/ADAM10/SPTBN1/AP2M1/ABCA2/EGFR/PRKCE/RAB11A/LRP1/CLTC/BCL2L1/STX3/TGFB1/TMBIM1/PICALM/EPHA2/ZDHHC5/DLG1/DAB2/ITGB1
GO:0000819	sister chromatid segregation	180	0.405351	1.73895	2.90101e-06	4.55297e-05	2.78831e-05	2227	tags=32%, list=15%, signal=27%	TOP2A/SMC4/CENPF/ATM/RB1/POGZ/NUSAP1/ATRX/CDC16/PDS5B/ZNF207/PIBF1/CENPC/HDAC8/CCNB1/SMC2/CENPE/CHAMP1/EML4/DUSP1/KIF14/MAP10/REC8/BUB1/KIF4A/PSMG2/TPR/PCID2/NCAPG/BUB1B/TTK/NDC80/USP44/DLGAP5/NIPBL/KIF23/GEN1/SPAG5/NCAPD2/NCAPH/PHB2/PRC1/ESPL1/PLK1/KIF2C/STAG2/PTTG1/KIF18B/NUF2/KIFC1/CHMP4A/NEK2/RACGAP1/SGO1/TACC3/RAD21/PSRC1
GO:0090087	regulation of peptide transport	453	-0.446607	-1.5326	3.08137e-06	4.81692e-05	2.94996e-05	3346	tags=38%, list=22%, signal=31%	TAMALIN/TP53/UNC13B/ADTRP/CCN3/NMT1/DNAJC1/UBE2G2/RAB8A/FYN/CLOCK/ARL2BP/SAR1A/PPARD/MICALL2/SLC2A1/ENSA/FKBP1B/PPM1A/NDEL1/TRIM28/SREBF1/ITGB1BP1/TXN/AIMP1/SLC8B1/SAR1B/UBE2J2/YWHAE/BAP1/PIK3R1/TRPM4/LLGL1/ADORA2A/RAN/ARNTL/UBL5/HRAS/EMD/STX1A/BAG3/SLC1A1/PHPT1/STXBP5/LYPLA1/SH3GLB1/ARL2/TM7SF3/ANO1/TLR4/SYT9/RHBDF2/TGFB3/UBE2L3/NUCB1/CHP1/BID/HIF1A/RAB29/PPP3R1/CNST/EPHA5/RAB11FIP5/PSEN1/KALRN/…
GO:0050817	coagulation	249	-0.506732	-1.69762	3.13149e-06	4.86685e-05	2.98054e-05	1576	tags=30%, list=10%, signal=27%	RAB5A/MFN2/ITGA2/RAC1/DOCK11/HPSE/CEACAM1/ANXA5/SRC/VAV2/PTPN11/DOCK8/DOCK6/EPHB2/CLIC1/SELP/GNA11/MAFG/MAFF/F2RL1/PLAUR/GNA12/GNA13/ACTB/FZD6/PROCR/CDC42/MICAL1/DGKZ/ITGB3/PRKACB/FIBP/VKORC1/CAV1/PRKAR1A/F11R/ILK/PRKCE/SERPINE2/MERTK/NFE2L2/LMAN1/RAP2B/F2RL2/FERMT3/PLAU/SCUBE1/PEAR1/MAPK1/CAPZA1/PLAT/YWHAZ/CSRP1/ITPR3/PRKCA/AXL/ANO6/LYN/EHD1/FLNA/GNB1/ACTG1/SH2B3/ADAMTS18/PRCP/VCL/F2R/SLC7A11/AR…
GO:0006914	autophagy	490	-0.442093	-1.51905	3.15023e-06	4.86685e-05	2.98054e-05	3493	tags=41%, list=23%, signal=32%	TRIM38/KEAP1/TICAM1/HSPB8/BOK/C19orf12/ULK3/CAPNS1/CHMP2A/TP53/ATG12/RAB43/PIK3C2A/STUB1/PACS2/RAB8A/MTDH/VAMP8/VPS25/RHEB/CPTP/RAB24/TECPR1/TRIM27/ATP6V0B/KDM4A/FBXO7/TOMM40/TP53INP1/TMEM39A/SESN1/SREBF1/ATG5/GOLGA2/RNF185/TMEM150A/SEC22B/EPG5/CSNK2A1/ATG2A/UBQLN4/VPS37B/WDR6/GABARAPL2/AMBRA1/TRIM68/MAP3K7/VPS37A/DDIT3/DHRSX/RGS19/TSPO/UBQLN1/BAG3/XBP1/RAB12/ATP6V0D1/SH3GLB1/WDR41/RETREG3/SMCR8/…
GO:0061919	process utilizing autophagic mechanism	490	-0.442093	-1.51905	3.15023e-06	4.86685e-05	2.98054e-05	3493	tags=41%, list=23%, signal=32%	TRIM38/KEAP1/TICAM1/HSPB8/BOK/C19orf12/ULK3/CAPNS1/CHMP2A/TP53/ATG12/RAB43/PIK3C2A/STUB1/PACS2/RAB8A/MTDH/VAMP8/VPS25/RHEB/CPTP/RAB24/TECPR1/TRIM27/ATP6V0B/KDM4A/FBXO7/TOMM40/TP53INP1/TMEM39A/SESN1/SREBF1/ATG5/GOLGA2/RNF185/TMEM150A/SEC22B/EPG5/CSNK2A1/ATG2A/UBQLN4/VPS37B/WDR6/GABARAPL2/AMBRA1/TRIM68/MAP3K7/VPS37A/DDIT3/DHRSX/RGS19/TSPO/UBQLN1/BAG3/XBP1/RAB12/ATP6V0D1/SH3GLB1/WDR41/RETREG3/SMCR8/…
GO:0051345	positive regulation of hydrolase activity	610	-0.43201	-1.48543	3.18147e-06	4.896e-05	2.99839e-05	3021	tags=33%, list=20%, signal=28%	SELE/BEX3/TBC1D3/NDEL1/HSF1/RIN1/SNX9/DNM2/GMIP/AHSA1/ARHGAP35/DOCK7/NET1/GABARAPL2/DHX9/ROBO1/ALS2CL/LLGL1/ARL6IP5/HSPE1/PHB/PTPA/ARFGEF1/SCRIB/PIN1/ABHD5/HRAS/PSMD14/SLC1A1/RGS11/STXBP5/ARHGAP32/SLC27A4/RASGRP3/TBC1D24/ARHGAP42/TBC1D22B/SGSM3/TBC1D2B/PLCG1/EVI5/VCP/ARHGAP10/BID/WNT5A/SIPA1/IFI16/ARFGAP2/TBC1D14/RP2/ANKRD27/SEC23A/CAV2/RANBP1/TBCD/DVL3/ADRM1/OCRL/ARFGAP1/ARHGAP27/PDPK1/EVI5L/KAL…
GO:0048598	embryonic morphogenesis	428	-0.452769	-1.54713	3.23201e-06	4.9545e-05	3.03421e-05	1884	tags=22%, list=12%, signal=20%	UGDH/ABL1/VASP/GDF7/SDC4/TGFB1I1/CYP26B1/APAF1/AMOT/CCN1/FOXC2/HIPK1/TEAD2/MTHFD1L/ITGA2/MAPK7/CTR9/FOXF1/ADM/SOX17/BAX/TRAF6/MMP14/DEAF1/POFUT2/SNAI1/EPHB2/AFF3/MBP/JAG2/ITGA3/DKK1/INSIG1/FZD6/DAG1/ITGB3/PRKACB/PHLDB1/ACVR1/GRB2/PRKAR1A/TRIOBP/SOX4/CTNNB1/TWSG1/ITGA4/ITGB5/TGFB2/LAMA3/SMAD3/NOTCH2/ZFP36L1/ALDH1A3/NF2/LRP5/BCL10/PRICKLE1/NDST1/TBX18/BPNT2/LUZP1/MYADM/CELSR1/MAPK1/SMAD1/NDRG4/RIC8…
GO:0032103	positive regulation of response to external stimulus	338	-0.478511	-1.62511	3.35932e-06	5.12977e-05	3.14155e-05	2467	tags=30%, list=16%, signal=26%	TLR4/MOSPD2/PSMC3/FBXW11/BMPR2/IKBKE/POLR3D/PSMD11/STK39/VEGFB/WNT5A/IFI16/SKP1/FGF16/PSMC4/SLIT2/AKIRIN1/PDPK1/RIOK3/NECTIN2/CARD11/CHUK/PDGFD/SEMA5A/POLR3G/FGFR1/SASH1/LPAR1/SNCA/FADD/PSMA4/ITGA2/RAC1/MAVS/RIPK2/PSMD1/PSMD7/TRAF6/PSMC5/PSMD10/TAB2/GPRC5B/SRC/PSME4/NRAS/PAK1/BMP6/OPTN/F2RL1/PRKACB/PSMD12/PSMA7/GPR4/ADAM10/CXCL8/IL1RL1/ABCC1/PSMD13/EGFR/PSMA1/RELA/PSME3/SMAD3/PTGER4/CTSC/CXCR4/BC…
GO:0001934	positive regulation of protein phosphorylation	604	-0.4296	-1.47622	3.45662e-06	5.25806e-05	3.22012e-05	2408	tags=27%, list=16%, signal=23%	ARHGEF2/TLR6/BMPR2/TGFB3/STK39/VEGFB/WNT5A/CDK9/GDF6/FGF16/TRAF7/ADCY7/RPS27A/DVL3/MARK2/RAP2C/MAP2K1/LRP8/PDPK1/FNIP1/RPS6KA4/PSEN1/CAB39/FGF5/TRAF4/MYDGF/TAOK3/PDGFD/IRAK2/ABL1/ADCY4/FBXW7/CCNK/GDF7/SLCO3A1/HSP90AB1/FGFR1/MAP3K13/SDC4/FLOT1/SASH1/LPAR1/SNCA/PRR5L/GSK3A/SPHK1/CCND3/BDNF/UBA52/RPTOR/CCN1/MAPKAPK3/MAPKAP1/JTB/CRK/RAC1/MAVS/RAP1A/FAS/STRADB/RIPK2/IRAK1/MAPKAPK2/CDC25B/TRAF6/PTPN1/N…
GO:0010038	response to metal ion	255	-0.49849	-1.67495	3.47462e-06	5.26517e-05	3.22448e-05	2382	tags=31%, list=16%, signal=27%	SDC1/CACYBP/SLC30A5/HIF1A/WNT5A/GGH/KCNMA1/ADCY7/CPNE7/KCNMB4/SLC41A1/SYT11/ATP13A2/CHUK/CPNE8/ACO1/SNCA/GSK3A/CUTA/EIF2AK3/ERCC1/PPP1CA/MEF2A/TERT/ITPKB/CPNE5/MCOLN1/IGFBP2/TIGAR/PCNA/ANK3/BACE1/EIF2S1/NDRG1/SLC11A2/HSPA5/BMP6/NCSTN/AKT1/IQGAP1/G6PD/TCIRG1/CAV1/CDK4/EGFR/GDI1/SLC30A1/NEDD4/NFE2L2/PPP2CB/CALM2/ICAM1/COX1/MAPK1/NQO1/HMOX1/NPC1/PAM/STIM1/S100A16/SLC39A13/SMPD1/ITPR3/SEC31A/SYT1/CAL…
GO:0006457	protein folding	195	-0.525105	-1.73442	3.50762e-06	5.29018e-05	3.23979e-05	3419	tags=42%, list=22%, signal=33%	DNAJB12/DNAJB2/PEX19/DNAJC1/GRPEL1/DNAJC24/DNAJC4/GAK/CCT8/GNG2/FKBP1B/CCT3/CSNK2A1/AHSA1/QSOX2/WFS1/MLEC/FKBP4/HSPE1/SDF2/PDCL/FKBP8/ERO1A/TTC1/BAG3/TOR1A/BAG5/UBXN1/PPIL1/VCP/RP2/GNB2/NUDC/TBCD/CCT2/CCT5/GRPEL2/PRDX4/DERL1/BAG2/HSP90AB1/HSPA1B/PTGES3/SPHK1/GNB4/CHORDC1/TOR1B/AMFR/MOGS/GNAI3/HSPA1A/POFUT2/P3H1/LTBP4/HSPA5/PRKCSH/DNAJB1/HSPH1/PDIA5/TCP1/DNAJA1/CANX/PDIA6/FKBP9/HSPA13/ATF6/LMAN1/P…
GO:0032271	regulation of protein polymerization	190	-0.529434	-1.75086	3.51787e-06	5.29018e-05	3.23979e-05	2190	tags=36%, list=14%, signal=31%	TBCD/DBN1/SLIT2/PFN1/SSH3/FMN1/NCKAP1/FHOD3/ABL1/VASP/ARF1/FCHSD1/PLEKHG2/NAV3/HSPA1B/SNCA/ARPC4/BRK1/CDC42EP1/RAC1/DCTN1/COTL1/ARFIP2/CKAP5/PFN2/CRACD/HSPA1A/RPS3/SSH1/ACTR2/WASF2/PAK1/BIN1/ARPC1A/TMSB10/KANK3/FCHSD2/SPIRE1/GRB2/HCLS1/DBNL/SPTBN5/SPTBN1/CTTN/TRIOBP/MAPRE1/ARPC1B/SPTAN1/PRKCE/ACTR3/ARPC2/CDC42EP2/ICAM1/CYFIP2/MYADM/SVIL/MYO1C/CAPZA1/ARPC5/HSP90AA1/ESAM/ARHGAP18/MTPN/SSH2/TMSB4X/D…
GO:0048199	vesicle targeting, to, from or within Golgi	70	-0.647038	-1.95146	3.66564e-06	5.49152e-05	3.3631e-05	3818	tags=63%, list=25%, signal=47%	USO1/TMED10/TRAPPC4/TRAPPC1/PDCD6/AP1AR/NAPA/SAR1A/GOLGA2/SEC22B/SAR1B/TRAPPC10/GORASP1/ARFGAP2/SEC23A/PPP6R1/GBF1/BET1/SEC13/TRAPPC5/PREB/SEC16A/SEC24C/TFG/TBC1D20/PPP6R3/TRAPPC3/GOSR2/STX5/SEC24A/CSNK1D/TMED9/RAB1A/RAB1B/CTSZ/CTSC/ANKRD28/LMAN1/SEC24D/WIPI1/TMED2/MCFD2/SEC31A/CD59
GO:0002433	immune response-regulating cell surface receptor signaling pathway involved in phagocytosis	64	-0.671995	-2.00816	3.76882e-06	5.58265e-05	3.41891e-05	2036	tags=61%, list=13%, signal=53%	WIPF2/PIK3R1/ELMO2/ARPC3/PLCG1/PLPP4/NCKAP1/ABL1/WIPF1/HSP90AB1/ARPC4/BRK1/CRK/RAC1/RAP1A/PTPRJ/SRC/VAV2/ACTR2/WASF2/PAK1/ARPC1A/RAPGEF1/ACTB/CDC42/GRB2/LIMK1/ARPC1B/PRKCE/ACTR3/ARPC2/CYFIP2/MYO1C/MAPK1/ARPC5/HSP90AA1/YES1/LYN/ACTG1
GO:0038094	Fc-gamma receptor signaling pathway	64	-0.671995	-2.00816	3.76882e-06	5.58265e-05	3.41891e-05	2036	tags=61%, list=13%, signal=53%	WIPF2/PIK3R1/ELMO2/ARPC3/PLCG1/PLPP4/NCKAP1/ABL1/WIPF1/HSP90AB1/ARPC4/BRK1/CRK/RAC1/RAP1A/PTPRJ/SRC/VAV2/ACTR2/WASF2/PAK1/ARPC1A/RAPGEF1/ACTB/CDC42/GRB2/LIMK1/ARPC1B/PRKCE/ACTR3/ARPC2/CYFIP2/MYO1C/MAPK1/ARPC5/HSP90AA1/YES1/LYN/ACTG1
GO:0038096	Fc-gamma receptor signaling pathway involved in phagocytosis	64	-0.671995	-2.00816	3.76882e-06	5.58265e-05	3.41891e-05	2036	tags=61%, list=13%, signal=53%	WIPF2/PIK3R1/ELMO2/ARPC3/PLCG1/PLPP4/NCKAP1/ABL1/WIPF1/HSP90AB1/ARPC4/BRK1/CRK/RAC1/RAP1A/PTPRJ/SRC/VAV2/ACTR2/WASF2/PAK1/ARPC1A/RAPGEF1/ACTB/CDC42/GRB2/LIMK1/ARPC1B/PRKCE/ACTR3/ARPC2/CYFIP2/MYO1C/MAPK1/ARPC5/HSP90AA1/YES1/LYN/ACTG1
GO:0006335	DNA replication-dependent nucleosome assembly	31	0.718847	2.35572	3.83452e-06	5.63775e-05	3.45265e-05	2226	tags=52%, list=15%, signal=44%	H4C4/H3C8/H3C11/H3C2/H3C7/H3C4/H4C6/RBBP4/H3C3/H3C1/H3C10/H4C11/H3C12/NASP/H4C9/H4C2
GO:0034723	DNA replication-dependent nucleosome organization	31	0.718847	2.35572	3.83452e-06	5.63775e-05	3.45265e-05	2226	tags=52%, list=15%, signal=44%	H4C4/H3C8/H3C11/H3C2/H3C7/H3C4/H4C6/RBBP4/H3C3/H3C1/H3C10/H4C11/H3C12/NASP/H4C9/H4C2
GO:0072577	endothelial cell apoptotic process	41	-0.728186	-2.04915	3.88988e-06	5.69796e-05	3.48952e-05	2393	tags=51%, list=16%, signal=43%	BMPR2/PLCG1/PDPK1/SEMA5A/ABL1/HIPK1/TERT/MAPK7/RGCC/ANGPTL4/ITGA4/NFE2L2/ECSCR/ICAM1/TEK/ANO6/CCL2/KDR/THBS1/CDH5/SERPINE1
GO:0007265	Ras protein signal transduction	290	-0.489453	-1.65298	4.06423e-06	5.93138e-05	3.63247e-05	3073	tags=41%, list=20%, signal=33%	RAB35/RAF1/CYTH2/WASF1/TRIM28/ARFGEF2/DNM2/ARHGAP35/KPNB1/NET1/CDC42EP4/RIT1/ROBO1/ARFGEF1/DENND4B/SHOC2/HRAS/PRAG1/SHC3/MADD/RAB12/RASGRP3/DYNLT1/RGL2/ARHGAP42/MAPK11/SGSM3/ARHGEF2/CBL/RASIP1/PLEKHG5/KCTD10/ARFGEF3/RAP2C/G3BP2/CDC42SE1/ARFGAP1/GBF1/F2RL3/CYTH1/RASGRF2/G3BP1/CHUK/NCKAP1/ABL1/FLOT1/LPAR1/RIPOR1/MAPKAP1/EPOR/GRAP/BRK1/MFN2/CRK/CDC42EP1/ITPKB/RAC1/RAP1A/MYO9B/RHOA/RAB33B/ARHGAP24/AR…
GO:0050907	detection of chemical stimulus involved in sensory perception	61	0.577551	2.12722	4.10454e-06	5.96819e-05	3.65501e-05	5337	tags=82%, list=35%, signal=54%	OR2M3/OR5AS1/OR14J1/OR2AT4/TAS2R30/OR5B2/OR5A1/OR4D9/TAS2R14/OR6C75/TAS2R13/TAS2R10/OR10K1/OR1C1/OR52K1/OR5H14/OR7C1/OR2T12/TAS2R20/OR1I1/TAS2R31/OR8G1/OR1A1/OR6A2/TAS2R4/OR2L3/OR6Y1/OR10H5/OR2G6/OR10A6/OR7A17/OR4F21/OR4D1/OR1D2/OR8A1/OR5AU1/OR1M1/TAS2R46/OR2A5/OR10G3/OR2AG2/OR5AN1/OR4K17/OR10Z1/OR56A1/OR2L2/TAS2R43/OR51L1/OR10H1/PIGR
GO:0008361	regulation of cell size	146	-0.56082	-1.81809	4.16367e-06	6.03198e-05	3.69408e-05	2393	tags=34%, list=16%, signal=29%	BMPR2/TTL/AKT1S1/WNT5A/KCNMA1/DBN1/TRPV4/CLCN3/SEMA5A/ABL1/HSP90AB1/MAP3K13/BDNF/RPTOR/DPYSL2/RAC1/SEMA4B/GOLGA4/SLC12A4/RHOA/VAV2/PAK1/TRPV2/GSK3B/AKT1/SEMA3D/LIMK1/NRCAM/DBNL/CDK4/CTTN/GDI1/LRRC8A/RAB11A/SEMA6B/SEMA3A/LRP1/PLXNA4/PLXNA3/MACF1/MTPN/ANO6/SEMA3F/SLC12A2/MSN/RTN4/FN1/NRP1/EIF4G2/MAP1B
GO:0098662	inorganic cation transmembrane transport	490	-0.439456	-1.50999	4.25567e-06	6.14276e-05	3.76192e-05	3235	tags=32%, list=21%, signal=26%	SLC20A2/SLC12A9/NIPAL1/SLC4A8/FYN/ATP6V0B/SLC15A4/PKD1/STIM2/ORAI3/SLC31A2/CACNG8/COX7A2L/ATP8/FKBP1B/ATP2B4/TMEM175/ATG5/GRIN2D/DNM2/SLC8B1/MCUB/YWHAE/TRPM4/PHB/SCN1B/HCN2/DDIT3/CLCN5/SCN8A/DMD/COX7A2/UBQLN1/ERO1A/FXYD5/ATP6V0D1/ISCU/GSTO1/NTSR1/UTRN/ATP6V1D/KCND2/PLCG1/GRIN3B/CHP1/SLC30A5/LETM1/STK39/SLC31A1/COX8A/SLC4A11/KCNMA1/TRPV4/SLC39A14/SLC39A1/SLC25A37/PDPK1/F2RL3/KCNMB4/PSEN1/CAB39/SLC…
GO:0051241	negative regulation of multicellular organismal process	698	-0.417954	-1.44002	4.38967e-06	6.31314e-05	3.86627e-05	2522	tags=27%, list=17%, signal=24%	KLF4/SDHAF2/DYNLT1/LGR4/ARHGAP42/TLR4/GORASP1/MAPK11/TOB2/TLR6/BMPR2/IKBKE/TGFB3/STK39/HIF1A/GPR137B/WNT5A/TSKU/GLRX3/TRIB1/RNF10/NR2F2/TUSC2/RARA/PTHLH/KCNMA1/CALCRL/ADCY7/RAB11FIP5/SLIT2/SSC5D/RPS6KA4/PSEN1/SYT11/WNT9A/PRDX4/SIRT2/SEMA5A/PTPN22/CTNNA1/IL4R/ENPP1/FOXA1/FBXW7/MTMR2/HSP90AB1/NAV3/PLCL1/ATP1A1/GSK3A/AMOT/GPR137/ANXA4/ASB1/TMEM98/FOXC2/EIF2AK3/ILRUN/AGO1/SMAD6/STC1/RAC1/MAVS/RUNX1/R…
GO:0044070	regulation of anion transport	625	-0.423724	-1.45796	4.66618e-06	6.6865e-05	4.09492e-05	3346	tags=35%, list=22%, signal=29%	TAMALIN/TP53/RIPK1/UNC13B/ADTRP/CCN3/NMT1/DNAJC1/UBE2G2/RAB8A/VAMP8/FYN/CLOCK/ARL2BP/SAR1A/PPARD/MICALL2/SLC2A1/ENSA/GRK2/RHOQ/FKBP1B/PPM1A/NDEL1/TRIM28/SREBF1/ITGB1BP1/TXN/ATG5/AIMP1/SLC8B1/SAR1B/UBE2J2/YWHAE/BAP1/PIK3R1/DHX9/TRPM4/LLGL1/ARL6IP5/ADORA2A/RAN/TSPO/PLA2R1/ARNTL/ACSL1/UBL5/HRAS/EMD/STX1A/BAG3/TOR1A/SLC1A1/PHPT1/STXBP5/LYPLA1/SH3GLB1/ARL2/TM7SF3/ANO1/TLR4/NTSR1/SYT9/RHBDF2/RPS6KB1/TG…
GO:0006735	NADH regeneration	21	-0.830749	-2.03973	4.84004e-06	6.86106e-05	4.20182e-05	1336	tags=62%, list=9%, signal=57%	BPGM/HK1/FOXK2/TPI1/PFKL/ALDOA/ENO1/PFKP/PGAM1/PGK1/GAPDH/PGM2L1/PKM
GO:0061621	canonical glycolysis	21	-0.830749	-2.03973	4.84004e-06	6.86106e-05	4.20182e-05	1336	tags=62%, list=9%, signal=57%	BPGM/HK1/FOXK2/TPI1/PFKL/ALDOA/ENO1/PFKP/PGAM1/PGK1/GAPDH/PGM2L1/PKM
GO:0061718	glucose catabolic process to pyruvate	21	-0.830749	-2.03973	4.84004e-06	6.86106e-05	4.20182e-05	1336	tags=62%, list=9%, signal=57%	BPGM/HK1/FOXK2/TPI1/PFKL/ALDOA/ENO1/PFKP/PGAM1/PGK1/GAPDH/PGM2L1/PKM
GO:0007163	establishment or maintenance of cell polarity	187	-0.52265	-1.72483	4.93241e-06	6.96702e-05	4.26672e-05	2890	tags=40%, list=19%, signal=32%	ARHGAP35/DOCK7/PARVB/NUMA1/LLGL1/ARFGEF1/SCRIB/MYH9/DYNLT1/CDC42BPB/JAM3/RAC3/FBXW11/WNT5A/MARK2/GBF1/CYTH1/CTNNA1/NSFL1C/FSCN1/FEZ1/HSP90AB1/CYP26B1/AMOTL1/AMOT/MAPKAP1/CRK/RAC1/FOXF1/PAFAH1B1/WEE1/DCTN1/PARD3B/CKAP5/AMOTL2/STK25/MAP4/FAM89B/RHOA/FRMD4B/DOCK8/LIN7C/ACTR2/PAK1/WDR1/LMNA/RAP1B/GSK3B/ACTB/CDC42/TCIRG1/RHOG/ARF4/SIPA1L3/FAT1/ACTR3/RAB10/DST/CAP1/TEK/RAC2/RHOC/ARPC5/PARVA/HSP90AA1/FR…
GO:0030832	regulation of actin filament length	156	-0.549206	-1.7919	5.01592e-06	7.05977e-05	4.32352e-05	2189	tags=37%, list=14%, signal=32%	DBN1/SLIT2/PFN1/SSH3/FMN1/NCKAP1/SEMA5A/FHOD3/VASP/ARF1/FCHSD1/PLEKHG2/ARPC4/BRK1/CDC42EP1/COTL1/ARFIP2/PFN2/CRACD/SSH1/ACTR2/WASF2/BIN1/WDR1/F2RL1/ARPC1A/TMSB10/KANK3/FCHSD2/SPIRE1/GRB2/HCLS1/DBNL/SPTBN5/SPTBN1/CTTN/TRIOBP/ARPC1B/SPTAN1/PRKCE/ACTR3/ARPC2/CDC42EP2/ICAM1/DSTN/CYFIP2/MYADM/SVIL/MYO1C/CAPZA1/ARPC5/ESAM/ARHGAP18/MTPN/SWAP70/SSH2/TMSB4X/DLG1
GO:0051603	proteolysis involved in cellular protein catabolic process	654	-0.423655	-1.4604	5.15007e-06	7.22288e-05	4.42341e-05	4064	tags=41%, list=27%, signal=31%	LONP2/DERL2/USP9X/MARCHF6/RNF122/FBXO31/VPS28/PLAA/RNF114/RSPRY1/UBE2D4/PTPN23/FEM1A/USP1/ZFAND2B/PDCD6IP/STAM/PELI1/ERLIN1/USP5/UGGT1/UFD1/ITCH/USP15/BIRC2/PSMB2/ARAF/UBXN6/TMF1/CUL7/KCTD5/PSMA2/TLK2/GET4/VPS37C/BCAP31/NTAN1/UHRF1/F8A1/UBE2G1/SUMO1/KEAP1/ALAD/FBXO22/DNAJB12/DNAJB2/DMAC2/PPP2R5C/LGMN/CACUL1/UBE2G2/RAD23A/STUB1/RYBP/GIPC1/BFAR/VPS25/MAPK9/ISG15/CLOCK/FBXL19/PKD1/FBXO7/SIAH2/RNF216…
GO:1902414	protein localization to cell junction	92	-0.606234	-1.88125	5.31987e-06	7.43466e-05	4.5531e-05	1487	tags=26%, list=10%, signal=24%	RAP1A/ZDHHC2/NECTIN1/STX7/NLGN2/MAP1A/CGNL1/ACTB/DAG1/NPTN/ADAM10/F11R/CLSTN1/RAB11A/NECTIN3/STX3/NLGN1/FLNA/ACTG1/DLG1/JAK1/VCL/CDH5/PECAM1
GO:0019058	viral life cycle	298	-0.481538	-1.62708	5.40165e-06	7.52236e-05	4.60682e-05	3265	tags=37%, list=21%, signal=30%	RAB43/RAD23A/SLC20A2/TRIM35/STAU1/VAMP8/ISG15/CHMP1A/TRIM27/LAMP1/TMEM39A/GRK2/TRIM28/ATG5/KPNB1/VPS37B/TRIM32/CD46/TRIM68/PHB/NUP85/VPS37A/RAN/BANF1/PROX1/SLC1A5/VAPB/DYNLT1/VPS18/VCP/RAB29/IFI16/CHMP6/CAV2/RPSA/RPS27A/XPR1/TRIM8/SEC13/CHMP7/SLC52A2/NECTIN2/CHMP4B/CCNK/VPS4A/HSP90AB1/TBC1D20/OAS1/HSPA1B/UBA52/RAB7A/TSG101/RAB5A/ITGA2/MAVS/NECTIN1/UVRAG/CTSL/CHMP3/ADARB1/UBC/HSPA1A/KPNA6/NUP98/PA…
GO:0045859	regulation of protein kinase activity	630	-0.419134	-1.44243	5.42658e-06	7.53057e-05	4.61184e-05	3485	tags=35%, list=23%, signal=28%	PDGFB/CCNA1/CCNE1/CSK/SHC2/CIB1/MEN1/CCNE2/BCCIP/TAOK2/UBE2V1/CALM3/ABI1/RIPK1/RAPGEF2/CACUL1/PPP2CA/DUSP7/ALS2/VPS25/FYN/TRIM27/PKD1/DUSP14/TNIK/FBXO7/DVL2/UBE2N/RAF1/CDK7/CCNT1/PDGFA/TRPT1/ITGB1BP1/ATP2B4/TXN/PRKAR2A/SNX9/SOD1/DVL1/ROBO1/ADORA2A/PHB/PDGFC/ADAM17/MAP3K7/ACSL1/HRAS/PROX1/MADD/CDKN2B/ADCY6/STK38/GCN1/SMCR8/TLR4/MAPK11/PTPRB/TLR6/CBL/TGFB3/AKT1S1/TRIB3/CHP1/STK39/MAPK8IP1/RASIP1/WN…
GO:0008064	regulation of actin polymerization or depolymerization	155	-0.549355	-1.79339	5.58988e-06	7.73006e-05	4.73401e-05	2189	tags=37%, list=14%, signal=32%	DBN1/SLIT2/PFN1/SSH3/FMN1/NCKAP1/SEMA5A/FHOD3/VASP/ARF1/FCHSD1/PLEKHG2/ARPC4/BRK1/CDC42EP1/COTL1/ARFIP2/PFN2/CRACD/SSH1/ACTR2/WASF2/BIN1/WDR1/F2RL1/ARPC1A/TMSB10/KANK3/FCHSD2/SPIRE1/GRB2/HCLS1/DBNL/SPTBN5/SPTBN1/CTTN/TRIOBP/ARPC1B/SPTAN1/PRKCE/ACTR3/ARPC2/CDC42EP2/ICAM1/DSTN/CYFIP2/MYADM/SVIL/MYO1C/CAPZA1/ARPC5/ESAM/ARHGAP18/MTPN/SWAP70/SSH2/TMSB4X/DLG1
GO:0070201	regulation of establishment of protein localization	461	-0.443577	-1.52235	5.98558e-06	8.24842e-05	5.05147e-05	3346	tags=38%, list=22%, signal=31%	TAMALIN/TP53/UNC13B/ADTRP/CCN3/NMT1/DNAJC1/UBE2G2/RAB8A/FYN/CLOCK/ARL2BP/SAR1A/PPARD/MICALL2/SLC2A1/ENSA/CCT8/FKBP1B/PPM1A/NDEL1/TRIM28/SREBF1/ITGB1BP1/TXN/CCT3/SLC8B1/SAR1B/UBE2J2/YWHAE/BAP1/PIK3R1/TRPM4/LLGL1/ADORA2A/RAN/ARNTL/UBL5/HRAS/EMD/STX1A/BAG3/SLC1A1/PHPT1/STXBP5/LYPLA1/SH3GLB1/ARL2/TM7SF3/ANO1/TLR4/SYT9/RHBDF2/TGFB3/UBE2L3/NUCB1/CHP1/BID/HIF1A/RAB29/PPP3R1/CNST/EPHA5/RAB11FIP5/CCT2/CCT…
GO:0008154	actin polymerization or depolymerization	180	-0.527911	-1.73861	6.03131e-06	8.28257e-05	5.07238e-05	2015	tags=35%, list=13%, signal=31%	PFN1/SSH3/FMN1/NCKAP1/SEMA5A/FHOD3/VASP/WIPF1/ARF1/FCHSD1/PLEKHG2/ARPC4/BRK1/CDC42EP1/RAC1/DIAPH1/COTL1/ARFIP2/PFN2/CRACD/SSH1/ACTR2/WASF2/BIN1/CFL1/WDR1/F2RL1/ARPC1A/TMSB10/KANK3/FCHSD2/SPIRE1/MICAL1/GRB2/HCLS1/DBNL/SPTBN5/TTC17/SPTBN1/CTTN/TRIOBP/ARPC1B/SPTAN1/PRKCE/ACTR3/ARPC2/CDC42EP2/ICAM1/DSTN/CYFIP2/MYADM/SVIL/MYO1C/CAPZA1/ARPC5/ESAM/ARHGAP18/MTPN/SWAP70/MICAL2/SSH2/TMSB4X/DLG1
GO:0016236	macroautophagy	292	-0.481775	-1.62689	6.25534e-06	8.55202e-05	5.2374e-05	3370	tags=39%, list=22%, signal=31%	CAPNS1/CHMP2A/TP53/ATG12/RAB43/PACS2/VAMP8/VPS25/RHEB/TECPR1/ATP6V0B/TOMM40/TP53INP1/TMEM39A/SESN1/ATG5/SEC22B/EPG5/CSNK2A1/ATG2A/UBQLN4/VPS37B/GABARAPL2/AMBRA1/MAP3K7/VPS37A/UBQLN1/BAG3/ATP6V0D1/SH3GLB1/RETREG3/SMCR8/SPTLC1/TOMM6/ATP6V1D/VCP/HIF1A/TBC1D14/CHMP6/LAMTOR1/TOMM22/PSEN1/MAP1LC3B/PIP4K2A/ATG101/CHMP4B/ATP13A2/FEZ2/NSFL1C/SCOC/FEZ1/VPS4A/ATG3/AUP1/RPTOR/WIPI2/ILRUN/RAB7A/TSG101/RAB5A/M…
GO:0035987	endodermal cell differentiation	37	-0.741436	-2.04106	6.27076e-06	8.55202e-05	5.2374e-05	1490	tags=43%, list=10%, signal=39%	CTR9/SOX17/MMP14/DKK1/ITGA4/ITGB5/LAMA3/INHBA/ITGAV/COL5A2/COL5A1/COL12A1/MMP2/LAMB1/FN1/ITGA5
GO:0048013	ephrin receptor signaling pathway	78	-0.641461	-1.96407	6.35977e-06	8.64361e-05	5.29348e-05	2178	tags=50%, list=14%, signal=43%	EPHA5/EFNA4/PSEN1/KALRN/AP2S1/ARPC4/CRK/SDC2/RAC1/APH1A/SRC/RHOA/VAV2/PTPN11/EPHB2/ACTR2/PAK1/ARHGEF28/NCSTN/ARPC1A/GIT1/CHN1/ACTB/CDC42/AP2A2/AP2M1/ARPC1B/ACTR3/EPHB4/ARPC2/AP2B1/EPHA4/ARPC5/YES1/EPHA2/LYN/ACTG1/SDCBP/MMP2
GO:0010035	response to inorganic substance	402	-0.458898	-1.56529	6.70437e-06	9.08074e-05	5.56119e-05	2382	tags=28%, list=16%, signal=24%	SDC1/SIGMAR1/CACYBP/SLC30A5/VCP/HIF1A/WNT5A/SIPA1/GGH/KCNMA1/ADCY7/EEF1A2/CPNE7/KCNMB4/SLC41A1/PCGF2/SYT11/ATP13A2/CHUK/PDGFD/ABL1/CPNE8/ACO1/SNCA/GSK3A/SPHK1/CUTA/EIF2AK3/ERCC1/PPP1CA/MEF2A/CRK/TERT/ITPKB/CPNE5/MAPK7/UCP2/MCOLN1/IGFBP2/TIGAR/STK25/SRC/PCNA/PRDX1/ANK3/BACE1/RPS3/EIF2S1/NDRG1/SLC11A2/ANXA1/HSPA5/BMP6/KLF2/NCSTN/ND5/AKT1/IQGAP1/G6PD/TCIRG1/CAV1/CDK4/GPX1/EGFR/GDI1/RELA/SLC30A1/COL1…
GO:0030833	regulation of actin filament polymerization	141	-0.555046	-1.79824	6.80208e-06	9.16319e-05	5.61169e-05	2189	tags=38%, list=14%, signal=33%	DBN1/SLIT2/PFN1/SSH3/FMN1/NCKAP1/FHOD3/VASP/ARF1/FCHSD1/PLEKHG2/ARPC4/BRK1/CDC42EP1/COTL1/ARFIP2/PFN2/CRACD/SSH1/ACTR2/WASF2/BIN1/ARPC1A/TMSB10/KANK3/FCHSD2/SPIRE1/GRB2/HCLS1/DBNL/SPTBN5/SPTBN1/CTTN/TRIOBP/ARPC1B/SPTAN1/PRKCE/ACTR3/ARPC2/CDC42EP2/ICAM1/CYFIP2/MYADM/SVIL/MYO1C/CAPZA1/ARPC5/ESAM/ARHGAP18/MTPN/SSH2/TMSB4X/DLG1
GO:0002429	immune response-activating cell surface receptor signaling pathway	257	-0.491406	-1.65123	6.83475e-06	9.16319e-05	5.61169e-05	2938	tags=38%, list=19%, signal=31%	PSMB1/PSMC2/WIPF2/PSMA5/PIK3R1/MAP3K7/HRAS/ELMO2/PSMD14/PHPT1/ARPC3/PSMC3/FBXW11/PLCG1/PSMD11/RAB29/SKP1/PSMC4/PDPK1/PSEN1/PLPP4/NECTIN2/CARD11/CHUK/NCKAP1/PTPN22/ABL1/WIPF1/HSP90AB1/BAG6/ARPC4/LGALS3/PSMA4/BRK1/EIF2B2/CRK/RAC1/RAP1A/RUNX1/RIPK2/PSMD1/PSMD7/CEACAM1/BAX/TRAF6/PSMC5/PSMD10/TAB2/CACNB3/PTPRJ/SRC/VAV2/DUSP3/RPS3/PSME4/ACTR2/NRAS/WASF2/PAK1/ARPC1A/RAPGEF1/ACTB/CDC42/DGKZ/PRKACB/GRB2/L…
GO:0002757	immune response-activating signal transduction	257	-0.491406	-1.65123	6.83475e-06	9.16319e-05	5.61169e-05	2938	tags=38%, list=19%, signal=31%	PSMB1/PSMC2/WIPF2/PSMA5/PIK3R1/MAP3K7/HRAS/ELMO2/PSMD14/PHPT1/ARPC3/PSMC3/FBXW11/PLCG1/PSMD11/RAB29/SKP1/PSMC4/PDPK1/PSEN1/PLPP4/NECTIN2/CARD11/CHUK/NCKAP1/PTPN22/ABL1/WIPF1/HSP90AB1/BAG6/ARPC4/LGALS3/PSMA4/BRK1/EIF2B2/CRK/RAC1/RAP1A/RUNX1/RIPK2/PSMD1/PSMD7/CEACAM1/BAX/TRAF6/PSMC5/PSMD10/TAB2/CACNB3/PTPRJ/SRC/VAV2/DUSP3/RPS3/PSME4/ACTR2/NRAS/WASF2/PAK1/ARPC1A/RAPGEF1/ACTB/CDC42/DGKZ/PRKACB/GRB2/L…
GO:0006664	glycolipid metabolic process	96	-0.603737	-1.88735	6.94302e-06	9.24567e-05	5.66219e-05	3182	tags=54%, list=21%, signal=43%	PIGQ/PIGW/PIGO/PIGN/PYURF/ST6GALNAC6/PIGG/CPTP/DPM1/ST6GALNAC4/SUMF2/SUMF1/PGAP1/ST8SIA2/PIGU/B4GALT3/STS/NEU1/GLB1/ST3GAL2/PIGS/PGAP2/B3GALT2/PIGT/GM2A/GAL3ST4/PGAP4/CERK/GLTP/GBGT1/FUCA1/HEXA/B4GALT6/BAX/ARSA/GPAA1/NAGA/ABCA2/ST3GAL5/UGCG/ITGB8/ST8SIA6/B3GNT5/B4GALT5/ST3GAL1/ESYT1/SMPD1/GBA/HEXB/KIT/CTSA/PSAP
GO:1903509	liposaccharide metabolic process	96	-0.603737	-1.88735	6.94302e-06	9.24567e-05	5.66219e-05	3182	tags=54%, list=21%, signal=43%	PIGQ/PIGW/PIGO/PIGN/PYURF/ST6GALNAC6/PIGG/CPTP/DPM1/ST6GALNAC4/SUMF2/SUMF1/PGAP1/ST8SIA2/PIGU/B4GALT3/STS/NEU1/GLB1/ST3GAL2/PIGS/PGAP2/B3GALT2/PIGT/GM2A/GAL3ST4/PGAP4/CERK/GLTP/GBGT1/FUCA1/HEXA/B4GALT6/BAX/ARSA/GPAA1/NAGA/ABCA2/ST3GAL5/UGCG/ITGB8/ST8SIA6/B3GNT5/B4GALT5/ST3GAL1/ESYT1/SMPD1/GBA/HEXB/KIT/CTSA/PSAP
GO:0007492	endoderm development	61	-0.660979	-1.96613	7.13418e-06	9.46836e-05	5.79857e-05	1490	tags=34%, list=10%, signal=31%	CTR9/SOX17/MMP14/DKK1/ITGA4/ITGB5/LAMA3/SMAD3/ZFP36L1/LAMC1/EXT1/DUSP4/INHBA/ITGAV/COL5A2/COL5A1/COL12A1/MMP2/LAMB1/FN1/ITGA5
GO:2000351	regulation of endothelial cell apoptotic process	37	-0.737734	-2.03087	7.23548e-06	9.57068e-05	5.86124e-05	2075	tags=49%, list=14%, signal=42%	PDPK1/SEMA5A/ABL1/TERT/MAPK7/RGCC/ANGPTL4/ITGA4/NFE2L2/ECSCR/ICAM1/TEK/ANO6/CCL2/KDR/THBS1/CDH5/SERPINE1
GO:0051650	establishment of vesicle localization	188	-0.52283	-1.72741	7.43781e-06	9.80551e-05	6.00505e-05	2999	tags=38%, list=20%, signal=31%	NDEL1/GOLGA2/AP3M2/DNM2/SEC22B/SAR1B/TRAPPC10/TOR1A/KIF3B/BLOC1S2/GORASP1/FBXW11/CHP1/MYO1D/ARFGAP2/SEC23A/PPP6R1/AP3S1/STARD3NL/GBF1/BET1/AP3D1/PSEN1/SEC13/TRAPPC5/SYT11/TRAK1/PREB/SEC16A/SEC24C/ARF1/TFG/TBC1D20/PPP6R3/KIF5B/TRAPPC3/PAFAH1B1/GOSR2/STX5/SEC24A/LIMK2/FAM91A1/CSNK1D/TCIRG1/TMED9/TMEM230/RAB1A/TRAK2/RAB1B/MAP4K2/ITGA4/CTSZ/CTSC/ANKRD28/DYNC1H1/LMAN1/RAB11A/YKT6/SEC24D/WIPI1/MYO1C/MY…
GO:0010469	regulation of signaling receptor activity	110	-0.584041	-1.85891	7.54122e-06	9.90882e-05	6.06832e-05	2398	tags=27%, list=16%, signal=23%	CBL/HIF1A/CHMP6/PSEN1/RASGRF2/PHLDA2/FBXW7/TSG101/SOCS4/NETO2/SRC/NLGN2/EPHB2/LYPD1/PPP2R5B/DKK1/RELN/DLGAP4/PLAU/CAPN1/PDE4D/NLGN1/SHC1/CCL2/DLG1/APP/NRP1/ITGB1/DKK3/SERPINE1
GO:0043270	positive regulation of ion transport	480	-0.439024	-1.50932	7.57226e-06	9.91665e-05	6.07312e-05	3030	tags=34%, list=20%, signal=28%	GRK2/RHOQ/PPM1A/TRIM28/ITGB1BP1/ATG5/DNM2/AIMP1/SAR1B/UBE2J2/YWHAE/BAP1/PIK3R1/WFS1/DHX9/TRPM4/ADORA2A/SCN1B/RAN/TSPO/PLA2R1/ACSL1/UBL5/HRAS/EMD/STX1A/DMD/CTSS/BAG3/PHPT1/SH3GLB1/GSTO1/TM7SF3/ANO1/TLR4/NTSR1/PLCG1/TGFB3/UBE2L3/CHP1/STK39/BID/HIF1A/RAB29/PPP3R1/CNST/PDPK1/F2RL3/PSEN1/STXBP1/NCBP2/BBC3/ABCA7/B3GAT3/ATP13A2/APBB1/ABL1/SEC16A/FBXW7/TRIAP1/ARF1/TM9SF4/HSP90AB1/SAE1/ZDHHC8/SNCA/PRR5L/G…
GO:1990138	neuron projection extension	136	-0.561197	-1.81635	8.35067e-06	0.000109	6.67532e-05	2393	tags=35%, list=16%, signal=30%	BMPR2/TTL/WNT5A/DBN1/SLIT2/FLRT3/SEMA5A/PLXNA1/ABL1/HSP90AB1/MAP3K13/SLC9A6/DPYSL2/CPNE5/SEMA4B/GOLGA4/RIMS2/SMURF1/PAK1/TRPV2/GSK3B/SEMA3D/IQGAP1/LIMK1/NRCAM/DBNL/CTTN/CTNNB1/GDI1/ITGA4/CXCR4/RAB11A/SEMA6B/SEMA3A/LRP1/PLXNA4/HSP90AA1/PLXNA3/MACF1/SYT1/SEMA3F/NRP2/VCL/RTN4/FN1/NRP1/EIF4G2/MAP1B
GO:0097190	apoptotic signaling pathway	485	-0.439088	-1.50839	8.56193e-06	0.000110983	6.79677e-05	2686	tags=30%, list=18%, signal=25%	HRAS/MYBBP1A/RNF34/UBQLN1/MADD/ERO1A/BAG3/XBP1/CUL2/TAF9/CD70/LY96/BAG5/BLOC1S2/TLR4/RTL10/ARHGEF2/RPS6KB1/IKBKE/TRIB3/BID/MAPK8IP1/HIF1A/IFI16/PPP3R1/TRAF7/TNFRSF12A/RRP8/SHISA5/PDPK1/PSEN1/LTBR/PCGF2/BBC3/SYVN1/DPF2/PLSCR3/CTNNA1/ABL1/DAPK3/FBXW7/TRIAP1/SERINC3/FGFR1/BAG6/FASTK/HSPA1B/POU4F1/GSK3A/APAF1/LGALS3/BDNF/FADD/EIF2AK3/HIPK1/GSKIP/PPP1CA/GABARAP/TERT/PPP1R15A/MAPK7/GCLM/FAS/STRADB/SP10…
GO:0045652	regulation of megakaryocyte differentiation	74	0.53158	2.06036	8.56491e-06	0.000110983	6.79677e-05	2226	tags=46%, list=15%, signal=39%	LOX/FAXDC2/KMT2C/HMGB2/MEF2C/TNRC6B/H4C4/H3C8/H3C11/H3-3A/H3C2/H3C7/KMT2E/H3C4/KMT2A/H4C6/TNRC6C/H3C14/H3C15/EP300/H3C3/H3C1/H3C10/AGO3/H4C11/GATA2/H3C12/ASH2L/AGO4/PRKCQ/H4C9/L3MBTL1/KMT2D/H4C2
GO:0007272	ensheathment of neurons	99	-0.588991	-1.84877	8.61485e-06	0.000110983	6.79677e-05	1807	tags=32%, list=12%, signal=29%	MTMR2/LPAR1/TMEM98/EIF2AK3/EIF2B2/FAM126A/B4GALT6/ACER3/DEGS1/NDRG1/MBP/NCSTN/MARVELD1/AKT1/DAG1/ABCA2/CTSC/ATRN/CXCR4/CNTNAP1/B4GALT5/ADGRG6/EPB41L3/MALL/HEXB/ARHGEF10/RARB/DLG1/CLDN11/PMP22/CD9/TNFRSF21
GO:0008366	axon ensheathment	99	-0.588991	-1.84877	8.61485e-06	0.000110983	6.79677e-05	1807	tags=32%, list=12%, signal=29%	MTMR2/LPAR1/TMEM98/EIF2AK3/EIF2B2/FAM126A/B4GALT6/ACER3/DEGS1/NDRG1/MBP/NCSTN/MARVELD1/AKT1/DAG1/ABCA2/CTSC/ATRN/CXCR4/CNTNAP1/B4GALT5/ADGRG6/EPB41L3/MALL/HEXB/ARHGEF10/RARB/DLG1/CLDN11/PMP22/CD9/TNFRSF21
GO:0032386	regulation of intracellular transport	310	-0.474308	-1.60728	9.1072e-06	0.000116512	7.13539e-05	3011	tags=36%, list=20%, signal=30%	MYLK2/PPM1A/NDEL1/TRIM28/SREBF1/ITGB1BP1/TXN/PGAP1/SAR1B/UBE2J2/YWHAE/BAP1/PIK3R1/DHX9/NUMA1/REEP5/RAN/UBL5/HRAS/EMD/BAG3/SLC1A1/SH3GLB1/UBE2L3/NUCB1/CHP1/BID/BVES/RAB29/PPP3R1/MAP2K1/NUS1/PSEN1/NCBP2/BBC3/PREB/B3GAT3/ATP13A2/SEC16A/FBXW7/FEZ1/RANGAP1/ARF1/TM9SF4/MTMR2/HSP90AB1/TBC1D20/SAE1/PRR5L/GSK3A/KIF5B/RIPOR1/ARIH2/OS9/MAVS/SP100/ZDHHC2/CHMP3/USP36/PTPN1/ERLEC1/CACNB3/OAZ1/SRC/PTPN11/DENND1…
GO:1901890	positive regulation of cell junction assembly	65	-0.649442	-1.94563	9.11323e-06	0.000116512	7.13539e-05	2052	tags=40%, list=13%, signal=35%	FLRT3/FMN1/ABL1/SDC4/FLOT1/BDNF/RAC1/PTPRJ/NLGN2/EPHB2/IQGAP1/CAV1/SMAD3/CLSTN1/ADGRL2/PPM1F/TEK/AMIGO2/MAP4K4/EPHA2/NLGN1/AGRN/SRPX2/NRP1/KDR/FLRT2
GO:0034508	centromere complex assembly	55	0.588683	2.10655	9.13243e-06	0.000116512	7.13539e-05	2287	tags=42%, list=15%, signal=36%	CENPF/NPM1/RB1/POGZ/KNL1/H4C4/H3-3A/CENPC/H4C6/RBBP4/CENPE/HELLS/MIS18BP1/H4C11/DLGAP5/NASP/ITGB3BP/TRAPPC12/H4C9/SENP6/CENPI/H4C2/HJURP
GO:0030516	regulation of axon extension	80	-0.628272	-1.92099	9.22383e-06	0.0001173	7.18363e-05	2393	tags=40%, list=16%, signal=34%	BMPR2/TTL/WNT5A/DBN1/SEMA5A/ABL1/MAP3K13/DPYSL2/SEMA4B/GOLGA4/PAK1/TRPV2/GSK3B/SEMA3D/LIMK1/NRCAM/DBNL/CTTN/GDI1/RAB11A/SEMA6B/SEMA3A/LRP1/PLXNA4/PLXNA3/MACF1/SEMA3F/RTN4/FN1/NRP1/EIF4G2/MAP1B
GO:0071900	regulation of protein serine/threonine kinase activity	398	-0.452374	-1.54253	9.28589e-06	0.000117346	7.18645e-05	3485	tags=38%, list=23%, signal=30%	PDGFB/CCNA1/CCNE1/CSK/SHC2/CIB1/MEN1/CCNE2/BCCIP/TAOK2/UBE2V1/CALM3/RIPK1/RAPGEF2/PPP2CA/DUSP7/ALS2/PKD1/DUSP14/TNIK/FBXO7/DVL2/UBE2N/CDK7/CCNT1/PDGFA/ATP2B4/PRKAR2A/SOD1/ROBO1/PDGFC/ADAM17/MAP3K7/ACSL1/HRAS/PROX1/MADD/CDKN2B/STK38/TLR4/MAPK11/TLR6/TGFB3/TRIB3/STK39/MAPK8IP1/RASIP1/WNT5A/PPP2R1A/TRIB1/NR2F2/DUSP16/TRAF7/RPS27A/DVL3/MAP2K1/AIDA/PSEN1/CAB39/TAOK3/PDGFD/PTPN22/IRAK2/ABL1/GPS1/CCNK/H…
GO:0051017	actin filament bundle assembly	129	-0.559181	-1.80698	9.2868e-06	0.000117346	7.18645e-05	1860	tags=39%, list=12%, signal=34%	ABL1/FSCN1/SDC4/LPAR1/ARAP1/RAC1/PLS3/PFN2/SRC/RHOA/RGCC/WASF2/PAK1/CGNL1/TNFAIP1/TPM1/NOX4/CDC42/SPIRE1/PPFIA1/MICAL1/CORO2B/LIMK1/F11R/DPYSL3/ITGB5/ARHGEF15/SMAD3/PTGER4/NF2/PPM1F/FAM171A1/RHOC/ZYX/MYO1B/S1PR1/SWAP70/SLC9A1/FLNA/ACTN1/MARCKS/TACSTD2/PXN/ARHGEF10/ACTG1/CALD1/DLC1/HSP90B1/ARRB1/NRP1
GO:0061387	regulation of extent of cell growth	87	-0.611658	-1.88442	9.99131e-06	0.000125846	7.70701e-05	2393	tags=38%, list=16%, signal=32%	BMPR2/TTL/WNT5A/DBN1/SEMA5A/ABL1/MAP3K13/BDNF/DPYSL2/SEMA4B/GOLGA4/PAK1/TRPV2/GSK3B/SEMA3D/LIMK1/NRCAM/DBNL/CTTN/GDI1/RAB11A/SEMA6B/SEMA3A/LRP1/PLXNA4/PLXNA3/MACF1/SEMA3F/RTN4/FN1/NRP1/EIF4G2/MAP1B
GO:0071345	cellular response to cytokine stimulus	807	-0.407232	-1.40317	1.00731e-05	0.000126474	7.74545e-05	2437	tags=26%, list=16%, signal=23%	MAPK11/PSMC3/ARHGEF2/RPS6KB1/CBL/FBXW11/IKBKE/SDC1/CACYBP/PSMD11/STK39/HIF1A/WNT5A/OTUD4/IFI16/SKP1/CDK9/RPS27A/PSMC4/SLIT2/TNFRSF12A/LRP8/MRPL15/RPS6KA4/LTBR/STXBP1/TTLL12/TRIM8/TRAF4/HLA-C/YTHDF3/TNFSF9/CHUK/IFNGR2/IRAK2/IL4R/DAPK3/FSCN1/ARF1/HSP90AB1/MID1/OAS1/HSPA1B/POU4F1/GSK3A/SPHK1/KIF5B/UBA52/TXLNA/FADD/HIPK1/SRM/PSMA4/EPOR/GFPT2/CRK/MAVS/CTR9/RUNX1/GCLM/FOXF1/FAS/CARD16/RIPK2/IRAK1/SP100…
GO:0045861	negative regulation of proteolysis	218	-0.507582	-1.69104	1.03843e-05	0.000129685	7.94215e-05	2658	tags=28%, list=17%, signal=24%	RNF34/CLN8/SMARCC1/TAF9/KLF4/BAG5/PRDX5/UBXN1/UBE2Z/SPOCK3/IFI16/FNIP1/PSEN1/CPAMD8/STYX/TRIAP1/HSP90AB1/BAG6/SNCA/TMEM98/GLG1/CARD16/SPINK5/CAST/ECM1/USP47/SRC/USP14/ANXA2/BIN1/MAP1A/PLAUR/AKT1/MICAL1/SVIP/TMEM59/SERPINB8/GPX1/SERPINE2/RPS6KA3/CTSZ/LRP1/SERPINB9/EPHA4/GAPDH/PLAT/FURIN/PICALM/SERPINH1/LXN/PRNP/SDCBP/CD109/CD44/CRIM1/APP/TIMP2/THBS1/APLP2/TFPI2/SPOCK1/SERPINE1
GO:2001236	regulation of extrinsic apoptotic signaling pathway	125	-0.564654	-1.81378	1.04272e-05	0.000129685	7.94215e-05	1887	tags=33%, list=12%, signal=29%	CTNNA1/DAPK3/FGFR1/HSPA1B/LGALS3/FADD/PPP1CA/TERT/MAPK7/GCLM/FAS/STRADB/SP100/HSPA1A/SRC/GSK3B/AKT1/ACVR1/CAV1/GPX1/CTTN/RELA/PMAIP1/PSME3/PDIA3/BCL10/ICAM1/BCL2L1/GSTP1/HMOX1/TNFRSF10B/SKIL/TMBIM1/INHBA/ITPRIP/ITGAV/ITGA6/PEA15/HYAL2/THBS1/SERPINE1
GO:1904062	regulation of cation transmembrane transport	227	-0.505975	-1.68363	1.04273e-05	0.000129685	7.94215e-05	3119	tags=34%, list=20%, signal=27%	STIM2/SLC31A2/CACNG8/FKBP1B/ATP2B4/ATG5/DNM2/YWHAE/SCN1B/DMD/UBQLN1/FXYD5/CTSS/ISCU/GSTO1/NTSR1/UTRN/PLCG1/CHP1/SLC30A5/STK39/PDPK1/F2RL3/CAB39/RASGRF2/ABL1/ARF1/SNCA/SCN3B/KIF5B/CLIC2/DIAPH1/NETO2/RGS4/SRI/BAX/VDAC1/CACNB3/KCNAB1/ANK3/NLGN2/EPHB2/BIN1/CD63/G6PD/RELN/TCIRG1/CAV1/CACNA2D1/SLC30A1/PRKCE/KCNJ2/NEDD4/ATP1B1/YWHAH/CALM2/AHNAK/CAPN1/HECW2/STIM1/ATP1B3/FHL1/CALM1/ANO6/PDE4D/LYN/SLC9A1/N…
GO:0048588	developmental cell growth	174	-0.5276	-1.73501	1.05143e-05	0.000130357	7.9833e-05	1909	tags=28%, list=12%, signal=24%	SEMA5A/PLXNA1/ABL1/HSP90AB1/MAP3K13/GSK3A/BDNF/SLC9A6/ARIH2/DPYSL2/CPNE5/RGS4/SEMA4B/GOLGA4/RIMS2/SMURF1/PAK1/TRPV2/GSK3B/SEMA3D/IQGAP1/G6PD/LIMK1/NRCAM/DBNL/CTTN/CTNNB1/GDI1/ITGA4/CXCR4/RAB11A/SEMA6B/SEMA3A/LRP1/PLXNA4/HSP90AA1/PLXNA3/MACF1/SYT1/SEMA3F/NRP2/VCL/APP/RTN4/FN1/NRP1/EIF4G2/MAP1B
GO:0010498	proteasomal protein catabolic process	449	-0.444076	-1.522	1.09395e-05	0.000135206	8.28023e-05	3804	tags=41%, list=25%, signal=32%	PELI1/ERLIN1/USP5/UGGT1/UFD1/ITCH/BIRC2/PSMB2/ARAF/UBXN6/TMF1/KCTD5/PSMA2/TLK2/GET4/BCAP31/F8A1/UBE2G1/SUMO1/KEAP1/ALAD/FBXO22/DNAJB12/DNAJB2/DMAC2/PPP2R5C/UBE2G2/RAD23A/STUB1/RYBP/GIPC1/BFAR/MAPK9/CLOCK/FBXL19/PKD1/SIAH2/RNF216/KCTD17/COP1/PCNP/RNF185/PSMB1/PSMC2/UBE2J2/UBQLN4/PSMA5/DVL1/WFS1/GABARAPL2/HECTD3/TMUB2/DDIT3/ARNTL/DNAJB9/RNF34/ANKIB1/UBQLN1/SMARCC1/PSMD14/TOR1A/CUL2/TAF9/BAG5/FOXRED…
GO:0006007	glucose catabolic process	27	-0.786725	-2.03146	1.10336e-05	0.00013567	8.30864e-05	1336	tags=56%, list=9%, signal=51%	BPGM/HK1/TIGAR/FOXK2/TPI1/PFKL/ALDOA/ENO1/PFKP/PGAM1/PGK1/LRP5/GAPDH/PGM2L1/PKM
GO:0009894	regulation of catabolic process	881	-0.396362	-1.36688	1.10457e-05	0.00013567	8.30864e-05	3252	tags=32%, list=21%, signal=27%	PIK3C2A/RAD23A/STUB1/RYBP/GIPC1/RAB8A/MTDH/YTHDF1/MAPK9/FYN/RHEB/CPTP/TRIM27/ATP6V0B/FMN2/PKD1/KDM4A/NOCT/FBXO7/TP53INP1/TMEM39A/CARHSP1/COP1/SESN1/SREBF1/ATP2B4/HSF1/GOLGA2/RNF185/POLR2G/AADAC/PSMB1/SNX9/TMEM150A/SEC22B/PSMC2/CSNK2A1/UBQLN4/PSMA5/WDR6/DVL1/GABARAPL2/DHX9/TRIM32/AMBRA1/LPCAT1/TRIM68/PHB/NUP85/MAP3K7/DDIT3/DHRSX/PRXL2C/TSPO/PIN1/ABHD5/ANKIB1/ZDHHC7/UBQLN1/MEX3D/SMARCC1/BAG3/PSMD14…
GO:0048675	axon extension	100	-0.592243	-1.86291	1.10984e-05	0.000135895	8.32241e-05	2393	tags=38%, list=16%, signal=32%	BMPR2/TTL/WNT5A/DBN1/SLIT2/SEMA5A/ABL1/HSP90AB1/MAP3K13/SLC9A6/DPYSL2/SEMA4B/GOLGA4/PAK1/TRPV2/GSK3B/SEMA3D/LIMK1/NRCAM/DBNL/CTTN/GDI1/RAB11A/SEMA6B/SEMA3A/LRP1/PLXNA4/HSP90AA1/PLXNA3/MACF1/SEMA3F/NRP2/VCL/RTN4/FN1/NRP1/EIF4G2/MAP1B
GO:0051338	regulation of transferase activity	815	-0.400339	-1.3789	1.11846e-05	0.000136528	8.36122e-05	2534	tags=26%, list=17%, signal=23%	STK38/GCN1/KLF4/BAG5/SMCR8/TLR4/GORASP1/MAPK11/NRBF2/PTPRB/TLR6/CBL/TGFB3/UBE2L3/AKT1S1/TRIB3/CHP1/STK39/MAPK8IP1/RASIP1/WNT5A/PPP2R1A/TRIB1/SKP1/NR2F2/DUSP22/CHMP6/DUSP16/EPHA5/TRAF7/ADCY7/RPS27A/DVL3/MARK2/RAP2C/MAP2K1/CCT2/EEF1A2/AIDA/LRP8/PDPK1/PSEN1/CAB39/TRAF4/NEK7/PIP4K2A/TAOK3/PDGFD/PTPN22/BAG2/IRAK2/WWTR1/ABL1/ADCY4/FBXW7/GPS1/CCNK/HSP90AB1/FGFR1/MAP3K13/SDC4/SASH1/LPAR1/PTGES3/SNCA/GSK3…
GO:0090114	COPII-coated vesicle budding	69	-0.636183	-1.91466	1.16852e-05	0.0001422	8.70857e-05	3818	tags=62%, list=25%, signal=47%	USO1/TMED10/SEC23B/TRAPPC4/SCAP/TRAPPC1/PDCD6/NAPA/SAR1A/GOLGA2/SEC22B/SAR1B/TRAPPC10/VAPB/GORASP1/SEC23A/PPP6R1/BET1/SEC13/TRAPPC5/PREB/SEC16A/SEC24C/TFG/TBC1D20/PPP6R3/TRAPPC3/GOSR2/STX5/SEC24A/INSIG1/CSNK1D/RAB1A/RAB1B/CTSZ/CTSC/ANKRD28/LMAN1/SEC24D/TMED2/MCFD2/SEC31A/CD59
GO:0050921	positive regulation of chemotaxis	96	-0.597023	-1.86636	1.19277e-05	0.000144706	8.86201e-05	2442	tags=38%, list=16%, signal=32%	MOSPD2/BMPR2/STK39/VEGFB/WNT5A/FGF16/SLIT2/AKIRIN1/PDGFD/SEMA5A/FGFR1/LPAR1/ITGA2/RAC1/F2RL1/ADAM10/CXCL8/SMAD3/CXCR4/PPM1F/RAC2/STX3/MAPK1/PGF/TGFB1/S1PR1/ANO6/MDK/SWAP70/TNFSF18/CALR/TMSB4X/NRP1/KDR/THBS1/SERPINE1
GO:0018212	peptidyl-tyrosine modification	261	-0.486254	-1.63205	1.2507e-05	0.00015127	9.26403e-05	2408	tags=29%, list=16%, signal=25%	ARHGEF2/CBL/TTL/BAZ1B/PPP2R1A/DUSP22/CHMP6/EPHA5/RAP2C/MAP2K1/LRP8/PSEN1/PDGFD/ABL1/FBXW7/FGFR1/BDNF/SCYL1/HIPK1/TSG101/SOCS4/RIPK2/WEE1/PTPN1/PTPRJ/GPRC5B/SRC/PTPN11/INPP5F/EPHB2/BMP6/PPP2R5B/TPST2/NOX4/IQGAP1/ITGB3/ACVR1/HCLS1/RELN/CAV1/MVP/EGFR/PRKCE/DDR2/EPHB4/NF2/MERTK/RAP2B/ROR1/ICAM1/TEK/EPHA4/NRG1/TGFB1/EPHA2/CD81/AXL/LYN/PEAK1/SHC1/TNFSF18/ABL2/KIT/KITLG/PRNP/SH2B3/EHD4/JAK1/CD44/APP/HYA…
GO:0051985	negative regulation of chromosome segregation	40	0.633125	2.17219	1.26456e-05	0.000151812	9.29722e-05	2153	tags=42%, list=14%, signal=37%	CENPF/ATM/ZNF207/CCNB1/DUSP1/BUB1/PSMG2/TPR/PCID2/BUB1B/TTK/NDC80/USP44/GEN1/PLK1/PTTG1/RAD21
GO:1905819	negative regulation of chromosome separation	40	0.633125	2.17219	1.26456e-05	0.000151812	9.29722e-05	2153	tags=42%, list=14%, signal=37%	CENPF/ATM/ZNF207/CCNB1/DUSP1/BUB1/PSMG2/TPR/PCID2/BUB1B/TTK/NDC80/USP44/GEN1/PLK1/PTTG1/RAD21
GO:0001706	endoderm formation	45	-0.702553	-1.99306	1.2667e-05	0.000151812	9.29722e-05	1490	tags=38%, list=10%, signal=34%	CTR9/SOX17/MMP14/DKK1/ITGA4/ITGB5/LAMA3/DUSP4/INHBA/ITGAV/COL5A2/COL5A1/COL12A1/MMP2/LAMB1/FN1/ITGA5
GO:1901698	response to nitrogen compound	835	-0.399111	-1.37552	1.27129e-05	0.000151902	9.30275e-05	3051	tags=31%, list=20%, signal=27%	KDM1A/HDAC2/GNG2/PPP2R2A/GRK2/RHOQ/USF1/SESN1/NDEL1/SREBF1/ATP2B4/TXN/HSF1/PRKAR2A/RNF185/DNM2/EPG5/KLF16/UBE2J2/SOD1/PIK3R1/WFS1/DHX9/TRPM4/ADORA2A/PHB/PDGFC/TMUB2/HCN2/PDE3A/TSPO/CARM1/DNAJB9/ZDHHC7/GLRB/UBQLN1/SMARCC1/XBP1/RAB12/TOR1A/SLC1A1/ADCY6/EIF6/ATP6V0D1/SLC27A4/KLF4/TYMS/APLP1/FOXRED2/ANO1/TLR4/CPEB4/ARHGEF2/RPS6KB1/ATP6V1D/TLR6/SDC1/CACYBP/UBXN1/TRIB3/VCP/EDEM3/GGH/NSMF/POMT2/LAMTOR1/…
GO:0031577	spindle checkpoint	37	0.655061	2.19516	1.28502e-05	0.00015308	9.37484e-05	1671	tags=41%, list=11%, signal=36%	CENPF/ATM/ZNF207/CCNB1/DUSP1/BUB1/PSMG2/TPR/PCID2/BUB1B/TTK/NDC80/USP44/GEN1/PLK1
GO:0051648	vesicle localization	200	-0.52209	-1.72997	1.29124e-05	0.000153358	9.39191e-05	2999	tags=36%, list=20%, signal=30%	NDEL1/GOLGA2/AP3M2/DNM2/SEC22B/SAR1B/TRAPPC10/TOR1A/KIF3B/BLOC1S2/GORASP1/FBXW11/CHP1/MYO1D/ARFGAP2/SEC23A/PPP6R1/AP3S1/STARD3NL/GBF1/BET1/AP3D1/PSEN1/SEC13/TRAPPC5/SYT11/TRAK1/PREB/SEC16A/SEC24C/ARF1/TFG/TBC1D20/PPP6R3/KIF5B/TRAPPC3/PAFAH1B1/GOSR2/NLGN2/STX5/SEC24A/LIMK2/FAM91A1/CSNK1D/TCIRG1/TMED9/TMEM230/RAB1A/TRAK2/RAB1B/MAP4K2/ITGA4/CTSZ/CTSC/ANKRD28/DYNC1H1/LMAN1/RAB11A/YKT6/SEC24D/WIPI1/MY…
GO:0001666	response to hypoxia	289	-0.474938	-1.60367	1.3851e-05	0.000164014	0.000100445	1594	tags=26%, list=10%, signal=24%	PSMA4/STC1/HMOX2/ITGA2/TERT/CARD16/IRAK1/UCP2/PSMD1/PSMD7/ADM/PSMC5/TIGAR/PSMD10/UBC/MMP14/SRC/STC2/PLK3/PSME4/RGCC/NDRG1/PAK1/SLC11A2/LMNA/ND5/AKT1/NOX4/HYOU1/PSMD12/PSMA7/CAV1/ANGPTL4/APOLD1/PSMD13/PSMA1/AK4/PRKCE/PMAIP1/ENO1/HIGD1A/TGFB2/PSME3/PLOD1/SMAD3/ZFP36L1/CXCR4/NFE2L2/ATP1B1/PGK1/ICAM1/PLAU/TEK/TMBIM6/HMOX1/PGF/PAM/PSMD2/ADAM15/P4HB/SLC9A1/CYTB/LOXL2/PKM/GNB1/SLC29A1/MDM2/LDHA/PLOD2/AN…
GO:0022407	regulation of cell-cell adhesion	297	-0.475163	-1.60579	1.39645e-05	0.000164865	0.000100966	2075	tags=29%, list=14%, signal=25%	PDPK1/AP3D1/TNFSF9/CARD11/PTPN22/IL4R/FOXA1/ABL1/SDC4/FLOT1/LGALS3/FADD/ITPKB/RAC1/PIEZO1/MAPK7/RUNX1/RIPK2/IRAK1/ZDHHC2/IGFBP2/CEACAM1/TRAF6/ZNF703/ADAM19/SRC/RHOA/DUSP3/PTPN11/ANK3/DOCK8/RPS3/RGCC/MBP/PAK1/SELP/ANXA1/BMP6/PDCD1LG2/PLAUR/HSPH1/AKT1/CDC42/GRB2/CAV1/PRKAR1A/SOX4/F11R/RC3H2/RELA/SERPINE2/TWSG1/ITGA4/NF2/BCL10/ICAM1/FERMT3/PPM1F/MYADM/LAPTM5/TFRC/CD55/NFAT5/YES1/TENM3/TGFB1/LGALS1/C…
GO:0090130	tissue migration	260	-0.484192	-1.62464	1.40938e-05	0.000165896	0.000101597	2393	tags=33%, list=16%, signal=28%	BMPR2/PLCG1/HIF1A/WNT5A/PLEKHG5/NR2F2/FGF16/PRSS3/SLIT2/NUS1/PDPK1/PFN1/SEMA5A/ABL1/FBXW7/FGFR1/SASH1/AMOT/FOXC2/STC1/ITGA2/RAC1/FOXF1/SP100/RIN2/CEACAM1/PFN2/SRC/RHOA/PTPN11/STRAP/PKN1/RGCC/ATP5F1B/ANXA1/ITGA3/KANK2/AKT1/ITGB3/MAP3K3/GPX1/GLIPR2/PRKCE/ANXA3/TGFB2/ADIPOR1/EPHB4/RRAS/LPXN/NFE2L2/RAB11A/SEMA3A/PPM1F/TEK/HMOX1/DOCK5/PTPRM/MAPRE2/MAP4K4/TGFB1/PLXND1/MACF1/EPHA2/PRKCA/GRN/LOXL2/SPARC/…
GO:0045839	negative regulation of mitotic nuclear division	45	0.621452	2.18316	1.42129e-05	0.000166801	0.000102152	2153	tags=40%, list=14%, signal=34%	BMP4/CENPF/ATM/ZNF207/CCNB1/DUSP1/BUB1/PSMG2/TPR/PCID2/BUB1B/TTK/NDC80/USP44/GEN1/PLK1/MTBP/RAD21
GO:0036498	IRE1-mediated unfolded protein response	64	-0.65546	-1.95874	1.44016e-05	0.000168437	0.000103154	2982	tags=58%, list=20%, signal=47%	GFPT1/WFS1/HDGF/DNAJB9/XBP1/VAPB/ATP6V0D1/TATDN2/ARFGAP1/SYVN1/MYDGF/PREB/GSK3A/FKBP14/FICD/SERP1/DCTN1/BAX/PTPN1/GOSR2/SSR1/HSPA5/ACADVL/LMNA/PPP2R5B/HYOU1/EXTL3/EDEM1/SRPRA/PDIA5/PDIA6/YIF1A/WIPI1/SEC31A/KDELR3/SHC1/TPP1
GO:1903036	positive regulation of response to wounding	51	-0.678212	-1.95292	1.44375e-05	0.000168437	0.000103154	707	tags=27%, list=5%, signal=26%	PRKCE/MYLK/CXCR4/NFE2L2/LRP1/ANO6/MDK/GRN/FLNA/ACTG1/F2R/THBS1/ITGB1/SERPINE1
GO:0006901	vesicle coating	66	-0.650864	-1.95233	1.4696e-05	0.000170949	0.000104692	2950	tags=64%, list=19%, signal=52%	USO1/TMED10/TRAPPC4/TRAPPC1/PDCD6/NAPA/SAR1A/GOLGA2/SEC22B/SAR1B/TRAPPC10/GORASP1/ARFGAP2/SEC23A/PPP6R1/GBF1/BET1/SEC13/TRAPPC5/PREB/SEC16A/SEC24C/TFG/TBC1D20/PPP6R3/TRAPPC3/GOSR2/STX5/SEC24A/CSNK1D/TMED9/RAB1A/RAB1B/CTSZ/CTSC/ANKRD28/LMAN1/SEC24D/TMED2/MCFD2/SEC31A/CD59
GO:0006900	vesicle budding from membrane	103	-0.59321	-1.87241	1.47742e-05	0.000171354	0.00010494	2950	tags=47%, list=19%, signal=38%	GOLGA2/DNM2/SEC22B/SAR1B/TRAPPC10/VAPB/GORASP1/ARFGAP2/CHMP6/SEC23A/PPP6R1/GBF1/BET1/AP3D1/SEC13/CHMP7/TRAPPC5/PREB/CHMP4B/SEC16A/SEC24C/VPS4A/ARF1/TFG/TBC1D20/PPP6R3/TRAPPC3/RAB7A/GOSR2/STX5/ANXA2/SEC24A/INSIG1/CSNK1D/TMED9/RAB1A/AP2M1/RAB1B/CTSZ/CTSC/ANKRD28/LMAN1/SEC24D/TMED2/PICALM/MCFD2/SEC31A/CD59
GO:0051347	positive regulation of transferase activity	534	-0.425342	-1.46173	1.4955e-05	0.000172945	0.000105914	3367	tags=34%, list=22%, signal=28%	TAOK2/UBE2V1/CALM3/ABI1/RIPK1/RAPGEF2/CACUL1/PPP2CA/DUSP7/STUB1/ALS2/FYN/PKD1/TNIK/DVL2/UBE2N/RAF1/CCNT1/MOB1B/PDGFA/ITGB1BP1/ATP2B4/TXN/PRKAR2A/GOLGA2/SNX9/SOD1/AMBRA1/ROBO1/PHB/PDGFC/ADAM17/MAP3K7/PIN1/ACSL1/HRAS/PROX1/MADD/ADCY6/GCN1/KLF4/TLR4/GORASP1/MAPK11/TLR6/TGFB3/UBE2L3/TRIB3/STK39/WNT5A/SKP1/EPHA5/TRAF7/ADCY7/RPS27A/DVL3/MARK2/MAP2K1/CCT2/EEF1A2/LRP8/PDPK1/PSEN1/CAB39/TRAF4/NEK7/TAOK3/P…
GO:0001738	morphogenesis of a polarized epithelium	129	-0.552818	-1.78642	1.50817e-05	0.000173901	0.0001065	2938	tags=40%, list=19%, signal=33%	PSMB1/PSMC2/PSMA5/DVL1/SCRIB/ZDHHC7/PSMD14/AP2A1/PSMC3/PSMD11/WNT5A/DVL3/PSMC4/PFN1/ABL1/AP2S1/PSMA4/DAAM1/RAC1/FOXF1/PSMD1/PSMD7/PSMC5/SMURF1/PSMD10/RHOA/PSME4/WDR1/DKK1/ACTB/FZD6/CDC42/PSMD12/PSMA7/AP2A2/AP2M1/PSMD13/PSMA1/RAB10/PSME3/LAMA3/ROR1/PRICKLE1/AP2B1/CLTC/CELSR1/PSMD2/ACTG1/MSN/FZD4/SMURF2/DAB2
GO:0010631	epithelial cell migration	257	-0.484509	-1.62805	1.53071e-05	0.000175477	0.000107465	2393	tags=33%, list=16%, signal=28%	BMPR2/PLCG1/HIF1A/WNT5A/PLEKHG5/NR2F2/FGF16/PRSS3/SLIT2/NUS1/PDPK1/PFN1/SEMA5A/ABL1/FBXW7/FGFR1/SASH1/AMOT/FOXC2/STC1/ITGA2/RAC1/SP100/RIN2/CEACAM1/PFN2/SRC/RHOA/PTPN11/STRAP/PKN1/RGCC/ATP5F1B/ANXA1/ITGA3/KANK2/AKT1/ITGB3/MAP3K3/GPX1/GLIPR2/PRKCE/ANXA3/TGFB2/ADIPOR1/EPHB4/RRAS/LPXN/NFE2L2/RAB11A/SEMA3A/PPM1F/TEK/HMOX1/DOCK5/PTPRM/MAPRE2/MAP4K4/TGFB1/PLXND1/MACF1/EPHA2/PRKCA/GRN/LOXL2/SPARC/KIT/TA…
GO:0090132	epithelium migration	257	-0.484509	-1.62805	1.53071e-05	0.000175477	0.000107465	2393	tags=33%, list=16%, signal=28%	BMPR2/PLCG1/HIF1A/WNT5A/PLEKHG5/NR2F2/FGF16/PRSS3/SLIT2/NUS1/PDPK1/PFN1/SEMA5A/ABL1/FBXW7/FGFR1/SASH1/AMOT/FOXC2/STC1/ITGA2/RAC1/SP100/RIN2/CEACAM1/PFN2/SRC/RHOA/PTPN11/STRAP/PKN1/RGCC/ATP5F1B/ANXA1/ITGA3/KANK2/AKT1/ITGB3/MAP3K3/GPX1/GLIPR2/PRKCE/ANXA3/TGFB2/ADIPOR1/EPHB4/RRAS/LPXN/NFE2L2/RAB11A/SEMA3A/PPM1F/TEK/HMOX1/DOCK5/PTPRM/MAPRE2/MAP4K4/TGFB1/PLXND1/MACF1/EPHA2/PRKCA/GRN/LOXL2/SPARC/KIT/TA…
GO:0002431	Fc receptor mediated stimulatory signaling pathway	67	-0.654206	-1.95982	1.54804e-05	0.000176585	0.000108143	2036	tags=58%, list=13%, signal=51%	WIPF2/PIK3R1/ELMO2/ARPC3/PLCG1/PLPP4/NCKAP1/ABL1/WIPF1/HSP90AB1/ARPC4/BRK1/CRK/RAC1/RAP1A/PTPRJ/SRC/VAV2/ACTR2/WASF2/PAK1/ARPC1A/RAPGEF1/ACTB/CDC42/GRB2/LIMK1/ARPC1B/PRKCE/ACTR3/ARPC2/CYFIP2/MYO1C/MAPK1/ARPC5/HSP90AA1/YES1/LYN/ACTG1
GO:2001251	negative regulation of chromosome organization	86	0.499066	1.97928	1.5493e-05	0.000176585	0.000108143	2153	tags=31%, list=14%, signal=27%	HNRNPC/TOP2A/CENPF/HNRNPA1/ATM/TET1/ATRX/ZNF207/H3-3A/CCNB1/DUSP1/BUB1/PSMG2/TPR/PCID2/BUB1B/TTK/NDC80/USP44/GEN1/ESPL1/PLK1/PTTG1/PARP1/PHF8/DCP2/RAD21
GO:0051223	regulation of protein transport	437	-0.442331	-1.51448	1.55451e-05	0.00017667	0.000108195	3346	tags=39%, list=22%, signal=31%	TAMALIN/TP53/UNC13B/ADTRP/CCN3/NMT1/DNAJC1/UBE2G2/RAB8A/FYN/CLOCK/ARL2BP/SAR1A/PPARD/MICALL2/SLC2A1/ENSA/FKBP1B/PPM1A/NDEL1/TRIM28/SREBF1/ITGB1BP1/TXN/SLC8B1/SAR1B/UBE2J2/YWHAE/BAP1/PIK3R1/TRPM4/LLGL1/ADORA2A/RAN/ARNTL/UBL5/HRAS/EMD/STX1A/BAG3/SLC1A1/PHPT1/STXBP5/LYPLA1/SH3GLB1/ARL2/TM7SF3/ANO1/TLR4/SYT9/RHBDF2/TGFB3/UBE2L3/NUCB1/CHP1/BID/HIF1A/RAB29/PPP3R1/CNST/EPHA5/RAB11FIP5/PSEN1/BBC3/CPT1A/B…
GO:1903829	positive regulation of cellular protein localization	258	-0.489175	-1.64296	1.56252e-05	0.00017707	0.000108441	2998	tags=38%, list=20%, signal=31%	TRIM28/ITGB1BP1/ATP2B4/CCT3/UBE2J2/YWHAE/BAP1/ENTR1/PIK3R1/CNPY4/NUMA1/RAN/UBL5/HRAS/NMD3/BAG3/SH3GLB1/UBE2L3/CHP1/BID/GPR137B/PPP3R1/CNST/CCT2/CCT5/PDPK1/PSEN1/TRIM8/BBC3/SYT11/ABCA7/WWTR1/GNL3/FBXW7/TM9SF4/HSP90AB1/SAE1/ZDHHC8/GSK3A/KIF5B/LGALS3/MEPCE/EIF2AK3/ARIH2/TSG101/TERT/MAVS/ZDHHC2/USP36/SLC5A3/SESN2/CACNB3/SRC/ANK3/ACSL3/SSH1/EPHB2/PAK1/YWHAB/LIMK2/MAP1A/ITGA3/GSK3B/AKT1/IQGAP1/NPTN/HCL…
GO:1905477	positive regulation of protein localization to membrane	102	-0.589568	-1.86101	1.56849e-05	0.00017724	0.000108544	3433	tags=51%, list=22%, signal=40%	CIB1/PRKCH/TP53/RER1/NMT1/FYN/ITGB1BP1/ATP2B4/YWHAE/PIK3R1/CNPY4/HRAS/CHP1/BID/PPP3R1/CNST/PDPK1/BBC3/ZDHHC8/KIF5B/LGALS3/ZDHHC2/SLC5A3/CACNB3/ANK3/ACSL3/SSH1/EPHB2/PAK1/YWHAB/ITGA3/AKT1/RHOG/SPTBN1/EGFR/PRKCE/PMAIP1/RAB11A/YWHAH/AP2B1/LRP1/YWHAQ/STX3/MYO1C/YWHAG/YWHAZ/EPHA2/CD81/ZDHHC5/PRNP/DLG1/ITGB1
GO:0051656	establishment of organelle localization	379	-0.450815	-1.53454	1.58889e-05	0.000179033	0.000109643	3193	tags=36%, list=21%, signal=29%	VAMP8/CHMP1A/SAR1A/FMN2/BLOC1S3/LAMP1/WASF1/NDEL1/GOLGA2/AP3M2/DNM2/SEC22B/KPNB1/DOCK7/SAR1B/NUMA1/LLGL1/TRAPPC10/RAN/ABCE1/MYH9/NMD3/TOR1A/EIF6/KIF3B/DYNLT1/BLOC1S2/GORASP1/FHOD1/SUN2/CBL/FBXW11/TTL/CHP1/MYO1D/HIF1A/ARFGAP2/BICD2/CHMP6/SEC23A/NUDC/MILR1/PPP6R1/AP3S1/STARD3NL/GBF1/PDPK1/BET1/AP3D1/PSEN1/STXBP1/SEC13/CHMP7/TRAPPC5/SYT11/NECTIN2/TRAK1/PREB/CHMP4B/NSFL1C/IL4R/SEC16A/SEC24C/FEZ1/VPS4…
GO:0061572	actin filament bundle organization	132	-0.555526	-1.79356	1.59435e-05	0.000179138	0.000109707	1860	tags=38%, list=12%, signal=34%	ABL1/FSCN1/SDC4/LPAR1/ARAP1/RAC1/PLS3/PFN2/SRC/RHOA/RGCC/WASF2/PAK1/CGNL1/TNFAIP1/TPM1/NOX4/CDC42/SPIRE1/PPFIA1/MICAL1/CORO2B/LIMK1/F11R/DPYSL3/ITGB5/ARHGEF15/SMAD3/PTGER4/NF2/PPM1F/FAM171A1/RHOC/ZYX/MYO1B/S1PR1/SWAP70/SLC9A1/FLNA/ACTN1/MARCKS/TACSTD2/PXN/ARHGEF10/ACTG1/CALD1/DLC1/HSP90B1/ARRB1/NRP1
GO:0033674	positive regulation of kinase activity	462	-0.435502	-1.49468	1.71912e-05	0.00019236	0.000117804	2178	tags=26%, list=14%, signal=23%	EPHA5/TRAF7/ADCY7/RPS27A/DVL3/MARK2/MAP2K1/EEF1A2/LRP8/PDPK1/PSEN1/CAB39/TRAF4/TAOK3/PDGFD/IRAK2/ABL1/ADCY4/FBXW7/CCNK/HSP90AB1/FGFR1/MAP3K13/SDC4/SASH1/LPAR1/SNCA/CCND3/BDNF/UBA52/RPTOR/CCN1/MAPKAPK3/MAPKAP1/VAC14/JTB/CRK/RAP1A/STRADB/RIPK2/IRAK1/MAPKAPK2/CDC25B/TRAF6/PTPN1/NRG3/TCIM/TIGAR/PSMD10/UBC/TAB2/GPRC5B/SRC/RHOA/VAV2/PTPN11/RPS3/PKN1/RGCC/CCNY/EPHB2/PAK1/RAPGEF1/DKK1/AKT1/NOX4/CDC42/DAG…
GO:0007159	leukocyte cell-cell adhesion	241	-0.495649	-1.6537	1.72175e-05	0.00019236	0.000117804	1519	tags=28%, list=10%, signal=25%	PDPK1/AP3D1/TNFSF9/CARD11/PTPN22/IL4R/SDC4/LGALS3/FADD/ITPKB/RAC1/RUNX1/RIPK2/IRAK1/IGFBP2/CEACAM1/TRAF6/SRC/RHOA/DUSP3/PTPN11/DOCK8/RPS3/PAK1/SELP/ANXA1/PDCD1LG2/HSPH1/AKT1/CDC42/GRB2/CERCAM/CAV1/PRKAR1A/SOX4/F11R/RC3H2/RELA/TWSG1/ITGA4/NT5E/BCL10/ICAM1/FERMT3/RAC2/LAPTM5/EXT1/TFRC/CD55/NFAT5/YES1/LGALS1/CD81/CD276/MDK/LYN/TNFSF18/CCL2/PRNP/TNFSF4/DLG1/CD44/MSN/TNFRSF21/ITGA5/ITGB1/PECAM1
GO:0002768	immune response-regulating cell surface receptor signaling pathway	279	-0.478555	-1.6159	1.75063e-05	0.000194686	0.000119229	2431	tags=37%, list=16%, signal=32%	PSMB1/PSMC2/WIPF2/PSMA5/PIK3R1/MAP3K7/HRAS/ELMO2/PSMD14/PHPT1/ARPC3/PSMC3/FBXW11/PLCG1/PSMD11/RAB29/SKP1/PPP3R1/PSMC4/PDPK1/PSEN1/PLPP4/NECTIN2/CARD11/CHUK/NCKAP1/PTPN22/ABL1/WIPF1/HSP90AB1/BAG6/ARPC4/LGALS3/PSMA4/BRK1/EIF2B2/CRK/RAC1/RAP1A/RUNX1/RIPK2/PSMD1/PSMD7/GAB2/CEACAM1/BAX/TRAF6/PSMC5/PSMD10/TAB2/CACNB3/PTPRJ/SRC/VAV2/DUSP3/RPS3/PSME4/ACTR2/NRAS/WASF2/PAK1/ARPC1A/RAPGEF1/ACTB/CDC42/DGKZ/P…
GO:0002764	immune response-regulating signaling pathway	280	-0.478175	-1.61401	1.75242e-05	0.000194686	0.000119229	2431	tags=37%, list=16%, signal=32%	PSMB1/PSMC2/WIPF2/PSMA5/PIK3R1/MAP3K7/HRAS/ELMO2/PSMD14/PHPT1/ARPC3/PSMC3/FBXW11/PLCG1/PSMD11/RAB29/SKP1/PPP3R1/PSMC4/PDPK1/PSEN1/PLPP4/NECTIN2/CARD11/CHUK/NCKAP1/PTPN22/ABL1/WIPF1/HSP90AB1/BAG6/ARPC4/LGALS3/PSMA4/BRK1/EIF2B2/CRK/RAC1/RAP1A/RUNX1/RIPK2/PSMD1/PSMD7/GAB2/CEACAM1/BAX/TRAF6/PSMC5/PSMD10/TAB2/CACNB3/PTPRJ/SRC/VAV2/DUSP3/RPS3/PSME4/ACTR2/NRAS/WASF2/PAK1/ARPC1A/RAPGEF1/ACTB/CDC42/DGKZ/P…
GO:0043491	protein kinase B signaling	180	-0.517984	-1.70591	1.76531e-05	0.000195569	0.000119769	1408	tags=29%, list=9%, signal=27%	RPS6KB2/FGF5/MYDGF/SIRT2/SEMA5A/HSP90AB1/FGFR1/RAC1/HPSE/SESN2/PTPRJ/SRC/PTPN11/PLK3/INPP5F/PPP2R5B/RAPGEF1/PHLDA3/AKT1/DAG1/GRB2/HCLS1/RCN3/RHOG/GPX1/EGFR/ZFP36L1/RRAS/MERTK/IGFBP5/TEK/RAC2/PEAR1/NRG1/TNFAIP8L3/HSP90AA1/TGFB1/EPHA2/AXL/GDF15/KIT/CCL2/KITLG/SH2B3/ENG/DLG1/SESN3/RTN4/HYAL2/KDR/THBS1/ITGB1
GO:0031401	positive regulation of protein modification process	807	-0.403857	-1.39154	1.77325e-05	0.0001959	0.000119972	2408	tags=33%, list=16%, signal=29%	TAOK2/UBE2V1/CALM3/TP53/ABI1/RIPK1/RAPGEF2/ADTRP/CACUL1/AIMP2/PPP2CA/POMT1/DUSP7/STUB1/ALS2/MAPK9/FYN/CENPX/ZBTB7B/ARL2BP/SYMPK/PKD1/TNIK/DVL2/UBE2N/RAF1/KDM1A/HDAC2/CCNT1/NELFE/PDGFA/SREBF1/ITGB1BP1/ATP2B4/TXN/HSF1/PRKAR2A/GOLGA2/PHF1/SNX9/DOCK7/BRMS1/SOD1/DVL1/WFS1/ROBO1/PHB/PTPA/PDGFC/ADAM17/ARFGEF1/MAP3K7/PIN1/ARNTL/ACSL1/HRAS/PROX1/UBQLN1/MADD/PDE8A/ADCY6/RNF111/TLR4/GORASP1/MAPK11/ARHGEF2/T…
GO:0045773	positive regulation of axon extension	35	-0.731797	-1.99227	1.81054e-05	0.000199462	0.000122154	2393	tags=49%, list=16%, signal=41%	BMPR2/DBN1/SEMA5A/MAP3K13/GOLGA4/PAK1/TRPV2/LIMK1/DBNL/GDI1/RAB11A/LRP1/MACF1/FN1/NRP1/EIF4G2/MAP1B
GO:0051051	negative regulation of transport	295	-0.472506	-1.59784	1.86449e-05	0.000204835	0.000125444	2049	tags=27%, list=13%, signal=24%	CAB39/KALRN/PACSIN2/SYT11/ABCA7/ENPP1/RANGAP1/MTMR2/ATG3/SNCA/GSK3A/LGALS3/CLIC2/RAB7A/STC1/RAC1/OS9/RAP1A/FOXF1/RGS4/SP100/VPS35/UCP2/SRI/CEACAM1/ERLEC1/VDAC1/CACNB3/OAZ1/RAB33B/PTPN11/KCNAB1/ANK3/DPH3/CD200/ARHGAP1/EPHB2/ANXA1/BIN1/RAP1B/RAB23/RHBDF1/PFKL/INSIG1/KLF7/AKT1/ITGB3/SVIP/PKIA/CAV1/ABCA2/GDI1/SLC30A1/PRKCE/VAMP3/SERPINE2/NEDD4/LMAN1/CALM2/ICAM1/PPM1F/YWHAQ/TMBIM6/GABRE/NRG1/HMOX1/HEC…
GO:0099173	postsynapse organization	126	-0.556779	-1.79331	1.96874e-05	0.000215689	0.000132091	1451	tags=32%, list=9%, signal=29%	DBN1/LRP8/KALRN/NLGN4Y/ARF1/MTMR2/ZDHHC2/VPS35/LRFN4/NLGN2/SSH1/EPHB2/ACTR2/ARHGAP22/NDRG1/WASF2/CFL1/ITGA3/ACTB/CDC42/RELN/ADAM10/DBNL/CTTN/ARF4/ZMYND8/CAPRIN1/EPHA4/TANC2/SEMA3F/NLGN1/ACTN1/DOCK10/ACTG1/PRNP/DLG1/NRP2/CDH2/SLC7A11/HSPA8
GO:0033046	negative regulation of sister chromatid segregation	39	0.634938	2.15954	2.00739e-05	0.000217917	0.000133456	2153	tags=44%, list=14%, signal=38%	CENPF/ATM/ZNF207/CCNB1/DUSP1/BUB1/PSMG2/TPR/PCID2/BUB1B/TTK/NDC80/USP44/GEN1/PLK1/PTTG1/RAD21
GO:0033048	negative regulation of mitotic sister chromatid segregation	39	0.634938	2.15954	2.00739e-05	0.000217917	0.000133456	2153	tags=44%, list=14%, signal=38%	CENPF/ATM/ZNF207/CCNB1/DUSP1/BUB1/PSMG2/TPR/PCID2/BUB1B/TTK/NDC80/USP44/GEN1/PLK1/PTTG1/RAD21
GO:2000816	negative regulation of mitotic sister chromatid separation	39	0.634938	2.15954	2.00739e-05	0.000217917	0.000133456	2153	tags=44%, list=14%, signal=38%	CENPF/ATM/ZNF207/CCNB1/DUSP1/BUB1/PSMG2/TPR/PCID2/BUB1B/TTK/NDC80/USP44/GEN1/PLK1/PTTG1/RAD21
GO:0043405	regulation of MAP kinase activity	241	-0.494665	-1.65041	2.01112e-05	0.000217917	0.000133456	2467	tags=32%, list=16%, signal=28%	TLR4/MAPK11/TLR6/TGFB3/TRIB3/STK39/MAPK8IP1/WNT5A/PPP2R1A/TRIB1/DUSP16/TRAF7/RPS27A/DVL3/MAP2K1/AIDA/PSEN1/TAOK3/PDGFD/PTPN22/IRAK2/GPS1/FGFR1/MAP3K13/SASH1/LPAR1/PAQR3/UBA52/DUSP8/MAPKAPK3/TSG101/RGS4/RIPK2/IRAK1/MAPKAPK2/SPRED3/TRAF6/PTPN1/UBC/TAB2/PTPRJ/SRC/DUSP3/PTPN11/RPS3/PKN1/EPHB2/PAK1/HGS/DKK1/IQGAP1/DBNL/CAV1/DNAJA1/EGFR/MAP3K11/MAP4K2/CXCR4/EPHA4/NRG1/GSTP1/MAPK1/DUSP4/TGFB1/SMPD1/GBA/…
GO:0006687	glycosphingolipid metabolic process	56	-0.67369	-1.97333	2.02293e-05	0.000218598	0.000133873	3182	tags=59%, list=21%, signal=47%	CPTP/ST6GALNAC4/SUMF2/SUMF1/ST8SIA2/B4GALT3/STS/NEU1/GLB1/ST3GAL2/B3GALT2/GM2A/CERK/GLTP/HEXA/B4GALT6/BAX/ARSA/NAGA/ABCA2/ST3GAL5/UGCG/ITGB8/ST8SIA6/B4GALT5/ST3GAL1/ESYT1/SMPD1/GBA/HEXB/KIT/CTSA/PSAP
GO:0034762	regulation of transmembrane transport	362	-0.455458	-1.54912	2.17944e-05	0.000234869	0.000143837	3119	tags=30%, list=20%, signal=25%	STIM2/SLC2A1/SLC31A2/CACNG8/RHOQ/FKBP1B/ATP2B4/ATG5/DNM2/YWHAE/PIK3R1/ARL6IP5/SCN1B/HCN2/SCN8A/ACSL1/DMD/UBQLN1/FXYD5/CTSS/ISCU/GSTO1/NTSR1/UTRN/RPS6KB1/KCND2/PLCG1/TRIB3/CHP1/SLC30A5/STK39/KCNMA1/PDPK1/F2RL3/PSEN1/CAB39/RASGRF2/ENPP1/ABL1/ARF1/ZMPSTE24/SNCA/GSK3A/SCN3B/KIF5B/CLIC2/AZIN1/MEF2A/TERT/DIAPH1/NETO2/RAP1A/RGS4/TMEM109/SRI/BAX/VDAC1/CACNB3/OAZ1/PTPN11/KCNAB1/ANK3/NLGN2/EPHB2/CLIC1/BIN1…
GO:0043161	proteasome-mediated ubiquitin-dependent protein catabolic process	397	-0.447386	-1.52475	2.20313e-05	0.000236776	0.000145006	3804	tags=41%, list=25%, signal=32%	PELI1/ERLIN1/USP5/UFD1/ITCH/BIRC2/PSMB2/ARAF/KCTD5/PSMA2/TLK2/BCAP31/UBE2G1/SUMO1/KEAP1/FBXO22/DNAJB12/DNAJB2/DMAC2/PPP2R5C/UBE2G2/RAD23A/STUB1/RYBP/GIPC1/BFAR/MAPK9/CLOCK/FBXL19/SIAH2/RNF216/KCTD17/COP1/PCNP/RNF185/PSMB1/PSMC2/UBE2J2/UBQLN4/PSMA5/DVL1/WFS1/HECTD3/TMUB2/DDIT3/ARNTL/DNAJB9/RNF34/ANKIB1/UBQLN1/SMARCC1/PSMD14/CUL2/TAF9/BAG5/FOXRED2/PSMC3/FBXW11/UBXN1/TRIB3/VCP/PSMD11/TRIM3/EDEM3/TRI…
GO:0034110	regulation of homotypic cell-cell adhesion	24	-0.792495	-1.99705	2.22485e-05	0.000238463	0.000146038	1382	tags=54%, list=9%, signal=49%	CEACAM1/ZNF703/ANK3/PLAUR/F11R/SERPINE2/LGALS1/PRKCA/LYN/SH2B3/ADAMTS18/JAK1/CD9
GO:0034765	regulation of ion transmembrane transport	357	-0.455223	-1.54778	2.26608e-05	0.000242226	0.000148343	3119	tags=30%, list=20%, signal=25%	STIM2/SLC2A1/SLC31A2/CACNG8/RHOQ/FKBP1B/ATP2B4/ATG5/DNM2/YWHAE/PIK3R1/ARL6IP5/SCN1B/HCN2/SCN8A/ACSL1/DMD/UBQLN1/FXYD5/CTSS/ISCU/GSTO1/NTSR1/UTRN/RPS6KB1/KCND2/PLCG1/TRIB3/CHP1/SLC30A5/STK39/KCNMA1/PDPK1/F2RL3/PSEN1/CAB39/RASGRF2/ENPP1/ABL1/ARF1/ZMPSTE24/SNCA/GSK3A/SCN3B/KIF5B/CLIC2/AZIN1/MEF2A/TERT/DIAPH1/NETO2/RAP1A/RGS4/TMEM109/SRI/BAX/VDAC1/CACNB3/OAZ1/PTPN11/KCNAB1/ANK3/NLGN2/EPHB2/CLIC1/BIN1…
GO:0010243	response to organonitrogen compound	778	-0.401138	-1.38164	2.30382e-05	0.000245371	0.000150269	3051	tags=32%, list=20%, signal=27%	KDM1A/HDAC2/GNG2/PPP2R2A/RHOQ/USF1/SESN1/NDEL1/SREBF1/ATP2B4/HSF1/PRKAR2A/RNF185/DNM2/KLF16/UBE2J2/SOD1/PIK3R1/WFS1/TRPM4/ADORA2A/PHB/PDGFC/TMUB2/HCN2/PDE3A/TSPO/CARM1/DNAJB9/ZDHHC7/GLRB/UBQLN1/SMARCC1/XBP1/RAB12/TOR1A/ADCY6/EIF6/ATP6V0D1/SLC27A4/KLF4/TYMS/APLP1/FOXRED2/ANO1/TLR4/CPEB4/ARHGEF2/RPS6KB1/ATP6V1D/TLR6/SDC1/CACYBP/UBXN1/TRIB3/VCP/EDEM3/GGH/NSMF/POMT2/LAMTOR1/CAV2/ADCY7/SPAAR/SLC39A14/…
GO:0018108	peptidyl-tyrosine phosphorylation	258	-0.484635	-1.62771	2.30792e-05	0.000245371	0.000150269	2408	tags=29%, list=16%, signal=25%	ARHGEF2/CBL/BAZ1B/PPP2R1A/DUSP22/CHMP6/EPHA5/RAP2C/MAP2K1/LRP8/PSEN1/PDGFD/ABL1/FBXW7/FGFR1/BDNF/SCYL1/HIPK1/TSG101/SOCS4/RIPK2/WEE1/PTPN1/PTPRJ/GPRC5B/SRC/PTPN11/INPP5F/EPHB2/BMP6/PPP2R5B/NOX4/IQGAP1/ITGB3/ACVR1/HCLS1/RELN/CAV1/MVP/EGFR/PRKCE/DDR2/EPHB4/NF2/MERTK/RAP2B/ROR1/ICAM1/TEK/EPHA4/NRG1/TGFB1/EPHA2/CD81/AXL/LYN/PEAK1/SHC1/TNFSF18/ABL2/KIT/KITLG/PRNP/SH2B3/EHD4/JAK1/CD44/APP/HYAL2/NRP1/KD…
GO:0007094	mitotic spindle assembly checkpoint	36	0.656966	2.20624	2.33233e-05	0.000245983	0.000150644	1671	tags=42%, list=11%, signal=37%	CENPF/ATM/ZNF207/CCNB1/DUSP1/BUB1/PSMG2/TPR/PCID2/BUB1B/TTK/NDC80/USP44/GEN1/PLK1
GO:0071173	spindle assembly checkpoint	36	0.656966	2.20624	2.33233e-05	0.000245983	0.000150644	1671	tags=42%, list=11%, signal=37%	CENPF/ATM/ZNF207/CCNB1/DUSP1/BUB1/PSMG2/TPR/PCID2/BUB1B/TTK/NDC80/USP44/GEN1/PLK1
GO:0071174	mitotic spindle checkpoint	36	0.656966	2.20624	2.33233e-05	0.000245983	0.000150644	1671	tags=42%, list=11%, signal=37%	CENPF/ATM/ZNF207/CCNB1/DUSP1/BUB1/PSMG2/TPR/PCID2/BUB1B/TTK/NDC80/USP44/GEN1/PLK1
GO:0031623	receptor internalization	83	-0.597819	-1.83511	2.36155e-05	0.000248403	0.000152126	1826	tags=35%, list=12%, signal=31%	ARF1/MTMR2/FLOT1/SNCA/NUMB/RAB5A/ADM/CEACAM1/SCYL2/DKK1/CD63/RAB31/ITGB3/GRB2/CXCL8/CAV1/AP2M1/NEDD4/AP2B1/LRP1/CLTC/TFRC/PICALM/CD81/SDCBP/ARRB1/CD9/ITGB1/APLN
GO:0030041	actin filament polymerization	157	-0.527727	-1.72448	2.37365e-05	0.000249013	0.000152499	2189	tags=36%, list=14%, signal=31%	DBN1/SLIT2/PFN1/SSH3/FMN1/NCKAP1/FHOD3/VASP/ARF1/FCHSD1/PLEKHG2/ARPC4/BRK1/CDC42EP1/RAC1/DIAPH1/COTL1/ARFIP2/PFN2/CRACD/SSH1/ACTR2/WASF2/BIN1/ARPC1A/TMSB10/KANK3/FCHSD2/SPIRE1/GRB2/HCLS1/DBNL/SPTBN5/TTC17/SPTBN1/CTTN/TRIOBP/ARPC1B/SPTAN1/PRKCE/ACTR3/ARPC2/CDC42EP2/ICAM1/CYFIP2/MYADM/SVIL/MYO1C/CAPZA1/ARPC5/ESAM/ARHGAP18/MTPN/SSH2/TMSB4X/DLG1
GO:0043549	regulation of kinase activity	717	-0.410945	-1.41704	2.44345e-05	0.000255657	0.000156568	3143	tags=31%, list=21%, signal=26%	TRIM27/PKD1/DUSP14/TNIK/FBXO7/DVL2/UBE2N/RAF1/CDK7/CCNT1/MOB1B/PDGFA/TRPT1/ITGB1BP1/ATP2B4/TXN/PRKAR2A/SNX9/SOD1/PIK3R1/DVL1/AMBRA1/ROBO1/ADORA2A/PHB/PDGFC/ADAM17/MAP3K7/ACSL1/HRAS/PROX1/MADD/CDKN2B/ADCY6/STK38/GCN1/KLF4/SMCR8/TLR4/MAPK11/NRBF2/PTPRB/TLR6/CBL/TGFB3/AKT1S1/TRIB3/CHP1/STK39/MAPK8IP1/RASIP1/WNT5A/PPP2R1A/TRIB1/NR2F2/DUSP22/CHMP6/DUSP16/EPHA5/TRAF7/ADCY7/RPS27A/DVL3/MARK2/RAP2C/MAP2K…
GO:0051346	negative regulation of hydrolase activity	303	-0.47144	-1.59586	2.45725e-05	0.000256423	0.000157038	2918	tags=31%, list=19%, signal=26%	GMIP/CSNK2A1/RECK/YWHAE/ADORA2A/PTPA/ARFGEF1/PLA2R1/ABCE1/HRAS/CD2BP2/RNF34/PPME1/SLC27A4/KLF4/ARL2/PRDX5/CSRNP2/UBXN1/CHP1/UBE2Z/SPOCK3/PHACTR2/MYO1D/IFI16/CNST/ARFGEF3/SLC39A14/SLIT2/CDC42SE1/FNIP1/SPOCD1/CPAMD8/CPEB2/ABL1/TRIAP1/GPS1/SNCA/AMOT/LGALS3/FICD/PPP1R15A/MAPK7/CARD16/SPINK5/CAST/ECM1/PPP1R11/USP47/SRC/USP14/PPP1R14B/ANXA2/ANXA1/PLXNB3/BIN1/PLAUR/GSK3B/AKT1/IQGAP1/MICAL1/SERPINB8/GPX1…
GO:0061615	glycolytic process through fructose-6-phosphate	22	-0.80354	-1.98508	2.48344e-05	0.000257796	0.000157878	1336	tags=59%, list=9%, signal=54%	BPGM/HK1/FOXK2/TPI1/PFKL/ALDOA/ENO1/PFKP/PGAM1/PGK1/GAPDH/PGM2L1/PKM
GO:0061620	glycolytic process through glucose-6-phosphate	22	-0.80354	-1.98508	2.48344e-05	0.000257796	0.000157878	1336	tags=59%, list=9%, signal=54%	BPGM/HK1/FOXK2/TPI1/PFKL/ALDOA/ENO1/PFKP/PGAM1/PGK1/GAPDH/PGM2L1/PKM
GO:1901342	regulation of vasculature development	219	-0.494707	-1.64876	2.52154e-05	0.000261065	0.00015988	1745	tags=28%, list=11%, signal=25%	SASH1/SPHK1/PPP1R16B/AMOT/HTATIP2/FOXC2/HIPK1/AGO1/TERT/MAPK7/RUNX1/SP100/SPINK5/HSPG2/ADM/CEACAM1/ECM1/RGCC/KLF2/HGS/BTG1/GPR4/ADAM10/CXCL8/ANGPTL4/CTNNB1/RNH1/ANXA3/TGFB2/RRAS/ITGB8/CXCR4/NFE2L2/PGK1/ECSCR/TEK/HMOX1/SMAD1/PTPRM/PGF/STIM1/CEMIP2/PLXND1/NIBAN2/EPHA2/PRKCA/MDK/GRN/PKM/SLC12A2/SPARC/ENG/STAB1/JAK1/RHOJ/PLK2/KDR/THBS1/ITGA5/CDH5/ITGB1/SERPINE1
GO:0019674	NAD metabolic process	41	-0.705194	-1.98445	2.53009e-05	0.000261266	0.000160004	1336	tags=46%, list=9%, signal=42%	BPGM/HK1/TIGAR/NADK/NADSYN1/FOXK2/TPI1/PFKL/ALDOA/ENO1/PFKP/NT5E/PGAM1/PGK1/NQO1/GAPDH/PGM2L1/PKM/LDHA
GO:1902100	negative regulation of metaphase/anaphase transition of cell cycle	39	0.630967	2.14604	2.56227e-05	0.0002639	0.000161617	1671	tags=38%, list=11%, signal=34%	CENPF/ATM/ZNF207/CCNB1/DUSP1/BUB1/PSMG2/TPR/PCID2/BUB1B/TTK/NDC80/USP44/GEN1/PLK1
GO:0045765	regulation of angiogenesis	217	-0.492728	-1.64192	2.57917e-05	0.000264811	0.000162174	1745	tags=28%, list=11%, signal=25%	SASH1/SPHK1/PPP1R16B/AMOT/HTATIP2/FOXC2/HIPK1/AGO1/TERT/MAPK7/RUNX1/SP100/SPINK5/HSPG2/ADM/CEACAM1/ECM1/RGCC/KLF2/HGS/BTG1/GPR4/CXCL8/ANGPTL4/CTNNB1/RNH1/ANXA3/TGFB2/RRAS/ITGB8/CXCR4/NFE2L2/PGK1/ECSCR/TEK/HMOX1/SMAD1/PTPRM/PGF/STIM1/CEMIP2/PLXND1/NIBAN2/EPHA2/PRKCA/MDK/GRN/PKM/SLC12A2/SPARC/ENG/STAB1/JAK1/RHOJ/PLK2/KDR/THBS1/ITGA5/CDH5/ITGB1/SERPINE1
GO:0031334	positive regulation of protein-containing complex assembly	211	-0.499061	-1.65944	2.5845e-05	0.000264811	0.000162174	2533	tags=43%, list=17%, signal=36%	TP53/UNC13B/STUB1/WASHC5/MAPK9/TRIM27/CORO1B/WASF1/CLIP1/SNX9/PSMC2/CDC42EP4/NUMA1/EVL/ARPC5L/SH3GLB1/ARL2/ARPC3/TLR4/PSMC3/TLR6/VCP/BID/RASIP1/PSMC4/FNIP1/PFN1/FMN1/NCKAP1/FSCN1/VASP/ARF1/FCHSD1/NAV3/HSPA1B/SNCA/ARPC4/LGALS3/ERCC1/BRK1/CDC42EP1/RAC1/PIEZO1/DCTN1/ARFIP2/BAX/CKAP5/PSMC5/PFN2/CRACD/HSPA1A/SRC/ABCA3/RPS3/ACTR2/WASF2/PAK1/BIN1/GTF2H1/RAP1B/PPP2R5B/ARPC1A/GSK3B/FCHSD2/SPIRE1/GRB2/CTTN…
GO:0072507	divalent inorganic cation homeostasis	293	-0.468601	-1.58321	2.66423e-05	0.000272274	0.000166745	3130	tags=35%, list=20%, signal=28%	PKD1/STIM2/KCTD17/FKBP1B/ATP2B4/ATG5/GRIN2D/GRINA/SLC8B1/MCUB/YWHAE/WFS1/TRPM4/TMEM203/DDIT3/DMD/ERO1A/SLC1A1/VAPB/CCRL2/GSTO1/PDZD8/NTSR1/PTGFR/PLCG1/SLC30A5/LETM1/SLC30A9/WNT5A/CAV2/TRPV4/SLC39A14/PDPK1/F2RL3/AP3D1/PSEN1/SLC41A1/ATP13A2/ABL1/SLC39A6/LPAR1/SNCA/CLIC2/ATP2C1/STC1/DIAPH1/MCOLN1/ADM/SRI/BAX/SELENOT/TMTC2/CCDC47/CACNB3/ANK3/STC2/TRPV2/NCS1/F2RL1/GNA13/NPTN/GPR4/TCIRG1/CAV1/SLC30A7/C…
GO:0042698	ovulation cycle	45	-0.691851	-1.9627	2.7191e-05	0.000277166	0.000169741	1244	tags=31%, list=8%, signal=29%	SRC/PCNA/NCOR2/HSPA5/NRIP1/EGFR/TGFB2/PAM/AXL/MDK/INHBA/PTX3/FZD4/ARRB1
GO:0003158	endothelium development	114	-0.570626	-1.82234	2.81049e-05	0.000285745	0.000174995	1710	tags=35%, list=11%, signal=31%	PPP1R16B/FOXC2/STC1/RAP1A/FASN/CEACAM1/SOX17/RHOA/BMP6/RAP1B/F2RL1/BTG1/RAPGEF1/ACVR1/GPX1/CTNNB1/ZEB1/APOLD1/F11R/COL18A1/PLOD3/CXCR4/ICAM1/SCUBE1/MYADM/NRG1/PDE2A/S1PR1/PDE4D/ACVRL1/ENG/VCL/MSN/FSTL1/ROBO4/NRP1/CLIC4/KDR/CDH5/PECAM1
GO:0002687	positive regulation of leukocyte migration	87	-0.5979	-1.84203	2.8435e-05	0.00028836	0.000176596	2455	tags=39%, list=16%, signal=33%	JAM3/MOSPD2/STK39/VEGFB/WNT5A/AKIRIN1/PDGFD/LGALS3/FADD/CD99L2/CD99/ITGA2/RAC1/MMP14/RHOA/DOCK8/SELP/F2RL1/ADAM10/CXCL8/ITGA4/ICAM1/RAC2/MAPK1/PGF/ANO6/MDK/SWAP70/TNFSF18/KITLG/CALR/APP/THBS1/SERPINE1
GO:0045862	positive regulation of proteolysis	304	-0.467558	-1.58261	2.94046e-05	0.00029743	0.000182151	3049	tags=36%, list=20%, signal=29%	HDAC2/MELTF/BEX3/COP1/HSF1/RNF185/SNX9/PSMC2/DVL1/TRIM32/ROBO1/ARL6IP5/HSPE1/MYH9/ANKIB1/UBQLN1/PSMD14/SLC1A1/CCBE1/TIMM17A/PSMC3/FBXW11/TRIB3/VCP/BID/TRIB1/IFI16/PSMC4/ADRM1/CSNK1E/PSEN1/BBC3/SIRT2/BAG2/FBXW7/SUMO2/BAG6/HSPA1B/SNCA/GSK3A/APAF1/CCN1/FADD/EIF2AK3/ARIH2/SOCS4/FAS/RIPK2/BAX/PRELID1/SMURF1/PSMD10/APH1A/RNF14/HSPA1A/MMP14/SRC/RNF19B/PIDD1/RPS27L/PLK3/RPS3/DDA1/PSME4/TMEM259/MBP/CYCS/N…
GO:0048880	sensory system development	259	-0.475275	-1.59486	2.9737e-05	0.000300025	0.00018374	1430	tags=29%, list=9%, signal=26%	TFAP2A/MAF/PROX1/LAMB2/FKBP8/CLN8/SLC1A1/RAB18/KLF4/RRM1/BMPR2/HIF1A/WNT5A/RDH10/TSKU/JMJD6/PSEN1/WNT9A/CPAMD8/CTNS/POU4F1/FOXC2/HIPK1/PBX3/NECTIN1/TUG1/SPRED3/BAX/GDF11/BCAR3/EPHB2/LIMK2/BMP6/ZDHHC16/TCIRG1/CDK4/SIPA1L3/MAN2A1/ATF6/TWSG1/MEIS2/TGFB2/ARHGEF15/SMAD3/NOTCH2/ALDH1A3/NF2/MERTK/NECTIN3/SH3PXD2B/LRP5/SEMA3A/PTPRM/SKIL/TENM3/EPHA2/VIM/INHBA/NES/GNB1/ACVRL1/RARB/COL5A2/ADAMTS18/DLG1/COL5…
GO:0007229	integrin-mediated signaling pathway	85	-0.60653	-1.86696	3.15753e-05	0.000317762	0.000194603	2095	tags=39%, list=14%, signal=34%	FUT8/CCM2/PTPRA/CTNNA1/ABL1/ITGA2/CEACAM1/ITGA10/SRC/PTPN11/ITGA3/CD63/CDC42/ITGB3/ADAM10/ITGA11/ILK/ITGA4/ITGB5/LAMA3/DST/ITGB8/FERMT3/ZYX/ADAM15/FLNA/ITGAV/ADAM9/ITGA6/FN1/NRP1/ITGA5/ITGB1
GO:0007088	regulation of mitotic nuclear division	97	0.459386	1.881	3.17683e-05	0.000318892	0.000195295	2153	tags=35%, list=14%, signal=30%	MKI67/BMP4/CENPF/IGF2/ATM/RB1/NUSAP1/PHIP/CDC16/OBSL1/ZNF207/INSR/CCNB1/DUSP1/BUB1/PSMG2/TPR/PCID2/BUB1B/TTK/NDC80/USP44/DLGAP5/GEN1/HOXA13/KIF20B/ESPL1/PLK1/CDC25C/NEK2/PRMT5/L3MBTL1/MTBP/RAD21
GO:0002685	regulation of leukocyte migration	139	-0.537848	-1.74451	3.24703e-05	0.000325114	0.000199105	1699	tags=29%, list=11%, signal=26%	LGALS3/FADD/CD99L2/CD99/ITGA2/CRK/RAC1/ECM1/NBL1/MMP14/RHOA/DOCK8/CD200/SELP/ANXA1/F2RL1/AKT1/RHOG/ADAM10/CXCL8/ITGA4/PTGER4/ICAM1/RAC2/MAPK1/HMOX1/PGF/CD81/ANO6/MDK/SWAP70/LYN/TNFSF18/CCL2/KITLG/CALR/MSN/APP/THBS1/SERPINE1
GO:0051258	protein polymerization	250	-0.476776	-1.59841	3.55475e-05	0.000355026	0.000217424	3143	tags=39%, list=21%, signal=32%	TRIM27/MICALL2/CORO1B/WASF1/ADD3/HDGFL3/NDEL1/CAMSAP1/CLIP1/GOLGA2/SNX9/DNM2/RANBP9/CDC42EP4/FKBP4/NUMA1/ARFGEF1/EVL/ARPC5L/ARL2/ARPC3/TBCD/DBN1/TRPV4/SLIT2/PFN1/SSH3/TUBG1/CHMP4B/FMN1/NCKAP1/FHOD3/ABL1/VASP/ARF1/FCHSD1/PLEKHG2/NAV3/HSPA1B/SNCA/ARPC4/BRK1/CDC42EP1/RAC1/DIAPH1/DCTN1/COTL1/ARFIP2/CHMP3/GPX4/CKAP5/PFN2/CRACD/HSPA1A/RPS3/SSH1/ACTR2/WASF2/PAK1/MAP7D3/BIN1/ARPC1A/TMSB10/KANK3/FCHSD2/SP…
GO:0016055	Wnt signaling pathway	427	-0.431166	-1.47344	3.58191e-05	0.000356838	0.000218533	3130	tags=34%, list=20%, signal=28%	PKD1/TNIK/SMARCA4/DVL2/SIAH2/GNG2/PPM1A/MBD2/PSMB1/PSMC2/CSNK2A1/RECK/PSMA5/DVL1/TRPM4/MAP3K7/LZTS2/DDIT3/PIN1/ARNTL/EMD/PSMD14/TNKS2/KLF4/SDHAF2/AP2A1/LGR4/PSMC3/RAC3/FBXW11/SDC1/CSNK1G1/VCP/PSMD11/WNT5A/TSKU/PPP2R1A/SKP1/PPP3R1/RPS27A/DVL3/PSMC4/MARK2/CSNK1E/PSEN1/PFN1/WNT9A/SEMA5A/WWTR1/ABL1/DAPK3/AP2S1/LMBR1L/TGFB1I1/AMOTL1/GSK3A/UBA52/WLS/BCL9L/AGO1/PSMA4/DAAM1/RAB5A/GSKIP/PPP1CA/UBE2B/GRK5/…
GO:0010812	negative regulation of cell-substrate adhesion	55	-0.659349	-1.93264	3.59542e-05	0.000357284	0.000218806	1264	tags=31%, list=8%, signal=28%	MMP14/SRC/RHOA/CORO2B/NF2/CASK/LRP1/MAP4K4/LGALS1/ADAM15/TACSTD2/ACVRL1/DLC1/FZD4/THBS1/SPOCK1/SERPINE1
GO:1905114	cell surface receptor signaling pathway involved in cell-cell signaling	489	-0.425273	-1.46117	3.67994e-05	0.000364766	0.000223389	3130	tags=34%, list=20%, signal=28%	PKD1/TNIK/SMARCA4/DVL2/SIAH2/TMEM108/GNG2/PPM1A/MBD2/PSMB1/GRIN2D/PSMC2/CSNK2A1/RECK/PSMA5/DVL1/TRPM4/ADORA2A/MAP3K7/LZTS2/DDIT3/PIN1/ARNTL/EMD/STX1A/GLRB/PSMD14/TNKS2/KLF4/SDHAF2/EIF4A3/AP2A1/LGR4/NTSR1/PSMC3/RAC3/FBXW11/SDC1/CSNK1G1/VCP/PSMD11/WNT5A/TSKU/PPP2R1A/SKP1/PPP3R1/RPS27A/DVL3/PSMC4/MARK2/CSNK1E/PSEN1/PFN1/WNT9A/SEMA5A/WWTR1/ABL1/DAPK3/AP2S1/MTMR2/LMBR1L/TGFB1I1/AMOTL1/GSK3A/UBA52/WLS/…
GO:0042552	myelination	97	-0.57944	-1.81319	3.87356e-05	0.000382999	0.000234555	1807	tags=33%, list=12%, signal=29%	SIRT2/MTMR2/LPAR1/TMEM98/EIF2AK3/EIF2B2/FAM126A/B4GALT6/ACER3/DEGS1/NDRG1/MBP/NCSTN/MARVELD1/AKT1/DAG1/ABCA2/CTSC/ATRN/CXCR4/CNTNAP1/B4GALT5/ADGRG6/EPB41L3/MALL/HEXB/ARHGEF10/RARB/DLG1/PMP22/CD9/TNFRSF21
GO:0048207	vesicle targeting, rough ER to cis-Golgi	62	-0.648903	-1.93093	3.91737e-05	0.000385403	0.000236027	3818	tags=63%, list=25%, signal=47%	USO1/TMED10/TRAPPC4/TRAPPC1/PDCD6/NAPA/SAR1A/GOLGA2/SEC22B/SAR1B/TRAPPC10/GORASP1/SEC23A/PPP6R1/BET1/SEC13/TRAPPC5/PREB/SEC16A/SEC24C/TFG/TBC1D20/PPP6R3/TRAPPC3/GOSR2/STX5/SEC24A/CSNK1D/RAB1A/RAB1B/CTSZ/CTSC/ANKRD28/LMAN1/SEC24D/TMED2/MCFD2/SEC31A/CD59
GO:0048208	COPII vesicle coating	62	-0.648903	-1.93093	3.91737e-05	0.000385403	0.000236027	3818	tags=63%, list=25%, signal=47%	USO1/TMED10/TRAPPC4/TRAPPC1/PDCD6/NAPA/SAR1A/GOLGA2/SEC22B/SAR1B/TRAPPC10/GORASP1/SEC23A/PPP6R1/BET1/SEC13/TRAPPC5/PREB/SEC16A/SEC24C/TFG/TBC1D20/PPP6R3/TRAPPC3/GOSR2/STX5/SEC24A/CSNK1D/RAB1A/RAB1B/CTSZ/CTSC/ANKRD28/LMAN1/SEC24D/TMED2/MCFD2/SEC31A/CD59
GO:0085029	extracellular matrix assembly	36	-0.708646	-1.93851	3.93567e-05	0.000386243	0.000236541	1146	tags=42%, list=8%, signal=39%	RGCC/DAG1/PHLDB1/FKBP10/EFEMP2/PLOD3/SMAD3/LTBP3/TGFB1/LAMB4/QSOX1/ANTXR1/THSD4/NTN4/LAMB1
GO:0045841	negative regulation of mitotic metaphase/anaphase transition	38	0.632754	2.126	4.0068e-05	0.00039225	0.00024022	1671	tags=39%, list=11%, signal=35%	CENPF/ATM/ZNF207/CCNB1/DUSP1/BUB1/PSMG2/TPR/PCID2/BUB1B/TTK/NDC80/USP44/GEN1/PLK1
GO:1901701	cellular response to oxygen-containing compound	865	-0.389633	-1.34294	4.06914e-05	0.00039737	0.000243355	2645	tags=31%, list=17%, signal=27%	DDX18/MAPK9/FYN/PDXP/ZBTB7B/ATP6V0B/PPARD/CFLAR/SBNO2/SMARCA4/RAF1/TP53INP1/KDM1A/HDAC2/GNG2/GRK2/RHOQ/FKBP1B/USF1/SESN1/NDEL1/SREBF1/ATP2B4/TXN/ETS1/HSF1/PRKAR2A/DNM2/KLF16/SOD1/NET1/PIK3R1/TRPM4/TNC/PDGFC/HCN2/PDE3A/TSPO/GPR37/ZDHHC7/RDH11/SMARCC1/XBP1/RAB12/PDE8A/PHPT1/EIF4E/ADCY6/ATP6V0D1/LY96/SLC27A4/KLF4/APLP1/ANO1/TLR4/CPEB4/PRDX5/ARHGEF2/RPS6KB1/ATP6V1D/TLR6/PTGFR/SIGMAR1/TRIB3/VCP/HIF1A/…
GO:0035633	maintenance of blood-brain barrier	30	-0.736927	-1.92839	4.09204e-05	0.000398621	0.000244122	1103	tags=37%, list=7%, signal=34%	MBP/ACTB/F11R/LAMC1/ESAM/SLC12A2/ACTG1/VCL/CDH5/ITGB1/PECAM1
GO:0031507	heterochromatin assembly	67	0.532083	2.00304	4.1835e-05	0.000406097	0.0002487	2226	tags=42%, list=15%, signal=36%	TET1/HMGA2/SETDB2/H4C4/H3C8/H3C11/H3-3A/H3C2/DNMT3A/H3C7/H3C4/H4C6/H3C14/H3C15/MPHOSPH8/H3C3/HELLS/H3C1/H3C10/TPR/H4C11/H3C12/SETDB1/H4C9/NRDE2/PHF8/BAZ2A/H4C2
GO:0032963	collagen metabolic process	76	-0.620467	-1.89207	4.18932e-05	0.000406097	0.0002487	1585	tags=43%, list=10%, signal=39%	TGFB3/MMP17/P3H3/HIF1A/MMP10/SUCO/PEPD/ITGA2/RAP1A/RUNX1/CTSL/MMP14/P3H1/COL13A1/RGCC/LARP6/RCN3/PLOD3/MMP1/MRC2/FURIN/TGFB1/SERPINH1/VIM/ADAM15/CTSD/ENG/COL5A1/F2R/MMP2/TRAM2/CTSB/ITGB1
GO:0060284	regulation of cell development	368	-0.446677	-1.51842	4.32388e-05	0.000418116	0.000256061	2311	tags=28%, list=15%, signal=24%	HIF1A/WNT5A/TRIB1/RNF10/ANKRD27/PTHLH/DBN1/SLIT2/MAP2K1/LRP8/PSEN1/KALRN/SIRT2/SEMA5A/PLXNA1/CTNNA1/PLXNB1/ABL1/FBXW7/MAP3K13/POU4F1/GSK3A/BDNF/TMEM98/NUMB/CRK/RAC1/TUG1/PLAG1/SEMA4B/GOLGA4/STK25/PRPF19/RHOA/EPHB2/CERS2/ACTR2/PAK1/PLXNB3/BIN1/TRPV2/ETV5/GSK3B/LDLR/SEMA3D/CDC42/BNC1/DAG1/NPTN/LIMK1/RELN/DBNL/ATP6AP1/TRIOBP/CTNNB1/MAN2A1/F11R/GDI1/RELA/ILK/TRAK2/SERPINE2/BHLHE40/NOTCH2/NF2/ARPC2/CX…
GO:0030004	cellular monovalent inorganic cation homeostasis	81	-0.605984	-1.8562	4.36902e-05	0.00042145	0.000258103	2562	tags=37%, list=17%, signal=31%	ATP6V0D1/ATP6V1D/CHP1/KCNMA1/CLCN3/TM9SF4/ATP1A1/SLC9A6/RAB7A/ATP6V1E1/ATP6V1F/SLC4A7/ATP5F1B/ATP6V1C1/MAFG/TCIRG1/ATP6AP1/SLC4A2/KCNJ2/ATP6V1B2/ATP1B1/ATP6V0C/ATP6AP2/MAPK1/ATP6V0E1/ATP1B3/GRN/SLC9A1/SLC12A2/CLIC4
GO:0043087	regulation of GTPase activity	400	-0.437279	-1.49135	4.48442e-05	0.00043153	0.000264276	3002	tags=35%, list=20%, signal=29%	TBC1D3/NDEL1/ITGB1BP1/RIN1/SNX9/GMIP/ARHGAP35/DOCK7/SOD1/NET1/ALS2CL/LLGL1/ARFGEF1/SCRIB/PIN1/HRAS/RGS11/STXBP5/ARHGAP32/SLC27A4/RASGRP3/ARL2/DYNLT1/TBC1D24/ARHGAP42/TBC1D22B/SGSM3/TBC1D2B/EVI5/ARHGAP10/BVES/RASIP1/GPR137B/FGD6/WNT5A/CCPG1/SIPA1/ARFGAP2/TBC1D14/RP2/ANKRD27/SEC23A/CAV2/RANBP1/TBCD/EPHA5/DVL3/SLIT2/OCRL/CDC42SE1/ARFGAP1/ARHGAP27/EVI5L/PBXIP1/KALRN/TBC1D2/AGAP3/CPEB2/PREB/CHML/PLXNA…
GO:0150063	visual system development	255	-0.476295	-1.60037	4.63388e-05	0.00044483	0.000272421	1430	tags=19%, list=9%, signal=18%	NECTIN1/TUG1/SPRED3/BAX/GDF11/BCAR3/EPHB2/LIMK2/BMP6/ZDHHC16/TCIRG1/CDK4/SIPA1L3/MAN2A1/ATF6/TWSG1/MEIS2/TGFB2/ARHGEF15/SMAD3/NOTCH2/ALDH1A3/NF2/MERTK/NECTIN3/SH3PXD2B/LRP5/PTPRM/SKIL/TENM3/EPHA2/VIM/INHBA/NES/GNB1/ACVRL1/RARB/COL5A2/ADAMTS18/DLG1/COL5A1/FBN2/SLC7A11/RHOJ/FZD4/NRP1/CLIC4/RCN1/EFEMP1
GO:0051896	regulation of protein kinase B signaling	157	-0.519335	-1.69705	4.65222e-05	0.000445509	0.000272837	1271	tags=23%, list=8%, signal=21%	PTPRJ/SRC/PTPN11/INPP5F/PPP2R5B/RAPGEF1/PHLDA3/AKT1/DAG1/GRB2/HCLS1/RCN3/RHOG/GPX1/EGFR/RRAS/IGFBP5/TEK/RAC2/NRG1/TNFAIP8L3/HSP90AA1/TGFB1/EPHA2/AXL/GDF15/KIT/KITLG/SH2B3/ENG/DLG1/SESN3/RTN4/HYAL2/THBS1/ITGB1
GO:0098657	import into cell	153	-0.534183	-1.74272	4.78083e-05	0.000456719	0.000279702	3226	tags=39%, list=21%, signal=31%	SLC12A9/FYN/SLC15A4/SLC2A1/CACNG8/ATP2B4/DNM2/TRPM4/ARL6IP5/HCN2/ACSL1/CLN8/SLC1A5/TOR1A/SLC1A1/SLC27A4/ISCU/NTSR1/RPS6KB1/SLC31A1/TRPV4/SLC39A14/PSEN1/SLC39A6/FLOT1/SNCA/ATP1A1/SLC9A6/NUMB/SLC3A2/TSG101/SLC7A5/RGS4/SLC5A3/SLC12A4/ACSL3/SLC11A2/TRPV2/SLC6A6/ACTB/AKT1/ITGB3/CACNA2D1/SLC30A1/KCNJ2/ITGA4/ATP1B1/AP2B1/ATP1B3/SLC9A1/SLC12A2/SLC29A1/SLC38A1/PRNP/DLG1/RAB3B/SLC7A11/THBS1/ITGB1
GO:0048762	mesenchymal cell differentiation	187	-0.49855	-1.6453	4.82313e-05	0.00045965	0.000281497	1909	tags=25%, list=12%, signal=22%	SEMA5A/WWTR1/FOXA1/FGFR1/TGFB1I1/FOXC2/BCL9L/SPRED3/SEMA4B/HNRNPAB/ZNF703/DDX5/STRAP/POFUT2/SNAI1/RGCC/GSK3B/SEMA3D/DAG1/PHLDB1/ACVR1/CTNNB1/GLIPR2/TGFB2/ADIPOR1/SMAD3/SEMA6B/SEMA3A/ANXA6/NRG1/MAPK1/EXT1/TGFB1/ADAM15/MDK/SEMA3F/LOXL2/FLNA/KITLG/SDCBP/ENG/NRP2/CDH2/RTN4/FN1/NRP1/DAB2
GO:0007423	sensory organ development	365	-0.442691	-1.50497	4.88417e-05	0.000464349	0.000284375	3129	tags=30%, list=20%, signal=25%	HEY2/WHRN/SMARCA4/DVL2/BLOC1S3/SOBP/HDAC2/NAGLU/ATP2B4/ATG5/SIX2/ARHGAP35/SOD1/DVL1/LPCAT1/TFAP2A/MAF/PROX1/LAMB2/FKBP8/CLN8/SLC1A1/LRTOMT/RAB18/KLF4/RRM1/BMPR2/TGFB3/PRRX1/HIF1A/WNT5A/RDH10/TSKU/JMJD6/CCM2/PSEN1/WNT9A/CPAMD8/CTNS/DCHS1/SDC4/CYP26B1/FOXC2/HIPK1/PBX3/GSDME/NECTIN1/MAPKAPK2/TUG1/SPRED3/BAX/GDF11/PTPN11/SLC4A7/BCAR3/EPHB2/JAG2/LIMK2/BMP6/INSIG1/ZDHHC16/FZD6/TCIRG1/ADAM10/CDK4/TRIOBP…
GO:0061041	regulation of wound healing	88	-0.588952	-1.82184	5.03459e-05	0.000477501	0.000292429	1657	tags=34%, list=11%, signal=31%	FOXC2/CRK/HPSE/CEACAM1/EPHB2/ANXA1/F2RL1/PLAUR/VKORC1/CAV1/PRKCE/SERPINE2/MYLK/SMAD3/CASK/CXCR4/NFE2L2/PLAU/PLAT/ANO6/SLC12A2/ACTG1/SH2B3/ADAMTS18/CD109/F2R/CD9/THBS1/ITGB1/SERPINE1
GO:0097191	extrinsic apoptotic signaling pathway	181	-0.510419	-1.68202	5.07811e-05	0.000480477	0.000294252	1887	tags=29%, list=12%, signal=26%	CTNNA1/DAPK3/FGFR1/HSPA1B/GSK3A/LGALS3/FADD/HIPK1/PPP1CA/GABARAP/TERT/MAPK7/GCLM/FAS/STRADB/SP100/BAX/HSPA1A/SRC/PIDD1/GSK3B/AKT1/ACVR1/KRT18/CAV1/GPX1/CTTN/RELA/PMAIP1/TGFB2/PSME3/SMAD3/IFI27/PDIA3/BCL10/ICAM1/BCL2L1/GSTP1/HMOX1/TNFRSF10B/SKIL/TGFB1/TMBIM1/MLLT11/INHBA/ITPRIP/ITGAV/KITLG/ITGA6/PEA15/HYAL2/THBS1/SERPINE1
GO:0007507	heart development	425	-0.432939	-1.47861	5.17169e-05	0.000488163	0.000298959	2317	tags=26%, list=15%, signal=22%	BVES/HIF1A/VEGFB/WNT5A/JMJD6/CALCRL/SLIT2/MAP2K1/TBX20/CCM2/PSEN1/FLRT3/C2CD3/DSG2/FHOD3/DCHS1/XIRP2/MEF2D/POU4F1/ZMPSTE24/GSK3A/CCN1/FOXC2/TEAD2/SMAD6/EPOR/MEF2A/UTY/RUNX1/FOXF1/RGS4/ADM/SRI/SOX17/TAB2/PCNA/PTPN11/KCNAB1/SNAI1/PAK1/GNA11/GAA/ITGA3/TPM1/TMEM65/DKK1/ZDHHC16/CDC42/DCTN5/G6PD/ACVR1/PRKAR1A/SOX4/CTNNB1/EGFR/SGCB/TGFB2/SMAD3/NOTCH2/ZFP36L1/EPHB4/BASP1/SH3PXD2B/PRICKLE1/NDST1/TBX18/AP2…
GO:0001654	eye development	254	-0.476762	-1.59991	5.23095e-05	0.000492581	0.000301664	1430	tags=19%, list=9%, signal=18%	NECTIN1/TUG1/SPRED3/BAX/GDF11/BCAR3/EPHB2/LIMK2/BMP6/ZDHHC16/TCIRG1/CDK4/SIPA1L3/MAN2A1/ATF6/TWSG1/MEIS2/TGFB2/ARHGEF15/SMAD3/NOTCH2/ALDH1A3/NF2/MERTK/NECTIN3/SH3PXD2B/LRP5/PTPRM/SKIL/TENM3/EPHA2/VIM/INHBA/NES/GNB1/ACVRL1/RARB/COL5A2/ADAMTS18/DLG1/COL5A1/FBN2/SLC7A11/RHOJ/FZD4/NRP1/CLIC4/RCN1/EFEMP1
GO:0030100	regulation of endocytosis	160	-0.525508	-1.7179	5.32095e-05	0.000499866	0.000306126	2005	tags=32%, list=13%, signal=29%	PACSIN2/SYT11/ABCA7/ABL1/ARF1/AP2S1/MTMR2/FLOT1/SNCA/SPHK1/LGALS3/RAB5C/NUMB/TSG101/RAB5A/SGIP1/ITGA2/RAC1/PTPN1/SH3GL1/SRC/ANXA2/BIN1/SCYL2/F2RL1/DKK1/CD63/RAB31/CDC42/ITGB3/RAB5B/CAV1/ABCA2/AP2B1/LRP1/BMP2K/SMPD1/PICALM/AXL/CALM1/ANO6/NLGN1/ITGAV/ABL2/MCTP1/CD151/SDCBP/EHD4/ARRB1/DAB2/APLN/SERPINE1
GO:0006734	NADH metabolic process	34	-0.731096	-1.97212	5.42876e-05	0.000508786	0.000311589	1336	tags=44%, list=9%, signal=40%	BPGM/HK1/TIGAR/FOXK2/TPI1/PFKL/ALDOA/ENO1/PFKP/PGAM1/PGK1/NQO1/GAPDH/PGM2L1/PKM
GO:0036293	response to decreased oxygen levels	300	-0.456876	-1.54456	5.57248e-05	0.000521021	0.000319081	1594	tags=26%, list=10%, signal=23%	PSMA4/STC1/HMOX2/ITGA2/TERT/CARD16/IRAK1/UCP2/PSMD1/PSMD7/ADM/PSMC5/TIGAR/PSMD10/UBC/CACNB3/MMP14/SRC/STC2/PLK3/PSME4/RGCC/NDRG1/PAK1/SLC11A2/LMNA/ND5/AKT1/NOX4/HYOU1/PSMD12/PSMA7/CAV1/ANGPTL4/APOLD1/PSMD13/PSMA1/AK4/PRKCE/PMAIP1/ENO1/HIGD1A/TGFB2/PSME3/PLOD1/SMAD3/ZFP36L1/CXCR4/NFE2L2/ATP1B1/PGK1/ICAM1/PLAU/TEK/TMBIM6/HMOX1/PGF/PAM/PSMD2/ADAM15/P4HB/SLC9A1/CYTB/LOXL2/PKM/GNB1/SLC29A1/MDM2/LDHA/P…
GO:0050911	detection of chemical stimulus involved in sensory perception of smell	48	0.573383	2.05933	5.72469e-05	0.000533106	0.000326483	5291	tags=83%, list=35%, signal=55%	OR2M3/OR5AS1/OR14J1/OR2AT4/OR5B2/OR5A1/OR4D9/OR6C75/OR10K1/OR1C1/OR52K1/OR5H14/OR7C1/OR2T12/OR1I1/OR8G1/OR1A1/OR6A2/OR2L3/OR6Y1/OR10H5/OR2G6/OR10A6/OR7A17/OR4F21/OR4D1/OR1D2/OR8A1/OR5AU1/OR1M1/OR2A5/OR10G3/OR2AG2/OR5AN1/OR4K17/OR10Z1/OR56A1/OR2L2/OR51L1/OR10H1
GO:0000183	rDNA heterochromatin assembly	38	0.625466	2.10152	5.7287e-05	0.000533106	0.000326483	2226	tags=50%, list=15%, signal=43%	H4C4/H3C8/H3C11/H3-3A/H3C2/H3C7/H3C4/H4C6/H3C14/H3C15/H3C3/H3C1/H3C10/H4C11/H3C12/H4C9/PHF8/BAZ2A/H4C2
GO:0019941	modification-dependent protein catabolic process	575	-0.412461	-1.41792	6.03519e-05	0.000560309	0.000343142	4050	tags=40%, list=27%, signal=31%	DERL2/USP9X/MARCHF6/RNF122/FBXO31/VPS28/PLAA/RNF114/UBE2D4/PTPN23/FEM1A/USP1/ZFAND2B/STAM/PELI1/ERLIN1/USP5/UFD1/ITCH/USP15/BIRC2/PSMB2/ARAF/CUL7/KCTD5/PSMA2/TLK2/VPS37C/BCAP31/NTAN1/UHRF1/UBE2G1/SUMO1/KEAP1/FBXO22/DNAJB12/DNAJB2/DMAC2/PPP2R5C/CACUL1/UBE2G2/RAD23A/STUB1/RYBP/GIPC1/BFAR/VPS25/MAPK9/ISG15/CLOCK/FBXL19/FBXO7/SIAH2/RNF216/UBE2N/KCTD17/COP1/PCNP/UBE2L6/RNF185/PSMB1/PSMC2/CSNK2A1/RNF13…
GO:0072503	cellular divalent inorganic cation homeostasis	281	-0.46579	-1.57148	6.16452e-05	0.000570976	0.000349675	3130	tags=35%, list=20%, signal=29%	PKD1/STIM2/KCTD17/FKBP1B/ATP2B4/ATG5/GRIN2D/GRINA/SLC8B1/MCUB/YWHAE/WFS1/TRPM4/TMEM203/DDIT3/DMD/ERO1A/SLC1A1/VAPB/CCRL2/GSTO1/PDZD8/NTSR1/PTGFR/PLCG1/SLC30A5/LETM1/SLC30A9/WNT5A/CAV2/TRPV4/SLC39A14/PDPK1/F2RL3/AP3D1/PSEN1/SLC41A1/ATP13A2/ABL1/SLC39A6/LPAR1/SNCA/CLIC2/ATP2C1/STC1/DIAPH1/MCOLN1/ADM/SRI/BAX/SELENOT/CCDC47/CACNB3/STC2/TRPV2/NCS1/F2RL1/GNA13/NPTN/GPR4/TCIRG1/CAV1/SLC30A7/CACNA2D1/SLC…
GO:0010632	regulation of epithelial cell migration	202	-0.493188	-1.6397	6.22165e-05	0.000574922	0.000352091	2393	tags=34%, list=16%, signal=29%	BMPR2/PLCG1/HIF1A/WNT5A/NR2F2/FGF16/SLIT2/NUS1/PDPK1/PFN1/SEMA5A/ABL1/FBXW7/FGFR1/SASH1/FOXC2/STC1/ITGA2/RAC1/SP100/RIN2/CEACAM1/PFN2/SRC/RHOA/STRAP/RGCC/ATP5F1B/ANXA1/ITGA3/AKT1/ITGB3/MAP3K3/GLIPR2/PRKCE/ANXA3/TGFB2/ADIPOR1/RRAS/NFE2L2/RAB11A/SEMA3A/PPM1F/TEK/HMOX1/DOCK5/PTPRM/MAPRE2/MAP4K4/TGFB1/MACF1/EPHA2/PRKCA/GRN/SPARC/TACSTD2/ACVRL1/CALR/ADAM9/TMSB4X/NRP2/PRCP/SRPX2/RHOJ/PLK2/RTN4/NRP1/KDR…
GO:0070482	response to oxygen levels	322	-0.454433	-1.54307	6.35605e-05	0.000585971	0.000358858	1594	tags=26%, list=10%, signal=24%	LPAR1/APAF1/UBA52/PSMA4/STC1/HMOX2/ITGA2/TERT/FAS/CARD16/IRAK1/UCP2/PSMD1/PSMD7/ADM/PSMC5/TIGAR/PSMD10/UBC/CACNB3/MMP14/SRC/STC2/PLK3/PSME4/RGCC/NDRG1/PAK1/SLC11A2/LMNA/ND5/AKT1/NOX4/HYOU1/PSMD12/PSMA7/CAV1/ATP6AP1/CDK4/ANGPTL4/APOLD1/PSMD13/PSMA1/AK4/PRKCE/PMAIP1/ENO1/HIGD1A/TGFB2/PSME3/PLOD1/SMAD3/ZFP36L1/ATP6/CXCR4/NFE2L2/ATP1B1/PGK1/ICAM1/PLAU/TEK/TMBIM6/HMOX1/PGF/PAM/PSMD2/ADAM15/P4HB/SLC9A1…
GO:0050866	negative regulation of cell activation	131	-0.535653	-1.72857	6.46121e-05	0.000594281	0.000363947	1978	tags=27%, list=13%, signal=24%	SYT11/PTPN22/IL4R/SDC4/LGALS3/RUNX1/FOXF1/MICA/CEACAM1/DUSP3/CD200/PKN1/ANXA1/PDCD1LG2/LDLR/PRKAR1A/RC3H2/SERPINE2/TWSG1/MERTK/HMOX1/LAPTM5/AXL/MDK/INHBA/LYN/GRN/TNFSF18/PRNP/SH2B3/ADAMTS18/TNFSF4/DLG1/CD9/TNFRSF21/ADGRF5
GO:0048589	developmental growth	466	-0.425412	-1.46029	6.60581e-05	0.000606171	0.000371229	1915	tags=23%, list=13%, signal=20%	FMN1/SEMA5A/PLXNA1/PHLDA2/WWTR1/ABL1/HSP90AB1/MAP3K13/GPAT4/ZMPSTE24/GSK3A/BDNF/FOXC2/ERCC1/SLC9A6/ARIH2/STC1/DPYSL2/CPNE5/CTR9/RUNX1/RGS4/SBDS/PLAG1/SEMA4B/ADM/ECM1/GOLGA4/ADARB1/RIMS2/SMURF1/PRPF19/ATF5/PTPN11/NINJ1/CPQ/PAK1/ANXA1/TRPV2/KLF2/GSK3B/AKT1/SEMA3D/DAG1/IQGAP1/G6PD/LIMK1/NRCAM/DBNL/CDK4/PRKAR1A/GPX1/CTTN/CTNNB1/GDI1/RC3H2/ITGA4/TGFB2/SMAD3/NOTCH2/DDR2/ZFP36L1/BASP1/ATRN/TAF10/CXCR4/R…
GO:0034113	heterotypic cell-cell adhesion	36	-0.701616	-1.91928	6.67975e-05	0.000611537	0.000374515	1945	tags=39%, list=13%, signal=34%	DSG2/FLOT1/MAPK7/CD200/MBP/ITGB3/ITGA4/MYADM/PARVA/ITGAV/PERP/CD44/ITGA5/ITGB1
GO:0051983	regulation of chromosome segregation	79	0.492211	1.93841	7.05546e-05	0.000644442	0.000394666	2204	tags=37%, list=14%, signal=32%	MKI67/CENPF/ATM/RB1/CSNK2A2/CDC16/ZNF207/CCNB1/CENPE/DUSP1/BUB1/PSMG2/PLSCR1/TPR/PCID2/BUB1B/TTK/NDC80/USP44/DLGAP5/GEN1/ESPL1/PLK1/KIF2C/PTTG1/IHO1/TACC3/RAD21/SMC6
GO:0071902	positive regulation of protein serine/threonine kinase activity	248	-0.477881	-1.60028	7.14461e-05	0.000651082	0.000398733	3485	tags=39%, list=23%, signal=30%	PDGFB/CSK/SHC2/CIB1/TAOK2/UBE2V1/CALM3/RIPK1/RAPGEF2/PPP2CA/DUSP7/ALS2/PKD1/TNIK/DVL2/UBE2N/CCNT1/PDGFA/ATP2B4/SOD1/ROBO1/PDGFC/ADAM17/MAP3K7/ACSL1/HRAS/PROX1/MADD/TLR4/MAPK11/TLR6/TGFB3/STK39/WNT5A/TRAF7/RPS27A/DVL3/MAP2K1/PSEN1/CAB39/TAOK3/PDGFD/IRAK2/CCNK/HSP90AB1/FGFR1/MAP3K13/SASH1/LPAR1/SNCA/CCND3/UBA52/RPTOR/MAPKAPK3/RIPK2/IRAK1/MAPKAPK2/TRAF6/PTPN1/TCIM/PSMD10/UBC/TAB2/SRC/RHOA/PTPN11/RPS…
GO:0042391	regulation of membrane potential	276	-0.464604	-1.56789	7.53948e-05	0.000685486	0.000419803	2930	tags=32%, list=19%, signal=26%	GRIN2D/SLC8B1/SOD1/YWHAE/DVL1/TRPM4/ARL6IP5/ADORA2A/GABRQ/HEBP2/SCN1B/HCN2/SCN8A/TSPO/STX1A/DMD/GLRB/GJC1/EIF4A3/NTSR1/RTL10/KCND2/USP53/VCP/BID/BVES/TUSC2/KCNMA1/KCNMB4/PSEN1/DSG2/CTNS/ABL1/MTMR2/ZMPSTE24/ATP1A1/GSK3A/SCN3B/KIF5B/CHRNA5/PIEZO1/GCLM/RGS4/UCP2/SRI/BAX/PRELID1/RIMS2/SH3GL1/CACNB3/SRC/ANK3/PIEZO2/NLGN2/SSH1/CLIC1/GNA11/BIN1/WDR1/GSK3B/AKT1/RELN/CAV1/CACNA2D1/ZMYND8/KCNJ2/PMAIP1/PYCR…
GO:0033044	regulation of chromosome organization	258	0.335731	1.54395	7.84214e-05	0.000711368	0.000435653	2172	tags=25%, list=14%, signal=22%	KAT7/HNRNPC/TOP2A/H1-5/CENPF/HNRNPA1/ATM/RB1/TET1/RPS6KA5/SETDB2/ATRX/HMBOX1/AUTS2/CDC16/ZNF207/H3-3A/PRKD1/KMT2E/HDAC8/KMT2A/CCNB1/CENPE/GTF2H2/DUSP1/MPHOSPH8/YLPM1/SMG1/BUB1/PSMG2/TPR/PCID2/BUB1B/FMR1/TTK/NDC80/GATA3/USP44/DNMT3B/DLGAP5/PARN/NIPBL/GEN1/MTF2/SETDB1/ESPL1/PLK1/JARID2/TRAPPC12/PTTG1/PRKCQ/PARP1/PHF8/NSD3/NEK2/DCP2/MCPH1/ATR/JDP2/TACC3/RAD21/CHTOP/OGT/SENP6
GO:0071674	mononuclear cell migration	114	-0.557441	-1.78023	7.91665e-05	0.000716483	0.000438785	1699	tags=30%, list=11%, signal=27%	LGALS3/FADD/CD99L2/CD99/CRK/ECM1/NBL1/RHOA/DOCK8/CD200/ANXA1/AKT1/CDC42/ADAM10/F11R/ITGA4/CXCR4/ICAM1/MAPK1/EXT1/S1PR1/GBA/ANO6/MDK/LYN/TNFSF18/SLC12A2/CCL2/CALR/MSN/APP/THBS1/PECAM1/SERPINE1
GO:0042493	response to drug	262	-0.467595	-1.57127	7.94146e-05	0.000716483	0.000438785	1545	tags=22%, list=10%, signal=20%	UBE2B/ITGA2/RAP1A/GCLM/CERS1/IGFBP2/BCHE/USP47/SRC/AGPAT2/ABCA3/BCAR3/ANXA1/HSPA5/RAP1B/ITGA3/GNA12/ADAM10/CDK4/CTNNB1/ABCC1/ABCA2/EGFR/AK4/RELA/COL18A1/FOSL1/TGFB2/NPAS2/CXCR4/NFE2L2/ICAM1/PPM1F/NQO1/HMOX1/TMEM30A/PTPRM/NPC1/PAM/TFRC/RPN2/SMPD1/LGALS1/RNF149/INHBA/LYN/CYTB/CALR/ENG/CDKN1A/ND1/LDHA/ANKRD1/ARRB1/TIMP2/THBS1/CCND1/MAP1B
GO:0022411	cellular component disassembly	492	-0.420501	-1.44537	7.95287e-05	0.000716483	0.000438785	3449	tags=34%, list=23%, signal=27%	MRPL35/BOK/CIB1/MRPL36/CFL2/CAPNS1/CHMP2A/NAPA/TP53/CAMSAP2/MRPL51/ATG12/MRPL21/MMP16/VAMP8/PDXP/CHMP1A/PELO/TECPR1/GAK/SMARCA4/FBXO7/DVL2/TRMT112/KIF19/TMEM39A/MELTF/ADD3/HDGFL3/NDEL1/CAMSAP1/SREBF1/ETS1/HSF1/ATG5/GOLGA2/ADAMTS4/MRPL11/EPG5/NEK6/KPNB1/ATG2A/UBQLN4/PIK3R1/DVL1/GABARAPL2/AMBRA1/TSPO/ABCE1/UBQLN1/SMARCC1/CTSS/NCKAP5L/RETREG3/SMCR8/JMJD4/OGFOD1/ARHGEF2/TGFB3/VCP/MRPL23/HIF1A/CNEP1R1…
GO:0008038	neuron recognition	34	-0.725417	-1.9568	8.12848e-05	0.00073064	0.000447456	1239	tags=38%, list=8%, signal=35%	NCAM2/EPHB2/NPTN/NRCAM/CXCR4/SEMA3A/EPHA4/EXT1/PALLD/APP/RTN4/ROBO4/TNFRSF21
GO:1903078	positive regulation of protein localization to plasma membrane	46	-0.663229	-1.89069	8.30498e-05	0.000744812	0.000456135	2221	tags=63%, list=15%, signal=54%	STAC/ARF6/CIB1/PRKCH/RER1/ATP2B4/PIK3R1/CNPY4/CNST/PDPK1/ZDHHC8/KIF5B/LGALS3/ZDHHC2/ACSL3/EPHB2/ITGA3/AKT1/RHOG/SPTBN1/EGFR/PRKCE/RAB11A/LRP1/STX3/EPHA2/ZDHHC5/DLG1/ITGB1
GO:0046916	cellular transition metal ion homeostasis	83	-0.578062	-1.77446	8.37163e-05	0.00074909	0.000458755	2599	tags=39%, list=17%, signal=32%	SLC1A1/ATP6V0D1/ISCU/SLC30A5/SLC30A9/SLC31A1/HIF1A/GLRX3/SKP1/SLC39A14/AP3D1/ATP13A2/ARF1/SLC39A6/TTC7A/ACO1/HMOX2/SRI/SLC11A2/BMP6/ATP6AP1/SLC30A7/SLC39A7/SLC30A1/HMOX1/TFRC/SLC39A13/PRNP/MT2A/APP/FTL/FTH1
GO:0010638	positive regulation of organelle organization	508	-0.415753	-1.42946	8.63833e-05	0.000771209	0.000472301	3230	tags=33%, list=21%, signal=27%	FEN1/WASHC5/MAPK9/PDXP/ZBTB7B/TRIM27/FBXO7/CORO1B/UBE2N/ARHGEF10L/KCTD17/CCT8/KDM1A/WASF1/NELFE/TRIM28/SREBF1/ITGB1BP1/CLIP1/PHF1/SNX9/CCT3/ARHGAP35/YWHAE/ENTR1/CDC42EP4/NUMA1/EVL/HRAS/PROX1/ARPC5L/TNKS2/SH3GLB1/ARL2/ARPC3/SMCR8/FHOD1/SYT9/SDC1/TGFB3/BID/HIF1A/WNT5A/CDK9/PPP3R1/TRPV4/CCT2/G3BP2/CCT5/RPS6KA4/PFN1/BBC3/CNOT1/NEK7/PIP4K2A/SIRT2/G3BP1/FMN1/NCKAP1/SEMA5A/GNL3/ABL1/FSCN1/VASP/ARF1/FCHS…
GO:0006511	ubiquitin-dependent protein catabolic process	569	-0.411579	-1.41448	8.85531e-05	0.0007888	0.000483074	4050	tags=40%, list=27%, signal=31%	DERL2/USP9X/MARCHF6/RNF122/FBXO31/VPS28/PLAA/RNF114/UBE2D4/PTPN23/FEM1A/USP1/ZFAND2B/STAM/PELI1/ERLIN1/USP5/UFD1/ITCH/USP15/BIRC2/PSMB2/ARAF/CUL7/KCTD5/PSMA2/TLK2/VPS37C/BCAP31/NTAN1/UHRF1/UBE2G1/SUMO1/KEAP1/FBXO22/DNAJB12/DNAJB2/DMAC2/PPP2R5C/CACUL1/UBE2G2/RAD23A/STUB1/RYBP/GIPC1/BFAR/VPS25/MAPK9/CLOCK/FBXL19/FBXO7/SIAH2/RNF216/UBE2N/KCTD17/COP1/PCNP/UBE2L6/RNF185/PSMB1/PSMC2/CSNK2A1/RNF130/UBE2…
GO:0030203	glycosaminoglycan metabolic process	122	-0.539544	-1.72983	9.01148e-05	0.000800908	0.000490489	2745	tags=42%, list=18%, signal=35%	B4GAT1/VCAN/HS2ST1/B4GALT3/AP2A1/SDC1/CHP1/SPOCK3/GLB1/ST3GAL2/CHST11/NDST2/IDUA/B3GAT3/UGDH/CHST14/SDC4/SDC2/CHST2/SDC3/HSPG2/FUCA1/HEXA/HPSE/B4GALT6/GALNS/SGSH/IDS/B4GALT2/DSEL/AKT1/CHST1/CSGALNACT2/CHPF2/NDST1/BPNT2/CLTC/B4GALT5/ST3GAL1/EXT1/CEMIP2/TGFB1/EXT2/SLC9A1/HEXB/GNS/AGRN/CD44/LYVE1/GLCE/HYAL2
GO:0022602	ovulation cycle process	29	-0.732222	-1.90809	9.12558e-05	0.00080923	0.000495585	1244	tags=31%, list=8%, signal=29%	SRC/HSPA5/NRIP1/TGFB2/PAM/INHBA/PTX3/FZD4/ARRB1
GO:1905818	regulation of chromosome separation	65	0.500714	1.8679	9.28771e-05	0.000821765	0.000503262	2153	tags=38%, list=14%, signal=33%	CENPF/ATM/RB1/CSNK2A2/CDC16/ZNF207/CCNB1/CENPE/DUSP1/BUB1/PSMG2/PLSCR1/TPR/PCID2/BUB1B/TTK/NDC80/USP44/DLGAP5/GEN1/ESPL1/PLK1/PTTG1/TACC3/RAD21
GO:0060560	developmental growth involved in morphogenesis	182	-0.497669	-1.64242	9.55651e-05	0.00084366	0.000516671	3076	tags=36%, list=20%, signal=29%	TMEM108/WASF1/SH3GL2/NDEL1/TRIM28/DNM2/DVL1/ITSN2/TNC/LZTS2/SEMA4F/LAMB2/BMPR2/TTL/WNT5A/RDH10/DBN1/SLIT2/FLRT3/FMN1/SEMA5A/PLXNA1/ABL1/HSP90AB1/MAP3K13/BDNF/SLC9A6/DPYSL2/CPNE5/SEMA4B/GOLGA4/RIMS2/SMURF1/PAK1/TRPV2/GSK3B/SEMA3D/IQGAP1/LIMK1/NRCAM/DBNL/CTTN/CTNNB1/GDI1/ITGA4/CXCR4/RAB11A/SEMA6B/SEMA3A/LRP1/EXT1/PLXNA4/HSP90AA1/PLXNA3/MACF1/S1PR1/SYT1/SEMA3F/NRP2/VCL/APP/RTN4/FN1/NRP1/EIF4G2/MAP1B
GO:0043068	positive regulation of programmed cell death	452	-0.423228	-1.45199	9.65459e-05	0.000850421	0.000520811	2408	tags=28%, list=16%, signal=24%	ARHGEF2/PLCG1/TGFB3/UBE2Z/BID/WNT5A/PLEKHG5/KCNMA1/TRAF7/RPS27A/SLIT2/EEF1A2/TNFRSF12A/TOMM22/FNIP1/PSEN1/LTBR/KALRN/BBC3/SIRT2/RASGRF2/UBE2M/APBB1/CTNNA1/PHLDA2/FOXA1/ABL1/DAPK3/FBXW7/SERINC3/PLEKHG2/POU4F1/LPAR1/SNCA/ABR/GSK3A/APAF1/HTATIP2/UBA52/CCN1/FADD/PPP1CA/MFN2/FAS/RIPK2/GSDME/ADM/BAX/TRAF6/PRELID1/PNMA1/TIGAR/UBC/APH1A/TLE5/SRC/VAV2/ARHGEF17/PIDD1/BACE1/RPS3/IGF2R/RGCC/EIF2S1/ANXA1/BIN1…
GO:0009100	glycoprotein metabolic process	332	-0.452596	-1.53753	9.76197e-05	0.000857968	0.000525434	2584	tags=34%, list=17%, signal=29%	HS2ST1/B4GALT3/PMM2/POGLUT3/C1GALT1C1/GORASP1/POFUT1/BMPR2/MGAT5B/MAN2B1/CHP1/SPOCK3/EDEM3/HIF1A/VEGFB/ST3GAL2/CHST11/POMT2/EOGT/B3GNT9/NUS1/GALNT13/GALNT2/FUT8/B3GALT2/PSEN1/TMEM258/SYVN1/NDST2/ABCA7/TRAK1/IDUA/B3GAT3/UGDH/CHST14/GAL3ST4/MAN1B1/MAGT1/C1GALT1/GFPT2/SERP1/MGAT2/OS9/ALG8/GBGT1/HEXA/HPSE/B4GALT6/AMFR/CTSL/RNF5/MOGS/MAN2A2/TMTC2/POFUT2/OST4/SGSH/PGM3/DDOST/IDS/PRKCSH/NCSTN/SLC35C1/B4…
GO:0071260	cellular response to mechanical stimulus	63	-0.618703	-1.84518	0.000100773	0.000881464	0.000539823	1723	tags=38%, list=11%, signal=34%	ATP1A1/FADD/ITGA2/RAC1/PIEZO1/FAS/PTPN11/PIEZO2/BMP6/AKT1/CNN2/DAG1/EGFR/F11R/KCNJ2/PTGER4/BCL10/TNFRSF10B/PDE2A/MTPN/SLC9A1/SLC38A2/ENG/ANKRD1
GO:0043207	response to external biotic stimulus	926	-0.38419	-1.32522	0.000100962	0.000881464	0.000539823	3193	tags=30%, list=21%, signal=25%	VAMP8/FYN/CFH/ISG15/TRIM27/SLC15A4/PPARD/NOCT/SBNO2/RPL30/RNF26/RAB14/RNF216/RAF1/TKFC/LAMP1/HDAC2/HNRNPUL1/SELE/TRIM28/UNC93B1/HSF1/ATG5/ERAP1/PSMB1/FUCA2/PSMC2/AIMP1/RPL13A/PSMA5/CDC42EP4/DHX9/TRIM32/CD46/TRIM68/PHB/AGBL5/ADAM17/MAP3K7/STYK1/SCRIB/BANF1/TSPO/ABCE1/HRAS/USP18/OTUD5/IL10RB/XBP1/PSMD14/CNP/ZNF175/ACTA2/RPS19/LY96/LGR4/TLR4/GSDMC/HMCN1/MAPK11/PSMC3/ARHGEF2/RPS6KB1/TLR6/FBXW11/IKBKE…
GO:0051707	response to other organism	925	-0.384385	-1.32584	0.000100962	0.000881464	0.000539823	3193	tags=30%, list=21%, signal=25%	VAMP8/FYN/CFH/ISG15/TRIM27/SLC15A4/PPARD/NOCT/SBNO2/RPL30/RNF26/RAB14/RNF216/RAF1/TKFC/LAMP1/HDAC2/HNRNPUL1/SELE/TRIM28/UNC93B1/HSF1/ATG5/ERAP1/PSMB1/FUCA2/PSMC2/AIMP1/RPL13A/PSMA5/CDC42EP4/DHX9/TRIM32/CD46/TRIM68/PHB/AGBL5/ADAM17/MAP3K7/STYK1/SCRIB/BANF1/TSPO/ABCE1/HRAS/USP18/OTUD5/IL10RB/XBP1/PSMD14/CNP/ZNF175/ACTA2/RPS19/LY96/LGR4/TLR4/GSDMC/HMCN1/MAPK11/PSMC3/ARHGEF2/RPS6KB1/TLR6/FBXW11/IKBKE…
GO:0007156	homophilic cell adhesion via plasma membrane adhesion molecules	110	-0.551459	-1.75521	0.000102035	0.000885895	0.000542536	1950	tags=29%, list=13%, signal=26%	PCDHGB3/PCDHGC3/PCDHGA4/NECTIN2/DSG2/PCDHGB5/DCHS1/PCDHGB6/PCDHB14/NECTIN1/CEACAM1/PCDHB13/CDH6/PLXNB3/NPTN/FAT1/CLSTN1/NECTIN3/AMIGO2/CELSR1/PTPRM/TENM3/ESAM/PALLD/PVR/PCDH1/CDH2/PCDH10/ROBO4/CDH5/ITGB1/PECAM1
GO:0050730	regulation of peptidyl-tyrosine phosphorylation	177	-0.500159	-1.64384	0.000102064	0.000885895	0.000542536	2408	tags=31%, list=16%, signal=26%	ARHGEF2/CBL/PPP2R1A/DUSP22/CHMP6/RAP2C/LRP8/PSEN1/PDGFD/ABL1/FBXW7/BDNF/TSG101/SOCS4/RIPK2/PTPN1/PTPRJ/GPRC5B/SRC/PTPN11/INPP5F/BMP6/PPP2R5B/NOX4/IQGAP1/ITGB3/ACVR1/HCLS1/RELN/CAV1/MVP/EGFR/PRKCE/NF2/RAP2B/ICAM1/EPHA4/NRG1/TGFB1/CD81/LYN/SHC1/TNFSF18/KIT/KITLG/PRNP/SH2B3/EHD4/CD44/APP/HYAL2/NRP1/ITGA5/PECAM1
GO:1903844	regulation of cellular response to transforming growth factor beta stimulus	104	-0.56029	-1.77354	0.000102141	0.000885895	0.000542536	1806	tags=48%, list=12%, signal=43%	STUB1/PALS1/GIPC1/CFLAR/PPM1A/DNM2/SNX25/ADAM17/PIN1/CDKN2B/RNF111/TGFB3/CHST11/CAV2/RPS27A/PDPK1/HSP90AB1/TGFB1I1/UBA52/BCL9L/SMAD6/GLG1/SPRED3/ZNF703/SMURF1/UBC/HSPA1A/FAM89B/ZBTB7A/STRAP/LTBP4/HSPA5/ITGA3/PMEPA1/HTRA3/CAV1/VEPH1/SMAD3/SKIL/TGFB1/LTBP1/SDCBP/ENG/CD109/FBN2/HTRA1/SMURF2/THBS1/DAB2/DKK3
GO:0072202	cell differentiation involved in metanephros development	20	0.739485	2.15266	0.000102603	0.000887955	0.000543798	850	tags=30%, list=6%, signal=28%	CD34/BMP4/YAP1/FAT4/SMO/STAT1
GO:0051784	negative regulation of nuclear division	49	0.556141	2.0002	0.000102873	0.000888347	0.000544038	2153	tags=37%, list=14%, signal=32%	BMP4/CENPF/ATM/ZNF207/CCNB1/DUSP1/BUB1/PSMG2/TPR/PCID2/BUB1B/TTK/NDC80/USP44/GEN1/PLK1/MTBP/RAD21
GO:0032273	positive regulation of protein polymerization	110	-0.550338	-1.75164	0.000108219	0.000931691	0.000570582	3220	tags=47%, list=21%, signal=38%	WASHC5/TRIM27/CORO1B/WASF1/CLIP1/SNX9/CDC42EP4/NUMA1/EVL/ARPC5L/ARL2/ARPC3/PFN1/FMN1/NCKAP1/VASP/ARF1/FCHSD1/NAV3/HSPA1B/ARPC4/BRK1/CDC42EP1/RAC1/DCTN1/ARFIP2/CKAP5/PFN2/CRACD/HSPA1A/RPS3/ACTR2/WASF2/PAK1/BIN1/ARPC1A/FCHSD2/SPIRE1/GRB2/CTTN/MAPRE1/ARPC1B/PRKCE/ACTR3/ARPC2/CDC42EP2/ICAM1/MYO1C/ARPC5/HSP90AA1/DLG1/MAP1B
GO:0006836	neurotransmitter transport	143	-0.523237	-1.69632	0.000108599	0.000931691	0.000570582	2845	tags=33%, list=19%, signal=27%	DVL1/ADORA2A/STX2/GABRQ/STX1A/CLN8/TOR1A/STXBP5/SYT9/PIP5K1C/VPS18/SNPH/KCNMB4/PSEN1/STXBP1/SYT11/FLOT1/SNCA/CHRNA5/RAB5A/RAP1A/SLC6A15/RIMS2/BACE1/LIN7C/NCS1/RAP1B/SLC6A6/GIT1/GSK3B/PPFIA1/ITGB3/SLC30A1/ATP2A2/CASK/SLC6A8/DNAJC5/STX3/SYT1/CALM1/NLGN1/SLC29A1/MCTP1/SLC38A1/RAB3B/HSPA8/ITGB1
GO:0017157	regulation of exocytosis	145	-0.515459	-1.67253	0.000108599	0.000931691	0.000570582	3353	tags=41%, list=22%, signal=32%	CHMP2A/CALM3/GIPC1/RAB8A/SLC4A8/RAB9A/VAMP8/LAMP1/DVL1/ADORA2A/STX1A/RAB12/STXBP5/SYT9/SDC1/VPS18/PDPK1/STXBP1/SYT11/ATP13A2/IL4R/VPS4A/ARF1/SDC4/SNCA/CHRNA5/RAB7A/TSG101/RAB5A/RAP1A/FOXF1/GAB2/CEACAM1/SEPTIN2/RIMS2/RAB33B/BACE1/ANXA1/NCS1/RAP1B/HGS/F2RL1/GIT1/GSK3B/RAB3C/MICAL1/ATP6AP1/RAB10/ATP2A2/RAC2/HMOX1/SYT1/CALM1/LYN/NLGN1/GNAI2/SDCBP/RAB3B/RALA
GO:0009607	response to biotic stimulus	957	-0.379745	-1.30985	0.000108858	0.00093189	0.000570704	3193	tags=30%, list=21%, signal=26%	VAMP8/FYN/CFH/ISG15/TRIM27/SLC15A4/PPARD/NOCT/SBNO2/RPL30/RNF26/RAB14/RNF216/RAF1/TKFC/LAMP1/HDAC2/HNRNPUL1/SELE/TRIM28/UNC93B1/HSF1/ATG5/ERAP1/PSMB1/FUCA2/PSMC2/AIMP1/RPL13A/PSMA5/CDC42EP4/WFS1/DHX9/TRIM32/CD46/TRIM68/PHB/AGBL5/ADAM17/MAP3K7/STYK1/DDIT3/SCRIB/BANF1/TSPO/ABCE1/HRAS/USP18/OTUD5/IL10RB/XBP1/PSMD14/CNP/ZNF175/ACTA2/RPS19/LY96/LGR4/TLR4/GSDMC/HMCN1/MAPK11/PSMC3/ARHGEF2/RPS6KB1/TLR6/F…
GO:0022898	regulation of transmembrane transporter activity	179	-0.498203	-1.63889	0.000110439	0.000943379	0.000577741	1725	tags=27%, list=11%, signal=24%	DMD/UBQLN1/FXYD5/CTSS/GSTO1/NTSR1/UTRN/CHP1/STK39/CAB39/RASGRF2/SNCA/SCN3B/KIF5B/CLIC2/NETO2/SRI/CACNB3/KCNAB1/ANK3/NLGN2/EPHB2/ACTB/RELN/CAV1/CACNA2D1/PRKCE/NEDD4/ATP1B1/YWHAH/CALM2/AHNAK/CAPN1/HECW2/STIM1/ATP1B3/FHL1/CALM1/PDE4D/SLC9A1/NLGN1/CCL2/PRNP/TMSB4X/DLG1/APP/FKBP1A/ITGB1
GO:0016050	vesicle organization	307	-0.455707	-1.54269	0.000110739	0.000943904	0.000578062	4189	tags=50%, list=27%, signal=37%	STX10/CHMP5/STX11/PI4K2B/VTI1A/BLOC1S4/TGFA/WASHC4/PIP4K2B/VPS39/KIF13A/SHROOM2/VPS28/SAMD9/PDCD6IP/RAB13/STAM/USO1/SEPTIN8/TMED10/SEC23B/TRAPPC4/TMF1/SCAP/VPS33B/LYST/VPS37C/CHMP2B/TRAPPC1/PDCD6/PLEKHJ1/CHMP2A/NAPA/UNC13B/ALS2/RAB8A/WASHC5/VAMP8/VPS25/CHMP1A/SAR1A/PHETA2/RNF26/RAB14/BLOC1S3/TMEM175/ARFGEF2/GOLGA2/DNM2/SEC22B/SAR1B/VPS37B/TBPL1/ALS2CL/TRAPPC10/STX2/VPS37A/PHETA1/SNX11/STX1A/VAPB/…
GO:0043632	modification-dependent macromolecule catabolic process	586	-0.406941	-1.39894	0.000111114	0.000945067	0.000578774	4050	tags=39%, list=27%, signal=30%	DERL2/USP9X/MARCHF6/RNF122/FBXO31/VPS28/PLAA/RNF114/UBE2D4/PTPN23/FEM1A/USP1/ZFAND2B/STAM/PELI1/ERLIN1/USP5/UFD1/ITCH/USP15/BIRC2/PSMB2/ARAF/CUL7/KCTD5/PSMA2/TLK2/VPS37C/BCAP31/NTAN1/UHRF1/UBE2G1/SUMO1/KEAP1/FBXO22/DNAJB12/DNAJB2/DMAC2/PPP2R5C/CACUL1/UBE2G2/RAD23A/STUB1/RYBP/GIPC1/BFAR/VPS25/MAPK9/ISG15/CLOCK/FBXL19/FBXO7/SIAH2/RNF216/UBE2N/KCTD17/COP1/PCNP/UBE2L6/RNF185/PSMB1/PSMC2/CSNK2A1/RNF13…
GO:0050920	regulation of chemotaxis	159	-0.508695	-1.66527	0.000114823	0.000974515	0.000596809	2455	tags=32%, list=16%, signal=27%	JAM3/MOSPD2/BMPR2/STK39/VEGFB/WNT5A/FGF16/SLIT2/AKIRIN1/PDGFD/SEMA5A/FGFR1/LPAR1/ITGA2/RAC1/SEMA4B/NBL1/USP14/DUSP3/F2RL1/SEMA3D/ADAM10/CXCL8/SMAD3/CXCR4/SEMA6B/SEMA3A/PPM1F/RAC2/STX3/ZSWIM6/GSTP1/MAPK1/PGF/PLXNA4/PLXNA3/TGFB1/S1PR1/ANO6/MDK/SWAP70/SEMA3F/LYN/TNFSF18/CCL2/CALR/TMSB4X/NRP1/KDR/THBS1/SERPINE1
GO:0198738	cell-cell signaling by wnt	429	-0.429781	-1.46896	0.000115073	0.000974548	0.000596829	3130	tags=34%, list=20%, signal=27%	PKD1/TNIK/SMARCA4/DVL2/SIAH2/GNG2/PPM1A/MBD2/PSMB1/PSMC2/CSNK2A1/RECK/PSMA5/DVL1/TRPM4/MAP3K7/LZTS2/DDIT3/PIN1/ARNTL/EMD/PSMD14/TNKS2/KLF4/SDHAF2/AP2A1/LGR4/PSMC3/RAC3/FBXW11/SDC1/CSNK1G1/VCP/PSMD11/WNT5A/TSKU/PPP2R1A/SKP1/PPP3R1/RPS27A/DVL3/PSMC4/MARK2/CSNK1E/PSEN1/PFN1/WNT9A/SEMA5A/WWTR1/ABL1/DAPK3/AP2S1/LMBR1L/TGFB1I1/AMOTL1/GSK3A/UBA52/WLS/BCL9L/AGO1/PSMA4/DAAM1/RAB5A/GSKIP/PPP1CA/UBE2B/GRK5/…
GO:0046034	ATP metabolic process	266	-0.461658	-1.55171	0.000116274	0.000982616	0.00060177	2769	tags=25%, list=18%, signal=21%	NUP85/PRXL2C/TSPO/COX7A2/EIF6/AK1/ISCU/SDHAF2/GALK1/VCP/BID/HIF1A/COX8A/NDUFV1/UQCR11/ND3/PSEN1/SEC13/COX3/ATP5PD/CTNS/ENPP1/HSPA1B/SNCA/BPGM/HK1/TIGAR/NADK/HSPA1A/ZBTB7A/NUP98/ATP5F1B/SLC2A6/CYCS/FOXK2/TPI1/PFKL/ND5/GIT1/NDUFC2/AK4/ALDOA/ENO1/PFKP/PFKFB3/ATP6V1B2/ATP6/PGAM1/ATP1B1/PGK1/ATP6V0C/COX1/GAPDH/PGM2L1/TGFB1/ND4L/COX2/CYTB/PKM/TMSB4X/ND1/LDHA/ND2/APP/ND4/HSPA8
GO:0021675	nerve development	48	-0.658052	-1.87695	0.000118677	0.000999342	0.000612013	1768	tags=38%, list=12%, signal=33%	TMEM126A/POU4F1/LPAR1/BDNF/ADARB1/EPHB2/DAG1/TCIRG1/SERPINE2/ITGA4/SEMA3A/EXT1/PLXNA4/PLXNA3/SEMA3F/NRP2/SULF2/NRP1
GO:0031329	regulation of cellular catabolic process	749	-0.39389	-1.35698	0.000119033	0.000999342	0.000612013	3252	tags=32%, list=21%, signal=27%	PIK3C2A/RAD23A/STUB1/RYBP/GIPC1/RAB8A/MTDH/YTHDF1/MAPK9/RHEB/CPTP/TRIM27/ATP6V0B/PKD1/KDM4A/NOCT/FBXO7/TP53INP1/TMEM39A/CARHSP1/COP1/SESN1/SREBF1/ATP2B4/HSF1/GOLGA2/RNF185/POLR2G/AADAC/PSMB1/SNX9/TMEM150A/SEC22B/PSMC2/CSNK2A1/UBQLN4/PSMA5/WDR6/DVL1/GABARAPL2/DHX9/AMBRA1/TRIM68/MAP3K7/DDIT3/DHRSX/PRXL2C/TSPO/ABHD5/ANKIB1/UBQLN1/MEX3D/SMARCC1/BAG3/PSMD14/TAF9/ATP6V0D1/SH3GLB1/WDR41/BAG5/SMCR8/SPTLC…
GO:0030433	ubiquitin-dependent ERAD pathway	75	-0.590266	-1.79749	0.000119244	0.000999342	0.000612013	3797	tags=53%, list=25%, signal=40%	ERLIN1/UFD1/BCAP31/DNAJB12/DNAJB2/UBE2G2/STUB1/RNF185/UBE2J2/WFS1/TMUB2/DNAJB9/UBQLN1/FOXRED2/VCP/EDEM3/RNF121/RHBDD2/SYVN1/DERL1/BAG6/AUP1/MAN1B1/JKAMP/OS9/ERLIN2/AMFR/RNF5/CCDC47/USP14/HSPA5/SVIP/EDEM1/CAV1/NFE2L2/DNAJC10/NPLOC4/STT3B/SEL1L/HSP90B1
GO:0019882	antigen processing and presentation	187	-0.48823	-1.61124	0.000119264	0.000999342	0.000612013	2958	tags=41%, list=19%, signal=34%	ATG5/ERAP1/PSMB1/DNM2/SEC22B/PSMC2/SAR1B/PSMA5/CLTA/CTSS/PSMD14/KIF3B/AP2A1/PSMC3/PSMD11/DYNC1I2/SEC23A/PSMC4/AP3D1/SEC13/HLA-C/CHUK/SEC24C/ARF1/AP2S1/RAB7A/PSMA4/KLC2/RAB32/DCTN1/PSMD1/ACTR1A/PSMD7/CTSL/TRAF6/PSMC5/PSMD10/TAPBP/PSME4/SEC24A/AP1S1/DCTN5/RAB3C/ERAP2/KIF3C/PSMD12/CD68/RAB5B/PSMA7/AP2A2/AP2M1/PSMD13/PSMA1/DYNC1LI2/CANX/VAMP3/RAB10/ITGB5/PSME3/DYNLL1/DYNC1H1/PDIA3/ICAM1/AP2B1/SEC24D/…
GO:0031099	regeneration	142	-0.52361	-1.69534	0.000120985	0.00101162	0.000619529	1487	tags=25%, list=10%, signal=23%	RAP1A/RUNX1/UCP2/ADM/PCNA/NINJ1/CPQ/IGF2R/INPP5F/CERS2/ANXA1/DAG1/CDK4/GPX1/EGFR/ANXA3/PTGFRN/LRP1/EPHA4/GSTP1/HMOX1/CD81/AXL/MTPN/ADAM15/MDK/GRN/CYTB/FLNA/PKM/CDKN1A/PTPRF/SULF2/CD9/CCND1/MAP1B
GO:2001233	regulation of apoptotic signaling pathway	288	-0.456309	-1.54142	0.000121708	0.00101551	0.000621917	2658	tags=30%, list=17%, signal=25%	RNF34/UBQLN1/MADD/XBP1/TAF9/BAG5/ARHGEF2/RPS6KB1/BID/MAPK8IP1/HIF1A/TRAF7/TNFRSF12A/PSEN1/LTBR/PCGF2/BBC3/SYVN1/CTNNA1/DAPK3/FBXW7/TRIAP1/SERINC3/FGFR1/HSPA1B/APAF1/LGALS3/BDNF/FADD/EIF2AK3/PPP1CA/TERT/MAPK7/GCLM/FAS/STRADB/SP100/GSDME/BAX/PTPN1/GNAI3/PRELID1/PSMD10/USP47/HSPA1A/SRC/SNAI1/RPS3/PLAUR/GSK3B/NACC2/AKT1/HYOU1/ACVR1/CAV1/GPX1/CTTN/DNAJA1/RELA/PMAIP1/ENO1/PSME3/CTSC/NFE2L2/PDIA3/BCL10/…
GO:0010634	positive regulation of epithelial cell migration	133	-0.539563	-1.74305	0.000122058	0.0010163	0.000622396	2393	tags=38%, list=16%, signal=33%	BMPR2/PLCG1/HIF1A/WNT5A/FGF16/NUS1/PDPK1/PFN1/SEMA5A/ABL1/FGFR1/SASH1/FOXC2/ITGA2/RAC1/RIN2/SRC/ATP5F1B/ANXA1/ITGA3/AKT1/ITGB3/MAP3K3/GLIPR2/PRKCE/ANXA3/TGFB2/RRAS/NFE2L2/RAB11A/PPM1F/TEK/HMOX1/DOCK5/MAPRE2/MAP4K4/TGFB1/PRKCA/GRN/SPARC/CALR/ADAM9/TMSB4X/NRP2/SRPX2/RHOJ/PLK2/RTN4/NRP1/KDR/THBS1
GO:0050767	regulation of neurogenesis	264	-0.464629	-1.56117	0.000122332	0.00101644	0.000622483	2506	tags=30%, list=16%, signal=25%	DYNLT1/HES2/GORASP1/BMPR2/HIF1A/WNT5A/RNF10/ANKRD27/DBN1/SLIT2/MAP2K1/LRP8/PSEN1/KALRN/SIRT2/SEMA5A/PLXNA1/CTNNA1/PLXNB1/MAP3K13/POU4F1/BDNF/TMEM98/NUMB/PLAG1/SEMA4B/GOLGA4/STK25/PRPF19/RHOA/EPHB2/CERS2/ACTR2/PAK1/PLXNB3/BIN1/TRPV2/ETV5/LDLR/SEMA3D/DAG1/NPTN/LIMK1/RELN/DBNL/CTNNB1/MAN2A1/GDI1/RELA/TRAK2/SERPINE2/BHLHE40/NF2/CXCR4/RAB11A/YWHAH/SEMA6B/SEMA3A/LRP1/CAPRIN1/EPHA4/ARHGDIA/SKIL/PLXNA4/P…
GO:0030308	negative regulation of cell growth	155	-0.513702	-1.677	0.000123424	0.00102336	0.000626719	2304	tags=29%, list=15%, signal=25%	WNT5A/SIPA1/PPP2R1A/SERTAD3/SLIT2/SERTAD2/SEMA5A/APBB1/ENPP1/HSPA1B/GSK3A/RGS4/SEMA4B/SOX17/SESN2/PTPRJ/HSPA1A/CCDC85B/PAK1/BTG1/SEMA3D/G6PD/SERPINE2/ENO1/TGFB2/ADIPOR1/SMAD3/SH3BP4/SEMA6B/SEMA3A/EI24/PLXNA3/TGFB1/FHL1/ADAM15/INHBA/SEMA3F/MEG3/DCUN1D3/ACVRL1/CDKN1A/RTN4/HYAL2/NRP1/DCBLD2
GO:0031055	chromatin remodeling at centromere	46	0.546318	1.93736	0.000125282	0.00103659	0.000634823	2287	tags=35%, list=15%, signal=30%	NPM1/KNL1/H4C4/H3-3A/CENPC/H4C6/RBBP4/HELLS/MIS18BP1/H4C11/NASP/ITGB3BP/H4C9/CENPI/H4C2/HJURP
GO:0007610	behavior	355	-0.438673	-1.49055	0.000129394	0.00106838	0.000654293	2083	tags=25%, list=14%, signal=22%	APRT/UBA6/PSEN1/KALRN/CPT1A/SYT11/CLCN3/ABCA7/NLGN4Y/NR1D2/EIF4EBP2/CTNS/GM2A/POU4F1/ZMPSTE24/ANKH/ZDHHC8/UBE2Q1/BDNF/NRGN/FADD/CHRNA5/PER3/SGIP1/CAMK4/DYNLRB1/PAFAH1B1/DCTN1/AMFR/BCHE/ADARB1/VDAC1/NEGR1/NLGN2/INPP5F/EPHB2/ACTR2/SLC11A2/GAA/MAFG/MAP1A/SLC16A1/NCSTN/B4GALT2/ITGA3/GIT1/DKK1/LDLR/NPTN/RELN/ARF4/ABCA2/EGFR/EIF4G1/FOSL1/PRKCE/MEIS2/HRH1/ALDH1A3/NPAS2/HTR1D/SGK1/EPHA4/MAPK1/NDRG4/RIC8A…
GO:0003007	heart morphogenesis	175	-0.494122	-1.62539	0.000131209	0.0010811	0.000662085	1750	tags=26%, list=11%, signal=23%	POU4F1/ZMPSTE24/GSK3A/CCN1/FOXC2/TEAD2/SMAD6/FOXF1/SOX17/SNAI1/GAA/TPM1/DKK1/ACVR1/SOX4/CTNNB1/TGFB2/SMAD3/NOTCH2/EPHB4/TEK/FHL2/NRG1/NDRG4/EXT1/PARVA/ADGRG6/TMED2/TGFB1/PLXND1/S1PR1/ADAM15/MICAL2/FLNA/ACVRL1/RARB/DLC1/ENG/COL5A1/NRP2/ANKRD1/FKBP1A/RTN4/NRP1/FLRT2
GO:0010976	positive regulation of neuron projection development	122	-0.535548	-1.71702	0.000131836	0.00108402	0.00066387	3220	tags=43%, list=21%, signal=35%	NME2/RAPGEF2/WASHC5/FYN/CFLAR/KDM1A/FKBP1B/NDEL1/ARHGAP35/DVL1/SCN1B/ZNF804A/DYNLT1/RETREG3/AP2A1/WNT5A/ANKRD27/DBN1/MARK2/CREB3L2/LRP8/KALRN/FEZ1/BDNF/RAP1A/NEGR1/P3H1/ACTR2/PLXNB3/HSPA5/PPP2R5B/ITGA3/RAPGEF1/IQGAP1/NPTN/RELN/DBNL/DPYSL3/NFE2L2/ROR1/LRP1/CAPRIN1/TMEM30A/NDRG4/TENM3/MDK/LYN/GRN/FLNA/ABL2/ITGA6/ENC1/ANKRD1
GO:0150105	protein localization to cell-cell junction	20	-0.780529	-1.90597	0.000134091	0.00110027	0.000673825	1034	tags=45%, list=7%, signal=42%	CGNL1/ACTB/F11R/FLNA/ACTG1/JAK1/VCL/CDH5/PECAM1
GO:1902600	proton transmembrane transport	119	-0.534521	-1.705	0.000135181	0.00110692	0.000677894	3137	tags=33%, list=21%, signal=26%	ATP6V0B/SLC15A4/COX7A2L/ATP8/CLCN5/COX7A2/ATP6V0D1/ATP6V1D/CHP1/SLC30A5/COX8A/SLC4A11/CLCN3/COX3/ATP5PD/ATP1A1/SLC9A6/ATP2C1/ATP6V1E1/UCP2/ATP6V1F/ATP5F1B/SLC11A2/ATP6V1C1/ND5/TCIRG1/ATP6AP1/SLC17A5/ATP2A2/ATP6V1B2/ATP6/ATP6V0C/COX1/ATP6V0E1/COX2/SLC9A1/CYTB/TMSB4X/ND4
GO:0031644	regulation of nervous system process	91	-0.567149	-1.76257	0.00013751	0.00112366	0.000688147	1807	tags=26%, list=12%, signal=23%	MTMR2/TMEM98/EIF2AK3/ITGA2/RGS4/RIMS2/SH3GL1/CACNB3/SRC/NLGN2/SSH1/DAG1/RELN/ZMYND8/DLGAP4/CTSC/MGLL/FABP5/GBA/SLC9A1/NLGN1/F2R/APP/TNFRSF21
GO:0043065	positive regulation of apoptotic process	444	-0.414752	-1.42217	0.00014426	0.00117502	0.000719602	2408	tags=28%, list=16%, signal=24%	ARHGEF2/PLCG1/TGFB3/UBE2Z/BID/WNT5A/PLEKHG5/KCNMA1/TRAF7/RPS27A/SLIT2/EEF1A2/TNFRSF12A/TOMM22/FNIP1/PSEN1/LTBR/KALRN/BBC3/SIRT2/RASGRF2/UBE2M/APBB1/CTNNA1/PHLDA2/FOXA1/ABL1/DAPK3/FBXW7/SERINC3/PLEKHG2/POU4F1/LPAR1/SNCA/ABR/GSK3A/APAF1/UBA52/CCN1/FADD/PPP1CA/MFN2/FAS/RIPK2/GSDME/ADM/BAX/TRAF6/PRELID1/PNMA1/TIGAR/UBC/APH1A/TLE5/SRC/VAV2/ARHGEF17/PIDD1/BACE1/RPS3/IGF2R/RGCC/EIF2S1/ANXA1/BIN1/NCSTN/B…
GO:0007188	adenylate cyclase-modulating G protein-coupled receptor signaling pathway	111	-0.537373	-1.71557	0.000144628	0.00117502	0.000719602	3384	tags=39%, list=22%, signal=30%	NME2/GABBR1/RAPGEF2/VIPR1/GNG2/ATP2B4/ADORA2A/GPR37/GPR176/ADCY6/APLP1/LGR4/PTGFR/PTHLH/CALCRL/ADCY7/ADCY4/LPAR1/GSK3A/GRK5/ADM/GNAI3/WASF2/GNA11/GNA12/GNA13/PRKACB/GPR4/GPR161/PTGER4/HTR1D/ADGRL2/RIC8A/ADGRG6/PDE2A/ADGRL4/S1PR1/PRKCA/PDE4D/FLNA/GNB1/GNAI2/PSAP
GO:0010952	positive regulation of peptidase activity	159	-0.506244	-1.65725	0.000144687	0.00117502	0.000719602	1725	tags=28%, list=11%, signal=25%	SNCA/APAF1/CCN1/FADD/EIF2AK3/FAS/RIPK2/BAX/PRELID1/APH1A/PIDD1/RPS27L/RPS3/PSME4/MBP/CYCS/NCSTN/RCN3/BCL2L13/CAV1/PMAIP1/PSME3/SMAD3/BCL10/PPM1F/EPHA4/CYFIP2/LAPTM5/DAP/TNFRSF10B/MTCH1/PICALM/LYN/GRN/PERP/TNFSF15/DLC1/ANTXR1/CTSD/F2R/TANK/ARRB1/APP/FN1
GO:0017015	regulation of transforming growth factor beta receptor signaling pathway	103	-0.563646	-1.77909	0.00014516	0.00117645	0.000720479	1806	tags=43%, list=12%, signal=38%	SNX25/ADAM17/PIN1/CDKN2B/RNF111/TGFB3/CHST11/CAV2/RPS27A/PDPK1/HSP90AB1/TGFB1I1/UBA52/BCL9L/SMAD6/GLG1/SPRED3/ZNF703/SMURF1/UBC/HSPA1A/FAM89B/ZBTB7A/STRAP/LTBP4/HSPA5/ITGA3/PMEPA1/HTRA3/CAV1/VEPH1/SMAD3/SKIL/TGFB1/LTBP1/SDCBP/ENG/CD109/FBN2/HTRA1/SMURF2/THBS1/DAB2/DKK3
GO:0071216	cellular response to biotic stimulus	158	-0.505755	-1.65438	0.000149627	0.00121018	0.000741131	1956	tags=31%, list=13%, signal=27%	SIRT2/PLSCR3/PTPN22/IRAK2/ABL1/ZMPSTE24/SASH1/APAF1/EIF2AK3/CTR9/CARD16/RIPK2/IRAK1/TRAF6/MUS81/TIGAR/CCDC47/SRC/RHOA/HSPA5/BMP6/PDCD1LG2/GIT1/GSK3B/AKT1/CD68/CXCL8/CDK4/RELA/PRKCE/CXCL1/PLSCR4/BCL10/ICAM1/TRIM5/GSTP1/MAPK1/CD55/TGFB1/PRKCA/AXL/VIM/LYN/CCL2/ADAM9/TNFSF4/ANKRD1/CAPN2/SERPINE1
GO:0014070	response to organic cyclic compound	655	-0.398129	-1.37231	0.000155308	0.00125356	0.0007677	3051	tags=30%, list=20%, signal=25%	KDM1A/HDAC2/GNG2/PPP2R2A/FKBP1B/MBD2/SREBF1/ATP2B4/ETS1/HSF1/DNM2/EPG5/KLF16/SOD1/DHX9/TRPM4/MBD3/ADORA2A/TRIM68/PHB/TNC/HCN2/PDE3A/TSPO/ARNTL/ACSL1/CARM1/DHH/FOXP2/EIF4E/TADA3/ADCY6/KLF4/TYMS/EIF4A3/APLP1/EGLN2/RPS6KB1/CBL/PTGFR/SDC1/TGFB3/UBE2L3/VPS18/GLB1/NR2F2/ESRRA/MN1/CAV2/SLIT2/LRP8/ND3/STXBP1/CPT1A/PAPPA/CNOT1/RIOK3/SIRT2/DSG2/CTNNA1/FOXA1/ABL1/HSP90AB1/FLOT1/POU4F1/SNCA/ATP1A1/GSK3A/KDM5…
GO:0002253	activation of immune response	309	-0.4477	-1.51756	0.000157671	0.00127004	0.000777792	2938	tags=35%, list=19%, signal=29%	PSMB1/PSMC2/WIPF2/PSMA5/PIK3R1/CD46/PHB/MAP3K7/HRAS/ELMO2/PSMD14/PHPT1/ARPC3/TLR4/PSMC3/FBXW11/PLCG1/PSMD11/RAB29/IFI16/SKP1/PSMC4/PDPK1/PSEN1/PLPP4/NECTIN2/CARD11/CHUK/NCKAP1/PTPN22/ABL1/WIPF1/HSP90AB1/BAG6/ARPC4/LGALS3/PSMA4/BRK1/EIF2B2/CRK/RAC1/MAVS/RAP1A/RUNX1/RIPK2/PSMD1/PSMD7/CEACAM1/BAX/TRAF6/PSMC5/PSMD10/TAB2/CACNB3/PTPRJ/SRC/VAV2/DUSP3/RPS3/PSME4/RGCC/ACTR2/NRAS/WASF2/PAK1/ARPC1A/RAPGEF1…
GO:0007043	cell-cell junction assembly	106	-0.544516	-1.72664	0.000171027	0.00137462	0.000841842	1887	tags=28%, list=12%, signal=25%	CTNNA1/DCHS1/FSCN1/HIPK1/RUNX1/ZNF703/RHOA/SNAI1/CDH6/WDR1/ACTB/CAV1/CTNNB1/F11R/CNTNAP1/MYO1C/RHOC/ESAM/EPB41L3/EPHA2/PRKCA/CTNND1/ACTG1/DLG1/CDH2/VCL/CLDN11/CD9/CDH5/PECAM1
GO:0001816	cytokine production	523	-0.414175	-1.42351	0.00017135	0.00137462	0.000841842	2871	tags=30%, list=19%, signal=25%	SOD1/BAP1/MAST2/PIK3R1/DHX9/TRPM4/TRIM32/CD46/PANX2/PHB/PTGS2/ADAM17/MAP3K7/POLR2K/DDIT3/SCRIB/TSPO/PLA2R1/PIN1/HRAS/PNP/OTUD5/XBP1/CCBE1/POLR2E/LY96/KLF4/LGR4/TLR4/MAPK11/ARHGEF2/TLR6/IKBKE/TGFB3/POLR3D/HIF1A/WNT5A/TSKU/IFI16/TUSC2/RARA/CEBPG/ADCY7/SSC5D/RPS6KA4/PSEN1/RIOK3/SYT11/CARD11/G3BP1/CHUK/PTPN22/IL4R/ABL1/POLR3G/HSP90AB1/NAV3/FLOT1/HSPA1B/POLR2L/SPHK1/ANXA4/ASB1/FADD/EIF2AK3/ILRUN/SLC7A…
GO:0007059	chromosome segregation	294	0.310469	1.4622	0.000185105	0.00147706	0.000904574	2227	tags=26%, list=15%, signal=22%	MKI67/TOP2A/SMC4/CENPF/ATM/RB1/POGZ/SETDB2/NUSAP1/ATRX/CSNK2A2/KNL1/CDC16/PDS5B/ZNF207/PIBF1/CENPC/BEX4/HDAC8/CCNB1/SMC2/CENPE/CHAMP1/EML4/DUSP1/KIF14/FAM83D/MAP10/REC8/BUB1/CCNB1IP1/KIF4A/PSMG2/SKA2/PLSCR1/TPR/PCID2/NCAPG/BUB1B/TTK/NDC80/USP44/DLGAP5/FANCD2/NIPBL/KIF23/GEN1/SPAG5/NCAPD2/NCAPH/PHB2/PRC1/ESPL1/PLK1/KIF2C/TRAPPC12/BIRC5/AGO4/STAG2/PTTG1/CDCA2/KIF18B/NUF2/KIFC1/CHMP4A/NEK2/RACGAP1/S…
GO:0000768	syncytium formation by plasma membrane fusion	36	-0.679982	-1.8601	0.000185239	0.00147706	0.000904574	522	tags=36%, list=3%, signal=35%	MYOF/IL4R/FLOT1/TCTA/PTGFRN/PLEKHO1/CD81/GDF15/EHD1/ADAM9/CD109/CAPN2/CD9
GO:0140253	cell-cell fusion	36	-0.679982	-1.8601	0.000185239	0.00147706	0.000904574	522	tags=36%, list=3%, signal=35%	MYOF/IL4R/FLOT1/TCTA/PTGFRN/PLEKHO1/CD81/GDF15/EHD1/ADAM9/CD109/CAPN2/CD9
GO:0051894	positive regulation of focal adhesion assembly	22	-0.769536	-1.90108	0.000186003	0.00148016	0.000906476	1915	tags=55%, list=13%, signal=48%	FMN1/ABL1/SDC4/RAC1/PTPRJ/IQGAP1/SMAD3/PPM1F/TEK/MAP4K4/NRP1/KDR
GO:0055067	monovalent inorganic cation homeostasis	105	-0.552022	-1.75056	0.000186829	0.00148376	0.000908676	1957	tags=29%, list=13%, signal=25%	CLCN3/TM9SF4/ATP1A1/SLC9A6/RAB7A/ATP6V1E1/SLC12A4/ATP6V1F/SLC4A7/ATP5F1B/ATP6V1C1/MAFG/TCIRG1/ATP6AP1/SLC4A2/KCNJ2/ATP6V1B2/ATP1B1/ATP6V0C/ATP6AP2/MAPK1/ATP6V0E1/EXT1/ATP1B3/GRN/EXT2/SLC9A1/SLC12A2/GNAI2/CLIC4
GO:0006984	ER-nucleus signaling pathway	52	-0.639078	-1.85762	0.000187985	0.00148994	0.000912464	3445	tags=60%, list=23%, signal=46%	BOK/TP53/ZBTB7B/ARHGEF10L/ATF6B/SREBF1/WFS1/DDIT3/XBP1/ABCA7/SPRING1/FBXW7/EIF2AK3/PPP1R15A/ERLIN2/AMFR/PTPN1/CCDC47/EIF2S1/HSPA5/MBTPS1/GSK3B/INSIG1/CXCL8/ATF6/ATP2A2/NFE2L2/TMED2/CCL2/CALR/HSP90B1
GO:0006470	protein dephosphorylation	266	-0.456672	-1.53495	0.000189516	0.00149907	0.000918053	3836	tags=40%, list=25%, signal=30%	ITGA1/PHLPP2/PPP1R8/PPP2R2D/DMPK/DUSP18/PPP4R2/HTT/PHACTR1/PTPRS/PPM1L/CPPED1/PPP2R5E/PPP2R5D/PGP/PTPMT1/CALM3/PPP2R5C/PTPN12/PPP2CA/PPP4C/DUSP7/PDXP/MINPP1/SYMPK/PPP1R37/ENSA/DUSP14/PPP2R2A/FKBP1B/PPM1A/YWHAE/PPM1G/PTPA/PIN1/SHOC2/PPME1/PHPT1/SDHAF2/PTPRB/FBXW11/PHACTR2/CNEP1R1/PPP2R1A/NSMF/DUSP22/ACP1/PPP3R1/DUSP16/PTPN21/PPP6R1/PPM1D/STYX/PTPRA/SSH3/B3GAT3/PTPN22/SBF1/MTMR2/HSP90AB1/PPP6R3/PPP…
GO:0048678	response to axon injury	56	-0.633903	-1.85679	0.000191391	0.00150939	0.000924376	3023	tags=48%, list=20%, signal=39%	FKBP1B/NDEL1/SOD1/TNC/TSPO/LAMB2/SLC1A1/KLF4/JAM3/MAP2K1/FLRT3/CTNNA1/RANGAP1/BAX/INPP5F/CERS2/DAG1/ARF4/DPYSL3/LRP1/EPHA4/LGALS1/LYN/GRN/FLNA/PTPRF/MAP1B
GO:0060322	head development	565	-0.409779	-1.40822	0.000191584	0.00150939	0.000924376	2403	tags=25%, list=16%, signal=22%	RAC3/FBXW11/BMPR2/TGFB3/MYO1D/HIF1A/WNT5A/TSKU/NR2F2/LHX6/SNPH/EPHA5/SLIT2/MAP2K1/LRP8/CSNK1E/UBA6/PSEN1/FLRT3/C2CD3/SIRT2/SEMA5A/CTNS/ABL1/SEC16A/FEZ1/GDF7/BAG6/POU4F1/LPAR1/APAF1/SPHK1/KIF5B/NRGN/GNB4/MAPKAP1/NUMB/PBX3/EPOR/CRK/DPYSL2/SDF4/RGS4/PAFAH1B1/HSPG2/PAFAH1B2/TMX2/BAX/NRG3/GNAI3/MMP14/UGP2/SRC/RHOA/ATF5/PTPN11/KCNAB1/ACSL3/TRNP1/EPHB2/MBP/PAK1/LIMK2/HSPA5/SCYL2/NCSTN/B4GALT2/RBFOX2/MAP…
GO:0006022	aminoglycan metabolic process	130	-0.529231	-1.70779	0.000205327	0.00161445	0.000988716	2745	tags=41%, list=18%, signal=34%	B4GAT1/VCAN/HS2ST1/B4GALT3/AP2A1/SDC1/CHP1/SPOCK3/GLB1/ST3GAL2/CHST11/B3GNT9/B3GALT2/NDST2/IDUA/B3GAT3/UGDH/CHST14/SDC4/SDC2/CHST2/SDC3/HSPG2/FUCA1/HEXA/HPSE/B4GALT6/GALNS/SGSH/IDS/B4GALT2/DSEL/AKT1/CHST1/CSGALNACT2/CHPF2/NDST1/BPNT2/CLTC/B4GALT5/ST3GAL1/EXT1/CEMIP2/TGFB1/EXT2/SLC9A1/HEXB/GNS/AGRN/CD44/LYVE1/GLCE/HYAL2
GO:0009991	response to extracellular stimulus	351	-0.441474	-1.49852	0.000212052	0.00166402	0.00101907	3128	tags=34%, list=20%, signal=28%	PPARD/NOCT/SLC2A1/ENSA/FKBP1B/USF1/SESN1/MBD2/SREBF1/HSF1/ATG5/ARHGAP35/SOD1/GABARAPL2/MBD3/AMBRA1/TNC/DDIT3/TSPO/ACSL1/MYBBP1A/PROX1/CDKN2B/XBP1/RPS19/SH3GLB1/SLC27A4/GCN1/TYMS/CPEB4/EIF2AK1/RPS6KB1/CBL/BMPR2/SIPA1/IFI16/MN1/RRP8/XPR1/FNIP1/MAP1LC3B/PPM1D/CPT1A/SIRT2/MARS1/CYP26B1/APAF1/RPTOR/EIF2AK3/RIPOR1/WIPI2/ERCC1/SGIP1/STC1/GABARAP/ITGA2/GCLM/FAS/NUCB2/UCP2/ACSL4/VPS41/IGFBP2/ADM/BCHE/SESN…
GO:0090175	regulation of establishment of planar polarity	101	-0.557562	-1.75831	0.000213559	0.00167252	0.00102428	2938	tags=43%, list=19%, signal=35%	PSMB1/PSMC2/PSMA5/DVL1/PSMD14/AP2A1/PSMC3/PSMD11/WNT5A/DVL3/PSMC4/PFN1/ABL1/AP2S1/PSMA4/DAAM1/RAC1/PSMD1/PSMD7/PSMC5/SMURF1/PSMD10/RHOA/PSME4/DKK1/FZD6/CDC42/PSMD12/PSMA7/AP2A2/AP2M1/PSMD13/PSMA1/PSME3/ROR1/PRICKLE1/AP2B1/CLTC/CELSR1/PSMD2/FZD4/SMURF2/DAB2
GO:0015698	inorganic anion transport	109	-0.53959	-1.7173	0.000214786	0.00167881	0.00102813	3235	tags=37%, list=21%, signal=29%	SLC20A2/SLC12A9/SLC4A8/SLC37A2/PACC1/SLC25A10/LRRC8B/GABRQ/CLCN5/TSPO/GLRB/SLC1A1/ANO1/CLCN7/SLC4A11/SLC39A14/XPR1/SLC26A2/CLCN3/SLC26A11/MFSD5/ENPP1/ANKH/CLIC2/ANO4/VDAC1/SLC12A4/SLC4A7/CLIC1/PCYOX1/SLC4A2/ANO10/LRRC8A/GABRE/SLC20A1/TTYH3/ANO6/SLC12A2/PRNP/CLIC4
GO:2001237	negative regulation of extrinsic apoptotic signaling pathway	80	-0.581222	-1.77713	0.000215959	0.00168465	0.00103171	1887	tags=38%, list=12%, signal=33%	CTNNA1/HSPA1B/LGALS3/FADD/TERT/MAPK7/GCLM/FAS/STRADB/HSPA1A/SRC/GSK3B/AKT1/ACVR1/GPX1/CTTN/RELA/PSME3/ICAM1/BCL2L1/GSTP1/HMOX1/TNFRSF10B/TMBIM1/ITPRIP/ITGAV/ITGA6/PEA15/THBS1/SERPINE1
GO:0060071	Wnt signaling pathway, planar cell polarity pathway	97	-0.560919	-1.75523	0.000220084	0.00171201	0.00104846	2938	tags=44%, list=19%, signal=36%	PSMB1/PSMC2/PSMA5/DVL1/PSMD14/AP2A1/PSMC3/PSMD11/WNT5A/DVL3/PSMC4/PFN1/ABL1/AP2S1/PSMA4/DAAM1/RAC1/PSMD1/PSMD7/PSMC5/SMURF1/PSMD10/RHOA/PSME4/DKK1/FZD6/CDC42/PSMD12/PSMA7/AP2A2/AP2M1/PSMD13/PSMA1/PSME3/ROR1/PRICKLE1/AP2B1/CLTC/CELSR1/PSMD2/FZD4/SMURF2/DAB2
GO:0001501	skeletal system development	362	-0.434542	-1.47798	0.000220332	0.00171201	0.00104846	2393	tags=29%, list=16%, signal=25%	BMPR2/TGFB3/PRRX1/HIF1A/WNT5A/RDH10/TSKU/CHST11/GDF6/PTHLH/TRPV4/SLC39A14/CREB3L2/SLC39A1/COL27A1/PSEN1/BMP1/PCGF2/WNT9A/PIP4K2A/FMN1/PLXNB1/DCHS1/FBXW7/FGFR1/PAPSS2/CYP26B1/MEF2D/ZMPSTE24/ANKH/CCN1/FOXC2/EIF2AK3/GLG1/MTHFD1L/STC1/RUNX1/SBDS/ECM1/GDF11/PLS3/MMP14/TLE5/SRC/DEAF1/RHOA/RAB33B/PTPN11/PRDX1/P3H1/SNAI1/COL13A1/ANXA2/TGFBI/WASF2/JAG2/GNA11/BMP6/RAB23/INSIG1/VKORC1/ATP6AP1/SLC38A10/SOX4/…
GO:0001736	establishment of planar polarity	110	-0.543516	-1.72993	0.000222479	0.00172193	0.00105454	2938	tags=40%, list=19%, signal=33%	PSMB1/PSMC2/PSMA5/DVL1/PSMD14/AP2A1/PSMC3/PSMD11/WNT5A/DVL3/PSMC4/PFN1/ABL1/AP2S1/PSMA4/DAAM1/RAC1/PSMD1/PSMD7/PSMC5/SMURF1/PSMD10/RHOA/PSME4/WDR1/DKK1/FZD6/CDC42/PSMD12/PSMA7/AP2A2/AP2M1/PSMD13/PSMA1/PSME3/ROR1/PRICKLE1/AP2B1/CLTC/CELSR1/PSMD2/FZD4/SMURF2/DAB2
GO:0007164	establishment of tissue polarity	110	-0.543516	-1.72993	0.000222479	0.00172193	0.00105454	2938	tags=40%, list=19%, signal=33%	PSMB1/PSMC2/PSMA5/DVL1/PSMD14/AP2A1/PSMC3/PSMD11/WNT5A/DVL3/PSMC4/PFN1/ABL1/AP2S1/PSMA4/DAAM1/RAC1/PSMD1/PSMD7/PSMC5/SMURF1/PSMD10/RHOA/PSME4/WDR1/DKK1/FZD6/CDC42/PSMD12/PSMA7/AP2A2/AP2M1/PSMD13/PSMA1/PSME3/ROR1/PRICKLE1/AP2B1/CLTC/CELSR1/PSMD2/FZD4/SMURF2/DAB2
GO:0002064	epithelial cell development	160	-0.506036	-1.65425	0.000224552	0.00173457	0.00106228	2690	tags=38%, list=18%, signal=31%	ARNTL/PROX1/LAMB2/LRTOMT/ACTA2/TYMS/VEZF1/FOSL2/SDC1/HIF1A/WNT5A/RAP2C/PDPK1/CCM2/FOXA1/GPAT4/GSK3A/PPP1R16B/FOXC2/STC1/RAP1A/FASN/TIGAR/SRC/SLC4A7/BMP6/RAP1B/F2RL1/RAPGEF1/GSK3B/CDK6/IQGAP1/GPR4/GPX1/TRIOBP/SIPA1L3/F11R/COL18A1/PLOD3/NOTCH2/CXCR4/ICAM1/MYADM/PDE2A/PALLD/EPHA2/VIM/PDE4D/FLNA/RARB/ENG/CDKN1A/PODXL/CDH2/VCL/MSN/ROBO4/CLIC4/CDH5/PECAM1
GO:0098661	inorganic anion transmembrane transport	72	-0.596162	-1.80467	0.000226953	0.00174971	0.00107155	3235	tags=43%, list=21%, signal=34%	SLC20A2/SLC12A9/SLC4A8/SLC37A2/PACC1/SLC25A10/GABRQ/CLCN5/GLRB/SLC1A1/ANO1/CLCN7/SLC4A11/XPR1/SLC26A2/CLCN3/SLC26A11/ANKH/CLIC2/ANO4/SLC12A4/CLIC1/PCYOX1/ANO10/GABRE/SLC20A1/TTYH3/ANO6/SLC12A2/PRNP/CLIC4
GO:1905037	autophagosome organization	91	-0.560048	-1.7405	0.000227467	0.00175026	0.00107189	3286	tags=49%, list=22%, signal=39%	ATG12/RAB43/PACS2/TP53INP1/TMEM39A/ATG5/SEC22B/ATG2A/GABARAPL2/AMBRA1/UBQLN1/BAG3/SH3GLB1/SMCR8/TBC1D14/PSEN1/MAP1LC3B/PIP4K2A/ATG101/CHMP4B/ATP13A2/FEZ2/NSFL1C/FEZ1/ATG3/WIPI2/RAB7A/RAB5A/MFN2/GABARAP/PHF23/RNF5/SMURF1/TMEM41B/RAB23/TCIRG1/STX12/RAB1A/RAB1B/WIPI1/ATG13/STING1/WDR45B/GBA/VMP1
GO:0001885	endothelial cell development	58	-0.620581	-1.8266	0.000231006	0.00177404	0.00108645	1710	tags=38%, list=11%, signal=34%	PPP1R16B/STC1/RAP1A/FASN/RAP1B/F2RL1/RAPGEF1/GPX1/F11R/COL18A1/PLOD3/ICAM1/MYADM/PDE2A/PDE4D/ENG/VCL/MSN/ROBO4/CLIC4/CDH5/PECAM1
GO:0007420	brain development	530	-0.407541	-1.40112	0.000234684	0.00179879	0.00110161	2430	tags=25%, list=16%, signal=22%	SUN2/RAC3/FBXW11/BMPR2/MYO1D/HIF1A/WNT5A/TSKU/NR2F2/LHX6/SNPH/EPHA5/SLIT2/MAP2K1/LRP8/CSNK1E/UBA6/PSEN1/C2CD3/SIRT2/SEMA5A/CTNS/ABL1/SEC16A/FEZ1/GDF7/BAG6/POU4F1/LPAR1/APAF1/SPHK1/KIF5B/NRGN/GNB4/MAPKAP1/NUMB/PBX3/EPOR/CRK/DPYSL2/SDF4/RGS4/PAFAH1B1/HSPG2/PAFAH1B2/TMX2/BAX/NRG3/GNAI3/UGP2/SRC/RHOA/ATF5/PTPN11/KCNAB1/ACSL3/TRNP1/EPHB2/MBP/PAK1/HSPA5/SCYL2/NCSTN/B4GALT2/RBFOX2/MAP1S/DNAJB1/GIT1/GSK3…
GO:0051402	neuron apoptotic process	173	-0.493839	-1.62082	0.000236955	0.00181268	0.00111012	2871	tags=35%, list=19%, signal=28%	SOD1/WFS1/AMBRA1/ADORA2A/DDIT3/TFAP2A/PIN1/HRAS/SLC1A1/CPEB4/EGLN2/SIGMAR1/TGFB3/AKT1S1/USP53/BID/HIF1A/NSMF/PDPK1/PSEN1/STXBP1/UBE2M/FBXW7/HSP90AB1/POU4F1/GSK3A/APAF1/BDNF/FADD/TERT/GCLM/FAS/BAX/ADARB1/BACE1/HSPA5/NCSTN/CDC42/G6PD/GBE1/NRBP2/CTNNB1/MAP3K11/TGFB2/LRP1/DNAJC5/NQO1/HMOX1/GAPDH/GBA/AXL/MDK/NES/GRN/CCL2/PRNP/F2R/ARRB1/APP/TNFRSF21
GO:0007608	sensory perception of smell	59	0.507936	1.85859	0.000237561	0.00181381	0.00111081	5688	tags=83%, list=37%, signal=52%	CFAP69/OR2M3/OR5AS1/OR14J1/OR2AT4/OR5B2/OR5A1/OR4D9/OR6C75/OR10K1/OR1C1/OR52K1/OR5H14/OR7C1/OR2T12/OR1I1/BBS4/OR8G1/OR1A1/OR6A2/OR2L3/OR6Y1/OR10H5/OR2G6/OR10A6/OR7A17/OR4F21/OR4D1/OR1D2/OR8A1/OR5AU1/OR1M1/UBR3/OR2A5/OR10G3/OR2AG2/OR5AN1/OR4K17/B3GNT2/OR10Z1/OR56A1/OR2L2/ADCY3/OR51L1/OR10H1/OR4F17/OR6C4/SLC24A4/OR7D2
GO:1902275	regulation of chromatin organization	167	0.37464	1.6011	0.000240364	0.00183167	0.00112175	2243	tags=26%, list=15%, signal=23%	KAT7/MKI67/H1-2/H1-3/H1-5/AASS/IGF2/ATM/TET1/RPS6KA5/MLLT3/SETDB2/ATRX/H1-4/NSD1/AUTS2/PRKD1/KMT2E/KMT2A/CCNB1/MPHOSPH8/ATAD2B/TPR/MAPK8/FMR1/GATA2/GATA3/DNMT3B/ATAD2/NIPBL/MTF2/MTHFR/SETDB1/H1-1/METTL4/JARID2/PHF8/NSD3/H1-0/JDP2/CHTOP/OGT/PARP10/ISL1
GO:0046578	regulation of Ras protein signal transduction	161	-0.491616	-1.60954	0.000242481	0.00184426	0.00112945	3109	tags=43%, list=20%, signal=34%	LZTR1/RAF1/CYTH2/ARFGEF2/DNM2/ARHGAP35/NET1/ROBO1/ARFGEF1/DENND4B/SHOC2/HRAS/PRAG1/MADD/DYNLT1/RGL2/ARHGAP42/SGSM3/ARHGEF2/CBL/RASIP1/KCTD10/ARFGEF3/CDC42SE1/ARFGAP1/GBF1/F2RL3/CYTH1/RASGRF2/ABL1/FLOT1/LPAR1/MAPKAP1/EPOR/MFN2/CRK/ITPKB/RAC1/MYO9B/ARHGAP24/EPHB2/ARHGEF28/F2RL1/TNFAIP1/ITGA3/RAPGEF1/KANK2/GRB2/GPR4/PSD3/F11R/TGFB2/NOTCH2/PPP2CB/F2RL2/ARHGDIA/MAPRE2/MAP4K4/LRRC59/LYN/SHC1/ABL2/ARHGE…
GO:0032412	regulation of ion transmembrane transporter activity	171	-0.495149	-1.62413	0.000246246	0.0018693	0.00114479	1711	tags=27%, list=11%, signal=24%	DMD/UBQLN1/FXYD5/CTSS/GSTO1/NTSR1/UTRN/CHP1/STK39/CAB39/RASGRF2/SCN3B/KIF5B/CLIC2/NETO2/SRI/CACNB3/KCNAB1/ANK3/NLGN2/EPHB2/RELN/CAV1/CACNA2D1/PRKCE/NEDD4/ATP1B1/YWHAH/CALM2/AHNAK/CAPN1/HECW2/STIM1/ATP1B3/FHL1/CALM1/PDE4D/SLC9A1/NLGN1/CCL2/PRNP/TMSB4X/DLG1/APP/FKBP1A/ITGB1
GO:0031532	actin cytoskeleton reorganization	85	-0.575051	-1.77006	0.000248555	0.00188321	0.00115331	1860	tags=33%, list=12%, signal=29%	ABL1/DAPK3/ARAP1/ATP2C1/PTPN1/RHOA/PAK1/ANXA1/CDC42/GRB2/HCLS1/CTTN/F11R/CDC42BPA/NOTCH2/TEK/ARHGDIA/PARVA/ESAM/S1PR1/MDK/FLNA/SHC1/ABL2/KIT/ANTXR1/RALA/NRP1
GO:0007033	vacuole organization	157	-0.499763	-1.6331	0.000252616	0.00191032	0.00116991	3286	tags=43%, list=22%, signal=34%	ATG12/RAB43/PACS2/WASHC5/RAB14/TP53INP1/TMEM39A/NAGLU/TMEM175/ATG5/SEC22B/ATG2A/GABARAPL2/AMBRA1/UBQLN1/CLN8/BAG3/SH3GLB1/SMCR8/VPS18/TBC1D14/LAMTOR1/FHIP1B/PSEN1/MAP1LC3B/PIP4K2A/ATG101/CHMP4B/ATP13A2/FEZ2/NSFL1C/FEZ1/VPS4A/ARF1/ATG3/WIPI2/RAB7A/RAB5A/MFN2/GABARAP/PHF23/RNF5/SMURF1/TMEM41B/ANXA2/GAA/RAB23/MBTPS1/TCIRG1/STX12/MAN2A1/RAB1A/RAB1B/ENO1/GNPTAB/WIPI1/ATP6AP2/ATG13/STING1/LAPTM5/EXT1/W…
GO:0043547	positive regulation of GTPase activity	331	-0.432684	-1.4698	0.00025598	0.00193206	0.00118323	3002	tags=34%, list=20%, signal=28%	TBC1D3/NDEL1/RIN1/SNX9/GMIP/ARHGAP35/DOCK7/NET1/ALS2CL/LLGL1/ARFGEF1/SCRIB/PIN1/HRAS/RGS11/STXBP5/ARHGAP32/SLC27A4/RASGRP3/TBC1D24/ARHGAP42/TBC1D22B/SGSM3/TBC1D2B/EVI5/ARHGAP10/WNT5A/SIPA1/ARFGAP2/TBC1D14/RP2/ANKRD27/SEC23A/CAV2/RANBP1/TBCD/DVL3/OCRL/ARFGAP1/ARHGAP27/EVI5L/KALRN/TBC1D2/AGAP3/PREB/CHML/EIF5/PLXNB1/ACAP3/TBC1D8B/RANGAP1/TBC1D1/TBC1D20/ABR/ARAP1/RALBP1/CRK/RAP1A/RGS4/ARHGAP21/DOCK11…
GO:0051604	protein maturation	220	-0.466067	-1.5523	0.000256556	0.00193272	0.00118363	2837	tags=30%, list=19%, signal=25%	YAE1/WFS1/ADAM17/PRSS12/MYH9/DHH/ERO1A/CTSS/CCBE1/TIMM17A/GLRX3/IFI16/PRSS3/TSPAN5/GALNT2/PISD/PSEN1/C2CD3/PRDX4/BAG2/NAA40/LMF2/ZMPSTE24/SPCS3/TMEM98/FADD/GLG1/RUNX1/CARD16/RIPK2/CAST/CTSL/HM13/CPD/ADAM19/APH1A/TSPAN17/MMP14/SRC/PIDD1/BACE1/NCSTN/SPCS2/PRKACB/TMEM59/ADAM10/SOX4/SERPINE2/ENO1/CTSZ/PGK1/PLAU/CYFIP2/ATP6AP2/PLAT/FURIN/SERPINH1/MME/PERP/PRNP/CALR/TSPAN14/ECE1/FKBP1A/THBS1/SERPINE1
GO:1903530	regulation of secretion by cell	381	-0.426391	-1.45106	0.000259543	0.0019515	0.00119513	3353	tags=35%, list=22%, signal=28%	CHMP2A/CALM3/UNC13B/ADTRP/CCN3/DNAJC1/GIPC1/RAB8A/SLC4A8/RAB9A/VAMP8/CLOCK/ARL2BP/PPARD/SLC2A1/ENSA/LAMP1/GRK2/FKBP1B/SREBF1/AIMP1/SLC8B1/DVL1/TRPM4/LLGL1/ADORA2A/ARNTL/STX1A/RAB12/PHPT1/STXBP5/ARL2/TM7SF3/ANO1/TLR4/NTSR1/SYT9/RHBDF2/SDC1/TGFB3/VPS18/HIF1A/EPHA5/RAB11FIP5/PDPK1/KCNMB4/KALRN/STXBP1/CPT1A/SYT11/ATP13A2/APBB1/IL4R/VPS4A/ARF1/SDC4/SNCA/KIF5B/WLS/CHRNA5/RAB7A/TSG101/RAB5A/RAC1/RAP1A/F…
GO:0030038	contractile actin filament bundle assembly	89	-0.570654	-1.77141	0.000266348	0.00199509	0.00122182	1860	tags=43%, list=12%, signal=38%	ABL1/SDC4/LPAR1/ARAP1/RAC1/PFN2/SRC/RHOA/RGCC/WASF2/PAK1/CGNL1/TNFAIP1/TPM1/NOX4/CDC42/PPFIA1/CORO2B/LIMK1/F11R/ITGB5/ARHGEF15/SMAD3/PTGER4/NF2/PPM1F/FAM171A1/RHOC/ZYX/S1PR1/SLC9A1/TACSTD2/PXN/ARHGEF10/ACTG1/DLC1/ARRB1/NRP1
GO:0043149	stress fiber assembly	89	-0.570654	-1.77141	0.000266348	0.00199509	0.00122182	1860	tags=43%, list=12%, signal=38%	ABL1/SDC4/LPAR1/ARAP1/RAC1/PFN2/SRC/RHOA/RGCC/WASF2/PAK1/CGNL1/TNFAIP1/TPM1/NOX4/CDC42/PPFIA1/CORO2B/LIMK1/F11R/ITGB5/ARHGEF15/SMAD3/PTGER4/NF2/PPM1F/FAM171A1/RHOC/ZYX/S1PR1/SLC9A1/TACSTD2/PXN/ARHGEF10/ACTG1/DLC1/ARRB1/NRP1
GO:0016311	dephosphorylation	399	-0.421484	-1.43736	0.00026792	0.00200307	0.00122671	3836	tags=36%, list=25%, signal=28%	ITGA1/PHLPP2/PPP1R8/PPP2R2D/ENOPH1/DMPK/DUSP18/PPP4R2/SLC7A14/HTT/PHACTR1/PTPRS/PFKFB2/PPM1L/INPP5K/CPPED1/PPP2R5E/PPP2R5D/CSRNP3/PGP/PTPMT1/CALM3/PPP2R5C/PTPN12/INPP5E/PPP2CA/PPP4C/DUSP7/PDXP/MINPP1/SYMPK/PPP1R37/NOCT/ENSA/DUSP14/PPP2R2A/FKBP1B/PPM1A/YWHAE/PPM1G/PTPA/PIN1/SHOC2/SMG7/CD2BP2/PPME1/PHPT1/SDHAF2/PTPRB/FBXW11/CSRNP2/CHP1/PHACTR2/MYO1D/CNEP1R1/PPP2R1A/NSMF/DUSP22/ACP1/PPP3R1/CNST/DUSP…
GO:0006936	muscle contraction	217	-0.468993	-1.56283	0.000270399	0.00201779	0.00123573	3055	tags=34%, list=20%, signal=27%	GAMT/GRK2/FKBP1B/MYLK2/ATP2B4/SOD1/TRPM4/TNNT1/SCN1B/EMD/DMD/GJC1/TPM2/ACTA2/GSTO1/ARHGAP42/SNTB1/MYL12A/UTRN/RPS6KB1/VEGFB/KCNMA1/SETD3/CALCRL/TBX20/MYOF/DSG2/CHUK/DAPK3/ATP1A1/SPHK1/SCN3B/CLIC2/STC1/ITGA2/SRI/GAA/BIN1/DTNA/TPM1/TPM3/CAV1/CTTN/CACNA2D1/KCNJ2/ALDOA/ENO1/ITGB5/MYLK/ATP2A2/HTR1D/CXCR4/ATP1B1/CALM2/SLC6A8/ANXA6/MYL12B/DOCK5/VIM/CALM1/PDE4D/TPM4/SLC9A1/FLNA/MYL6/KIT/PXN/CALD1/DLG1/VC…
GO:0001656	metanephros development	64	0.495311	1.84047	0.000273754	0.00203898	0.0012487	1442	tags=23%, list=9%, signal=21%	CD34/FBN1/BMP4/YAP1/FAT4/EGR1/PTCH1/ID3/SPRY1/SMO/HES1/STAT1/GATA3/NF1/NIPBL
GO:1903793	positive regulation of anion transport	370	-0.431014	-1.46634	0.000277358	0.00206194	0.00126276	3030	tags=34%, list=20%, signal=28%	GRK2/RHOQ/PPM1A/TRIM28/ITGB1BP1/ATG5/AIMP1/SAR1B/UBE2J2/YWHAE/BAP1/PIK3R1/DHX9/TRPM4/ADORA2A/RAN/PLA2R1/ACSL1/UBL5/HRAS/EMD/STX1A/BAG3/PHPT1/SH3GLB1/TM7SF3/ANO1/TLR4/NTSR1/TGFB3/UBE2L3/CHP1/BID/HIF1A/RAB29/PPP3R1/CNST/PSEN1/STXBP1/NCBP2/BBC3/ABCA7/B3GAT3/ATP13A2/APBB1/SEC16A/FBXW7/TRIAP1/ARF1/TM9SF4/HSP90AB1/SAE1/ZDHHC8/PRR5L/GSK3A/KIF5B/AZIN1/WLS/RIPOR1/ARIH2/TSG101/MEF2A/TERT/RAC1/MAVS/RAP1A/ZD…
GO:0006874	cellular calcium ion homeostasis	259	-0.452529	-1.51853	0.000278941	0.00206982	0.00126759	3130	tags=34%, list=20%, signal=27%	PKD1/STIM2/KCTD17/FKBP1B/ATP2B4/ATG5/GRIN2D/GRINA/SLC8B1/MCUB/YWHAE/WFS1/TRPM4/TMEM203/DDIT3/DMD/ERO1A/VAPB/CCRL2/GSTO1/PDZD8/NTSR1/PTGFR/PLCG1/LETM1/WNT5A/CAV2/TRPV4/PDPK1/F2RL3/PSEN1/ATP13A2/ABL1/LPAR1/SNCA/CLIC2/ATP2C1/STC1/DIAPH1/MCOLN1/ADM/SRI/BAX/SELENOT/CCDC47/CACNB3/STC2/TRPV2/NCS1/F2RL1/GNA13/NPTN/GPR4/TCIRG1/CAV1/CACNA2D1/SLC30A1/PRKCE/ATP13A3/ATP2A2/SMAD3/PTGER4/CXCR4/ATP1B1/CALM2/F2RL…
GO:0030574	collagen catabolic process	33	-0.69686	-1.86682	0.000280026	0.00207398	0.00127014	1585	tags=36%, list=10%, signal=33%	PEPD/CTSL/MMP14/COL13A1/MMP1/MRC2/FURIN/ADAM15/CTSD/MMP2/CTSB/ITGB1
GO:1903510	mucopolysaccharide metabolic process	92	-0.55703	-1.72856	0.000283147	0.00209317	0.00128189	2745	tags=43%, list=18%, signal=36%	B4GAT1/VCAN/B4GALT3/AP2A1/CHP1/SPOCK3/GLB1/ST3GAL2/CHST11/NDST2/IDUA/UGDH/CHST14/CHST2/HEXA/B4GALT6/GALNS/IDS/B4GALT2/DSEL/AKT1/CHST1/CSGALNACT2/CHPF2/NDST1/BPNT2/CLTC/B4GALT5/ST3GAL1/EXT1/CEMIP2/TGFB1/EXT2/SLC9A1/HEXB/GNS/CD44/LYVE1/GLCE/HYAL2
GO:0033047	regulation of mitotic sister chromatid segregation	42	0.582284	2.00095	0.0002853	0.00210515	0.00128923	1781	tags=38%, list=12%, signal=34%	CENPF/ATM/ZNF207/CCNB1/DUSP1/BUB1/PSMG2/TPR/PCID2/BUB1B/TTK/NDC80/USP44/GEN1/PLK1/PTTG1
GO:0090101	negative regulation of transmembrane receptor protein serine/threonine kinase signaling pathway	100	-0.554107	-1.74296	0.00028764	0.00211847	0.00129738	2376	tags=40%, list=16%, signal=34%	TGFB3/WNT5A/CHST11/CAV2/RPS27A/TBX20/PDPK1/ABL1/TGFB1I1/UBA52/BCL9L/SMAD6/GLG1/SPRED3/NBL1/SMURF1/UBC/HSPA1A/FAM89B/ZBTB7A/STRAP/IGSF1/HSPA5/DKK1/ACVR1/PMEPA1/HTRA3/CAV1/VEPH1/TWSG1/SMAD3/SKIL/NOMO1/TGFB1/LTBP1/CD109/FBN2/HTRA1/CRIM1/SMURF2
GO:0051056	regulation of small GTPase mediated signal transduction	275	-0.45533	-1.53559	0.00029121	0.00214077	0.00131104	3068	tags=40%, list=20%, signal=32%	RAF1/CYTH2/RHOQ/TRIP10/ARFGEF2/DNM2/GMIP/ARHGAP35/NET1/ROBO1/ARFGEF1/DENND4B/SHOC2/HRAS/PRAG1/MADD/ARHGAP32/DYNLT1/RGL2/ARHGAP42/SGSM3/ARHGEF2/RAC3/CBL/ARHGAP10/RASIP1/PLEKHG5/SIPA1/KCTD10/ARFGEF3/SLIT2/OCRL/CDC42SE1/ARFGAP1/GBF1/F2RL3/KALRN/CYTH1/RASGRF2/ABL1/PLEKHG2/FLOT1/LPAR1/ABR/AMOT/MAPKAP1/ARAP1/RALBP1/EPOR/MFN2/CRK/ITPKB/RAC1/ARHGAP21/SIPA1L2/ARHGAP23/MYO9B/SRC/RHOA/VAV2/ARHGEF17/ARHGAP24…
GO:0071496	cellular response to external stimulus	253	-0.458328	-1.53807	0.000293005	0.00214997	0.00131668	3010	tags=35%, list=20%, signal=29%	USF1/SESN1/SREBF1/ATG5/ARHGAP35/GABARAPL2/AMBRA1/TNC/MYBBP1A/CDKN2B/BAG3/XBP1/SH3GLB1/GCN1/TLR4/CPEB4/CBL/BMPR2/SIPA1/IFI16/MN1/RRP8/XPR1/FNIP1/MAP1LC3B/LTBR/PPM1D/MARS1/ATP1A1/RPTOR/FADD/EIF2AK3/RIPOR1/WIPI2/GABARAP/ITGA2/RAC1/PIEZO1/FAS/UCP2/VPS41/SESN2/CACNB3/TLE5/PTPN11/PIEZO2/EIF2S1/HSPA5/KLF10/BMP6/KANK2/AKT1/CNN2/DAG1/CD68/EGFR/F11R/EIF4G1/FOSL1/KCNJ2/PMAIP1/ITGA4/PTGER4/RRAGC/NFE2L2/BCL10…
GO:0071222	cellular response to lipopolysaccharide	130	-0.524697	-1.69315	0.000295473	0.00216406	0.00132531	1917	tags=31%, list=13%, signal=27%	PLSCR3/PTPN22/IRAK2/ABL1/SASH1/CTR9/CARD16/RIPK2/IRAK1/TRAF6/SRC/RHOA/BMP6/PDCD1LG2/GIT1/AKT1/CD68/CXCL8/CDK4/RELA/PRKCE/CXCL1/PLSCR4/BCL10/ICAM1/TRIM5/GSTP1/MAPK1/CD55/TGFB1/PRKCA/AXL/VIM/LYN/CCL2/ADAM9/TNFSF4/ANKRD1/CAPN2/SERPINE1
GO:0010959	regulation of metal ion transport	154	-0.5029	-1.64321	0.000300415	0.0021962	0.00134499	3893	tags=47%, list=25%, signal=36%	PIK3CG/CBARP/TMEM38B/GEM/ANK2/STAC/HTT/INPP5K/TMEM38A/PDGFB/ORAI1/CALM3/TRPC1/FYN/TRIM27/STIM2/FKBP1B/ATG5/SLC8B1/YWHAE/WFS1/ADORA2A/TSPO/DMD/UBQLN1/GSTO1/NTSR1/PLCG1/GRIN3B/PDPK1/F2RL3/PLPP4/ABL1/SNCA/LGALS3/CLIC2/STC1/DIAPH1/RGS4/SRI/BAX/VDAC1/CACNB3/SARAF/BIN1/TRPV2/G6PD/CAV1/CTNNB1/CACNA2D1/SLC30A1/PRKCE/MYLK/CXCR4/ATP1B1/CALM2/ICAM1/AHNAK/TMBIM6/HOMER3/STIM1/ATP1B3/CALM1/ANO6/PDE4D/LYN/SLC9A…
GO:0031638	zymogen activation	39	-0.672759	-1.86143	0.000303139	0.00221202	0.00135468	1654	tags=41%, list=11%, signal=37%	FADD/RUNX1/RIPK2/CTSL/MMP14/SERPINE2/ENO1/CTSZ/PGK1/PLAU/CYFIP2/PLAT/FURIN/PERP/THBS1/SERPINE1
GO:1903317	regulation of protein maturation	41	-0.667857	-1.87938	0.000304671	0.00221911	0.00135902	1905	tags=41%, list=12%, signal=36%	BAG2/TMEM98/GLG1/RUNX1/CARD16/CAST/MMP14/SRC/PRKACB/TMEM59/SOX4/SERPINE2/ENO1/CTSZ/PRNP/THBS1/SERPINE1
GO:0010965	regulation of mitotic sister chromatid separation	60	0.503287	1.84073	0.000305645	0.00222186	0.0013607	2153	tags=38%, list=14%, signal=33%	CENPF/ATM/RB1/CDC16/ZNF207/CCNB1/CENPE/DUSP1/BUB1/PSMG2/TPR/PCID2/BUB1B/TTK/NDC80/USP44/DLGAP5/GEN1/ESPL1/PLK1/PTTG1/TACC3/RAD21
GO:0031667	response to nutrient levels	328	-0.44132	-1.49874	0.000306714	0.00222186	0.0013607	3023	tags=34%, list=20%, signal=27%	PPARD/SLC2A1/ENSA/FKBP1B/USF1/SESN1/MBD2/SREBF1/HSF1/ATG5/SOD1/GABARAPL2/MBD3/AMBRA1/TNC/DDIT3/TSPO/ACSL1/MYBBP1A/PROX1/CDKN2B/XBP1/SH3GLB1/SLC27A4/GCN1/TYMS/CPEB4/EIF2AK1/RPS6KB1/CBL/BMPR2/IFI16/MN1/RRP8/XPR1/FNIP1/MAP1LC3B/PPM1D/CPT1A/SIRT2/MARS1/CYP26B1/APAF1/RPTOR/EIF2AK3/RIPOR1/WIPI2/ERCC1/SGIP1/STC1/GABARAP/ITGA2/GCLM/FAS/NUCB2/UCP2/ACSL4/VPS41/IGFBP2/ADM/BCHE/SESN2/CACNB3/SRC/STC2/ACSL3/EI…
GO:0016241	regulation of macroautophagy	151	-0.502766	-1.63498	0.000307164	0.00222186	0.0013607	3188	tags=38%, list=21%, signal=30%	RHEB/ATP6V0B/TMEM39A/SESN1/SEC22B/UBQLN4/MAP3K7/UBQLN1/BAG3/ATP6V0D1/SH3GLB1/SMCR8/SPTLC1/ATP6V1D/HIF1A/LAMTOR1/PIP4K2A/ATG101/CHMP4B/ATP13A2/FEZ2/SCOC/FEZ1/RPTOR/ATP6V1E1/PHF23/RIPK2/VPS35/PAFAH1B2/UVRAG/USP36/SESN2/GNAI3/TIGAR/VDAC1/ATP6V1C1/VPS26A/OPTN/AKT1/NRBP2/EXOC7/ATP6V1B2/NEDD4/RRAGC/LARP1/ATP6V0C/ATG13/CAPN1/STING1/HMOX1/ATP6V0E1/GAPDH/NPC1/GBA/QSOX1/SESN3/KDR
GO:0010718	positive regulation of epithelial to mesenchymal transition	46	-0.63925	-1.82233	0.000307297	0.00222186	0.0013607	1879	tags=37%, list=12%, signal=33%	WWTR1/TGFB1I1/BCL9L/ZNF703/SNAI1/RGCC/ACVR1/CTNNB1/GLIPR2/TGFB2/SMAD3/TGFB1/MDK/LOXL2/SDCBP/ENG/DAB2
GO:0071526	semaphorin-plexin signaling pathway	37	-0.682209	-1.87802	0.000309305	0.0022323	0.0013671	1909	tags=49%, list=12%, signal=43%	SEMA5A/PLXNA1/PLXNB1/RAC1/SEMA4B/PLXNB3/SEMA3D/SEMA6B/SEMA3A/ARHGDIA/PLXNA4/PLXNA3/PLXND1/SEMA3F/FLNA/NRP2/PLXNA2/NRP1
GO:0098813	nuclear chromosome segregation	233	0.332989	1.49578	0.000311806	0.00224268	0.00137345	2153	tags=27%, list=14%, signal=24%	TOP2A/SMC4/CENPF/ATM/RB1/POGZ/NUSAP1/ATRX/KNL1/CDC16/PDS5B/ZNF207/PIBF1/CENPC/HDAC8/CCNB1/SMC2/CENPE/CHAMP1/EML4/DUSP1/KIF14/FAM83D/MAP10/REC8/BUB1/CCNB1IP1/KIF4A/PSMG2/TPR/PCID2/NCAPG/BUB1B/TTK/NDC80/USP44/DLGAP5/FANCD2/NIPBL/KIF23/GEN1/SPAG5/NCAPD2/NCAPH/PHB2/PRC1/ESPL1/PLK1/KIF2C/TRAPPC12/AGO4/STAG2/PTTG1/KIF18B/NUF2/KIFC1/CHMP4A/NEK2/RACGAP1/SYCP2/IHO1/SGO1/TACC3/RAD21
GO:0032388	positive regulation of intracellular transport	196	-0.483242	-1.59612	0.000311877	0.00224268	0.00137345	3000	tags=39%, list=20%, signal=32%	PPM1A/TRIM28/ITGB1BP1/PGAP1/SAR1B/UBE2J2/YWHAE/BAP1/PIK3R1/DHX9/NUMA1/RAN/UBL5/HRAS/EMD/BAG3/SH3GLB1/UBE2L3/CHP1/BID/RAB29/PPP3R1/PSEN1/NCBP2/BBC3/B3GAT3/SEC16A/FBXW7/FEZ1/ARF1/TM9SF4/MTMR2/HSP90AB1/TBC1D20/SAE1/PRR5L/GSK3A/KIF5B/RIPOR1/ARIH2/MAVS/ZDHHC2/USP36/CACNB3/OAZ1/ANK3/PLK3/ANXA2/PAK1/YWHAB/GSK3B/CDC42/HCLS1/EDEM1/NUTF2/PMAIP1/SMAD3/NEDD4/DYNC1H1/YWHAH/RAC2/YWHAQ/ATG13/MYO1C/MAPK1/TMEM30A…
GO:0051046	regulation of secretion	410	-0.423449	-1.44497	0.000314033	0.00225408	0.00138044	3353	tags=35%, list=22%, signal=28%	CHMP2A/CALM3/UNC13B/ADTRP/CCN3/DNAJC1/GIPC1/RAB8A/SLC4A8/RAB9A/VAMP8/CLOCK/ARL2BP/PPARD/SLC2A1/ENSA/LAMP1/GRK2/FKBP1B/SREBF1/ATG5/AIMP1/SLC8B1/DVL1/TRPM4/LLGL1/ADORA2A/PLA2R1/ARNTL/STX1A/XBP1/RAB12/PHPT1/STXBP5/ARL2/TM7SF3/ANO1/TLR4/NTSR1/SYT9/RHBDF2/SDC1/TGFB3/VPS18/STK39/HIF1A/EPHA5/RAB11FIP5/PDPK1/KCNMB4/KALRN/STXBP1/CPT1A/SYT11/ATP13A2/APBB1/IL4R/VPS4A/ARF1/SDC4/SNCA/KIF5B/WLS/CHRNA5/RAB7A/TS…
GO:0033628	regulation of cell adhesion mediated by integrin	36	-0.669239	-1.83071	0.000319541	0.00228587	0.0013999	1657	tags=39%, list=11%, signal=35%	FOXC2/CRK/PIEZO1/PTPN11/TGFB2/LPXN/FERMT3/PLAU/EPHA2/SWAP70/LYN/ADAM9/PODXL/SERPINE1
GO:2000352	negative regulation of endothelial cell apoptotic process	24	-0.745817	-1.87942	0.000319617	0.00228587	0.0013999	2075	tags=50%, list=14%, signal=43%	PDPK1/SEMA5A/ABL1/TERT/MAPK7/ANGPTL4/NFE2L2/ICAM1/TEK/KDR/CDH5/SERPINE1
GO:0050865	regulation of cell activation	383	-0.424732	-1.44765	0.000322553	0.0023027	0.00141021	2075	tags=23%, list=14%, signal=21%	PDPK1/AP3D1/STXBP1/TNFSF9/SYT11/ATP11C/NECTIN2/CARD11/PTPN22/IL4R/ABL1/SDC4/CYP26B1/SPHK1/LGALS3/FADD/ITPKB/RAC1/CAMK4/RUNX1/FOXF1/RIPK2/SPINK5/IGFBP2/MICA/SH3KBP1/GAB2/CEACAM1/TRAF6/PRELID1/CLPTM1/MMP14/SRC/DUSP3/PTPN11/DOCK8/CD200/RPS3/PKN1/PAK1/SELP/ANXA1/PDCD1LG2/F2RL1/HSPH1/LDLR/AKT1/CDC42/GRB2/IL1RL1/CAV1/PRKAR1A/SOX4/F11R/RC3H2/SERPINE2/TWSG1/ZFP36L1/CTSC/MERTK/BCL10/RAC2/HMOX1/LAPTM5/TFRC…
GO:0006949	syncytium formation	37	-0.679947	-1.8718	0.000326649	0.00232774	0.00142554	2050	tags=38%, list=13%, signal=33%	MYOF/IL4R/FLOT1/ERCC1/TCTA/PTGFRN/PLEKHO1/CD81/GDF15/EHD1/ADAM9/CD109/CAPN2/CD9
GO:0055074	calcium ion homeostasis	265	-0.454285	-1.52679	0.000339188	0.00241275	0.00147761	3130	tags=34%, list=20%, signal=27%	PKD1/STIM2/KCTD17/FKBP1B/ATP2B4/ATG5/GRIN2D/GRINA/SLC8B1/MCUB/YWHAE/WFS1/TRPM4/TMEM203/DDIT3/DMD/ERO1A/VAPB/CCRL2/GSTO1/PDZD8/NTSR1/PTGFR/PLCG1/LETM1/WNT5A/CAV2/TRPV4/PDPK1/F2RL3/PSEN1/ATP13A2/ABL1/LPAR1/SNCA/CLIC2/ATP2C1/STC1/DIAPH1/MCOLN1/ADM/SRI/BAX/SELENOT/TMTC2/CCDC47/CACNB3/STC2/TRPV2/NCS1/F2RL1/GNA13/NPTN/GPR4/TCIRG1/CAV1/CACNA2D1/SLC30A1/PRKCE/ATP13A3/ATP2A2/SMAD3/PTGER4/CXCR4/ATP1B1/CALM…
GO:0030193	regulation of blood coagulation	46	-0.636557	-1.81465	0.000341127	0.00241784	0.00148072	1408	tags=39%, list=9%, signal=36%	HPSE/CEACAM1/EPHB2/F2RL1/PLAUR/VKORC1/CAV1/SERPINE2/NFE2L2/PLAU/PLAT/ANO6/SH2B3/ADAMTS18/F2R/CD9/THBS1/SERPINE1
GO:1900046	regulation of hemostasis	46	-0.636557	-1.81465	0.000341127	0.00241784	0.00148072	1408	tags=39%, list=9%, signal=36%	HPSE/CEACAM1/EPHB2/F2RL1/PLAUR/VKORC1/CAV1/SERPINE2/NFE2L2/PLAU/PLAT/ANO6/SH2B3/ADAMTS18/F2R/CD9/THBS1/SERPINE1
GO:0072210	metanephric nephron development	31	0.636431	2.08564	0.000342538	0.0024235	0.00148419	850	tags=19%, list=6%, signal=18%	CD34/BMP4/EGR1/SMO/HES1/STAT1
GO:0071417	cellular response to organonitrogen compound	474	-0.409858	-1.40856	0.000344049	0.00242984	0.00148807	3051	tags=33%, list=20%, signal=27%	KDM1A/HDAC2/GNG2/RHOQ/USF1/SESN1/NDEL1/SREBF1/ATP2B4/HSF1/PRKAR2A/DNM2/KLF16/SOD1/PIK3R1/TRPM4/PDGFC/HCN2/PDE3A/ZDHHC7/SMARCC1/XBP1/RAB12/ADCY6/ATP6V0D1/SLC27A4/KLF4/APLP1/ANO1/TLR4/CPEB4/ARHGEF2/RPS6KB1/ATP6V1D/TLR6/TRIB3/NSMF/LAMTOR1/CAV2/ADCY7/SPAAR/SLC39A14/SLIT2/AP3S1/APRT/PDPK1/PSEN1/PIP4K2A/PTPRA/SIRT2/CPEB2/PDGFD/PTPN22/EIF4EBP2/ATP5PD/CTNNA1/ENPP1/MARS1/ABL1/ADCY4/RANGAP1/SNCA/GSK3A/CCND…
GO:0032409	regulation of transporter activity	189	-0.483935	-1.6009	0.00034743	0.00244935	0.00150002	1725	tags=20%, list=11%, signal=18%	SNCA/SCN3B/KIF5B/CLIC2/NETO2/SRI/CACNB3/KCNAB1/ANK3/NLGN2/EPHB2/ACTB/RELN/CAV1/CACNA2D1/PRKCE/NEDD4/ATP1B1/YWHAH/SGK1/CALM2/AHNAK/CAPN1/HECW2/STIM1/ATP1B3/FHL1/CALM1/PDE4D/SLC9A1/NLGN1/CCL2/PRNP/TMSB4X/DLG1/APP/FKBP1A/ITGB1
GO:0001505	regulation of neurotransmitter levels	147	-0.499278	-1.62055	0.000350327	0.00246538	0.00150984	2845	tags=32%, list=19%, signal=26%	DVL1/ADORA2A/STX2/STX1A/CLN8/TOR1A/LRTOMT/STXBP5/SYT9/DAGLA/PIP5K1C/VPS18/COMT/MOXD1/SNPH/KCNMB4/PSEN1/STXBP1/SYT11/FLOT1/SNCA/CHRNA5/RAB5A/RAP1A/RIMS2/BACE1/LIN7C/NCS1/RAP1B/GIT1/GSK3B/PPFIA1/ITGB3/SLC30A1/ATP2A2/CASK/DNAJC5/STX3/SYT1/CALM1/NLGN1/SLC29A1/MCTP1/SLC38A1/RAB3B/HSPA8/ITGB1
GO:0003013	circulatory system process	403	-0.414502	-1.41378	0.000355292	0.00249169	0.00152595	3129	tags=35%, list=20%, signal=28%	HEY2/SLC2A1/CACNG8/SLC2A13/SH3GL2/GRK2/FKBP1B/MYLK2/SREBF1/ITGB1BP1/ATP2B4/ATG5/ERAP1/ARHGAP35/ABCC3/SOD1/YWHAE/TRPM4/ADORA2A/SCN1B/PTGS2/PDE3A/DMD/SLC1A5/SLC1A1/ADCY6/GJC1/ACTA2/SLC27A4/GSTO1/ARHGAP42/NTSR1/KCND2/BMPR2/STK39/BVES/VEGFB/GLRX3/NR2F2/SCPEP1/KCNMA1/TRPV4/SLIT2/TBX20/KCNMB4/MYOF/DSG2/WWTR1/SLCO3A1/ZMPSTE24/ATP1A1/GSK3A/SCN3B/CLIC2/FOXC2/SLC7A5/STC1/MEF2A/GCLM/RGS4/ADM/SRI/CEACAM1/SLC…
GO:0043271	negative regulation of ion transport	205	-0.478097	-1.59028	0.000355777	0.00249169	0.00152595	3023	tags=36%, list=20%, signal=29%	FKBP1B/SREBF1/ITGB1BP1/TXN/YWHAE/ARL6IP5/PLA2R1/UBQLN1/BAG3/LYPLA1/ISCU/GSTO1/NTSR1/RHBDF2/CHP1/STK39/RAB11FIP5/CAB39/KALRN/SYT11/ENPP1/RANGAP1/SNCA/GSK3A/CLIC2/STC1/OS9/RGS4/SP100/UCP2/SRI/ERLEC1/VDAC1/CACNB3/OAZ1/PTPN11/KCNAB1/ANK3/DPH3/CD200/EPHB2/ANXA1/BIN1/RAB23/RHBDF1/PFKL/INSIG1/KLF7/AKT1/ITGB3/SVIP/PKIA/CAV1/ABCA2/GDI1/SLC30A1/PRKCE/SERPINE2/NEDD4/LMAN1/CALM2/ICAM1/PPM1F/YWHAQ/TMBIM6/GABR…
GO:0030838	positive regulation of actin filament polymerization	78	-0.576386	-1.76482	0.000355955	0.00249169	0.00152595	3220	tags=49%, list=21%, signal=39%	WASHC5/TRIM27/CORO1B/WASF1/SNX9/CDC42EP4/EVL/ARPC5L/ARPC3/PFN1/FMN1/NCKAP1/VASP/ARF1/FCHSD1/ARPC4/BRK1/CDC42EP1/ARFIP2/PFN2/CRACD/ACTR2/WASF2/BIN1/ARPC1A/FCHSD2/SPIRE1/GRB2/CTTN/ARPC1B/PRKCE/ACTR3/ARPC2/CDC42EP2/ICAM1/MYO1C/ARPC5/DLG1
GO:0000045	autophagosome assembly	88	-0.55926	-1.72999	0.000356693	0.00249244	0.00152641	3286	tags=49%, list=22%, signal=39%	ATG12/RAB43/PACS2/TP53INP1/TMEM39A/ATG5/SEC22B/ATG2A/GABARAPL2/AMBRA1/UBQLN1/BAG3/SH3GLB1/SMCR8/TBC1D14/PSEN1/MAP1LC3B/PIP4K2A/ATG101/CHMP4B/FEZ2/NSFL1C/FEZ1/ATG3/WIPI2/RAB7A/RAB5A/MFN2/GABARAP/PHF23/RNF5/SMURF1/TMEM41B/RAB23/TCIRG1/STX12/RAB1A/RAB1B/WIPI1/ATG13/STING1/WDR45B/VMP1
GO:0090504	epiboly	32	-0.68892	-1.82549	0.00036312	0.00253288	0.00155117	1659	tags=34%, list=11%, signal=31%	CCN1/CEACAM1/RHOA/ARHGAP24/RHOC/FLNA/ACVRL1/CD151/COL5A1/CD44/ITGA5
GO:0097529	myeloid leukocyte migration	128	-0.516898	-1.66901	0.000368729	0.00256747	0.00157236	2550	tags=30%, list=17%, signal=26%	BST1/RPS19/JAM3/MOSPD2/PIP5K1C/VEGFB/SLIT2/AKIRIN1/GBF1/PDGFD/LGALS3/CD99L2/CD99/RAC1/NBL1/MMP14/CD200/ANXA1/WDR1/RHOG/CXCL8/CXCL1/TGFB2/HRH1/PTGER4/RAC2/MAPK1/PGF/CD81/ANO6/MDK/SWAP70/LYN/TNFSF18/KIT/CCL2/THBS1/PECAM1/SERPINE1
GO:0150117	positive regulation of cell-substrate junction organization	27	-0.731438	-1.8887	0.000374044	0.0025999	0.00159222	1915	tags=52%, list=13%, signal=45%	FMN1/ABL1/SDC4/RAC1/PTPRJ/DUSP3/IQGAP1/SMAD3/PPM1F/TEK/MAPRE2/MAP4K4/NRP1/KDR
GO:0006643	membrane lipid metabolic process	180	-0.48552	-1.599	0.000378537	0.00262651	0.00160852	4021	tags=47%, list=26%, signal=35%	SGMS1/SAMD8/CERS5/PLPP1/PIGQ/PIGW/PIGO/PIGN/PYURF/HACD3/PPM1L/ST6GALNAC6/PIGG/SIRT3/TNFRSF1A/CSNK1G2/PPP2CA/CPTP/DPM1/ASAH2/ST6GALNAC4/SUMF2/SUMF1/PGAP1/ST8SIA2/PIGU/CLN8/VAPB/B4GALT3/STS/SPTLC1/NEU1/GLB1/ST3GAL2/PPP2R1A/PIGS/PGAP2/B3GALT2/PIGT/GM2A/SERINC3/GAL3ST4/PGAP4/PDXDC1/SPHK1/CCN1/CERK/CERS6/GLTP/GBGT1/FUCA1/HEXA/CERS1/B4GALT6/BAX/ACER3/DEGS1/CERS2/PLA2G15/FADS3/TEX2/ARSA/GPAA1/NAGA/ABCA2…
GO:1902099	regulation of metaphase/anaphase transition of cell cycle	58	0.508969	1.84457	0.000379885	0.00263126	0.00161142	1671	tags=34%, list=11%, signal=31%	CENPF/ATM/RB1/CDC16/ZNF207/CCNB1/CENPE/DUSP1/BUB1/PSMG2/TPR/PCID2/BUB1B/TTK/NDC80/USP44/DLGAP5/GEN1/ESPL1/PLK1
GO:0008284	positive regulation of cell population proliferation	651	-0.392562	-1.35262	0.00038506	0.00266045	0.0016293	1984	tags=20%, list=13%, signal=18%	TNFSF9/MARCKSL1/MYDGF/CARD11/PDGFD/SEMA5A/PTPN22/WWTR1/TMEM250/TSPAN31/ABL1/FGFR1/MEF2D/CNBP/SPHK1/PPP1R16B/CNOT8/BMI1/RPTOR/CCN1/FADD/HIPK1/BRK1/RNF187/MFN2/GRK5/ITGA2/TERT/FOXF1/RIPK2/IRAK1/UBE2A/IGFBP2/HPSE/CDC25B/PLAG1/ADM/GAB2/ECM1/TRAF6/ACER3/GNAI3/ZNF703/ESM1/SSR1/RPS3/NRAS/PAK1/ANXA1/PLXNB3/BMP6/ETV5/NACC1/PDCD1LG2/AKT1/CDC42/BNC1/CDK6/ITGB3/MAP3K3/CRIP2/HCLS1/TCIRG1/RHOG/ADAM10/CDK4/SOX4…
GO:0008285	negative regulation of cell population proliferation	494	-0.405814	-1.39421	0.000385445	0.00266045	0.0016293	2868	tags=28%, list=19%, signal=24%	BAP1/WDR6/TRIM32/AMBRA1/ROBO1/ADORA2A/PHB/LZTS2/TFAP2A/SCRIB/TSPO/HRAS/EMD/PROX1/TBRG1/CDKN2B/KLF4/TES/MAPK11/TOB2/EIF2AK1/BMPR2/ATRAID/TGFB3/P3H3/WNT5A/TRIB1/RNF10/NR2F2/MN1/CAV2/PTHLH/MAP2K1/ZNF503/AKIRIN1/PPM1D/WNT9A/PRDX4/SIRT2/CTNNA1/PLXNB1/FBXW7/SDC4/TGFB1I1/HSPA1B/SKAP2/BTG3/SMAD6/TMEM127/TSG101/MFN2/GSDME/ADM/CEACAM1/BCHE/BAX/GDF11/PTPRK/ADARB1/PTPRJ/HSPA1A/CD164/ATF5/STRAP/P3H1/S100A11/C…
GO:0098656	anion transmembrane transport	391	-0.418045	-1.42454	0.000386605	0.00266089	0.00162957	3331	tags=30%, list=22%, signal=24%	SLC25A1/RIPK1/TIMM22/PEX10/SLC20A2/GRPEL1/SLC12A9/SLC4A8/SLC35C2/SLC15A4/PPARD/SLC2A1/SLC37A2/TOMM40/PACC1/BLOC1S3/SLC35B1/SLC25A10/MPC1/RHOQ/LRRC8B/SFXN3/ABCC3/PIK3R1/TRAM1/ARL6IP5/GABRQ/CLCN5/ACSL1/ZDHHC7/GLRB/CLN8/SLC1A5/SLC1A1/SLC25A51/SLC27A4/TIMM17A/SLC25A22/ANO1/NTSR1/SLC35A2/RPS6KB1/CLCN7/SLC35A5/TRIB3/SLC4A11/TOMM40L/XPR1/TOMM22/GRPEL2/PSEN1/SLC26A2/CPT1A/CLCN3/SLC26A11/ATP13A2/ENPP1/SLC…
GO:0007091	metaphase/anaphase transition of mitotic cell cycle	59	0.496602	1.81712	0.000386856	0.00266089	0.00162957	2153	tags=37%, list=14%, signal=32%	CENPF/ATM/RB1/CDC16/ZNF207/CCNB1/CENPE/DUSP1/BUB1/PSMG2/TPR/PCID2/BUB1B/TTK/NDC80/USP44/DLGAP5/GEN1/ESPL1/PLK1/TACC3/RAD21
GO:0001817	regulation of cytokine production	491	-0.40925	-1.40588	0.000390007	0.00267791	0.00164	2871	tags=31%, list=19%, signal=26%	UBE2L6/AGPAT1/ARFGEF2/ATG5/POLR2H/SOD1/BAP1/MAST2/PIK3R1/DHX9/TRPM4/TRIM32/CD46/PANX2/PTGS2/ADAM17/MAP3K7/POLR2K/DDIT3/SCRIB/TSPO/PIN1/HRAS/OTUD5/XBP1/CCBE1/POLR2E/LY96/KLF4/LGR4/TLR4/MAPK11/ARHGEF2/TLR6/IKBKE/TGFB3/POLR3D/HIF1A/WNT5A/TSKU/IFI16/TUSC2/RARA/CEBPG/ADCY7/SSC5D/RPS6KA4/PSEN1/RIOK3/SYT11/CARD11/CHUK/PTPN22/IL4R/ABL1/POLR3G/HSP90AB1/NAV3/FLOT1/HSPA1B/POLR2L/SPHK1/ANXA4/ASB1/FADD/EIF2AK…
GO:0030509	BMP signaling pathway	107	-0.537533	-1.70606	0.000394358	0.00270309	0.00165542	1860	tags=28%, list=12%, signal=25%	ABL1/GDF7/CCN1/SMAD6/NBL1/SMURF1/DDX5/BMP6/ITGA3/ACVR1/HTRA3/USP9Y/TWSG1/TGFB2/SMAD3/NOTCH2/RGMB/SMAD1/SKIL/EXT1/TGFB1/GDF15/ELAPOR2/ACVRL1/ENG/HTRA1/FSTL1/CRIM1/SMURF2/CDH5
GO:0060562	epithelial tube morphogenesis	248	-0.457865	-1.53325	0.000396549	0.00271341	0.00166174	2313	tags=27%, list=15%, signal=23%	RASIP1/HIF1A/WNT5A/RDH10/DVL3/SLIT2/TBX20/CCM2/PSEN1/C2CD3/FMN1/FOXA1/ABL1/DCHS1/VASP/GDF7/SDC4/APAF1/FOXC2/TEAD2/MTHFD1L/PPP1CA/FOXF1/ADM/SOX17/TRAF6/MMP14/SRC/DEAF1/RHOA/PAK1/FZD6/DAG1/PRKACB/ACVR1/MTSS1/SOX4/CTNNB1/TGFB2/SMAD3/NOTCH2/CXCR4/LRP5/BCL10/PRICKLE1/EPHA4/LUZP1/CELSR1/NDRG4/EXT1/TMED2/TGFB1/PLXND1/EPHA2/MDK/MICAL2/TACSTD2/ACVRL1/DLC1/ENG/PODXL/DLG1/RALA/NRP1/CLIC4/KDR/HHIP
GO:0007632	visual behavior	33	-0.690668	-1.85023	0.000397805	0.00271731	0.00166412	2311	tags=39%, list=15%, signal=34%	HIF1A/ABCA7/CTNS/DYNLRB1/B4GALT2/NPTN/MEIS2/HRH1/NDRG4/RIC8A/KIT/SLC7A11/APP
GO:0070371	ERK1 and ERK2 cascade	206	-0.474969	-1.5792	0.000398599	0.00271803	0.00166457	1968	tags=25%, list=13%, signal=22%	STYX/ABCA7/PDGFD/PTPN22/ABL1/FBXW7/CCN1/RAP1A/RIPK2/SPRED3/CEACAM1/PTPN1/SRC/DUSP3/PTPN11/EPHB2/RAP1B/F2RL1/RAPGEF1/NPTN/ATP6AP1/GLIPR2/EGFR/NOTCH2/ZFP36L1/RRAS/PTGER4/ICAM1/LRP1/TEK/GSTP1/MAPK1/NDRG4/TNFAIP8L3/YWHAZ/DUSP4/TGFB1/EPHA2/PRKCA/LYN/ITGAV/SHC1/CCL2/GNAI2/DLG1/CD44/F2R/ARRB1/APP/FN1/NRP1/KDR
GO:1903035	negative regulation of response to wounding	56	-0.619037	-1.81324	0.00040104	0.00272997	0.00167188	1528	tags=36%, list=10%, signal=32%	CRK/CEACAM1/INPP5F/CERS2/PLAUR/GIT1/SERPINE2/SMAD3/CASK/PLAU/EPHA4/PLAT/MDK/SLC12A2/SH2B3/ADAMTS18/CD109/CD9/THBS1/SERPINE1
GO:0045926	negative regulation of growth	197	-0.476553	-1.57502	0.000401924	0.00273129	0.00167269	2437	tags=26%, list=16%, signal=22%	MAPK11/BMPR2/HIF1A/WNT5A/SIPA1/PPP2R1A/SERTAD3/SLIT2/SERTAD2/SEMA5A/APBB1/ENPP1/HSPA1B/GSK3A/RGS4/SEMA4B/SOX17/SESN2/PTPRJ/HSPA1A/CCDC85B/PAK1/BTG1/SEMA3D/G6PD/SERPINE2/ENO1/TGFB2/ADIPOR1/SMAD3/NOTCH2/SH3BP4/IGFBP5/SEMA6B/SEMA3A/EI24/PLXNA3/TGFB1/FHL1/ADAM15/INHBA/SEMA3F/GDF15/MEG3/DCUN1D3/ACVRL1/MT2A/CDKN1A/RTN4/HYAL2/NRP1/DCBLD2
GO:1902532	negative regulation of intracellular signal transduction	426	-0.41334	-1.41238	0.000409892	0.00278066	0.00170292	3112	tags=31%, list=20%, signal=25%	DUSP14/LZTR1/TKFC/KDM1A/SESN1/PPM1A/ITGB1BP1/ATP2B4/EIF3A/RANBP9/GRINA/ARHGAP35/TRIM32/PHB/DDIT3/PDE3A/PIN1/ARNTL/RNF34/XBP1/TAF9/STK38/KLF4/BAG5/ARHGAP42/TLR4/MGRN1/ARHGEF2/AKT1S1/TRIB3/CHP1/BID/MAPK8IP1/RASIP1/HIF1A/PPP2R1A/KCTD10/DUSP16/SPAAR/SLIT2/AIDA/FNIP1/SYVN1/RIOK3/ABCA7/TAOK3/PTPN22/TSPAN6/ABL1/TRIAP1/GPS1/LPAR1/GSK3A/PAQR3/DUSP8/MAPKAP1/TMEM127/MFN2/UBE2B/MAPK7/RGS4/SPRED3/PTPN1/SESN2/…
GO:0033045	regulation of sister chromatid segregation	65	0.472881	1.76407	0.000411611	0.00278754	0.00170713	2153	tags=35%, list=14%, signal=31%	CENPF/ATM/RB1/CDC16/ZNF207/CCNB1/CENPE/DUSP1/BUB1/PSMG2/TPR/PCID2/BUB1B/TTK/NDC80/USP44/DLGAP5/GEN1/ESPL1/PLK1/PTTG1/TACC3/RAD21
GO:0072678	T cell migration	41	-0.659335	-1.8554	0.000412869	0.00279128	0.00170942	1654	tags=41%, list=11%, signal=37%	FADD/CD99L2/CD99/CRK/ECM1/RHOA/DOCK8/CD200/ADAM10/F11R/ITGA4/ICAM1/S1PR1/SLC12A2/CCL2/MSN/APP
GO:0022617	extracellular matrix disassembly	58	-0.608422	-1.79082	0.000415421	0.00280374	0.00171706	843	tags=38%, list=6%, signal=36%	MMP10/BMP1/FSCN1/FLOT1/CTSL/MMP14/ADAM10/DDR2/MMP1/SH3PXD2B/LRP1/SCUBE1/LAMC1/CAPN1/FURIN/TGFB1/ADAM15/CD44/HTRA1/CAPN2/MMP2/TIMP2
GO:0043010	camera-type eye development	217	-0.462553	-1.54136	0.000420879	0.00283574	0.00173665	1430	tags=27%, list=9%, signal=25%	TFAP2A/MAF/PROX1/LAMB2/FKBP8/CLN8/SLC1A1/KLF4/RRM1/BMPR2/HIF1A/WNT5A/RDH10/TSKU/JMJD6/PSEN1/WNT9A/CTNS/FOXC2/HIPK1/NECTIN1/SPRED3/BAX/GDF11/BCAR3/EPHB2/LIMK2/TCIRG1/CDK4/MAN2A1/TWSG1/TGFB2/ARHGEF15/SMAD3/NOTCH2/ALDH1A3/NF2/MERTK/NECTIN3/LRP5/PTPRM/SKIL/TENM3/EPHA2/VIM/INHBA/NES/GNB1/ACVRL1/DLG1/FBN2/SLC7A11/RHOJ/FZD4/NRP1/CLIC4/RCN1/EFEMP1
GO:0006890	retrograde vesicle-mediated transport, Golgi to endoplasmic reticulum	82	-0.560561	-1.7186	0.000429285	0.00288746	0.00176832	2306	tags=43%, list=15%, signal=36%	COPA/ARFGAP2/BICD2/ARFGAP1/GBF1/ERGIC2/SCYL1/KLC2/COPB2/UVRAG/COPZ1/RAB33B/TAPBP/ARCN1/COPG1/ARF3/TMED3/ATP9A/KIF3C/ERGIC3/TMED9/ARF4/RAB1A/RAB1B/TMED7/BET1L/NBAS/ERGIC1/KIF1C/RAB6A/TMED2/KDELR2/KDELR3/SURF4/COPB1
GO:0060828	regulation of canonical Wnt signaling pathway	234	-0.453361	-1.51416	0.000434539	0.00291783	0.00178692	2938	tags=34%, list=19%, signal=28%	PSMB1/PSMC2/RECK/PSMA5/DVL1/TRPM4/LZTS2/DDIT3/PIN1/ARNTL/EMD/PSMD14/TNKS2/SDHAF2/LGR4/PSMC3/CSNK1G1/VCP/PSMD11/WNT5A/DVL3/PSMC4/CSNK1E/PSEN1/SEMA5A/WWTR1/DAPK3/LMBR1L/GSK3A/WLS/PSMA4/GSKIP/PPP1CA/UBE2B/PSMD1/PSMD7/IGFBP2/AMFR/SOX17/PSMC5/ZNF703/PSMD10/USP47/CTDNEP1/GPRC5B/TLE5/SRC/PSME4/CCNY/SCYL2/RAPGEF1/GSK3B/DKK1/FZD6/CSNK1D/PSMD12/PSMA7/CAV1/TLE1/SOX4/CTNNB1/PSMD13/EGFR/PSMA1/ILK/PSME3/SMAD3/…
GO:1901699	cellular response to nitrogen compound	517	-0.400875	-1.37837	0.000440183	0.0029467	0.00180461	3051	tags=32%, list=20%, signal=27%	KDM1A/HDAC2/GNG2/GRK2/RHOQ/USF1/SESN1/NDEL1/SREBF1/ATP2B4/HSF1/PRKAR2A/DNM2/EPG5/KLF16/SOD1/PIK3R1/DHX9/TRPM4/PDGFC/HCN2/PDE3A/ZDHHC7/SMARCC1/XBP1/RAB12/SLC1A1/ADCY6/ATP6V0D1/SLC27A4/KLF4/APLP1/ANO1/TLR4/CPEB4/ARHGEF2/RPS6KB1/ATP6V1D/TLR6/TRIB3/NSMF/LAMTOR1/CAV2/ADCY7/SPAAR/SLC39A14/SLIT2/AP3S1/APRT/PDPK1/PSEN1/RIOK3/PIP4K2A/PTPRA/SIRT2/CPEB2/PDGFD/PTPN22/EIF4EBP2/ATP5PD/CTNNA1/ENPP1/MARS1/ABL1/A…
GO:0071675	regulation of mononuclear cell migration	76	-0.582795	-1.77719	0.000440328	0.0029467	0.00180461	2442	tags=38%, list=16%, signal=32%	MOSPD2/STK39/WNT5A/SLIT2/AKIRIN1/PDGFD/LGALS3/FADD/CD99L2/CRK/ECM1/NBL1/RHOA/DOCK8/CD200/AKT1/ADAM10/ITGA4/MAPK1/ANO6/MDK/LYN/TNFSF18/CCL2/CALR/MSN/APP/THBS1/SERPINE1
GO:0051651	maintenance of location in cell	155	-0.495982	-1.61915	0.000455185	0.00303715	0.00186	2737	tags=36%, list=18%, signal=30%	DDIT3/TSPO/DMD/ERO1A/ARL2/GSTO1/NTSR1/SUN2/PLCG1/LETM1/SKP1/DBN1/SUN1/PDPK1/F2RL3/AP3D1/PSEN1/ABL1/RANGAP1/SNCA/CLIC2/DIAPH1/OS9/SP100/ARHGAP21/MCOLN1/UVRAG/SRI/BAX/HK1/ANK3/GAA/HSPA5/TMSB10/INSIG1/AKT1/GPAA1/CAV1/SLC30A7/PRKCE/CALM2/ANXA6/KDELR2/SYNE1/ITPR3/KDELR3/CALM1/PDE4D/LYN/CALR/TMSB4X/F2R/HSP90B1/FKBP1A/FTL/FTH1
GO:0051235	maintenance of location	241	-0.463639	-1.54689	0.000455676	0.00303715	0.00186	2737	tags=33%, list=18%, signal=28%	DDIT3/TSPO/ABHD5/DMD/ERO1A/ARL2/GSTO1/NTSR1/SUN2/IKBKE/PLCG1/LETM1/SKP1/DBN1/SUN1/G3BP2/PDPK1/F2RL3/AP3D1/PSEN1/CPT1A/CDS2/ENPP1/GM2A/ABL1/FBXW7/RANGAP1/SNCA/AUP1/CLIC2/SQLE/DIAPH1/OS9/SP100/ARHGAP21/MCOLN1/UVRAG/SRI/BAX/NBL1/HK1/PSMD10/BSCL2/ANK3/PLIN3/YWHAB/GAA/HSPA5/TMSB10/INSIG1/AKT1/ITGB3/NRIP1/GPAA1/CAV1/SLC30A7/PRKCE/CALM2/ANXA6/KDELR2/SYNE1/ITPR3/KDELR3/GBA/CALM1/PDE4D/LYN/EHD1/HEXB/FLNA/…
GO:0030641	regulation of cellular pH	72	-0.584341	-1.76889	0.000456148	0.00303715	0.00186	2562	tags=33%, list=17%, signal=28%	ATP6V0D1/ATP6V1D/CHP1/CLCN3/TM9SF4/SLC9A6/RAB7A/ATP6V1E1/ATP6V1F/SLC4A7/ATP5F1B/ATP6V1C1/MAFG/TCIRG1/ATP6AP1/SLC4A2/ATP6V1B2/ATP6V0C/ATP6AP2/MAPK1/ATP6V0E1/GRN/SLC9A1/CLIC4
GO:0044784	metaphase/anaphase transition of cell cycle	60	0.495681	1.81291	0.00045807	0.00304482	0.0018647	2153	tags=37%, list=14%, signal=32%	CENPF/ATM/RB1/CDC16/ZNF207/CCNB1/CENPE/DUSP1/BUB1/PSMG2/TPR/PCID2/BUB1B/TTK/NDC80/USP44/DLGAP5/GEN1/ESPL1/PLK1/TACC3/RAD21
GO:0002690	positive regulation of leukocyte chemotaxis	58	-0.60721	-1.78725	0.000458864	0.00304498	0.00186479	1006	tags=22%, list=7%, signal=21%	F2RL1/ADAM10/CXCL8/RAC2/MAPK1/PGF/ANO6/MDK/SWAP70/TNFSF18/CALR/THBS1/SERPINE1
GO:0051306	mitotic sister chromatid separation	62	0.49228	1.8163	0.000460684	0.00305194	0.00186905	2153	tags=37%, list=14%, signal=32%	CENPF/ATM/RB1/CDC16/ZNF207/CCNB1/CENPE/DUSP1/BUB1/PSMG2/TPR/PCID2/BUB1B/TTK/NDC80/USP44/DLGAP5/GEN1/ESPL1/PLK1/PTTG1/TACC3/RAD21
GO:1903706	regulation of hemopoiesis	309	0.298165	1.39309	0.000465047	0.00307569	0.0018836	1875	tags=26%, list=12%, signal=23%	KAT7/LOX/HMGB1/ZFP36L2/FBN1/HLA-B/BMP4/MYSM1/B2M/FAXDC2/ZFP36/LGALS9/FOXP1/KMT2C/HMGB2/FOS/RB1/MEF2C/ZBTB16/NRARP/VSIR/ZMIZ1/PRKDC/TNRC6B/H4C4/H3C8/TMEM131L/H3C11/H3-3A/H3C2/CREBBP/ERBB2/H3C7/KMT2E/H3C4/KMT2A/H4C6/TNRC6C/H3C14/H3C15/ZBTB46/ACIN1/EP300/STAT1/H3C3/NFKBIZ/H3C1/H3C10/EGR3/TLR3/JAK3/CUL4A/PCID2/CD74/AGO3/H4C11/FOXO3/GATA2/GATA3/CREB1/PTPN2/MEIS1/FANCD2/SFRP1/LRRC17/CSF1/ZBTB1/RC3H1/MA…
GO:0035304	regulation of protein dephosphorylation	117	-0.517878	-1.65406	0.000476089	0.00314058	0.00192334	3836	tags=44%, list=25%, signal=34%	ITGA1/PPP1R8/PPP2R2D/DMPK/PPP4R2/HTT/PHACTR1/PPP2R5E/PPP2R5D/CALM3/PPP2R5C/SYMPK/PPP1R37/ENSA/PPP2R2A/FKBP1B/YWHAE/PTPA/PIN1/SHOC2/PPME1/PHACTR2/CNEP1R1/PPP2R1A/NSMF/PPP3R1/PPP6R1/B3GAT3/HSP90AB1/PPP6R3/PPP1R16B/LGALS3/PPP1R15A/PPP4R1/PPP1R11/PPP1R14B/YWHAB/PPP2R5B/GSK3B/RCAN3/CALM2/TGFB1/SMPD1/GBA/CALM1/SWAP70/GNAI2/DLC1/MGAT5/HSP90B1/FKBP1A/CDH5
GO:0061028	establishment of endothelial barrier	43	-0.655877	-1.85108	0.000476447	0.00314058	0.00192334	1487	tags=40%, list=10%, signal=36%	PPP1R16B/RAP1A/FASN/RAP1B/F2RL1/RAPGEF1/F11R/ICAM1/MYADM/PDE2A/PDE4D/ENG/VCL/MSN/ROBO4/CDH5/PECAM1
GO:0033157	regulation of intracellular protein transport	224	-0.463048	-1.54163	0.000487263	0.00320578	0.00196327	3346	tags=40%, list=22%, signal=32%	TAMALIN/TP53/NMT1/UBE2G2/FYN/SAR1A/MICALL2/PPM1A/NDEL1/TRIM28/SREBF1/ITGB1BP1/TXN/SAR1B/UBE2J2/YWHAE/BAP1/PIK3R1/RAN/UBL5/HRAS/EMD/BAG3/SLC1A1/SH3GLB1/UBE2L3/NUCB1/CHP1/BID/RAB29/PPP3R1/PSEN1/BBC3/B3GAT3/ATP13A2/SEC16A/FBXW7/RANGAP1/TM9SF4/HSP90AB1/SAE1/PRR5L/GSK3A/KIF5B/RIPOR1/ARIH2/OS9/MAVS/SP100/ZDHHC2/USP36/PTPN1/ERLEC1/CACNB3/OAZ1/PTPN11/ANK3/PLK3/PAK1/YWHAB/RAB23/GSK3B/INSIG1/CDC42/SVIP/HCL…
GO:0006821	chloride transport	63	-0.590051	-1.75973	0.00048796	0.00320578	0.00196327	3226	tags=38%, list=21%, signal=30%	SLC12A9/SLC4A8/PACC1/GABRQ/CLCN5/TSPO/GLRB/SLC1A1/ANO1/CLCN7/SLC26A2/CLCN3/CLIC2/ANO4/SLC12A4/CLIC1/PCYOX1/ANO10/GABRE/TTYH3/ANO6/SLC12A2/PRNP/CLIC4
GO:0070372	regulation of ERK1 and ERK2 cascade	190	-0.475171	-1.57141	0.00048979	0.00321247	0.00196737	1968	tags=25%, list=13%, signal=22%	STYX/ABCA7/PDGFD/PTPN22/ABL1/FBXW7/CCN1/RAP1A/RIPK2/SPRED3/CEACAM1/PTPN1/SRC/DUSP3/PTPN11/EPHB2/RAP1B/F2RL1/RAPGEF1/NPTN/ATP6AP1/GLIPR2/EGFR/NOTCH2/RRAS/ICAM1/LRP1/TEK/GSTP1/NDRG4/TNFAIP8L3/YWHAZ/DUSP4/TGFB1/EPHA2/PRKCA/LYN/SHC1/CCL2/GNAI2/DLG1/CD44/F2R/ARRB1/APP/FN1/NRP1/KDR
GO:2001234	negative regulation of apoptotic signaling pathway	184	-0.47722	-1.57416	0.000491831	0.00322052	0.0019723	2658	tags=33%, list=17%, signal=28%	RNF34/XBP1/TAF9/BAG5/ARHGEF2/RPS6KB1/BID/MAPK8IP1/HIF1A/PSEN1/PCGF2/SYVN1/CTNNA1/TRIAP1/HSPA1B/LGALS3/BDNF/FADD/TERT/MAPK7/GCLM/FAS/STRADB/BAX/PTPN1/GNAI3/PRELID1/PSMD10/USP47/HSPA1A/SRC/SNAI1/PLAUR/GSK3B/AKT1/HYOU1/ACVR1/GPX1/CTTN/DNAJA1/RELA/ENO1/PSME3/NFE2L2/ICAM1/BCL2L1/TMBIM6/GSTP1/HMOX1/TNFRSF10B/TMBIM1/ITPRIP/ITGAV/GNAI2/MDM2/ITGA6/PTTG1IP/CD44/PEA15/THBS1/SERPINE1
GO:0044706	multi-multicellular organism process	132	-0.508881	-1.64296	0.000503366	0.00328739	0.00201325	3128	tags=37%, list=20%, signal=30%	PPARD/SLC2A1/TRIM28/ETS1/DAZAP1/SOD1/RECK/PSG4/STS/BMPR2/PTGFR/TGFB3/NR2F2/PTHLH/ADCY7/KALRN/PAPPA/DSG2/RPL29/UBE2Q1/EPOR/STC1/ITGA2/UBE2A/UCP2/ACSL4/IGFBP2/ADM/KPNA6/STC2/MAFF/ITGA3/GOT2/AKT1/FOSL1/SERPINE2/IGFBP5/MAPK1/PAM/TMED2/HEXB/CALR/SLC38A2/VMP1/CAPN2/IGFBP7/SMURF2/MMP2/ITGA5
GO:0036503	ERAD pathway	96	-0.543443	-1.69886	0.000503706	0.00328739	0.00201325	4394	tags=59%, list=29%, signal=43%	TMEM129/RNF103/SELENOS/SDF2L1/USP25/DERL2/MARCHF6/ERLIN1/UGGT1/UFD1/UBXN6/GET4/BCAP31/DNAJB12/DNAJB2/UBE2G2/STUB1/RNF185/UBE2J2/WFS1/TMUB2/DNAJB9/UBQLN1/TOR1A/FOXRED2/UBXN1/VCP/EDEM3/POMT2/RNF121/RHBDD2/SYVN1/DERL1/BAG6/AUP1/MAN1B1/JKAMP/OS9/ERLIN2/AMFR/HM13/RNF5/ERLEC1/CCDC47/USP14/TMEM259/HSPA5/SVIP/RCN3/EDEM1/CAV1/NFE2L2/DNAJC10/NPLOC4/STT3B/SEL1L/HSP90B1
GO:0006486	protein glycosylation	203	-0.476387	-1.58335	0.000505663	0.00328931	0.00201442	3303	tags=43%, list=22%, signal=34%	NUDT14/MGAT1/POMT1/POMGNT1/B4GALT7/DPM1/FUT11/SLC35C2/ST6GALNAC4/ALG3/B3GALT6/GFPT1/GOLGA2/ST8SIA2/ARFGEF1/B4GAT1/DPY19L1/B4GALT3/PMM2/POGLUT3/C1GALT1C1/GORASP1/POFUT1/MGAT5B/CHP1/EDEM3/VEGFB/ST3GAL2/POMT2/EOGT/B3GNT9/NUS1/GALNT13/GALNT2/FUT8/B3GALT2/PSEN1/TMEM258/TRAK1/B3GAT3/MAN1B1/MAGT1/C1GALT1/GFPT2/SERP1/MGAT2/ALG8/GBGT1/B4GALT6/MOGS/MAN2A2/TMTC2/POFUT2/OST4/PGM3/DDOST/SLC35C1/B4GALT2/EXTL3/…
GO:0043413	macromolecule glycosylation	203	-0.476387	-1.58335	0.000505663	0.00328931	0.00201442	3303	tags=43%, list=22%, signal=34%	NUDT14/MGAT1/POMT1/POMGNT1/B4GALT7/DPM1/FUT11/SLC35C2/ST6GALNAC4/ALG3/B3GALT6/GFPT1/GOLGA2/ST8SIA2/ARFGEF1/B4GAT1/DPY19L1/B4GALT3/PMM2/POGLUT3/C1GALT1C1/GORASP1/POFUT1/MGAT5B/CHP1/EDEM3/VEGFB/ST3GAL2/POMT2/EOGT/B3GNT9/NUS1/GALNT13/GALNT2/FUT8/B3GALT2/PSEN1/TMEM258/TRAK1/B3GAT3/MAN1B1/MAGT1/C1GALT1/GFPT2/SERP1/MGAT2/ALG8/GBGT1/B4GALT6/MOGS/MAN2A2/TMTC2/POFUT2/OST4/PGM3/DDOST/SLC35C1/B4GALT2/EXTL3/…
GO:0007565	female pregnancy	116	-0.508846	-1.62355	0.000507108	0.00329329	0.00201686	3128	tags=38%, list=20%, signal=30%	PPARD/SLC2A1/TRIM28/ETS1/DAZAP1/SOD1/RECK/PSG4/STS/BMPR2/TGFB3/NR2F2/PTHLH/ADCY7/PAPPA/DSG2/RPL29/UBE2Q1/EPOR/STC1/ITGA2/UBE2A/UCP2/ACSL4/IGFBP2/ADM/KPNA6/STC2/ITGA3/GOT2/AKT1/FOSL1/IGFBP5/MAPK1/PAM/TMED2/CALR/SLC38A2/VMP1/CAPN2/IGFBP7/SMURF2/MMP2/ITGA5
GO:0009063	cellular amino acid catabolic process	71	0.465309	1.80606	0.000509604	0.00329979	0.00202085	2865	tags=41%, list=19%, signal=33%	GLS/ALDH6A1/AASS/BLMH/MCCC2/HIBCH/ALDH7A1/CBS/SHMT1/KMO/ALDH5A1/ADHFE1/CARNMT1/AFMID/MCCC1/ENOSF1/GLUD2/PCBD1/GCAT/CDO1/ASPA/HNMT/SHMT2/HAL/ASRGL1/HIBADH/OGDH/CSAD/AUH
GO:0001953	negative regulation of cell-matrix adhesion	33	-0.685455	-1.83626	0.000509778	0.00329979	0.00202085	1264	tags=33%, list=8%, signal=31%	MMP14/SRC/NF2/CASK/LRP1/MAP4K4/ADAM15/ACVRL1/DLC1/THBS1/SERPINE1
GO:0045860	positive regulation of protein kinase activity	407	-0.417203	-1.4236	0.000511386	0.00330479	0.00202391	3367	tags=35%, list=22%, signal=28%	TAOK2/UBE2V1/CALM3/ABI1/RIPK1/RAPGEF2/CACUL1/PPP2CA/DUSP7/ALS2/FYN/PKD1/TNIK/DVL2/UBE2N/RAF1/CCNT1/PDGFA/ITGB1BP1/ATP2B4/TXN/PRKAR2A/SNX9/SOD1/ROBO1/PHB/PDGFC/ADAM17/MAP3K7/ACSL1/HRAS/PROX1/MADD/ADCY6/TLR4/MAPK11/TLR6/TGFB3/STK39/WNT5A/TRAF7/ADCY7/RPS27A/DVL3/MARK2/MAP2K1/LRP8/PDPK1/PSEN1/CAB39/TRAF4/TAOK3/PDGFD/IRAK2/ABL1/ADCY4/FBXW7/CCNK/HSP90AB1/FGFR1/MAP3K13/SDC4/SASH1/LPAR1/SNCA/CCND3/BDNF/U…
GO:0043266	regulation of potassium ion transport	58	-0.604491	-1.77925	0.000513166	0.00331089	0.00202764	1709	tags=29%, list=11%, signal=26%	KIF5B/NETO2/RGS4/KCNAB1/ANK3/BIN1/CD63/CAV1/KCNJ2/NEDD4/ATP1B1/ATP1B3/FHL1/ANO6/FLNA/DLG1/ITGB1
GO:0051304	chromosome separation	85	0.441145	1.75005	0.000516825	0.00332906	0.00203877	2950	tags=38%, list=19%, signal=31%	TOP2A/CENPF/ATM/RB1/CSNK2A2/CDC16/ZNF207/CCNB1/CENPE/DUSP1/BUB1/PSMG2/PLSCR1/TPR/PCID2/BUB1B/TTK/NDC80/USP44/DLGAP5/GEN1/ESPL1/PLK1/PTTG1/TACC3/RAD21/HFM1/NSMCE2/SMARCAD1/UBE2C/ERCC4/AURKB
GO:1901379	regulation of potassium ion transmembrane transport	53	-0.619012	-1.80222	0.000518101	0.00333185	0.00204048	1501	tags=30%, list=10%, signal=27%	NETO2/RGS4/KCNAB1/ANK3/BIN1/CD63/CAV1/KCNJ2/NEDD4/ATP1B1/ATP1B3/FHL1/ANO6/FLNA/DLG1/ITGB1
GO:0010942	positive regulation of cell death	495	-0.405904	-1.39481	0.000527165	0.00338464	0.00207281	2408	tags=28%, list=16%, signal=24%	ARHGEF2/TLR6/PLCG1/TGFB3/UBE2Z/BID/WNT5A/PLEKHG5/KCNMA1/TRAF7/RPS27A/SLIT2/EEF1A2/TNFRSF12A/TOMM22/FNIP1/PSEN1/LTBR/KALRN/BBC3/SIRT2/RASGRF2/UBE2M/APBB1/CTNNA1/PHLDA2/FOXA1/ABL1/DAPK3/FBXW7/SERINC3/PLEKHG2/POU4F1/LPAR1/SNCA/ABR/GSK3A/APAF1/HTATIP2/UBA52/CCN1/FADD/PPP1CA/MFN2/FAS/RIPK2/GSDME/UCP2/ADM/BAX/TRAF6/PRELID1/PNMA1/TIGAR/UBC/APH1A/TLE5/SRC/VAV2/ARHGEF17/PIDD1/BACE1/RPS3/IGF2R/RGCC/SSH1/EI…
GO:0033138	positive regulation of peptidyl-serine phosphorylation	73	-0.575619	-1.74732	0.000535547	0.00343288	0.00210235	1806	tags=33%, list=12%, signal=29%	WNT5A/FNIP1/HSP90AB1/SNCA/GSK3A/BDNF/RPTOR/MAPKAP1/RIPK2/PFN2/TNKS1BP1/BCAR3/PAK1/SH2D3C/AKT1/HCLS1/CAV1/EGFR/EIF4G1/TFRC/HSP90AA1/TGFB1/CD44/APP
GO:0018126	protein hydroxylation	27	-0.72175	-1.86369	0.000538255	0.00344466	0.00210956	2627	tags=59%, list=17%, signal=49%	ERO1A/JMJD4/OGFOD1/EGLN2/P3H3/JMJD6/P4HA1/PRDX4/P4HA3/P3H1/P4HA2/FKBP10/PLOD3/PLOD1/P4HB/PLOD2
GO:0042176	regulation of protein catabolic process	338	-0.433814	-1.47331	0.000542298	0.00346492	0.00212197	2944	tags=33%, list=19%, signal=27%	RNF185/SNX9/SEC22B/PSMC2/CSNK2A1/UBQLN4/DVL1/GABARAPL2/TRIM32/LPCAT1/PHB/PIN1/ANKIB1/UBQLN1/SMARCC1/PSMD14/TAF9/BAG5/PSMC3/EGLN2/SGSM3/ATRAID/UBXN1/TRIB3/VCP/WNT5A/TRIB1/CHMP6/PSMC4/EEF1A2/CSNK1E/PSEN1/GGA3/DESI1/STYX/SIRT2/ATP13A2/BAG2/FBXW7/SUMO2/HSP90AB1/BAG6/HSPA1B/SNCA/GSK3A/AZIN1/RAB7A/ARIH2/SOCS4/AREL1/ZDHHC2/VPS35/PSMD1/SOX17/SMURF1/PSMD10/RNF14/HSPA1A/OAZ1/USP14/RNF19B/PLK3/DDA1/STX5/ANX…
GO:0044319	wound healing, spreading of cells	31	-0.70024	-1.84484	0.000552997	0.00352191	0.00215687	1659	tags=35%, list=11%, signal=32%	CCN1/CEACAM1/RHOA/ARHGAP24/RHOC/FLNA/ACVRL1/CD151/COL5A1/CD44/ITGA5
GO:0090505	epiboly involved in wound healing	31	-0.70024	-1.84484	0.000552997	0.00352191	0.00215687	1659	tags=35%, list=11%, signal=32%	CCN1/CEACAM1/RHOA/ARHGAP24/RHOC/FLNA/ACVRL1/CD151/COL5A1/CD44/ITGA5
GO:0007157	heterophilic cell-cell adhesion via plasma membrane cell adhesion molecules	29	-0.698872	-1.82118	0.000560445	0.0035636	0.00218241	1430	tags=41%, list=9%, signal=38%	DCHS1/NECTIN1/CD164/SELP/NECTIN3/ICAM1/AMIGO2/TENM3/NLGN1/PVR/CDH2/ITGA5
GO:0071219	cellular response to molecule of bacterial origin	136	-0.516106	-1.67041	0.00056996	0.00361829	0.0022159	1956	tags=30%, list=13%, signal=27%	SIRT2/PLSCR3/PTPN22/IRAK2/ABL1/SASH1/CTR9/CARD16/RIPK2/IRAK1/TRAF6/SRC/RHOA/BMP6/PDCD1LG2/GIT1/AKT1/CD68/CXCL8/CDK4/RELA/PRKCE/CXCL1/PLSCR4/BCL10/ICAM1/TRIM5/GSTP1/MAPK1/CD55/TGFB1/PRKCA/AXL/VIM/LYN/CCL2/ADAM9/TNFSF4/ANKRD1/CAPN2/SERPINE1
GO:0008542	visual learning	29	-0.698148	-1.81929	0.000578427	0.00366615	0.00224521	2311	tags=41%, list=15%, signal=35%	HIF1A/ABCA7/CTNS/B4GALT2/NPTN/MEIS2/HRH1/NDRG4/RIC8A/KIT/SLC7A11/APP
GO:0070613	regulation of protein processing	40	-0.660694	-1.84162	0.000596912	0.00377377	0.00231112	1905	tags=48%, list=12%, signal=42%	MYH9/CCBE1/TIMM17A/BAG2/TMEM98/GLG1/RUNX1/CARD16/CAST/MMP14/SRC/PRKACB/TMEM59/SERPINE2/ENO1/CTSZ/PRNP/THBS1/SERPINE1
GO:0050818	regulation of coagulation	49	-0.637738	-1.81937	0.00059792	0.00377377	0.00231112	1408	tags=41%, list=9%, signal=37%	HPSE/CEACAM1/ANXA5/EPHB2/F2RL1/PLAUR/PROCR/VKORC1/CAV1/SERPINE2/NFE2L2/PLAU/PLAT/ANO6/SH2B3/ADAMTS18/F2R/CD9/THBS1/SERPINE1
GO:0022408	negative regulation of cell-cell adhesion	125	-0.501369	-1.61049	0.000598348	0.00377377	0.00231112	1907	tags=29%, list=12%, signal=25%	PTPN22/IL4R/ABL1/SDC4/LGALS3/MAPK7/RUNX1/CEACAM1/ZNF703/DUSP3/RGCC/MBP/ANXA1/BMP6/PDCD1LG2/AKT1/PRKAR1A/RC3H2/SERPINE2/TWSG1/NF2/PPM1F/MYADM/LAPTM5/TGFB1/MDK/SWAP70/TNFSF18/PRNP/SH2B3/ADAMTS18/TNFSF4/PODXL/DLG1/CD9/TNFRSF21
GO:0043406	positive regulation of MAP kinase activity	179	-0.475802	-1.5652	0.000599377	0.00377377	0.00231112	3619	tags=40%, list=24%, signal=31%	HACD3/PDCD10/MAP4K5/PDGFB/CSK/SHC2/TAOK2/UBE2V1/RIPK1/DUSP7/TNIK/DVL2/UBE2N/PDGFA/SOD1/ROBO1/PDGFC/MAP3K7/HRAS/MADD/TLR4/MAPK11/TLR6/TGFB3/STK39/WNT5A/TRAF7/RPS27A/DVL3/MAP2K1/PSEN1/TAOK3/PDGFD/IRAK2/FGFR1/MAP3K13/SASH1/LPAR1/UBA52/MAPKAPK3/RIPK2/IRAK1/MAPKAPK2/TRAF6/PTPN1/UBC/TAB2/SRC/PTPN11/RPS3/PKN1/PAK1/DKK1/IQGAP1/DBNL/EGFR/MAP3K11/MAP4K2/CXCR4/EPHA4/NRG1/MAPK1/TGFB1/CD81/GDF15/SHC1/KIT/KITL…
GO:0032496	response to lipopolysaccharide	217	-0.457517	-1.52458	0.000600177	0.00377377	0.00231112	1918	tags=25%, list=13%, signal=22%	CHUK/PLSCR3/PTPN22/IRAK2/ABL1/SASH1/SNCA/MAPKAPK3/SMAD6/CTR9/CARD16/RIPK2/IRAK1/MAPKAPK2/ADM/TRAF6/IFNAR1/TAB2/SRC/RHOA/SELP/BMP6/PDCD1LG2/GIT1/AKT1/CD68/CXCL8/CDK4/RELA/PRKCE/CXCL1/PLSCR4/RPS6KA3/ATP2A2/PTGER4/BCL10/ICAM1/TRIM5/GSTP1/MAPK1/CD55/TGFB1/PRKCA/AXL/VIM/LYN/SPARC/CCL2/GNG12/ADAM9/TNFSF4/ANKRD1/F2R/CAPN2/SERPINE1
GO:0030071	regulation of mitotic metaphase/anaphase transition	57	0.509882	1.84464	0.000608811	0.00382198	0.00234064	1671	tags=35%, list=11%, signal=31%	CENPF/ATM/RB1/CDC16/ZNF207/CCNB1/CENPE/DUSP1/BUB1/PSMG2/TPR/PCID2/BUB1B/TTK/NDC80/USP44/DLGAP5/GEN1/ESPL1/PLK1
GO:0021700	developmental maturation	181	-0.483784	-1.59425	0.00062749	0.003933	0.00240863	2403	tags=29%, list=16%, signal=25%	RAC3/LYL1/HIF1A/WNT5A/TUSC2/LHX6/ANKRD27/AP3D1/STXBP1/CLCN3/SIRT2/PLXNB1/FOXA1/DCHS1/MAP3K13/GPAT4/TRPC4AP/NOM1/RAB32/SPINK5/ZDHHC2/B4GALT6/CDC25B/GDF11/RHOA/ZBTB7A/KLF2/CD63/BNC1/DAG1/G6PD/NRCAM/RELN/FAM210B/TGFB2/ARHGEF15/CLSTN1/ATP6AP2/B4GALT5/YWHAZ/MTCH1/PICALM/S1PR1/GBA/AXL/ACVRL1/AGRN/CDKN1A/NTN4/APP/MMP2/MAP1B/CDH5
GO:0090303	positive regulation of wound healing	41	-0.649128	-1.82667	0.000635242	0.00397529	0.00243453	707	tags=32%, list=5%, signal=30%	FOXC2/HPSE/ANXA1/PRKCE/MYLK/CXCR4/NFE2L2/ANO6/ACTG1/F2R/THBS1/ITGB1/SERPINE1
GO:0032637	interleukin-8 production	55	-0.609331	-1.78603	0.000641546	0.0040084	0.00245481	2522	tags=40%, list=17%, signal=34%	KLF4/TLR4/TLR6/WNT5A/SSC5D/PTPN22/HSPA1B/ANXA4/FADD/MAVS/HSPA1A/DDX58/ANXA1/F2RL1/RAB1A/RELA/BCL10/TMSB4X/F2R/ARRB1/HYAL2/SERPINE1
GO:0007266	Rho protein signal transduction	109	-0.522592	-1.6632	0.00064698	0.00403362	0.00247026	2890	tags=45%, list=19%, signal=37%	ARHGAP35/NET1/CDC42EP4/ROBO1/PRAG1/ARHGAP42/ARHGEF2/RASIP1/PLEKHG5/KCTD10/CDC42SE1/F2RL3/RASGRF2/CHUK/ABL1/FLOT1/LPAR1/RIPOR1/CDC42EP1/RAC1/MYO9B/RHOA/ARHGAP1/ARHGEF28/CFL1/F2RL1/TNFAIP1/ITGA3/KANK2/TAX1BP3/GNA12/GNA13/CDC42/LIMK1/ARHGAP29/GPR4/RHOG/F11R/CDC42EP2/F2RL2/CELSR1/ARHGDIA/ABL2/ARHGEF10/DLC1/F2R/RHOJ/ARRB1/NRP1
GO:0034724	DNA replication-independent nucleosome organization	53	0.506876	1.79516	0.000647624	0.00403362	0.00247026	2287	tags=32%, list=15%, signal=27%	NPM1/ATRX/KNL1/SUPT16H/H4C4/H3-3A/CENPC/H4C6/RBBP4/MIS18BP1/H4C11/NASP/ITGB3BP/H4C9/CENPI/H4C2/HJURP
GO:0019221	cytokine-mediated signaling pathway	563	-0.396142	-1.36151	0.00065486	0.00406589	0.00249002	2398	tags=26%, list=16%, signal=23%	CBL/FBXW11/IKBKE/SDC1/PSMD11/STK39/HIF1A/WNT5A/OTUD4/SKP1/RPS27A/PSMC4/SLIT2/TNFRSF12A/LRP8/RPS6KA4/LTBR/TTLL12/TRIM8/TRAF4/HLA-C/YTHDF3/TNFSF9/CHUK/IFNGR2/IRAK2/IL4R/FSCN1/ARF1/HSP90AB1/MID1/OAS1/HSPA1B/SPHK1/UBA52/TXLNA/FADD/HIPK1/PSMA4/EPOR/CRK/MAVS/CTR9/RUNX1/FAS/CARD16/RIPK2/IRAK1/SP100/PSMD1/PSMD7/RPLP0/GAB2/CEACAM1/ECM1/TRAF6/PTPN1/IFNAR1/PSMC5/PSMD10/UBC/TAB2/HSPA1A/SRC/PTPN11/AGPAT2/TALD…
GO:0051222	positive regulation of protein transport	259	-0.443047	-1.48671	0.00065486	0.00406589	0.00249002	3000	tags=36%, list=20%, signal=30%	PPM1A/TRIM28/ITGB1BP1/SAR1B/UBE2J2/YWHAE/BAP1/PIK3R1/TRPM4/ADORA2A/RAN/UBL5/HRAS/EMD/BAG3/PHPT1/SH3GLB1/TM7SF3/ANO1/TLR4/TGFB3/UBE2L3/CHP1/BID/HIF1A/RAB29/PPP3R1/CNST/PSEN1/BBC3/B3GAT3/ATP13A2/APBB1/SEC16A/FBXW7/ARF1/TM9SF4/HSP90AB1/SAE1/PRR5L/GSK3A/KIF5B/WLS/RIPOR1/ARIH2/TSG101/RAC1/MAVS/ZDHHC2/ACSL4/SRI/USP36/NADK/CACNB3/OAZ1/SRC/ANK3/PLK3/NLGN2/ACSL3/PAK1/YWHAB/BMP6/F2RL1/GSK3B/CDC42/HCLS1/EDE…
GO:0016485	protein processing	157	-0.485721	-1.58721	0.000662459	0.00410662	0.00251496	2680	tags=32%, list=18%, signal=27%	ADAM17/PRSS12/MYH9/DHH/CTSS/CCBE1/TIMM17A/IFI16/PRSS3/PISD/PSEN1/C2CD3/BAG2/ZMPSTE24/SPCS3/TMEM98/FADD/GLG1/RUNX1/CARD16/RIPK2/CAST/CTSL/HM13/CPD/ADAM19/APH1A/MMP14/SRC/PIDD1/BACE1/NCSTN/SPCS2/PRKACB/TMEM59/ADAM10/SERPINE2/ENO1/CTSZ/PGK1/PLAU/CYFIP2/ATP6AP2/PLAT/FURIN/MME/PERP/PRNP/ECE1/THBS1/SERPINE1
GO:1904645	response to amyloid-beta	34	-0.684384	-1.84612	0.000671851	0.00415832	0.00254662	1184	tags=32%, list=8%, signal=30%	BACE1/GSK3B/CACNA2D1/ABCC1/ITGA4/ICAM1/LRP1/EPHA4/PRNP/APP/MMP2
GO:0009612	response to mechanical stimulus	152	-0.496072	-1.61511	0.000675694	0.00417558	0.00255719	1723	tags=26%, list=11%, signal=24%	ATP1A1/FADD/ITGA2/RAC1/PIEZO1/FAS/IGFBP2/CACNB3/MMP14/SRC/PTPN11/BACE1/PIEZO2/BMP6/AKT1/CNN2/DAG1/CTNNB1/EGFR/F11R/RELA/FOSL1/KCNJ2/SERPINE2/MEIS2/PTGER4/CXCR4/BCL10/TNFRSF10B/PDE2A/MTPN/MDK/SLC9A1/KIT/SLC38A2/ENG/CDH2/ANKRD1/THBS1/MAP1B
GO:0042339	keratan sulfate metabolic process	25	-0.718636	-1.8363	0.00068391	0.00421976	0.00258425	2745	tags=56%, list=18%, signal=46%	B4GAT1/B4GALT3/GLB1/ST3GAL2/CHST2/HEXA/B4GALT6/GALNS/B4GALT2/CHST1/B4GALT5/ST3GAL1/HEXB/GNS
GO:0071772	response to BMP	115	-0.523941	-1.67018	0.000686351	0.00422165	0.0025854	1860	tags=27%, list=12%, signal=24%	ABL1/GDF7/CCN1/SMAD6/NBL1/SMURF1/DDX5/BMP6/ITGA3/ACVR1/HTRA3/USP9Y/TWSG1/TGFB2/SMAD3/NOTCH2/RGMB/SMAD1/SKIL/EXT1/TGFB1/ADAMTS7/GDF15/ELAPOR2/ACVRL1/ENG/HTRA1/FSTL1/CRIM1/SMURF2/CDH5
GO:0071773	cellular response to BMP stimulus	115	-0.523941	-1.67018	0.000686351	0.00422165	0.0025854	1860	tags=27%, list=12%, signal=24%	ABL1/GDF7/CCN1/SMAD6/NBL1/SMURF1/DDX5/BMP6/ITGA3/ACVR1/HTRA3/USP9Y/TWSG1/TGFB2/SMAD3/NOTCH2/RGMB/SMAD1/SKIL/EXT1/TGFB1/ADAMTS7/GDF15/ELAPOR2/ACVRL1/ENG/HTRA1/FSTL1/CRIM1/SMURF2/CDH5
GO:0010799	regulation of peptidyl-threonine phosphorylation	36	-0.653686	-1.78817	0.000712941	0.00437839	0.0026814	2304	tags=42%, list=15%, signal=35%	WNT5A/CAB39/SIRT2/GSK3A/SPHK1/RPTOR/RIPK2/SPRED3/TNKS1BP1/EIF4G1/CALM2/MAPK1/TGFB1/CALM1/APP
GO:0098739	import across plasma membrane	107	-0.528583	-1.67765	0.000721933	0.00442447	0.00270962	3226	tags=38%, list=21%, signal=30%	SLC12A9/FYN/SLC15A4/SLC2A1/ATP2B4/TRPM4/ARL6IP5/HCN2/ACSL1/CLN8/SLC1A5/SLC1A1/ISCU/NTSR1/SLC31A1/TRPV4/SLC39A14/PSEN1/SLC39A6/ATP1A1/SLC9A6/SLC3A2/SLC7A5/RGS4/SLC5A3/SLC12A4/TRPV2/SLC6A6/AKT1/CACNA2D1/SLC30A1/KCNJ2/ATP1B1/ATP1B3/SLC9A1/SLC12A2/PRNP/DLG1/SLC7A11/THBS1/ITGB1
GO:0032231	regulation of actin filament bundle assembly	84	-0.557481	-1.71155	0.000722683	0.00442447	0.00270962	1860	tags=40%, list=12%, signal=36%	ABL1/SDC4/LPAR1/ARAP1/RAC1/PFN2/RHOA/RGCC/WASF2/PAK1/CGNL1/TPM1/NOX4/CDC42/PPFIA1/CORO2B/LIMK1/F11R/ARHGEF15/SMAD3/PTGER4/NF2/PPM1F/RHOC/S1PR1/SWAP70/SLC9A1/FLNA/TACSTD2/PXN/ARHGEF10/ACTG1/DLC1/NRP1
GO:0045766	positive regulation of angiogenesis	125	-0.496983	-1.5964	0.000736805	0.00449303	0.0027516	1959	tags=29%, list=13%, signal=25%	MYDGF/SEMA5A/ABL1/SASH1/SPHK1/FOXC2/HIPK1/TERT/RUNX1/ADM/ECM1/BTG1/CXCL8/ANGPTL4/ANXA3/RRAS/ITGB8/CXCR4/NFE2L2/TEK/HMOX1/SMAD1/PGF/STIM1/PRKCA/MDK/GRN/PKM/ENG/JAK1/KDR/THBS1/ITGA5/CDH5/ITGB1/SERPINE1
GO:1904018	positive regulation of vasculature development	125	-0.496983	-1.5964	0.000736805	0.00449303	0.0027516	1959	tags=29%, list=13%, signal=25%	MYDGF/SEMA5A/ABL1/SASH1/SPHK1/FOXC2/HIPK1/TERT/RUNX1/ADM/ECM1/BTG1/CXCL8/ANGPTL4/ANXA3/RRAS/ITGB8/CXCR4/NFE2L2/TEK/HMOX1/SMAD1/PGF/STIM1/PRKCA/MDK/GRN/PKM/ENG/JAK1/KDR/THBS1/ITGA5/CDH5/ITGB1/SERPINE1
GO:0009725	response to hormone	654	-0.390677	-1.34672	0.000737289	0.00449303	0.0027516	2690	tags=29%, list=18%, signal=25%	ARNTL/ACSL1/CARM1/ZDHHC7/DHH/SMARCC1/CTSS/XBP1/RAB12/EIF4E/TADA3/ADCY6/EIF6/ATP6V0D1/SLC27A4/TYMS/LGR4/EGLN2/RPS6KB1/ATP6V1D/PTGFR/SDC1/TGFB3/UBE2L3/VPS18/CACYBP/TRIB3/GLB1/GGH/NSMF/ME1/RARA/ESRRA/CAV2/ADCY7/SLC39A14/SLIT2/AP3S1/APRT/ND3/PDPK1/CAB39/PAPPA/CNOT1/PIP4K2A/PTPRA/CPEB2/DSG2/NR1D2/CHUK/EIF4EBP2/CTNNA1/IL4R/ENPP1/FOXA1/MARS1/ADCY4/RANGAP1/ATP1A1/GSK3A/CCND3/KDM5D/FOXC2/SMAD6/EIF2B2/STC1…
GO:0040013	negative regulation of locomotion	248	-0.450475	-1.50851	0.000740422	0.00450518	0.00275905	1549	tags=23%, list=10%, signal=21%	STC1/CRK/RAC1/SP100/SEMA4B/NRG3/NBL1/PTPRK/ADARB1/PFN2/PTPRJ/RHOA/DUSP3/STRAP/CD200/RGCC/CERS2/PLXNB3/TPM1/AKT1/SEMA3D/DAG1/ZMYND8/DPYSL3/ADIPOR1/RRAS/PTGER4/NF2/NFE2L2/RAP2B/IGFBP5/SEMA6B/SEMA3A/LRP1/FRMD5/GSTP1/HMOX1/NDRG4/PTPRM/PLXNA3/TGFB1/ADAM15/SEMA3F/TACSTD2/CCL2/MCTP1/ACVRL1/CALR/DLC1/ENG/VCL/HYAL2/NRP1/CLIC4/THBS1/SERPINE1
GO:0042063	gliogenesis	210	-0.462168	-1.53681	0.000741949	0.00450754	0.00276049	1462	tags=24%, list=10%, signal=22%	PAFAH1B1/B4GALT6/PLAG1/MMP14/PRPF19/PTPN11/CERS2/NDRG1/ANXA1/BIN1/WDR1/NCSTN/ETV5/LDLR/AKT1/CDK6/DAG1/RELN/SOX4/ABCA2/EGFR/RELA/SERPINE2/TGFB2/NF2/CXCR4/ROR1/CNTNAP1/LRP1/EPHA4/GSTP1/MAPK1/B4GALT5/ADGRG6/MBOAT7/TGFB1/GBA/VIM/MDK/LYN/GRN/HEXB/CCL2/ARHGEF10/CDH2/APP/RTN4/LAMB1/CD9/TNFRSF21
GO:0060485	mesenchyme development	221	-0.461779	-1.53739	0.000762424	0.00462482	0.00283232	1909	tags=24%, list=12%, signal=21%	SEMA5A/WWTR1/FOXA1/DCHS1/FGFR1/TGFB1I1/FOXC2/BCL9L/TEAD2/FOXF1/SPRED3/SEMA4B/HNRNPAB/ZNF703/DDX5/STRAP/POFUT2/SNAI1/RGCC/GSK3B/SEMA3D/DAG1/PHLDB1/ACVR1/CTNNB1/GLIPR2/TGFB2/ADIPOR1/SMAD3/ZFP36L1/BASP1/SEMA6B/SEMA3A/ANXA6/NRG1/MAPK1/EXT1/TGFB1/ADAM15/MDK/SEMA3F/LOXL2/FLNA/ACVRL1/KITLG/SDCBP/ENG/NRP2/CDH2/RTN4/FN1/NRP1/DAB2
GO:1904951	positive regulation of establishment of protein localization	275	-0.443741	-1.4965	0.000772586	0.00467929	0.00286567	3189	tags=38%, list=21%, signal=30%	FYN/SAR1A/PPARD/MICALL2/CCT8/PPM1A/TRIM28/ITGB1BP1/CCT3/SAR1B/UBE2J2/YWHAE/BAP1/PIK3R1/TRPM4/ADORA2A/RAN/UBL5/HRAS/EMD/BAG3/PHPT1/SH3GLB1/TM7SF3/ANO1/TLR4/TGFB3/UBE2L3/CHP1/BID/HIF1A/RAB29/PPP3R1/CNST/CCT2/CCT5/PSEN1/BBC3/B3GAT3/ATP13A2/APBB1/SEC16A/FBXW7/ARF1/TM9SF4/HSP90AB1/SAE1/PRR5L/GSK3A/KIF5B/WLS/RIPOR1/ARIH2/TSG101/RAC1/MAVS/ZDHHC2/ACSL4/SRI/USP36/NADK/CACNB3/OAZ1/SRC/ANK3/PLK3/NLGN2/ACSL3…
GO:0032801	receptor catabolic process	33	-0.677695	-1.81547	0.00077585	0.00468811	0.00287107	2786	tags=61%, list=18%, signal=50%	SNX25/CLTA/SH3GLB1/AP2A1/AP2S1/MTMR2/UVRAG/PTPN1/SMURF1/ANXA2/AP2A2/AP2M1/ABCA2/NEDD4/AP2B1/CLTC/CAPN1/LAPTM5/FURIN/TGFB1
GO:0071868	cellular response to monoamine stimulus	60	-0.598238	-1.77488	0.000777598	0.00468811	0.00287107	3049	tags=42%, list=20%, signal=33%	HDAC2/GNG2/ATP2B4/DNM2/KLF16/ADCY6/APLP1/CAV2/SIRT2/ABL1/SNCA/GSK3A/RGS4/VPS35/GNAI3/GNA11/NCSTN/GSK3B/HRH1/HTR1D/MAPK1/SLC9A1/FLNA/GNB1/APP
GO:0071870	cellular response to catecholamine stimulus	60	-0.598238	-1.77488	0.000777598	0.00468811	0.00287107	3049	tags=42%, list=20%, signal=33%	HDAC2/GNG2/ATP2B4/DNM2/KLF16/ADCY6/APLP1/CAV2/SIRT2/ABL1/SNCA/GSK3A/RGS4/VPS35/GNAI3/GNA11/NCSTN/GSK3B/HRH1/HTR1D/MAPK1/SLC9A1/FLNA/GNB1/APP
GO:0035725	sodium ion transmembrane transport	101	-0.539022	-1.69984	0.000781018	0.00470156	0.00287931	3235	tags=39%, list=21%, signal=31%	SLC20A2/SLC4A8/ATP2B4/DNM2/SLC8B1/TRPM4/SCN1B/HCN2/SCN8A/DMD/FXYD5/UTRN/CHP1/STK39/SLC4A11/SLC41A1/ARF1/ATP1A1/SCN3B/KIF5B/SLC9A6/SLC3A2/NETO2/SLC6A15/ANK3/SLC4A7/SLC6A6/PRKCE/NEDD4/ATP1B1/YWHAH/SLC6A8/SLC20A1/HECW2/ATP1B3/ANO6/SLC9A1/SLC12A2/DLG1
GO:0021762	substantia nigra development	36	-0.651616	-1.78251	0.000783645	0.0047102	0.0028846	1956	tags=58%, list=13%, signal=51%	ATP5PB/CALM3/SYNGR3/YWHAE/CNP/SIRT2/SEC16A/GNB4/MAPKAP1/RHOA/MBP/HSPA5/ACTB/CDC42/G6PD/DYNLL1/BASP1/YWHAH/CALM2/YWHAQ/CALM1
GO:0070997	neuron death	267	-0.440028	-1.47989	0.000802319	0.00481513	0.00294886	2871	tags=34%, list=19%, signal=28%	SOD1/WFS1/AMBRA1/ARL6IP5/ADORA2A/DDIT3/TFAP2A/PIN1/HRAS/SLC1A1/BAG5/TBC1D24/TLR4/CPEB4/EGLN2/TLR6/CBL/SIGMAR1/TGFB3/AKT1S1/USP53/CHP1/BID/HIF1A/WNT5A/RAB29/NSMF/PDPK1/PSEN1/STXBP1/CHMP4B/ATP13A2/UBE2M/ABL1/FBXW7/HSP90AB1/POU4F1/SNCA/GSK3A/APAF1/BDNF/FADD/TERT/GCLM/FAS/VPS35/BAX/ADARB1/TIGAR/DPYSL4/BACE1/CD200/SSH1/TMEM259/EIF2S1/HSPA5/NCSTN/GSK3B/DKK1/AKT1/CDC42/G6PD/GBE1/NRBP2/CTNNB1/EIF4G1/MAP3…
GO:0033365	protein localization to organelle	916	-0.369761	-1.27528	0.000810559	0.00485021	0.00297034	2889	tags=27%, list=19%, signal=23%	KPNB1/UBE2J2/RPL13A/VPS37B/YWHAE/BAP1/ENTR1/PIK3R1/RPS12/DVL1/GABARAPL2/DHX9/NUMA1/TRAM1/NUP85/LZTS2/VPS37A/DDIT3/SCRIB/RAN/TSPO/PIN1/TIMM10B/UBL5/HRAS/TBRG1/TNPO3/NMD3/BAG3/TOR1A/MFSD1/RPL27A/TNKS2/RPS19/SH3GLB1/ARL2/TIMM17A/SUN2/KLHL21/ATP6V1D/UBE2L3/CHP1/VCP/BID/GPR137B/CNEP1R1/RAB29/SKP1/EMC7/RPL18A/SRP68/BICD2/PPP3R1/TOMM40L/RPSA/TNPO2/RPS27A/SUN1/CCT2/CCT5/GBF1/TOMM22/GRPEL2/AP3D1/PSEN1/RPS…
GO:0070085	glycosylation	214	-0.465847	-1.55054	0.000810616	0.00485021	0.00297034	3303	tags=42%, list=22%, signal=33%	NUDT14/MGAT1/POMT1/POMGNT1/B4GALT7/DPM1/FUT11/SLC35C2/ST6GALNAC4/ALG3/B3GALT6/GFPT1/GOLGA2/ST8SIA2/ARFGEF1/B4GAT1/DPY19L1/B4GALT3/PMM2/POGLUT3/C1GALT1C1/GORASP1/POFUT1/MGAT5B/CHP1/EDEM3/VEGFB/ST3GAL2/POMT2/EOGT/B3GNT9/NUS1/GALNT13/GALNT2/FUT8/B3GALT2/PSEN1/TMEM258/TRAK1/B3GAT3/MAN1B1/MAGT1/C1GALT1/GFPT2/SERP1/MGAT2/ALG8/GBGT1/B4GALT6/MOGS/MAN2A2/TMTC2/POFUT2/OST4/PGM3/DDOST/SLC35C1/B4GALT2/EXTL3/…
GO:0002695	negative regulation of leukocyte activation	115	-0.52096	-1.66068	0.000816605	0.00487866	0.00298777	1978	tags=28%, list=13%, signal=24%	SYT11/PTPN22/IL4R/SDC4/LGALS3/RUNX1/FOXF1/MICA/CEACAM1/DUSP3/CD200/PKN1/ANXA1/PDCD1LG2/LDLR/PRKAR1A/RC3H2/TWSG1/MERTK/HMOX1/LAPTM5/AXL/MDK/INHBA/LYN/GRN/TNFSF18/PRNP/TNFSF4/DLG1/TNFRSF21/ADGRF5
GO:0048010	vascular endothelial growth factor receptor signaling pathway	77	-0.560934	-1.71316	0.000845543	0.00504393	0.00308898	1657	tags=35%, list=11%, signal=31%	FOXC2/MAPKAPK3/BRK1/CRK/RAC1/MAPKAPK2/PTPN1/SRC/RHOA/VAV2/WASF2/HGS/CDC42/ITGB3/NEDD4/CYFIP2/PGF/HSP90AA1/NIBAN2/AXL/ITGAV/PXN/NRP2/FZD4/NRP1/KDR/ITGA5
GO:0051093	negative regulation of developmental process	635	-0.38835	-1.33677	0.000856353	0.00510071	0.00312376	1983	tags=20%, list=13%, signal=18%	DPF2/WNT9A/SIRT2/SEMA5A/CTNNA1/WWTR1/IL4R/ENPP1/FOXA1/ABL1/FBXW7/TGFB1I1/GSK3A/AMOT/GPR137/BDNF/TMEM98/FOXC2/AGO1/SMAD6/TERT/ITPKB/CTR9/RUNX1/RGS4/SPINK5/HSPG2/SPRED3/SEMA4B/CEACAM1/SOX17/ECM1/GDF11/RHOA/PTPN11/CCDC85B/TCTA/STRAP/SNAI1/ANXA2/INPP5F/RGCC/EPHB2/CERS2/PAK1/ANXA1/KLF2/HGS/GSK3B/DKK1/INSIG1/KLF7/LDLR/SEMA3D/CDK6/G6PD/ITGB3/MAP3K3/GPR4/CAV1/CTNNB1/ZEB1/EGFR/GDI1/RC3H2/TRAK2/TWSG1/MEIS2…
GO:0097530	granulocyte migration	81	-0.558708	-1.71139	0.000860823	0.00511772	0.00313418	2550	tags=32%, list=17%, signal=27%	BST1/JAM3/MOSPD2/PIP5K1C/SLIT2/AKIRIN1/GBF1/LGALS3/CD99L2/CD99/RAC1/ANXA1/WDR1/RHOG/CXCL8/CXCL1/TGFB2/HRH1/PTGER4/RAC2/MAPK1/MDK/TNFSF18/CCL2/THBS1/PECAM1
GO:0010543	regulation of platelet activation	27	-0.71349	-1.84236	0.000861796	0.00511772	0.00313418	1382	tags=33%, list=9%, signal=30%	CEACAM1/SELP/F11R/SERPINE2/PRKCA/LYN/SH2B3/ADAMTS18/CD9
GO:0031400	negative regulation of protein modification process	456	-0.406752	-1.3965	0.000866377	0.00513721	0.00314611	3192	tags=32%, list=21%, signal=26%	VPS25/FYN/ISG15/TRIM27/PPP1R37/ENSA/DUSP14/FBXO7/KDM1A/HDAC2/SH3GL2/FKBP1B/ITGB1BP1/ATP2B4/ATG5/PRKAR2A/PHF1/YWHAE/DVL1/SNX25/ADORA2A/PTPA/TSPO/DMD/FKBP8/BCOR/CDKN2B/PPME1/STK38/BAG5/SMCR8/PTPRB/CBL/AKT1S1/UBXN1/TRIB3/CHP1/PHACTR2/MAPK8IP1/RASIP1/PPP2R1A/TRIB1/NR2F2/DUSP22/CHMP6/DUSP16/TRIP12/PWP1/USP4/SLIT2/AIDA/CDYL/PDPK1/PSEN1/SIRT2/TAOK3/PTPN22/BAG2/WWTR1/ENPP1/ABL1/GPS1/OTUB1/HSPA1B/SNCA/PRR…
GO:0034332	adherens junction organization	55	-0.604432	-1.77167	0.000882806	0.00521419	0.00319325	2455	tags=44%, list=16%, signal=37%	JAM3/PIP5K1C/TBCD/NECTIN2/CTNNA1/DCHS1/HIPK1/NUMB/NECTIN1/ZNF703/SRC/CDH6/BMP6/ACTB/CDC42/ADAM10/CTNNB1/NECTIN3/EPHA4/CTNND1/PVR/CDH2/VCL/CDH5
GO:0014812	muscle cell migration	73	-0.566465	-1.71954	0.0008836	0.00521419	0.00319325	2406	tags=58%, list=16%, signal=49%	SIX1/CCN3/SIX4/PPARD/CORO1B/PDGFA/ITGB1BP1/DOCK7/NET1/RPS6KB1/TRIB1/SLIT2/AKIRIN1/PDGFD/PLXNA1/LPAR1/ITGA2/CRK/TERT/SRC/S100A11/SSH1/PAK1/ANXA1/TPM1/NOX4/IQGAP1/ITGB3/NFE2L2/IGFBP5/PLEKHO1/PLAU/LRP1/GSTP1/DOCK5/NDRG4/ARPC5/PLAT/PARVA/MDK/NRP1/SERPINE1
GO:0035567	non-canonical Wnt signaling pathway	132	-0.499748	-1.61348	0.000884547	0.00521419	0.00319325	2938	tags=41%, list=19%, signal=33%	DVL2/GNG2/PSMB1/PSMC2/PSMA5/DVL1/MAP3K7/PSMD14/AP2A1/PSMC3/PSMD11/WNT5A/PPP3R1/DVL3/PSMC4/CSNK1E/PFN1/ABL1/AP2S1/AGO1/PSMA4/DAAM1/RAC1/PSMD1/PSMD7/PSMC5/SMURF1/PSMD10/RHOA/PSME4/DKK1/FZD6/CDC42/PLCB3/CSNK1D/PSMD12/PSMA7/AP2A2/CTNNB1/AP2M1/PSMD13/PSMA1/PSME3/ROR1/PRICKLE1/AP2B1/CLTC/CELSR1/PSMD2/CALM1/GNB1/FZD4/SMURF2/DAB2
GO:0051271	negative regulation of cellular component movement	230	-0.455373	-1.51868	0.000884633	0.00521419	0.00319325	1549	tags=23%, list=10%, signal=21%	STC1/CRK/RAC1/SP100/NRG3/NBL1/PTPRK/ADARB1/PFN2/PTPRJ/RHOA/DUSP3/STRAP/CD200/RGCC/CERS2/PLXNB3/BIN1/TPM1/AKT1/DAG1/ZMYND8/DPYSL3/ADIPOR1/RRAS/PTGER4/NF2/NFE2L2/RAP2B/IGFBP5/SEMA3A/LRP1/FRMD5/GSTP1/HMOX1/NDRG4/PTPRM/TGFB1/ADAM15/ACTN1/TACSTD2/CCL2/MCTP1/ACVRL1/CALR/DLC1/ENG/VCL/HYAL2/CD9/CLIC4/THBS1/SERPINE1
GO:0007611	learning or memory	160	-0.487818	-1.59469	0.000887696	0.00522446	0.00319954	2067	tags=28%, list=14%, signal=25%	UBA6/PSEN1/KALRN/SYT11/ABCA7/NLGN4Y/EIF4EBP2/CTNS/GM2A/BDNF/NRGN/CAMK4/PAFAH1B1/AMFR/BCHE/VDAC1/EPHB2/ACTR2/SLC11A2/MAP1A/NCSTN/B4GALT2/ITGA3/GIT1/DKK1/LDLR/NPTN/ARF4/EGFR/FOSL1/MEIS2/HRH1/SGK1/MAPK1/NDRG4/RIC8A/ITPR3/PICALM/MME/KIT/PRNP/SLC7A11/PLK2/APP/ITGA5
GO:0071867	response to monoamine	63	-0.579252	-1.72753	0.000894045	0.00524621	0.00321286	3049	tags=40%, list=20%, signal=32%	HDAC2/GNG2/ATP2B4/DNM2/KLF16/ADCY6/APLP1/CAV2/SIRT2/ABL1/SNCA/GSK3A/RGS4/VPS35/GNAI3/GNA11/NCSTN/GSK3B/HRH1/HTR1D/MAPK1/SLC9A1/FLNA/GNB1/APP
GO:0071869	response to catecholamine	63	-0.579252	-1.72753	0.000894045	0.00524621	0.00321286	3049	tags=40%, list=20%, signal=32%	HDAC2/GNG2/ATP2B4/DNM2/KLF16/ADCY6/APLP1/CAV2/SIRT2/ABL1/SNCA/GSK3A/RGS4/VPS35/GNAI3/GNA11/NCSTN/GSK3B/HRH1/HTR1D/MAPK1/SLC9A1/FLNA/GNB1/APP
GO:0040029	regulation of gene expression, epigenetic	188	0.33561	1.43435	0.000900359	0.00527544	0.00323076	1572	tags=21%, list=10%, signal=19%	HMGB1/H1-2/H1-3/H1-5/HDAC4/XIST/IGF2/H1-4/ZMIZ1/H4C4/H3C8/H3C11/H3-3A/H3C2/DNMT3A/ARID1B/H3C7/H3C4/H4C6/RBBP4/H3C14/H3C15/EP300/MPHOSPH8/H3C3/EPC1/H2AC20/TAF1C/H3C1/H3C10/ATAD2B/H4C11/DNMT3B/ATAD2/KCNQ1OT1/H2AC18/MTF2/MTHFR/H3C12/H1-1
GO:0030512	negative regulation of transforming growth factor beta receptor signaling pathway	68	-0.577412	-1.73063	0.000903813	0.00528235	0.003235	3000	tags=51%, list=20%, signal=42%	PPM1A/DNM2/SNX25/ADAM17/PIN1/TGFB3/CHST11/CAV2/RPS27A/PDPK1/TGFB1I1/UBA52/BCL9L/SMAD6/GLG1/SPRED3/SMURF1/UBC/HSPA1A/FAM89B/ZBTB7A/STRAP/HSPA5/PMEPA1/HTRA3/CAV1/VEPH1/SMAD3/SKIL/TGFB1/LTBP1/CD109/FBN2/HTRA1/SMURF2
GO:0120034	positive regulation of plasma membrane bounded cell projection assembly	90	-0.541394	-1.68535	0.000904398	0.00528235	0.003235	3062	tags=43%, list=20%, signal=35%	KCTD17/RHOQ/NDEL1/DNM2/ARHGAP35/ENTR1/CDC42EP4/PIK3R1/HRAS/DEF8/TGFB3/AKIRIN1/PFN1/NCKAP1/FSCN1/ARAP1/BRK1/CDC42EP1/RAC1/DOCK11/ACTR2/WASF2/F2RL1/CDC42/ZMYND8/DPYSL3/ACTR3/PLEKHM1/FAM98A/DYNLL1/ARPC2/CDC42EP2/RAC2/SEPTIN9/NLGN1/KIT/AGRN/RALA/NRP1
GO:1903828	negative regulation of cellular protein localization	99	-0.522819	-1.64107	0.000905546	0.00528235	0.003235	1887	tags=29%, list=12%, signal=26%	CTNNA1/NSFL1C/RANGAP1/TMEM98/ILRUN/NUMB/OS9/SP100/POLR1A/ERLEC1/MAP1A/RAB23/TAX1BP3/GSK3B/INSIG1/PPFIA1/SVIP/PKIA/TMEM59/AP2M1/DNAJA1/GDI1/LMAN1/CLTC/BCL2L1/TGFB1/TMBIM1/PICALM/DAB2
GO:0006672	ceramide metabolic process	78	-0.561298	-1.71862	0.000916802	0.00534013	0.00327038	3513	tags=50%, list=23%, signal=39%	ST6GALNAC6/SIRT3/TNFRSF1A/PPP2CA/ASAH2/ST6GALNAC4/ST8SIA2/CLN8/B4GALT3/SPTLC1/NEU1/ST3GAL2/PPP2R1A/B3GALT2/GM2A/SPHK1/CCN1/CERK/CERS6/HEXA/CERS1/B4GALT6/ACER3/DEGS1/CERS2/PLA2G15/NAGA/ABCA2/ST3GAL5/UGCG/ELOVL1/ITGB8/ST8SIA6/SGMS2/B4GALT5/ST3GAL1/SMPD1/GBA/HEXB
GO:0030212	hyaluronan metabolic process	30	-0.677846	-1.77379	0.000944475	0.00549324	0.00336415	951	tags=33%, list=6%, signal=31%	HEXA/AKT1/CLTC/CEMIP2/TGFB1/SLC9A1/HEXB/CD44/LYVE1/HYAL2
GO:0032677	regulation of interleukin-8 production	54	-0.603085	-1.75628	0.000946698	0.00549807	0.00336711	2522	tags=39%, list=17%, signal=33%	KLF4/TLR4/TLR6/WNT5A/SSC5D/PTPN22/HSPA1B/ANXA4/FADD/MAVS/HSPA1A/DDX58/ANXA1/F2RL1/RELA/BCL10/TMSB4X/F2R/ARRB1/HYAL2/SERPINE1
GO:0045637	regulation of myeloid cell differentiation	207	0.326224	1.42522	0.000949027	0.00550352	0.00337045	1875	tags=29%, list=12%, signal=25%	KAT7/LOX/HMGB1/FBN1/B2M/FAXDC2/ZFP36/FOXP1/KMT2C/HMGB2/FOS/RB1/MEF2C/ZBTB16/PRKDC/TNRC6B/H4C4/H3C8/H3C11/H3-3A/H3C2/CREBBP/H3C7/KMT2E/H3C4/KMT2A/H4C6/TNRC6C/H3C14/H3C15/ZBTB46/ACIN1/EP300/STAT1/H3C3/H3C1/H3C10/TLR3/CUL4A/CD74/AGO3/H4C11/FOXO3/GATA2/CREB1/PTPN2/MEIS1/SFRP1/LRRC17/CSF1/MAFB/H3C12/ASH2L/AGO4/PRKCQ/H4C9/DLL1/RASSF2/NFKBIA
GO:2001257	regulation of cation channel activity	117	-0.509095	-1.62601	0.00095688	0.0055388	0.00339205	1709	tags=21%, list=11%, signal=19%	KIF5B/CLIC2/NETO2/SRI/CACNB3/KCNAB1/ANK3/NLGN2/EPHB2/RELN/CAV1/CACNA2D1/CALM2/AHNAK/CAPN1/STIM1/CALM1/PDE4D/NLGN1/CCL2/TMSB4X/DLG1/APP/FKBP1A/ITGB1
GO:0016571	histone methylation	116	0.384458	1.63203	0.000957911	0.0055388	0.00339205	2165	tags=27%, list=14%, signal=23%	H1-5/AASS/KMT2C/TET1/SETDB2/ATRX/NSD1/AUTS2/CREBBP/KMT2E/KMT2A/KDM6A/MECOM/TET2/TET3/ASH1L/GATA3/DNMT3B/SMYD3/MTF2/MTHFR/SETDB1/ASH2L/SETD2/JARID2/PRDM5/NSD3/PRMT5/KMT2D/CHTOP/OGT
GO:0030001	metal ion transport	306	-0.426351	-1.44254	0.00096539	0.0055739	0.00341354	3207	tags=35%, list=21%, signal=28%	NIPAL1/FYN/TRIM27/PKD1/STIM2/ORAI3/CACNG8/FKBP1B/ATP2B4/ATG5/GRIN2D/SLC8B1/MCUB/YWHAE/WFS1/TRPM4/ADORA2A/PHB/DDIT3/SLC41A2/TSPO/DMD/UBQLN1/ERO1A/GSTO1/NTSR1/PLCG1/GRIN3B/SLC30A5/LETM1/SLC30A9/CALCRL/TRPV4/SLC39A14/SLC39A1/PDPK1/F2RL3/PSEN1/PLPP4/SLC41A1/NIPAL3/ABL1/SLC39A6/ZMPSTE24/SNCA/ATP1A1/TRPC4AP/LGALS3/CLIC2/NIPA1/MAGT1/SLC3A2/ATP2C1/STC1/DIAPH1/RGS4/MCOLN1/PANX1/SRI/BAX/VDAC1/CACNB3/SARAF/…
GO:0050678	regulation of epithelial cell proliferation	257	-0.43867	-1.47402	0.000971319	0.00559995	0.0034295	1382	tags=20%, list=9%, signal=18%	CEACAM1/BAX/ECM1/PTPRK/ZNF703/DEAF1/STRAP/RGCC/NRAS/PLXNB3/BMP6/AKT1/CDC42/CDK6/ITGB3/MTSS1/CAV1/GPX1/MAGED1/EGFR/ITGA4/TGFB2/SMAD3/NOTCH2/ZFP36L1/CASK/EGFL7/TEK/LAMC1/HMOX1/PTPRM/PGF/TGFB1/PRKCA/MDK/GRN/SPARC/CCL2/ACVRL1/DLG1/NRP2/CD109/SULF2/HTRA1/RTN4/LAMB1/NRP1/KDR/THBS1/CCND1/APLN
GO:0061025	membrane fusion	140	-0.501087	-1.62615	0.0009868	0.00568092	0.00347909	2440	tags=31%, list=16%, signal=27%	SYT9/SPESP1/VPS18/CHP1/ANKRD27/CAV2/BET1/MYOF/STXBP1/SYT11/PIP4K2A/NECTIN2/ATP13A2/NSFL1C/TGFBRAP1/VPS4A/SNCA/SPHK1/KIF5B/RAB7A/VTI1B/VPS41/UVRAG/CTSL/CHMP3/GNAI3/STX7/TAPBP/GOSR2/STX5/ANXA2/ANXA1/EEA1/STX12/VAMP3/BET1L/CXCR4/YKT6/STX3/SYT1/CALR/DYSF/HYAL2/CD9
GO:0002040	sprouting angiogenesis	111	-0.505302	-1.61318	0.0009937	0.00571233	0.00349832	1909	tags=31%, list=12%, signal=27%	SEMA5A/ABL1/FBXW7/PPP1R16B/FOXC2/CEACAM1/E2F8/ESM1/RHOA/ANXA1/KLF2/AKT1/CDC42/MAP3K3/E2F7/EPHB4/TEK/HMOX1/SMAD1/PGF/PARVA/CEMIP2/EPHA2/LOXL2/PKM/ACVRL1/JAK1/SRPX2/RHOJ/PLK2/NRP1/KDR/THBS1/ITGA5
GO:0044057	regulation of system process	357	-0.419897	-1.42767	0.00101134	0.00580528	0.00355524	3089	tags=33%, list=20%, signal=27%	CACNG8/TMEM108/GRK2/FKBP1B/MYLK2/SREBF1/ATP2B4/GRIN2D/SOD1/YWHAE/DVL1/TRPM4/TNNT1/ADORA2A/SCN1B/PIN1/STX1A/DMD/SLC1A1/GJC1/KLF4/GSTO1/EIF4A3/ARHGAP42/NTSR1/UTRN/RPS6KB1/KCND2/BMPR2/STK39/BVES/GLRX3/RNF10/CDK9/KCNMA1/SETD3/CALCRL/KCNMB4/DSG2/DAPK3/MTMR2/ZMPSTE24/ATP1A1/GSK3A/SPHK1/SCN3B/CLIC2/TMEM98/EIF2AK3/STC1/MEF2A/ITGA2/RGS4/ADM/SRI/RIMS2/SH3GL1/CACNB3/SRC/PTPN11/NLGN2/SSH1/PAK1/GAA/BIN1/BMP6/…
GO:0002694	regulation of leukocyte activation	354	-0.415679	-1.41236	0.00101338	0.00580856	0.00355726	2075	tags=23%, list=14%, signal=20%	PDPK1/AP3D1/STXBP1/TNFSF9/SYT11/ATP11C/NECTIN2/CARD11/PTPN22/IL4R/ABL1/SDC4/CYP26B1/SPHK1/LGALS3/FADD/ITPKB/RAC1/CAMK4/RUNX1/FOXF1/RIPK2/SPINK5/IGFBP2/MICA/SH3KBP1/GAB2/CEACAM1/TRAF6/PRELID1/CLPTM1/MMP14/SRC/DUSP3/PTPN11/DOCK8/CD200/RPS3/PKN1/PAK1/ANXA1/PDCD1LG2/F2RL1/HSPH1/LDLR/AKT1/CDC42/GRB2/IL1RL1/CAV1/PRKAR1A/SOX4/RC3H2/TWSG1/ZFP36L1/CTSC/MERTK/BCL10/RAC2/HMOX1/LAPTM5/TFRC/CD55/YES1/TGFB1/LG…
GO:0043122	regulation of I-kappaB kinase/NF-kappaB signaling	216	-0.450294	-1.50055	0.00101527	0.00581101	0.00355876	3493	tags=38%, list=23%, signal=29%	TRIM38/CARD19/TICAM1/TNFRSF1A/JMJD8/UBE2V1/RIPK1/TNIP2/MTDH/FYN/TNFRSF19/TRIM27/CFLAR/UBE2N/ZFAND6/PPM1A/NEK6/C18orf32/TRIM32/TRIM68/MAP3K7/TLR4/TLR6/IKBKE/WNT5A/PLEKHG5/SHISA5/PDPK1/LTBR/TRIM8/TRAF4/RIOK3/CARD11/CHUK/TSPAN6/ABL1/TFG/LPAR1/WLS/FADD/ATP2C1/MAVS/CARD16/RIPK2/IRAK1/ECM1/TRAF6/DDX21/TAB2/TMEM9B/GPRC5B/RHOA/PIDD1/OPTN/F2RL1/EDA2R/MAP3K3/DDX1/TLE1/RELA/PRKCE/BCL10/SLC35B2/ROR1/GOLT1B/T…
GO:0051924	regulation of calcium ion transport	150	-0.486624	-1.58174	0.00102371	0.00585082	0.00358314	3893	tags=47%, list=25%, signal=35%	PIK3CG/CBARP/TMEM38B/GEM/ANK2/STAC/HTT/INPP5K/TMEM38A/PDGFB/ORAI1/CALM3/TRPC1/FYN/TRIM27/STIM2/FKBP1B/ATG5/SLC8B1/YWHAE/WFS1/ADORA2A/TSPO/DMD/UBQLN1/GSTO1/NTSR1/PLCG1/GRIN3B/PDPK1/F2RL3/PLPP4/ABL1/SNCA/LGALS3/CLIC2/STC1/DIAPH1/RGS4/SRI/BAX/VDAC1/CACNB3/SARAF/BIN1/TRPV2/G6PD/CAV1/CTNNB1/CACNA2D1/SLC30A1/PRKCE/MYLK/CXCR4/ATP1B1/CALM2/ICAM1/AHNAK/TMBIM6/HOMER3/STIM1/CALM1/PDE4D/LYN/SLC9A1/CCL2/GNAI2…
GO:0006665	sphingolipid metabolic process	136	-0.505325	-1.63551	0.00102806	0.00585876	0.003588	3619	tags=46%, list=24%, signal=35%	HACD3/PPM1L/ST6GALNAC6/SIRT3/TNFRSF1A/CSNK1G2/PPP2CA/CPTP/ASAH2/ST6GALNAC4/SUMF2/SUMF1/ST8SIA2/CLN8/VAPB/B4GALT3/STS/SPTLC1/NEU1/GLB1/ST3GAL2/PPP2R1A/B3GALT2/GM2A/SERINC3/PDXDC1/SPHK1/CCN1/CERK/CERS6/GLTP/HEXA/CERS1/B4GALT6/BAX/ACER3/DEGS1/CERS2/PLA2G15/FADS3/TEX2/ARSA/NAGA/ABCA2/ELOVL5/ST3GAL5/UGCG/ELOVL1/ITGB8/SERINC1/ST8SIA6/SERINC2/SGMS2/B4GALT5/ST3GAL1/ESYT1/SMPD1/GBA/HEXB/KIT/CTSA/PSAP
GO:0031345	negative regulation of cell projection organization	143	-0.491727	-1.59416	0.00102806	0.00585876	0.003588	2814	tags=36%, list=18%, signal=30%	FKBP4/EVL/SEMA4F/CARM1/PRAG1/ADCY6/BAG5/GORASP1/WNT5A/TSKU/RAB29/TRPV4/SLIT2/EVI5L/PSEN1/SEMA5A/LPAR1/GSK3A/PAQR3/SEMA4B/PFN2/MAP4/RHOA/INPP5F/ARHGAP24/EPHB2/CERS2/PLXNB3/LIMK2/ITGA3/SEMA3D/GDI1/TRAK2/DPYSL3/YWHAH/SEMA6B/SEMA3A/LRP1/EPHA4/ARHGDIA/DENND5A/PLXNA3/LGALS1/VIM/SEMA3F/NLGN1/FLNA/TACSTD2/PRNP/RTN4/NRP1/SPOCK1
GO:0033993	response to lipid	609	-0.388106	-1.33431	0.00104007	0.00591867	0.00362469	2782	tags=27%, list=18%, signal=23%	TRIM68/PHB/TNC/ADAM17/TSPO/ARNTL/ACSL1/CARM1/DHH/OTUD5/FOXP2/XBP1/CNP/EIF4E/TADA3/ADCY6/LY96/KLF4/TYMS/TLR4/NTSR1/EGLN2/RPS6KB1/CBL/PTGFR/SDC1/TGFB3/UBE2L3/VPS18/GLB1/WNT5A/TRIB1/NR2F2/RARA/ESRRA/MN1/SLIT2/LRP8/ND3/STXBP1/CPT1A/PAPPA/CNOT1/WNT9A/DSG2/CHUK/PLSCR3/PTPN22/IRAK2/FOXA1/ABL1/CYP26B1/POU4F1/SASH1/LPAR1/SNCA/ATP1A1/KDM5D/MAPKAPK3/TEAD2/SMAD6/STC1/ITGA2/CTR9/RUNX1/CARD16/RIPK2/IRAK1/UCP2/…
GO:0003018	vascular process in circulatory system	179	-0.467302	-1.53724	0.00105048	0.00596931	0.0036557	3065	tags=38%, list=20%, signal=31%	SLC2A1/SLC2A13/SH3GL2/ITGB1BP1/ATP2B4/ATG5/ARHGAP35/ABCC3/SOD1/TRPM4/ADORA2A/PDE3A/SLC1A5/SLC1A1/ADCY6/ACTA2/SLC27A4/ARHGAP42/BMPR2/SCPEP1/KCNMA1/TRPV4/SLIT2/KCNMB4/SLCO3A1/FOXC2/SLC7A5/GCLM/ADM/CEACAM1/SLC5A3/PTPRJ/SRC/BMP6/SLC16A1/KLF2/F2RL1/SLC6A6/AKT1/GPR4/CAV1/GPX1/ABCC1/ABCA2/EGFR/PLOD3/HRH1/SLC44A1/HTR1D/ICAM1/LRP1/TEK/DOCK5/EXT1/TFRC/PDE2A/YES1/TGFB1/FABP5/EXT2/SLC12A2/SLC29A1/SLC38A1/SLC…
GO:0050776	regulation of immune response	573	-0.388265	-1.33475	0.00105848	0.00600614	0.00367825	2394	tags=25%, list=16%, signal=22%	FBXW11/IKBKE/PLCG1/POLR3D/PSMD11/WNT5A/RAB29/IFI16/SKP1/RARA/PPP3R1/ADCY7/PSMC4/LRP8/PDPK1/PSEN1/STXBP1/TTLL12/PLPP4/HLA-C/RIOK3/YTHDF3/NECTIN2/CARD11/CHUK/NCKAP1/IFNGR2/PTPN22/IL4R/ABL1/WIPF1/POLR3G/HSP90AB1/BAG6/ARPC4/LGALS3/FADD/DNASE2/PSMA4/BRK1/EIF2B2/CD99/CRK/RAC1/MAVS/RAP1A/RUNX1/FOXF1/RIPK2/SPINK5/PSMD1/PSMD7/MICA/GAB2/CEACAM1/BAX/ECM1/TRAF6/PTPN1/PSMC5/PSMD10/TAB2/CACNB3/PTPRJ/STX7/SRC/V…
GO:0009617	response to bacterium	356	-0.413331	-1.40531	0.001067	0.00604585	0.00370258	2620	tags=27%, list=17%, signal=23%	OTUD5/XBP1/CNP/RPS19/LY96/TLR4/GSDMC/HMCN1/RPS6KB1/TLR6/PTGFR/WNT5A/RAB29/TRIB1/TUSC2/SSC5D/PLAAT3/PPM1D/SYT11/SIRT2/CHUK/PLSCR3/PTPN22/IRAK2/ABL1/CCDC80/SASH1/SNCA/MAPKAPK3/SMAD6/MAVS/CTR9/CARD16/RIPK2/IRAK1/SPINK5/MAPKAPK2/MICA/ADM/RNF5/TRAF6/IFNAR1/PPP1R11/TAB2/SRC/RHOA/SELP/BMP6/PDCD1LG2/OPTN/OAS2/F2RL1/GIT1/AKT1/CD68/CXCL8/CAV1/CDK4/GPX1/RAB1A/SLC17A5/RELA/PRKCE/ANXA3/CXCL1/PLSCR4/RPS6KA3/AT…
GO:0010862	positive regulation of pathway-restricted SMAD protein phosphorylation	31	-0.685883	-1.80702	0.00107541	0.00608475	0.0037264	2393	tags=52%, list=16%, signal=44%	BMPR2/TGFB3/GDF6/GDF7/GDF11/BMP6/ACVR1/TWSG1/TGFB2/TGFB1/INHBA/GDF15/ACVRL1/SDCBP/ENG/DAB2
GO:0050679	positive regulation of epithelial cell proliferation	145	-0.482105	-1.5643	0.0010868	0.00614045	0.00376051	2686	tags=30%, list=18%, signal=25%	HRAS/PROX1/XBP1/TLR4/BMPR2/PLCG1/HIF1A/VEGFB/WNT5A/CAV2/PDPK1/MYDGF/SEMA5A/FGFR1/PPP1R16B/RPTOR/ECM1/ZNF703/NRAS/PLXNB3/BMP6/AKT1/CDC42/ITGB3/EGFR/ITGA4/NOTCH2/EGFL7/TEK/LAMC1/HMOX1/PGF/PRKCA/MDK/GRN/NRP2/HTRA1/RTN4/LAMB1/NRP1/KDR/CCND1/APLN
GO:0051057	positive regulation of small GTPase mediated signal transduction	57	-0.595444	-1.74941	0.00110213	0.00621818	0.00380811	2863	tags=49%, list=19%, signal=40%	NET1/ROBO1/SHOC2/HRAS/PRAG1/DYNLT1/F2RL3/LPAR1/EPOR/ITPKB/RAC1/SRC/F2RL1/RAPGEF1/GRB2/RELN/GPR4/F11R/NOTCH2/F2RL2/MAPRE2/MAP4K4/LRRC59/LYN/SHC1/KITLG/F2R/ARRB1
GO:0010800	positive regulation of peptidyl-threonine phosphorylation	21	-0.730423	-1.7934	0.00111108	0.00625973	0.00383356	2304	tags=57%, list=15%, signal=49%	WNT5A/CAB39/GSK3A/SPHK1/RPTOR/RIPK2/TNKS1BP1/CALM2/MAPK1/TGFB1/CALM1/APP
GO:0030111	regulation of Wnt signaling pathway	300	-0.429079	-1.45059	0.00111535	0.00627483	0.00384281	3108	tags=33%, list=20%, signal=27%	SMARCA4/DVL2/SIAH2/PPM1A/MBD2/PSMB1/PSMC2/CSNK2A1/RECK/PSMA5/DVL1/TRPM4/LZTS2/DDIT3/PIN1/ARNTL/EMD/PSMD14/TNKS2/SDHAF2/LGR4/PSMC3/CSNK1G1/VCP/PSMD11/WNT5A/TSKU/PPP2R1A/DVL3/PSMC4/CSNK1E/PSEN1/SEMA5A/WWTR1/ABL1/DAPK3/LMBR1L/GSK3A/WLS/PSMA4/GSKIP/PPP1CA/UBE2B/TERT/RUNX1/PSMD1/PSMD7/IGFBP2/AMFR/SOX17/PSMC5/ZNF703/PSMD10/USP47/CTDNEP1/GPRC5B/TLE5/SRC/PSME4/CCNY/SCYL2/ITGA3/RAPGEF1/TAX1BP3/GSK3B/DKK1/…
GO:1904035	regulation of epithelial cell apoptotic process	65	-0.569339	-1.70566	0.0011204	0.00629429	0.00385472	1527	tags=31%, list=10%, signal=28%	TERT/MAPK7/CAST/RGCC/EIF2S1/ANGPTL4/ITGA4/ZFP36L1/NFE2L2/ECSCR/ICAM1/TEK/HMOX1/ANO6/MDK/CCL2/KDR/THBS1/CDH5/SERPINE1
GO:0051492	regulation of stress fiber assembly	74	-0.566628	-1.72624	0.00112358	0.00629452	0.00385486	1860	tags=45%, list=12%, signal=39%	PFN1/ABL1/SDC4/LPAR1/ARAP1/RAC1/PFN2/RHOA/RGCC/WASF2/PAK1/CGNL1/TPM1/NOX4/CDC42/PPFIA1/CORO2B/LIMK1/F11R/ARHGEF15/SMAD3/PTGER4/NF2/PPM1F/RHOC/S1PR1/SLC9A1/TACSTD2/PXN/ARHGEF10/ACTG1/DLC1/NRP1
GO:0045732	positive regulation of protein catabolic process	198	-0.469175	-1.55169	0.00112405	0.00629452	0.00385486	2944	tags=36%, list=19%, signal=30%	RNF185/SNX9/SEC22B/PSMC2/CSNK2A1/DVL1/TRIM32/LPCAT1/ANKIB1/UBQLN1/PSMC3/EGLN2/SGSM3/TRIB3/VCP/WNT5A/TRIB1/PSMC4/CSNK1E/PSEN1/GGA3/SIRT2/BAG2/FBXW7/SUMO2/BAG6/HSPA1B/GSK3A/RAB7A/ARIH2/SOCS4/AREL1/VPS35/SOX17/SMURF1/PSMD10/RNF14/HSPA1A/OAZ1/RNF19B/PLK3/DDA1/STX5/TMEM259/GSK3B/LDLR/AKT1/CSNK1D/WWP1/CAV1/ABCA2/NEDD4/CTSC/NFE2L2/DDB1/ECSCR/PRICKLE1/LRP1/TIPARP/LAPTM5/HECW2/HSP90AA1/FURIN/GBA/CD81/MDM2…
GO:1904377	positive regulation of protein localization to cell periphery	52	-0.601157	-1.74739	0.00112521	0.00629452	0.00385486	3686	tags=60%, list=24%, signal=45%	STAC/ARF6/CIB1/GPSM2/PRKCH/RER1/ATP2B4/PIK3R1/CNPY4/NUMA1/CNST/PDPK1/ZDHHC8/KIF5B/LGALS3/ZDHHC2/ACSL3/EPHB2/ITGA3/AKT1/RHOG/SPTBN1/EGFR/PRKCE/RAB11A/LRP1/STX3/EPHA2/ZDHHC5/DLG1/ITGB1
GO:0060393	regulation of pathway-restricted SMAD protein phosphorylation	44	-0.633934	-1.79283	0.00113038	0.00631448	0.00386709	2393	tags=50%, list=16%, signal=42%	SNX25/PIN1/BMPR2/TGFB3/GDF6/GDF7/SMAD6/GDF11/STRAP/BMP6/DKK1/ACVR1/PMEPA1/TWSG1/TGFB2/TGFB1/INHBA/GDF15/ACVRL1/SDCBP/ENG/DAB2
GO:0051588	regulation of neurotransmitter transport	69	-0.56663	-1.70534	0.00113679	0.00634131	0.00388352	2845	tags=42%, list=19%, signal=34%	DVL1/ADORA2A/STX1A/TOR1A/STXBP5/VPS18/KCNMB4/STXBP1/SYT11/FLOT1/SNCA/CHRNA5/RAB5A/RAP1A/RIMS2/BACE1/NCS1/RAP1B/GIT1/GSK3B/ITGB3/SLC30A1/ATP2A2/SYT1/CALM1/NLGN1/MCTP1/RAB3B/ITGB1
GO:2000310	regulation of NMDA receptor activity	25	-0.704486	-1.80014	0.00113984	0.00634939	0.00388847	1129	tags=28%, list=7%, signal=26%	EPHB2/RELN/CAPN1/NLGN1/CCL2/DLG1/APP
GO:0048732	gland development	311	-0.428052	-1.45009	0.00115167	0.00640625	0.00392329	2083	tags=23%, list=14%, signal=21%	APRT/PSEN1/KALRN/CPT1A/PLXNA1/FOXA1/ABL1/FBXW7/GDF7/GPAT4/ZMPSTE24/FADD/ITGA2/RAP1A/FOXF1/FASN/UCP2/PLAG1/CEACAM1/BAX/E2F8/NRG3/ZNF703/SRC/DEAF1/PCNA/IGF2R/NCOR2/ANXA1/PRKCSH/OAS2/GOT2/AKT1/CDC42/DAG1/KRT18/CAV1/GPX1/MAN2A1/EGFR/AK4/RELA/E2F7/SERPINE2/TWSG1/TGFB2/SMAD3/NOTCH2/ALDH1A3/TAF10/IGFBP5/LRP5/SEMA3A/NRG1/CAPN1/MAPK1/HMOX1/PAM/TGFB1/PLXND1/EPHA2/COX2/MDK/PKM/SLC29A1/PSAP/SULF2/MSN/NTN4/RT…
GO:1904064	positive regulation of cation transmembrane transport	87	-0.534401	-1.64641	0.0011755	0.00652289	0.00399472	2657	tags=37%, list=17%, signal=31%	DMD/CTSS/GSTO1/NTSR1/PLCG1/CHP1/PDPK1/F2RL3/ABL1/ARF1/SNCA/KIF5B/SRI/BAX/CACNB3/ANK3/EPHB2/G6PD/RELN/CACNA2D1/KCNJ2/ATP1B1/CALM2/STIM1/ATP1B3/CALM1/ANO6/SLC9A1/FLNA/CCL2/TMSB4X/F2R
GO:0001707	mesoderm formation	47	-0.6302	-1.79392	0.00117593	0.00652289	0.00399472	2522	tags=49%, list=17%, signal=41%	KLF4/BMPR2/WNT5A/TBX20/FOXC2/ITGA2/FOXF1/POFUT2/SNAI1/ITGA3/DKK1/ITGB3/ACVR1/PRKAR1A/TWSG1/SMAD3/NF2/SMAD1/EPHA2/INHBA/EXT2/TXNRD1/ITGB1
GO:0006814	sodium ion transport	137	-0.495237	-1.6024	0.00118597	0.00656936	0.00402318	2988	tags=34%, list=20%, signal=28%	ATP2B4/DNM2/NKAIN2/SLC8B1/TRPM4/SCN1B/HCN2/SCN8A/DMD/FXYD5/UTRN/CHP1/STK39/SLC4A11/SLC41A1/COMMD9/SLC38A7/ARF1/ATP1A1/SCN3B/KIF5B/SLC9A6/SLC3A2/NETO2/SLC5A3/SLC6A15/ANK3/SLC4A7/SLC6A6/AKT1/SLC38A10/PRKCE/SERPINE2/NEDD4/ATP1B1/YWHAH/SGK1/SLC6A8/SLC20A1/HECW2/ATP1B3/ANO6/SLC9A1/SLC12A2/SLC38A1/SLC38A2/DLG1
GO:0018215	protein phosphopantetheinylation	268	-0.43454	-1.46215	0.00119764	0.0066247	0.00405707	3005	tags=30%, list=20%, signal=25%	B3GALT6/UBE2L6/TPST1/BAP1/QSOX2/UBA1/USP35/RABGGTB/LYPLA2/USP18/ZDHHC7/ERO1A/OTUD5/ZDHHC18/PPME1/PSMD14/LYPLA1/C1GALT1C1/DESI2/MGAT5B/TTL/USP53/ZDHHC24/OTUD4/JMJD6/EOGT/USP4/GALNT13/GALNT2/UBA6/TTLL12/UBE2M/ATG3/SAE1/OTUB1/USP32/UBL4A/ZDHHC8/C1GALT1/USP54/HCCS/MGAT2/UBE2F/ZDHHC2/USP36/USP47/RNF14/USP14/PGGHG/TMX3/ZDHHC9/TPST2/ZDHHC16/ITGB3/CERCAM/PDIA5/COLGALT1/GALNT10/USP9Y/PLOD3/PDIA6/GALNT7/PL…
GO:0110020	regulation of actomyosin structure organization	80	-0.552215	-1.68844	0.00120082	0.00663301	0.00406216	1860	tags=40%, list=12%, signal=35%	ABL1/SDC4/LPAR1/ARAP1/RAC1/PFN2/RHOA/RGCC/WASF2/PAK1/CGNL1/TPM1/NOX4/CDC42/PPFIA1/CORO2B/LIMK1/F11R/ARHGEF15/SMAD3/PTGER4/NF2/PPM1F/RHOC/S1PR1/SLC9A1/TACSTD2/PXN/ARHGEF10/ACTG1/DLC1/NRP1
GO:1901137	carbohydrate derivative biosynthetic process	560	-0.391677	-1.34587	0.00120695	0.00665756	0.0040772	3268	tags=32%, list=21%, signal=26%	MGAT1/POMT1/CAD/PRPSAP1/AK2/NDST3/POMGNT1/B4GALT7/DPM1/FUT11/SLC35C2/ST6GALNAC4/ATP8/ALG3/IMPDH2/B3GALT6/GFPT1/GOLGA2/PGAP1/ST8SIA2/TBPL1/AMPD2/PIGU/ARFGEF1/B4GAT1/DPY19L1/ACSL1/VCAN/ACLY/GNE/HS2ST1/ADCY6/GMPPB/B4GALT3/PAPSS1/PMM2/AK1/TYMS/POGLUT3/RRM1/AP2A1/AMDHD2/C1GALT1C1/GORASP1/POFUT1/BMPR2/MGAT5B/SDC1/CTPS1/CHP1/UAP1L1/VCP/EDEM3/VEGFB/ST3GAL2/CHST11/PIGS/POMT2/PGAP2/EOGT/ADCY7/B3GNT9/NUS1/G…
GO:0050731	positive regulation of peptidyl-tyrosine phosphorylation	122	-0.497563	-1.59523	0.00121044	0.00666753	0.0040833	1466	tags=23%, list=10%, signal=21%	RIPK2/PTPN1/PTPRJ/GPRC5B/SRC/PTPN11/BMP6/NOX4/IQGAP1/ITGB3/ACVR1/HCLS1/RELN/ICAM1/EPHA4/NRG1/TGFB1/CD81/LYN/TNFSF18/KIT/KITLG/PRNP/EHD4/CD44/NRP1/ITGA5/PECAM1
GO:0006026	aminoglycan catabolic process	46	-0.616353	-1.75706	0.00121858	0.00670304	0.00410505	2382	tags=50%, list=16%, signal=42%	SDC1/CHP1/GLB1/IDUA/SDC4/SDC2/SDC3/HSPG2/FUCA1/HEXA/HPSE/GALNS/SGSH/IDS/CEMIP2/TGFB1/SLC9A1/HEXB/GNS/AGRN/CD44/LYVE1/HYAL2
GO:0009896	positive regulation of catabolic process	390	-0.405361	-1.38159	0.00122906	0.00675129	0.0041346	3252	tags=34%, list=21%, signal=28%	PIK3C2A/RAD23A/STUB1/MTDH/YTHDF1/MAPK9/TRIM27/FBXO7/TP53INP1/COP1/SESN1/HSF1/RNF185/POLR2G/AADAC/SNX9/SEC22B/PSMC2/CSNK2A1/DVL1/TRIM32/AMBRA1/LPCAT1/TRIM68/MAP3K7/DHRSX/PRXL2C/ABHD5/ANKIB1/UBQLN1/MEX3D/BAG3/SH3GLB1/SMCR8/SPTLC1/PSMC3/EGLN2/SGSM3/TRIB3/VCP/HIF1A/WNT5A/TRIB1/PSMC4/CSNK1E/PSEN1/TRIM8/GGA3/CPT1A/CNOT1/YTHDF3/PIP4K2A/SIRT2/BAG2/FBXW7/SCOC/SUMO2/BAG6/HSPA1B/TRIM65/SNCA/PRR5L/GSK3A/CNOT…
GO:0060968	regulation of gene silencing	132	0.370221	1.58653	0.00124388	0.00682321	0.00417865	1572	tags=27%, list=10%, signal=25%	H1-2/BMP4/H1-3/H1-5/ZFP36/PPP3CA/H1-4/POLR2A/TNRC6B/H4C4/H3C8/H3C11/H3-3A/H3C2/H3C7/H3C4/H4C6/H3C14/H3C15/NCOR1/NUP214/H3C3/NUP58/MYCN/H3C1/H3C10/ATAD2B/TPR/H4C11/FMR1/NUP210/ATAD2/NUP188/WTIP/H3C12/H1-1
GO:0060070	canonical Wnt signaling pathway	269	-0.438264	-1.47645	0.00128798	0.00703588	0.00430889	2938	tags=32%, list=19%, signal=27%	PSMB1/PSMC2/RECK/PSMA5/DVL1/TRPM4/LZTS2/DDIT3/PIN1/ARNTL/EMD/PSMD14/TNKS2/KLF4/SDHAF2/LGR4/PSMC3/SDC1/CSNK1G1/VCP/PSMD11/WNT5A/DVL3/PSMC4/CSNK1E/PSEN1/WNT9A/SEMA5A/WWTR1/DAPK3/LMBR1L/GSK3A/WLS/BCL9L/PSMA4/RAB5A/GSKIP/PPP1CA/UBE2B/PSMD1/PSMD7/IGFBP2/AMFR/SOX17/PSMC5/ZNF703/PSMD10/USP47/CTDNEP1/GPRC5B/TLE5/SRC/PSME4/CCNY/SCYL2/RAPGEF1/GSK3B/DKK1/FZD6/CSNK1D/PSMD12/PSMA7/CAV1/TLE1/SOX4/CTNNB1/PSMD13…
GO:0071214	cellular response to abiotic stimulus	271	-0.437424	-1.47454	0.00128798	0.00703588	0.00430889	2348	tags=27%, list=15%, signal=24%	ADIRF/TSPO/HRAS/POLH/BAG3/TLR4/ARHGEF2/CHP1/LETM1/STK39/SIPA1/NSMF/IFI16/TRPV4/RAB11FIP5/CAB39/LTBR/TRIAP1/ZMPSTE24/ATP1A1/FADD/ERCC1/ITGA2/RAC1/PIEZO1/FAS/CARD16/TMEM109/MCOLN1/CERS1/BAX/PTPRK/USP47/PCNA/PTPN11/TNKS1BP1/PIEZO2/EIF2S1/GNA11/HSPA5/BMP6/AKT1/NOX4/CNN2/DAG1/GRB2/EGFR/F11R/KCNJ2/MYLK/DDB2/ZFP36L1/MMP1/NEDD4/PTGER4/DDB1/BCL10/TNFRSF10B/PDE2A/SMPD1/MTPN/CALM1/MME/SLC9A1/GNB1/SLC38A2/MD…
GO:0104004	cellular response to environmental stimulus	271	-0.437424	-1.47454	0.00128798	0.00703588	0.00430889	2348	tags=27%, list=15%, signal=24%	ADIRF/TSPO/HRAS/POLH/BAG3/TLR4/ARHGEF2/CHP1/LETM1/STK39/SIPA1/NSMF/IFI16/TRPV4/RAB11FIP5/CAB39/LTBR/TRIAP1/ZMPSTE24/ATP1A1/FADD/ERCC1/ITGA2/RAC1/PIEZO1/FAS/CARD16/TMEM109/MCOLN1/CERS1/BAX/PTPRK/USP47/PCNA/PTPN11/TNKS1BP1/PIEZO2/EIF2S1/GNA11/HSPA5/BMP6/AKT1/NOX4/CNN2/DAG1/GRB2/EGFR/F11R/KCNJ2/MYLK/DDB2/ZFP36L1/MMP1/NEDD4/PTGER4/DDB1/BCL10/TNFRSF10B/PDE2A/SMPD1/MTPN/CALM1/MME/SLC9A1/GNB1/SLC38A2/MD…
GO:0050727	regulation of inflammatory response	220	-0.445497	-1.48379	0.00130261	0.00710594	0.00435179	1531	tags=19%, list=10%, signal=17%	ITGA2/MAPK7/AREL1/FOXF1/VPS35/GPRC5B/CD200/ANXA1/GIT1/CELF1/LDLR/GPR4/IL1RL1/GPX1/ABCC1/EGFR/PSMA1/RELA/SMAD3/PTGER4/CTSC/NT5E/TEK/GSTP1/STING1/ZYX/MGLL/PDE2A/BCL6B/GBA/CD81/MDK/LYN/GRN/TNFSF18/TMSB4X/TNFSF4/APP/HYAL2/NEAT1/CDH5/SERPINE1
GO:0032527	protein exit from endoplasmic reticulum	41	-0.634787	-1.78632	0.00132277	0.00720598	0.00441306	2012	tags=46%, list=13%, signal=40%	VCP/SEC13/SYVN1/DERL1/PREB/SEC16A/TM9SF4/AUP1/OS9/HM13/ERLEC1/INSIG1/SVIP/EDEM1/TMEM30A/NPLOC4/SEL1L/CD81/HSP90B1
GO:0030219	megakaryocyte differentiation	89	0.424766	1.68484	0.00133336	0.00725367	0.00444227	1812	tags=37%, list=12%, signal=33%	LOX/FAXDC2/KMT2C/HMGB2/FLI1/MEF2C/TNRC6B/H4C4/H3C8/H3C11/H3-3A/H3C2/H3C7/KMT2E/H3C4/KMT2A/H4C6/TNRC6C/H3C14/H3C15/EP300/H3C3/H3C1/H3C10/AGO3/H4C11/GATA2/MEIS1/H3C12/ASH2L/AGO4/PRKCQ/H4C9
GO:1902476	chloride transmembrane transport	54	-0.595997	-1.73563	0.00134639	0.00731455	0.00447955	3226	tags=41%, list=21%, signal=32%	SLC12A9/SLC4A8/PACC1/GABRQ/CLCN5/GLRB/SLC1A1/ANO1/CLCN7/SLC26A2/CLCN3/CLIC2/ANO4/SLC12A4/CLIC1/PCYOX1/ANO10/GABRE/TTYH3/ANO6/SLC12A2/CLIC4
GO:0090316	positive regulation of intracellular protein transport	162	-0.477802	-1.56278	0.00134947	0.00732122	0.00448363	3189	tags=40%, list=21%, signal=32%	FYN/SAR1A/MICALL2/PPM1A/TRIM28/ITGB1BP1/SAR1B/UBE2J2/YWHAE/BAP1/PIK3R1/RAN/UBL5/HRAS/EMD/BAG3/SH3GLB1/UBE2L3/CHP1/BID/RAB29/PPP3R1/PSEN1/BBC3/B3GAT3/SEC16A/FBXW7/TM9SF4/HSP90AB1/SAE1/PRR5L/GSK3A/KIF5B/RIPOR1/ARIH2/MAVS/ZDHHC2/USP36/CACNB3/OAZ1/ANK3/PLK3/PAK1/YWHAB/GSK3B/CDC42/HCLS1/EDEM1/NUTF2/PMAIP1/SMAD3/YWHAH/RAC2/YWHAQ/ATG13/MYO1C/MAPK1/TMEM30A/YWHAG/YWHAZ/TGFB1/CD81/FLNA/PRNP/HYAL2
GO:0046688	response to copper ion	29	-0.677119	-1.76449	0.00136808	0.007412	0.00453923	558	tags=34%, list=4%, signal=33%	BACE1/NFE2L2/ICAM1/COX1/PAM/CYTB/LOXL2/PRNP/MT2A/APP
GO:1904036	negative regulation of epithelial cell apoptotic process	36	-0.6407	-1.75265	0.00138556	0.0074964	0.00459092	2075	tags=42%, list=14%, signal=36%	PDPK1/SEMA5A/ABL1/TERT/MAPK7/CAST/ANGPTL4/NFE2L2/ICAM1/TEK/HMOX1/MDK/KDR/CDH5/SERPINE1
GO:0002478	antigen processing and presentation of exogenous peptide antigen	148	-0.478581	-1.55348	0.00139862	0.00755677	0.00462789	2938	tags=42%, list=19%, signal=34%	PSMB1/DNM2/SEC22B/PSMC2/SAR1B/PSMA5/CLTA/CTSS/PSMD14/KIF3B/AP2A1/PSMC3/PSMD11/DYNC1I2/SEC23A/PSMC4/SEC13/HLA-C/CHUK/SEC24C/ARF1/AP2S1/RAB7A/PSMA4/KLC2/DCTN1/PSMD1/ACTR1A/PSMD7/CTSL/TRAF6/PSMC5/PSMD10/TAPBP/PSME4/SEC24A/AP1S1/DCTN5/KIF3C/PSMD12/PSMA7/AP2A2/AP2M1/PSMD13/PSMA1/DYNC1LI2/CANX/VAMP3/ITGB5/PSME3/DYNLL1/DYNC1H1/PDIA3/AP2B1/SEC24D/CLTC/CAPZA1/SEC31A/PSMD2/ITGAV/CALR/CTSD
GO:0050673	epithelial cell proliferation	297	-0.430032	-1.45327	0.00141815	0.00765184	0.00468611	1382	tags=20%, list=9%, signal=18%	CEACAM1/BAX/ECM1/PTPRK/ZNF703/MMP14/DEAF1/STRAP/RGCC/NRAS/PLXNB3/BMP6/NCSTN/AKT1/CDC42/CDK6/ITGB3/MTSS1/CAV1/GPX1/MAGED1/EGFR/ITGA4/TGFB2/SMAD3/NOTCH2/ZFP36L1/CASK/EGFL7/IGFBP5/TEK/LAMC1/MAPK1/HMOX1/PTPRM/PGF/BTBD10/TGFB1/EPHA2/PRKCA/MDK/GRN/LOXL2/SPARC/KIT/CCL2/ACVRL1/DLG1/NRP2/CD109/SULF2/HTRA1/RTN4/LAMB1/NRP1/KDR/THBS1/CCND1/APLN
GO:0043123	positive regulation of I-kappaB kinase/NF-kappaB signaling	163	-0.472681	-1.54593	0.00142714	0.00768433	0.00470601	3493	tags=43%, list=23%, signal=33%	TRIM38/TICAM1/TNFRSF1A/JMJD8/UBE2V1/RIPK1/TNIP2/MTDH/FYN/TNFRSF19/TRIM27/CFLAR/UBE2N/PPM1A/NEK6/C18orf32/TRIM32/TRIM68/MAP3K7/TLR4/TLR6/IKBKE/PLEKHG5/SHISA5/LTBR/TRIM8/CARD11/CHUK/TSPAN6/ABL1/TFG/LPAR1/WLS/FADD/ATP2C1/MAVS/CARD16/RIPK2/IRAK1/ECM1/TRAF6/DDX21/TAB2/TMEM9B/GPRC5B/RHOA/F2RL1/EDA2R/MAP3K3/DDX1/RELA/PRKCE/BCL10/SLC35B2/ROR1/GOLT1B/TRIM5/RHOC/HMOX1/SLC20A1/TNFRSF10B/TFRC/CANT1/TRIM22/LG…
GO:0046649	lymphocyte activation	467	-0.400562	-1.37484	0.00142806	0.00768433	0.00470601	2075	tags=23%, list=14%, signal=21%	PDPK1/FNIP1/AP3D1/PSEN1/SYVN1/TNFSF9/ATP11C/CARD11/PTPN22/IL4R/ABL1/BAG6/SDC4/LMBR1L/ELF4/CYP26B1/CCND3/LGALS3/SKAP2/TXLNA/TMEM98/FADD/ERCC1/MFNG/ITPKB/RAC1/CAMK4/RUNX1/RIPK2/SPINK5/DOCK11/IGFBP2/MICA/SH3KBP1/CTSL/CEACAM1/BAX/TRAF6/CMTM7/PRELID1/CLPTM1/PTPRJ/MMP14/SRC/DUSP3/PTPN11/ZBTB7A/PRDX1/DOCK8/RPS3/PKN1/PAK1/JAG2/ANXA1/TCF3/DDOST/NCSTN/PDCD1LG2/F2RL1/HSPH1/AKT1/CDC42/GRB2/TCIRG1/CAV1/PRKAR1…
GO:0001573	ganglioside metabolic process	21	-0.725585	-1.78152	0.00144198	0.00774868	0.00474542	3105	tags=67%, list=20%, signal=53%	ST6GALNAC4/ST8SIA2/NEU1/ST3GAL2/GM2A/HEXA/B4GALT6/ABCA2/ST3GAL5/ITGB8/ST8SIA6/B4GALT5/ST3GAL1/HEXB
GO:0046579	positive regulation of Ras protein signal transduction	52	-0.595891	-1.73208	0.00148171	0.00795136	0.00486954	2863	tags=50%, list=19%, signal=41%	NET1/ROBO1/SHOC2/HRAS/PRAG1/DYNLT1/F2RL3/LPAR1/EPOR/ITPKB/RAC1/F2RL1/RAPGEF1/GRB2/GPR4/F11R/NOTCH2/F2RL2/MAPRE2/MAP4K4/LRRC59/LYN/SHC1/KITLG/F2R/ARRB1
GO:0006979	response to oxidative stress	359	-0.413609	-1.4065	0.00151083	0.00809667	0.00495853	3610	tags=38%, list=24%, signal=29%	PDCD10/ZNF622/NDUFS8/ATOX1/CYBA/GLRX2/AKR1C3/KEAP1/ALAD/C19orf12/NME2/STK26/TP53/RIPK1/SLC25A24/STAU1/GSR/MAPK9/FYN/CFLAR/FBXO7/TP53INP1/HDAC2/FKBP1B/SESN1/TXN/ETS1/HSF1/DNM2/SOD1/NET1/ARL6IP5/STX2/PTGS2/MTF1/TXNRD2/PLA2R1/ARNTL/GPR37/UBQLN1/ERO1A/CLN8/TOR1A/SLC1A1/PDE8A/KLF4/BAG5/TBC1D24/TLR4/PRDX5/TLR6/SDC1/SIGMAR1/HIF1A/FUT8/ND3/PSEN1/PCGF2/AGAP3/PRDX4/SIRT2/CPEB2/ATP13A2/CHUK/PDGFD/ABL1/FBXW7…
GO:0070374	positive regulation of ERK1 and ERK2 cascade	121	-0.502217	-1.60769	0.00151383	0.00810175	0.00496164	1955	tags=27%, list=13%, signal=24%	ABCA7/PDGFD/PTPN22/ABL1/FBXW7/RAP1A/RIPK2/SRC/PTPN11/RAP1B/F2RL1/RAPGEF1/NPTN/ATP6AP1/GLIPR2/EGFR/NOTCH2/ICAM1/LRP1/TEK/NDRG4/TNFAIP8L3/TGFB1/PRKCA/SHC1/CCL2/GNAI2/CD44/F2R/ARRB1/APP/NRP1/KDR
GO:0019216	regulation of lipid metabolic process	298	-0.427055	-1.44299	0.00153242	0.00819014	0.00501577	2889	tags=31%, list=19%, signal=26%	KPNB1/SOD1/H6PD/AMBRA1/LPCAT1/CHD9/PTGS2/RGL1/RAN/TSPO/ABHD5/ACSL1/CARM1/PROX1/DHH/EIF6/ASXL3/TRIB3/CHP1/RDH10/CNEP1R1/ME1/LAMTOR1/EEF1A2/CPT1A/PIP4K2A/ABCA7/NR1D2/FBXW7/ARF1/MTMR2/ZMPSTE24/ATP1A1/SPHK1/CCN1/SQLE/ERLIN2/DHCR7/FASN/ADM/CEACAM1/CTDNEP1/TM7SF2/SRC/VAV2/BSCL2/ABCA3/SNAI1/ACSL3/ACOX1/NCOR2/ANXA1/BMP6/ACADVL/NFYA/MBTPS1/INSIG1/LDLR/AKT1/CDC42/LSS/DGKZ/SIN3B/CAV1/CDK4/ANGPTL4/ABCA2/PRKC…
GO:0051783	regulation of nuclear division	110	0.381941	1.59962	0.00154278	0.00823442	0.00504289	2153	tags=32%, list=14%, signal=28%	MKI67/BMP4/CENPF/IGF2/ATM/RB1/NUSAP1/PLCB1/PHIP/CDC16/OBSL1/ZNF207/INSR/CCNB1/DUSP1/BUB1/PSMG2/TPR/PCID2/BUB1B/TTK/NDC80/USP44/DLGAP5/GEN1/HOXA13/KIF20B/ESPL1/PLK1/CDC25C/NEK2/PRMT5/L3MBTL1/MTBP/RAD21
GO:0032147	activation of protein kinase activity	257	-0.432597	-1.45362	0.00155598	0.00828963	0.00507671	2467	tags=27%, list=16%, signal=23%	TLR4/MAPK11/TLR6/TGFB3/STK39/WNT5A/TRAF7/ADCY7/RPS27A/MARK2/MAP2K1/PDPK1/PSEN1/CAB39/TRAF4/TAOK3/IRAK2/ABL1/ADCY4/MAP3K13/LPAR1/UBA52/RPTOR/MAPKAPK3/MAPKAP1/CRK/STRADB/RIPK2/IRAK1/MAPKAPK2/TRAF6/PTPN1/NRG3/UBC/TAB2/GPRC5B/SRC/PTPN11/PKN1/RGCC/PAK1/RAPGEF1/AKT1/ITGB3/MAP3K3/PRKACB/DBNL/PRKAR1A/EGFR/MAP3K11/MAP4K2/TGFB2/CXCR4/NRG1/MAPK1/TNFRSF10B/MAP4K4/CD81/GDF15/SHC1/KIT/TNFSF15/ZFP91/ADAM9/DLG1/…
GO:0048167	regulation of synaptic plasticity	120	-0.506499	-1.6198	0.00155732	0.00828963	0.00507671	2285	tags=29%, list=15%, signal=25%	NSMF/DBN1/PSEN1/STXBP1/RASGRF2/EIF4EBP2/ABL1/ARF1/NRGN/RAB5A/ZDHHC2/RIMS2/SSH1/EPHB2/MAP1A/NCSTN/GSK3B/NPTN/RELN/SERPINE2/HRH1/RAB11A/YWHAH/EPHA4/STX3/MAPK1/YWHAG/ITPR3/MME/NLGN1/KIT/MCTP1/PLK2/APP/MAP1B
GO:0051704	multi-organism process	700	-0.373591	-1.2872	0.0015739	0.00836663	0.00512386	3055	tags=26%, list=20%, signal=21%	GAMT/CCT8/HDAC2/TRIM28/ATP2B4/TRIM36/ETS1/DAZAP1/DNM2/CCT3/MEA1/KPNB1/VPS37B/SOD1/RECK/MAST2/TBPL1/PSG4/CD46/TMEM203/STX2/NUP85/VPS37A/PDE3A/RAN/ETV6/ARNTL/DHH/GLRB/TEX15/STS/LY96/NDRG3/DYNLT1/LGR4/JAM3/SPESP1/TOB2/RPS6KB1/FBXW11/BMPR2/PTGFR/TGFB3/TRIB1/NR2F2/CAV2/PTHLH/ADCY7/RPS27A/MFGE8/GOLGA3/PCDHGA4/SUN1/CCT2/CDYL/CCT5/KALRN/STXBP1/SEC13/FAM50A/PAPPA/SPOCD1/PRDX4/SIRT2/NECTIN2/DSG2/UBAP2L/IL4…
GO:0002688	regulation of leukocyte chemotaxis	80	-0.547583	-1.67428	0.00158337	0.00840568	0.00514777	2550	tags=31%, list=17%, signal=26%	BST1/JAM3/MOSPD2/STK39/VEGFB/WNT5A/SLIT2/AKIRIN1/RAC1/NBL1/F2RL1/ADAM10/CXCL8/RAC2/MAPK1/PGF/ANO6/MDK/SWAP70/LYN/TNFSF18/CCL2/CALR/THBS1/SERPINE1
GO:0050852	T cell receptor signaling pathway	153	-0.486184	-1.58613	0.00160697	0.00851953	0.00521749	2938	tags=37%, list=19%, signal=30%	PSMB1/PSMC2/PSMA5/PIK3R1/MAP3K7/HRAS/PSMD14/PHPT1/PSMC3/FBXW11/PLCG1/PSMD11/RAB29/SKP1/PSMC4/PDPK1/PSEN1/NECTIN2/CARD11/CHUK/PTPN22/ABL1/LGALS3/PSMA4/EIF2B2/RIPK2/PSMD1/PSMD7/CEACAM1/TRAF6/PSMC5/PSMD10/TAB2/CACNB3/PTPRJ/DUSP3/RPS3/PSME4/PAK1/DGKZ/PSMD12/PSMA7/PSMD13/PSMA1/RC3H2/RELA/PSME3/BCL10/MAPK1/LAPTM5/PSMD2/CD81/CD276/PDE4D/PRNP/TNFRSF21
GO:0014909	smooth muscle cell migration	62	-0.589498	-1.75416	0.00161425	0.00854667	0.00523412	1916	tags=44%, list=13%, signal=38%	PDGFD/PLXNA1/LPAR1/ITGA2/CRK/TERT/SRC/S100A11/SSH1/PAK1/TPM1/NOX4/IQGAP1/ITGB3/NFE2L2/IGFBP5/PLAU/LRP1/GSTP1/DOCK5/NDRG4/ARPC5/PLAT/PARVA/MDK/NRP1/SERPINE1
GO:0051897	positive regulation of protein kinase B signaling	113	-0.500781	-1.59754	0.0016377	0.00865921	0.00530304	2030	tags=27%, list=13%, signal=23%	FGF5/MYDGF/SEMA5A/HSP90AB1/FGFR1/RAC1/HPSE/PTPRJ/SRC/PTPN11/GRB2/HCLS1/RHOG/GPX1/EGFR/IGFBP5/TEK/RAC2/NRG1/TNFAIP8L3/HSP90AA1/TGFB1/AXL/GDF15/KIT/KITLG/ENG/RTN4/THBS1/ITGB1
GO:0050877	nervous system process	629	-0.382369	-1.31596	0.00164753	0.00869958	0.00532776	2871	tags=24%, list=19%, signal=20%	SOD1/AFF2/DVL1/WFS1/ARL6IP5/NR2F6/ADORA2A/GABRQ/SCN1B/RABGGTB/DDIT3/TFAP2A/SCN8A/PDCL/STX1A/LAMB2/GLRB/CLN8/SLC1A1/LRTOMT/GJC1/EIF4A3/ANO1/JAM3/NTSR1/HMCN1/RPS6KB1/RAC3/KCND2/USP53/HIF1A/RDH10/RNF10/RP2/UBA6/KCNMB4/PSEN1/KALRN/SYT11/ABCA7/NLGN4Y/EIF4EBP2/CTNS/GM2A/ABL1/OAT/MTMR2/POU4F1/ZMPSTE24/GSK3A/SCN3B/BDNF/NRGN/MAGT1/TMEM98/EIF2AK3/CHRNA5/GRAP/ITGA2/DIAPH1/CAMK4/RGS4/PAFAH1B1/DCTN1/GSDME/AMF…
GO:0048332	mesoderm morphogenesis	49	-0.614333	-1.7526	0.00165954	0.00875131	0.00535944	1657	tags=47%, list=11%, signal=42%	KLF4/BMPR2/WNT5A/TBX20/FOXC2/ITGA2/FOXF1/POFUT2/SNAI1/ITGA3/DKK1/ITGB3/ACVR1/PRKAR1A/TWSG1/SMAD3/NF2/SMAD1/EPHA2/INHBA/EXT2/TXNRD1/ITGB1
GO:0019320	hexose catabolic process	44	-0.626203	-1.77097	0.00167826	0.00883667	0.00541172	2346	tags=43%, list=15%, signal=37%	GALK1/GLB1/FUT8/GALE/BPGM/HK1/TIGAR/FOXK2/TPI1/PFKL/ALDOA/ENO1/PFKP/PGAM1/PGK1/LRP5/GAPDH/PGM2L1/PKM
GO:0006336	DNA replication-independent nucleosome assembly	52	0.487591	1.73282	0.00168124	0.00883667	0.00541172	2287	tags=31%, list=15%, signal=26%	NPM1/ATRX/KNL1/H4C4/H3-3A/CENPC/H4C6/RBBP4/MIS18BP1/H4C11/NASP/ITGB3BP/H4C9/CENPI/H4C2/HJURP
GO:1902041	regulation of extrinsic apoptotic signaling pathway via death domain receptors	49	-0.613254	-1.74953	0.00168243	0.00883667	0.00541172	1699	tags=35%, list=11%, signal=31%	LGALS3/FADD/FAS/SP100/GSK3B/GPX1/PMAIP1/ICAM1/BCL2L1/HMOX1/TNFRSF10B/SKIL/TMBIM1/ITPRIP/PEA15/THBS1/SERPINE1
GO:0010717	regulation of epithelial to mesenchymal transition	84	-0.54104	-1.66108	0.00168575	0.00884235	0.0054152	1879	tags=29%, list=12%, signal=25%	WWTR1/FOXA1/TGFB1I1/BCL9L/SPRED3/ZNF703/STRAP/POFUT2/SNAI1/RGCC/DAG1/PHLDB1/ACVR1/CTNNB1/GLIPR2/TGFB2/ADIPOR1/SMAD3/TGFB1/MDK/LOXL2/SDCBP/ENG/DAB2
GO:0000187	activation of MAPK activity	122	-0.492351	-1.57852	0.0016906	0.00884698	0.00541803	3836	tags=40%, list=25%, signal=30%	ITGA1/MAP3K12/MAPK14/PRDX2/HACD3/MAP4K5/SHC2/TAOK2/UBE2V1/RIPK1/DUSP7/UBE2N/SOD1/MAP3K7/MADD/TLR4/MAPK11/TGFB3/STK39/WNT5A/RPS27A/MAP2K1/IRAK2/MAP3K13/LPAR1/UBA52/MAPKAPK3/RIPK2/IRAK1/MAPKAPK2/TRAF6/PTPN1/UBC/TAB2/PTPN11/PKN1/DBNL/MAP3K11/MAP4K2/CXCR4/NRG1/MAPK1/CD81/GDF15/SHC1/KIT/PEA15/ARRB1/THBS1
GO:0045936	negative regulation of phosphate metabolic process	418	-0.401854	-1.37372	0.0016911	0.00884698	0.00541803	2409	tags=26%, list=16%, signal=23%	PTPRB/CBL/CSRNP2/AKT1S1/TRIB3/CHP1/PHACTR2/MYO1D/MAPK8IP1/RASIP1/PPP2R1A/TRIB1/NR2F2/DUSP22/CHMP6/CNST/DUSP16/ARFGEF3/PWP1/SLIT2/AIDA/PDPK1/PSEN1/SPOCD1/PIP4K2A/SIRT2/TAOK3/PTPN22/WWTR1/ENPP1/ABL1/GPS1/SNCA/PRR5L/PPP1R16B/PAQR3/LGALS3/RPTOR/DUSP8/SMAD6/TSG101/GSKIP/SOCS4/UBE2B/PPP1R15A/CHORDC1/RGS4/SPRED3/CEACAM1/BAX/PTPN1/PPP1R11/ADARB1/TIGAR/PTPRJ/DUSP3/PPP1R14B/STRAP/INPP5F/PKN1/EPHB2/YWHAB/GI…
GO:0002011	morphogenesis of an epithelial sheet	53	-0.591718	-1.72275	0.00169427	0.00885185	0.00542102	3343	tags=51%, list=22%, signal=40%	HBEGF/PDCD10/MEGF8/PALS1/DVL2/ARHGAP35/DVL1/HOXB4/ADAM17/TOR1A/WNT5A/TBX20/FLRT3/CCN1/CEACAM1/RHOA/LIN7C/ARHGAP24/DAG1/NOTCH2/RHOC/FLNA/ACVRL1/CD151/COL5A1/CD44/ITGA5
GO:0061383	trabecula morphogenesis	34	-0.66106	-1.7832	0.00170882	0.0089161	0.00546036	652	tags=32%, list=4%, signal=31%	RHOA/TGFB2/TEK/FHL2/NRG1/ADGRG6/S1PR1/ENG/FBN2/FKBP1A/MMP2
GO:0043542	endothelial cell migration	191	-0.4604	-1.52249	0.00171432	0.008933	0.00547071	2393	tags=31%, list=16%, signal=27%	BMPR2/PLCG1/HIF1A/WNT5A/PLEKHG5/NR2F2/FGF16/PRSS3/SLIT2/NUS1/PDPK1/SEMA5A/ABL1/FBXW7/FGFR1/SASH1/AMOT/FOXC2/STC1/RAC1/SP100/RIN2/CEACAM1/RHOA/RGCC/ATP5F1B/ANXA1/AKT1/ITGB3/MAP3K3/GPX1/ANXA3/EPHB4/RRAS/LPXN/NFE2L2/TEK/HMOX1/PTPRM/TGFB1/PLXND1/EPHA2/PRKCA/GRN/LOXL2/SPARC/PXN/ACVRL1/CALR/TMSB4X/NRP2/PRCP/SRPX2/FSTL1/RHOJ/PLK2/NRP1/KDR/THBS1/CDH5
GO:0009416	response to light stimulus	251	-0.43521	-1.46117	0.00172926	0.00899899	0.00551113	1640	tags=18%, list=11%, signal=16%	ERCC1/PER3/PPP1CA/UBE2B/SDF4/DYNLRB1/CARD16/UBE2A/CERS1/BAX/PTPRK/USP47/PCNA/EIF2S1/GNA11/B4GALT2/AKT1/NPTN/GPX1/EGFR/RELA/BHLHE40/MEIS2/HRH1/DDB2/MMP1/NEDD4/DDB1/NDRG4/RIC8A/EXT1/SMPD1/CALM1/MME/GNB1/DCUN1D3/KIT/NMT2/CDKN1A/SLC7A11/APP/MMP2/HYAL2/CCND1
GO:0007568	aging	233	-0.440569	-1.47103	0.00173639	0.00902419	0.00552656	2710	tags=27%, list=18%, signal=23%	TSPO/PLA2R1/ARNTL/HRAS/CARM1/ERO1A/CLN8/CDKN2B/CNP/TYMS/RPS6KB1/TGFB3/CACYBP/MAP2K1/PSEN1/CTNNA1/ABL1/ZMPSTE24/GSK3A/APAF1/ERCC1/TERT/GCLM/IRAK1/UCP2/IGFBP2/AMFR/ADM/EIF2S1/LMNA/DKK1/AKT1/NOX4/CDK6/DAG1/MAP3K3/GRB2/CD68/RELA/DNMBP/CTSC/ATP6/NFE2L2/IGFBP5/ICAM1/LRP1/COX1/MAPK1/NQO1/RPN2/PICALM/GBA/MME/LOXL2/SLC12A2/PRNP/CALR/CDKN1A/PLK2/APP/HYAL2/TIMP2/ND4/SERPINE1
GO:0045927	positive regulation of growth	182	-0.457695	-1.51049	0.00175081	0.00908722	0.00556516	1795	tags=22%, list=12%, signal=20%	MAP3K13/SPHK1/BDNF/RPTOR/CPNE5/GOLGA4/RIMS2/SMURF1/PSMD10/USP47/MMP14/PAK1/TRPV2/AKT1/CDC42/EXTL3/LIMK1/ADAM10/DBNL/EGFR/EIF4G1/GDI1/TGFB2/RPS6KA3/BASP1/CXCR4/RAB11A/LRP1/PPM1F/MAPK1/MACF1/MTPN/SYT1/SLC9A1/AGRN/SDCBP/FN1/NRP1/EIF4G2/MAP1B
GO:0031347	regulation of defense response	456	-0.398779	-1.36912	0.00177816	0.0092076	0.00563888	3202	tags=33%, list=21%, signal=27%	GPSM3/VAMP8/FYN/CLOCK/ABHD12/SLC15A4/PPARD/SBNO2/RNF26/RNF216/RAF1/TKFC/LAMP1/SELE/ETS1/ERAP1/PSMB1/PSMC2/SOD1/BAP1/PSMA5/DHX9/PTGS2/MAP3K7/ABCE1/HRAS/USP18/PSMD14/BST1/RPS19/KLF4/TLR4/PSMC3/DAGLA/FBXW11/IKBKE/POLR3D/PSMD11/STK39/WNT5A/IFI16/SKP1/CALCRL/PSMC4/LRP8/PDPK1/TTLL12/FNDC4/RIOK3/YTHDF3/SYT11/SIRT2/NECTIN2/CARD11/NR1D2/CHUK/IFNGR2/PTPN22/TSPAN6/POLR3G/HSP90AB1/ZMPSTE24/SNCA/SPHK1/FADD/IL…
GO:0002790	peptide secretion	275	-0.432559	-1.45879	0.00177866	0.0092076	0.00563888	3306	tags=36%, list=22%, signal=29%	UNC13B/STEAP3/ADTRP/CCN3/DNAJC1/RAB8A/CAVIN1/CLOCK/ARL2BP/PPARD/SLC2A1/ENSA/BLOC1S3/RAF1/FKBP1B/SREBF1/AIMP1/SLC8B1/TRPM4/LLGL1/ADORA2A/ARNTL/STX1A/RAB12/PHPT1/STXBP5/TANGO2/ARL2/TM7SF3/ANO1/TLR4/SYT9/RHBDF2/TGFB3/HIF1A/EPHA5/RAB11FIP5/KALRN/CPT1A/PREB/ATP13A2/APBB1/ARF1/TMEM167A/UBE2Q1/KIF5B/WLS/RAC1/RAP1A/UCP2/ACSL4/SRI/NADK/RIMS2/SELENOT/PTPN11/P3H1/DPH3/CD200/NLGN2/LTBP4/ANXA1/BMP6/SLC16A1/CD…
GO:0034612	response to tumor necrosis factor	242	-0.443748	-1.48152	0.00178168	0.00921117	0.00564107	2150	tags=24%, list=14%, signal=21%	PSMC4/TNFRSF12A/LTBR/TRAF4/TNFSF9/CHUK/HSPA1B/SPHK1/HIPK1/PSMA4/FAS/CARD16/GSDME/PSMD1/PSMD7/TRAF6/PSMC5/PSMD10/HSPA1A/RPS3/PSME4/AFF3/KLF2/F2RL1/AKT1/EDA2R/PSMD12/PSMA7/ADAM10/CXCL8/KRT18/PSMD13/PSMA1/RELA/ILK/PSME3/ZFP36L1/NFE2L2/ICAM1/GSTP1/MAPK1/LAPTM5/SMPD1/PSMD2/GBA/ADAMTS7/TNFSF18/TNFSF15/CCL2/ADAM9/TMSB4X/TNFSF4/ANKRD1/TANK/HYAL2/THBS1/TNFRSF21
GO:0006826	iron ion transport	58	-0.578333	-1.70225	0.00180975	0.00933192	0.00571501	2562	tags=45%, list=17%, signal=37%	STEAP3/ATP6V0B/MELTF/DNM2/ATP6V0D1/ISCU/ATP6V1D/SLC39A14/SLC25A37/ATP6V1E1/NECTIN1/MCOLN1/ATP6V1F/ARHGAP1/SLC11A2/ATP6V1C1/TCIRG1/ATP6AP1/ATP6V1B2/PGRMC2/CLTC/ATP6V0C/ATP6V0E1/TFRC/FTL/FTH1
GO:0051668	localization within membrane	58	-0.57817	-1.70177	0.00180975	0.00933192	0.00571501	1518	tags=22%, list=10%, signal=20%	RAC1/ZDHHC2/SSH1/ITGA4/ATP1B1/CD81/NLGN1/FLNA/AGRN/DLG1/CDH2/SLC7A11/RALA
GO:0007520	myoblast fusion	27	-0.69389	-1.79175	0.00183038	0.00942597	0.00577261	522	tags=48%, list=3%, signal=47%	CFLAR/ADAM12/MYH9/MYOF/IL4R/FLOT1/PTGFRN/PLEKHO1/CD81/GDF15/EHD1/CAPN2/CD9
GO:2000249	regulation of actin cytoskeleton reorganization	32	-0.654406	-1.73403	0.00185478	0.00953923	0.00584198	939	tags=38%, list=6%, signal=35%	ABL1/DAPK3/CDC42/HCLS1/F11R/NOTCH2/TEK/ARHGDIA/ESAM/MDK/ABL2/NRP1
GO:0006027	glycosaminoglycan catabolic process	44	-0.623748	-1.76403	0.00186093	0.00955839	0.00585371	2382	tags=52%, list=16%, signal=44%	SDC1/CHP1/GLB1/IDUA/SDC4/SDC2/SDC3/HSPG2/FUCA1/HEXA/HPSE/GALNS/SGSH/IDS/CEMIP2/TGFB1/SLC9A1/HEXB/GNS/AGRN/CD44/LYVE1/HYAL2
GO:0002237	response to molecule of bacterial origin	227	-0.443078	-1.47434	0.00187696	0.00962508	0.00589455	1956	tags=25%, list=13%, signal=22%	SIRT2/CHUK/PLSCR3/PTPN22/IRAK2/ABL1/SASH1/SNCA/MAPKAPK3/SMAD6/CTR9/CARD16/RIPK2/IRAK1/MAPKAPK2/ADM/TRAF6/IFNAR1/TAB2/SRC/RHOA/SELP/BMP6/PDCD1LG2/GIT1/AKT1/CD68/CXCL8/CDK4/RELA/PRKCE/CXCL1/PLSCR4/RPS6KA3/ATP2A2/PTGER4/BCL10/ICAM1/TRIM5/GSTP1/MAPK1/CD55/TGFB1/PRKCA/AXL/VIM/LYN/SPARC/CCL2/GNG12/ADAM9/TNFSF4/ANKRD1/F2R/CAPN2/SERPINE1
GO:0031663	lipopolysaccharide-mediated signaling pathway	43	-0.625974	-1.76668	0.0018791	0.00962508	0.00589455	2538	tags=49%, list=17%, signal=41%	LY96/TLR4/TRIB1/PTPN22/IRAK2/SASH1/CARD16/RIPK2/IRAK1/TRAF6/BMP6/AKT1/PRKCE/BCL10/TRIM5/MAPK1/CD55/TGFB1/PRKCA/LYN/CCL2
GO:0070828	heterochromatin organization	76	0.435739	1.69914	0.00188121	0.00962508	0.00589455	1878	tags=37%, list=12%, signal=32%	TET1/HMGA2/SETDB2/H4C4/H3C8/H3C11/H3-3A/H3C2/DNMT3A/H3C7/H3C4/H4C6/H3C14/H3C15/MECOM/MPHOSPH8/H3C3/HELLS/H3C1/H3C10/TPR/H4C11/MTHFR/H3C12/SETDB1/H4C9/NRDE2/PHF8
GO:0060326	cell chemotaxis	192	-0.45676	-1.50935	0.00190984	0.00975892	0.00597652	2570	tags=29%, list=17%, signal=24%	CCRL2/BST1/RPS19/JAM3/MOSPD2/PIP5K1C/STK39/VEGFB/WNT5A/PLEKHG5/FGF16/SLIT2/AKIRIN1/GBF1/PDGFD/SEMA5A/FGFR1/LPAR1/LGALS3/CRK/RAC1/SBDS/NBL1/ANXA1/PLXNB3/F2RL1/RHOG/ADAM10/CXCL8/ABCC1/CXCL1/TGFB2/HRH1/CXCR4/RAC2/GSTP1/MAPK1/PGF/PARVA/S1PR1/EPHA2/ANO6/MDK/SWAP70/LYN/TNFSF18/SLC12A2/KIT/CCL2/CALR/TMSB4X/NRP1/KDR/THBS1/SERPINE1
GO:0001933	negative regulation of protein phosphorylation	295	-0.427815	-1.44671	0.00194229	0.00991195	0.00607024	2409	tags=29%, list=16%, signal=25%	PTPRB/CBL/AKT1S1/TRIB3/CHP1/MAPK8IP1/RASIP1/PPP2R1A/TRIB1/NR2F2/DUSP22/CHMP6/DUSP16/PWP1/SLIT2/AIDA/PDPK1/PSEN1/SIRT2/TAOK3/PTPN22/WWTR1/ENPP1/ABL1/GPS1/SNCA/PRR5L/PAQR3/RPTOR/DUSP8/SMAD6/TSG101/GSKIP/SOCS4/UBE2B/CHORDC1/RGS4/SPRED3/CEACAM1/BAX/PTPN1/ADARB1/PTPRJ/DUSP3/STRAP/INPP5F/PKN1/EPHB2/YWHAB/DKK1/AKT1/MICAL1/PMEPA1/PKIA/CAV1/PRKAR1A/MVP/DNAJA1/EIF4G1/INKA2/NF2/CALM2/LRP5/PPM1F/MYADM/GSTP1/…
GO:0099175	regulation of postsynapse organization	66	-0.573936	-1.72157	0.00194708	0.00992359	0.00607737	2531	tags=38%, list=17%, signal=32%	ZNF804A/LZTS3/WNT5A/DBN1/LRP8/KALRN/VPS35/LRFN4/ACTR2/ARHGAP22/CFL1/RELN/ADAM10/DBNL/ARF4/ZMYND8/CAPRIN1/EPHA4/TANC2/SEMA3F/NLGN1/PRNP/NRP2/CDH2/HSPA8
GO:0050806	positive regulation of synaptic transmission	98	-0.521854	-1.63269	0.00194996	0.00992545	0.0060785	2042	tags=29%, list=13%, signal=25%	STXBP1/RASGRF2/ABL1/FLOT1/KIF5B/NRGN/ZDHHC2/RIMS2/NLGN2/EPHB2/NCSTN/GSK3B/NPTN/RELN/EGFR/PRKCE/SERPINE2/CLSTN1/EPHA4/STX3/MAPK1/ITPR3/SYT1/MME/NLGN1/CCL2/PLK2/APP
GO:0051592	response to calcium ion	107	-0.511578	-1.62368	0.00195833	0.00995526	0.00609676	2440	tags=33%, list=16%, signal=28%	SYT9/SDC1/CACYBP/WNT5A/KCNMA1/CPNE7/KCNMB4/SYT11/CPNE8/MEF2A/ITPKB/CPNE5/MCOLN1/HSPA5/NCSTN/IQGAP1/CAV1/EGFR/GDI1/NEDD4/CALM2/STIM1/S100A16/SMPD1/ITPR3/SEC31A/SYT1/CALM1/NLGN1/CYTB/SPARC/ADAM9/CLIC4/THBS1/CCND1
GO:0071711	basement membrane organization	27	-0.692515	-1.7882	0.00197779	0.0100413	0.00614944	921	tags=41%, list=6%, signal=38%	DAG1/PHLDB1/CAV1/NID2/PLOD3/RIC8A/EXT1/LAMB4/NTN4/LAMB1/FLRT2
GO:0005975	carbohydrate metabolic process	486	-0.398698	-1.36954	0.00198338	0.0100568	0.00615892	2595	tags=27%, list=17%, signal=23%	GNE/HS2ST1/EIF6/B4GALT3/PMM2/GSTO1/AP2A1/AMDHD2/NTSR1/POFUT1/NEU1/SLC35A2/MAN2B1/GALK1/GLB1/EDEM3/HIF1A/ST3GAL2/CHST11/ME1/SLC39A14/B3GNT9/OCRL/FUT8/B3GALT2/PSEN1/SEC13/NDST2/CPT1A/GLO1/IDUA/B3GAT3/UGDH/PHLDA2/ENPP1/GM2A/CHST14/GAL3ST4/MTMR2/OAS1/BCKDK/ZMPSTE24/GALE/SNCA/GSK3A/MAN1B1/FAM3C/SLC3A2/PPP1CA/PYGB/MGAT2/CHST2/G6PC3/GBGT1/FUCA1/HEXA/B4GALT6/SLC5A3/SESN2/MOGS/CHID1/BPGM/HK1/MAN2A2/TIGAR/…
GO:0008608	attachment of spindle microtubules to kinetochore	33	0.563804	1.85256	0.00199064	0.0100807	0.00617356	2072	tags=45%, list=14%, signal=39%	RB1/KNL1/ZNF207/CENPC/CCNB1/CENPE/CHAMP1/EML4/NDC80/SPAG5/KIF2C/NUF2/NEK2/RACGAP1/SGO1
GO:1904031	positive regulation of cyclin-dependent protein kinase activity	30	-0.660824	-1.72924	0.001995	0.0100898	0.00617917	1849	tags=53%, list=12%, signal=47%	PKD1/CCNT1/ADAM17/PROX1/CCNK/HSP90AB1/CCND3/PSMD10/SRC/RGCC/CCNY/AKT1/EGFR/CDKN1A/CCND2/CCND1
GO:0007249	I-kappaB kinase/NF-kappaB signaling	246	-0.440368	-1.47434	0.00200037	0.0101041	0.00618789	3493	tags=36%, list=23%, signal=28%	TRIM38/CARD19/TICAM1/TNFRSF1A/JMJD8/UBE2V1/RIPK1/TNIP2/MTDH/FYN/TNFRSF19/TRIM27/CFLAR/UBE2N/ZFAND6/PPM1A/NEK6/C18orf32/TRIM32/TRIM68/MAP3K7/LY96/TLR4/TLR6/IKBKE/WNT5A/PLEKHG5/RPS27A/SHISA5/PDPK1/LTBR/TRIM8/TRAF4/RIOK3/PRDX4/CARD11/CHUK/TSPAN6/IRAK2/ABL1/TFG/LPAR1/UBA52/WLS/FADD/ATP2C1/MAVS/CARD16/RIPK2/IRAK1/ECM1/TRAF6/DDX21/UBC/TAB2/TMEM9B/GPRC5B/RHOA/PIDD1/OPTN/F2RL1/AKT1/EDA2R/MAP3K3/DDX1/TLE1…
GO:0071356	cellular response to tumor necrosis factor	223	-0.444812	-1.4799	0.0020128	0.0101539	0.00621838	2150	tags=24%, list=14%, signal=21%	PSMC4/TNFRSF12A/LTBR/TRAF4/TNFSF9/CHUK/HSPA1B/SPHK1/HIPK1/PSMA4/FAS/CARD16/GSDME/PSMD1/PSMD7/TRAF6/PSMC5/PSMD10/HSPA1A/RPS3/PSME4/KLF2/F2RL1/AKT1/EDA2R/PSMD12/PSMA7/CXCL8/KRT18/PSMD13/PSMA1/RELA/ILK/PSME3/ZFP36L1/NFE2L2/ICAM1/GSTP1/MAPK1/LAPTM5/PSMD2/GBA/ADAMTS7/TNFSF18/TNFSF15/CCL2/TMSB4X/TNFSF4/ANKRD1/TANK/HYAL2/THBS1/TNFRSF21
GO:0022409	positive regulation of cell-cell adhesion	187	-0.455288	-1.50253	0.00202327	0.0101937	0.00624277	2075	tags=29%, list=14%, signal=25%	PDPK1/AP3D1/TNFSF9/CARD11/PTPN22/IL4R/FOXA1/FLOT1/FADD/ITPKB/RAC1/PIEZO1/RUNX1/RIPK2/IRAK1/IGFBP2/TRAF6/ADAM19/SRC/RHOA/PTPN11/ANK3/DOCK8/RPS3/PAK1/SELP/ANXA1/PDCD1LG2/PLAUR/HSPH1/AKT1/CDC42/GRB2/CAV1/SOX4/F11R/RELA/ITGA4/BCL10/ICAM1/TFRC/CD55/NFAT5/YES1/LGALS1/CD81/CD276/MDK/LYN/CCL2/TNFSF4/PODXL/JAK1/CD44
GO:0051129	negative regulation of cellular component organization	606	-0.378792	-1.30172	0.00205341	0.0103324	0.00632772	2304	tags=23%, list=15%, signal=20%	WNT5A/TSKU/RAB29/DUSP22/NAT10/ANKRD27/TBCD/TRPV4/TRIP12/SLIT2/TBX20/AIDA/FNIP1/EVI5L/PSEN1/STXBP1/PFN1/PACSIN2/RIOK3/SYT11/SIRT2/ABCA7/SSH3/CHMP4B/FEZ2/SEMA5A/FHOD3/TRIAP1/FEZ1/MTMR2/NAV3/OTUB1/HSPA1B/LPAR1/SNCA/GSK3A/PAQR3/LGALS3/ERCC1/TRIM37/RAB7A/SMAD6/ARAP1/UBE2B/RAC1/PHF23/SEMA4B/PRELID1/TIGAR/PSMD10/PFN2/CRACD/HSPA1A/MMP14/MAP4/SRC/RHOA/INPP5F/SSH1/ARHGAP24/EPHB2/CERS2/WASF2/PLXNB3/LIMK2/HS…
GO:1904705	regulation of vascular associated smooth muscle cell proliferation	46	-0.601281	-1.71409	0.00206132	0.0103458	0.00633595	1752	tags=30%, list=11%, signal=27%	MEF2D/MFN2/TERT/GNAI3/PAK1/TPM1/EFEMP2/IGFBP5/GSTP1/HMOX1/GNAI2/CDKN1A/MMP2/APLN
GO:1990874	vascular associated smooth muscle cell proliferation	46	-0.601281	-1.71409	0.00206132	0.0103458	0.00633595	1752	tags=30%, list=11%, signal=27%	MEF2D/MFN2/TERT/GNAI3/PAK1/TPM1/EFEMP2/IGFBP5/GSTP1/HMOX1/GNAI2/CDKN1A/MMP2/APLN
GO:0046365	monosaccharide catabolic process	48	-0.604385	-1.72388	0.00207414	0.010397	0.00636727	2346	tags=56%, list=15%, signal=48%	ADPGK/GPI/FUT4/PFKFB2/ENO2/TP53/TKFC/NUDT5/GALK1/GLB1/FUT8/GALE/BPGM/HK1/TIGAR/FOXK2/TPI1/PFKL/ALDOA/ENO1/PFKP/PGAM1/PGK1/LRP5/GAPDH/PGM2L1/PKM
GO:0030901	midbrain development	63	-0.565585	-1.68677	0.00208007	0.0104135	0.00637739	2304	tags=38%, list=15%, signal=32%	WNT5A/CSNK1E/SIRT2/SEC16A/GDF7/GNB4/MAPKAP1/RHOA/MBP/HSPA5/ACTB/FZD6/CDC42/G6PD/CSNK1D/CTNNB1/DYNLL1/BASP1/YWHAH/CALM2/NDST1/YWHAQ/SMAD1/CALM1
GO:0031349	positive regulation of defense response	238	-0.437619	-1.45912	0.00208516	0.0104258	0.00638492	3202	tags=35%, list=21%, signal=28%	GPSM3/VAMP8/FYN/CLOCK/SLC15A4/RAF1/LAMP1/ETS1/PSMB1/PSMC2/PSMA5/DHX9/PTGS2/MAP3K7/HRAS/PSMD14/RPS19/TLR4/PSMC3/FBXW11/IKBKE/POLR3D/PSMD11/WNT5A/IFI16/SKP1/PSMC4/PDPK1/RIOK3/NECTIN2/CARD11/CHUK/POLR3G/SNCA/FADD/PSMA4/ITGA2/MAVS/RIPK2/PSMD1/PSMD7/TRAF6/PSMC5/PSMD10/TAB2/GPRC5B/SRC/PSME4/NRAS/PAK1/OPTN/F2RL1/PRKACB/PSMD12/PSMA7/GPR4/IL1RL1/ABCC1/PSMD13/EGFR/PSMA1/RELA/PSME3/PTGER4/CTSC/NPAS2/BCL10/T…
GO:0098659	inorganic cation import across plasma membrane	56	-0.588753	-1.72454	0.00210495	0.0104982	0.00642926	3226	tags=41%, list=21%, signal=33%	SLC12A9/FYN/ATP2B4/TRPM4/HCN2/ISCU/SLC31A1/TRPV4/SLC39A14/SLC39A6/ATP1A1/SLC9A6/SLC12A4/TRPV2/CACNA2D1/SLC30A1/KCNJ2/ATP1B1/ATP1B3/SLC9A1/SLC12A2/PRNP/DLG1
GO:0099587	inorganic ion import across plasma membrane	56	-0.588753	-1.72454	0.00210495	0.0104982	0.00642926	3226	tags=41%, list=21%, signal=33%	SLC12A9/FYN/ATP2B4/TRPM4/HCN2/ISCU/SLC31A1/TRPV4/SLC39A14/SLC39A6/ATP1A1/SLC9A6/SLC12A4/TRPV2/CACNA2D1/SLC30A1/KCNJ2/ATP1B1/ATP1B3/SLC9A1/SLC12A2/PRNP/DLG1
GO:1903037	regulation of leukocyte cell-cell adhesion	216	-0.439952	-1.46608	0.00211686	0.0105231	0.00644449	2075	tags=26%, list=14%, signal=23%	PDPK1/AP3D1/TNFSF9/CARD11/PTPN22/IL4R/SDC4/LGALS3/FADD/ITPKB/RAC1/RUNX1/RIPK2/IRAK1/IGFBP2/CEACAM1/TRAF6/SRC/RHOA/DUSP3/PTPN11/DOCK8/RPS3/PAK1/SELP/ANXA1/PDCD1LG2/HSPH1/AKT1/CDC42/GRB2/CAV1/PRKAR1A/SOX4/RC3H2/RELA/TWSG1/ITGA4/BCL10/ICAM1/LAPTM5/TFRC/CD55/NFAT5/YES1/LGALS1/CD81/CD276/MDK/LYN/TNFSF18/CCL2/PRNP/TNFSF4/DLG1/CD44/TNFRSF21
GO:0106027	neuron projection organization	75	-0.543718	-1.65574	0.00211787	0.0105231	0.00644449	2189	tags=39%, list=14%, signal=33%	ZNF804A/LZTS3/DBN1/LRP8/PSEN1/KALRN/ARF1/MTMR2/DCTN1/VPS35/EPHB2/ACTR2/CFL1/MAP1A/ITGA3/GSK3B/CDC42/RELN/ADAM10/DBNL/CTTN/ZMYND8/CAPRIN1/EPHA4/TANC2/NLGN1/DOCK10/PRNP/APP
GO:0042110	T cell activation	317	-0.418227	-1.42066	0.00211792	0.0105231	0.00644449	2075	tags=25%, list=14%, signal=22%	PDPK1/AP3D1/PSEN1/TNFSF9/CARD11/PTPN22/IL4R/ABL1/SDC4/LMBR1L/ELF4/CYP26B1/CCND3/LGALS3/TMEM98/FADD/ITPKB/RAC1/CAMK4/RUNX1/RIPK2/SPINK5/IGFBP2/MICA/CTSL/CEACAM1/BAX/TRAF6/PRELID1/CLPTM1/SRC/DUSP3/PTPN11/DOCK8/RPS3/PAK1/JAG2/ANXA1/DDOST/NCSTN/PDCD1LG2/F2RL1/HSPH1/AKT1/CDC42/GRB2/TCIRG1/CAV1/PRKAR1A/SOX4/MICB/RC3H2/TWSG1/SMAD3/ZFP36L1/PTGER4/BCL10/ICAM1/RAC2/LAPTM5/TFRC/CD55/YES1/GBA/LGALS1/CD81/CD2…
GO:0019884	antigen processing and presentation of exogenous antigen	151	-0.478166	-1.55498	0.00214044	0.0106216	0.00650485	2938	tags=42%, list=19%, signal=34%	PSMB1/DNM2/SEC22B/PSMC2/SAR1B/PSMA5/CLTA/CTSS/PSMD14/KIF3B/AP2A1/PSMC3/PSMD11/DYNC1I2/SEC23A/PSMC4/AP3D1/SEC13/HLA-C/CHUK/SEC24C/ARF1/AP2S1/RAB7A/PSMA4/KLC2/DCTN1/PSMD1/ACTR1A/PSMD7/CTSL/TRAF6/PSMC5/PSMD10/TAPBP/PSME4/SEC24A/AP1S1/DCTN5/KIF3C/PSMD12/PSMA7/AP2A2/AP2M1/PSMD13/PSMA1/DYNC1LI2/CANX/VAMP3/ITGB5/PSME3/DYNLL1/DYNC1H1/PDIA3/AP2B1/SEC24D/CLTC/CAPZA1/SEC31A/PSMD2/ITGAV/CALR/CTSD
GO:1902305	regulation of sodium ion transmembrane transport	46	-0.598963	-1.70748	0.0021752	0.0107806	0.00660221	2988	tags=46%, list=20%, signal=37%	ATP2B4/DNM2/SCN1B/DMD/FXYD5/UTRN/CHP1/STK39/ARF1/SCN3B/KIF5B/NETO2/ANK3/PRKCE/NEDD4/ATP1B1/YWHAH/HECW2/ATP1B3/SLC9A1/DLG1
GO:0010563	negative regulation of phosphorus metabolic process	419	-0.403276	-1.37806	0.00221024	0.0109405	0.00670015	2409	tags=26%, list=16%, signal=23%	PTPRB/CBL/CSRNP2/AKT1S1/TRIB3/CHP1/PHACTR2/MYO1D/MAPK8IP1/RASIP1/PPP2R1A/TRIB1/NR2F2/DUSP22/CHMP6/CNST/DUSP16/ARFGEF3/PWP1/SLIT2/AIDA/PDPK1/PSEN1/SPOCD1/PIP4K2A/SIRT2/TAOK3/PTPN22/WWTR1/ENPP1/ABL1/GPS1/SNCA/PRR5L/GSK3A/PPP1R16B/PAQR3/LGALS3/RPTOR/DUSP8/SMAD6/TSG101/GSKIP/SOCS4/UBE2B/PPP1R15A/CHORDC1/RGS4/SPRED3/CEACAM1/BAX/PTPN1/PPP1R11/ADARB1/TIGAR/PTPRJ/DUSP3/PPP1R14B/STRAP/INPP5F/PKN1/EPHB2/YW…
GO:0007416	synapse assembly	120	-0.499318	-1.59684	0.00224151	0.0110815	0.00678647	2052	tags=26%, list=13%, signal=23%	WNT5A/RAB29/FLRT3/NLGN4Y/PLXNB1/POU4F1/SNCA/BDNF/PCDHB14/VPS35/NECTIN1/LRFN4/PCDHB13/NLGN2/EPHB2/NPTN/NRCAM/DBNL/EIF4G1/CLSTN1/ADGRL2/SLITRK4/AMIGO2/PLXND1/NLGN1/AGRN/CDH2/SRPX2/APP/FLRT2/MAP1B
GO:1903364	positive regulation of cellular protein catabolic process	133	-0.492974	-1.59254	0.00230732	0.0113926	0.00697698	2431	tags=34%, list=16%, signal=29%	PSMC3/TRIB3/VCP/TRIB1/PSMC4/CSNK1E/PSEN1/SIRT2/BAG2/FBXW7/SUMO2/BAG6/HSPA1B/GSK3A/ARIH2/SOCS4/VPS35/SMURF1/PSMD10/RNF14/HSPA1A/RNF19B/PLK3/DDA1/TMEM259/GSK3B/LDLR/AKT1/CSNK1D/CAV1/ABCA2/CTSC/NFE2L2/ECSCR/PRICKLE1/LRP1/LAPTM5/HSP90AA1/GBA/CD81/MDM2/PTTG1IP/MSN/PLK2/DAB2
GO:0050927	positive regulation of positive chemotaxis	20	-0.718075	-1.75346	0.00231612	0.0114218	0.00699486	1531	tags=40%, list=10%, signal=36%	VEGFB/ITGA2/F2RL1/CXCL8/SMAD3/PGF/S1PR1/KDR
GO:1901136	carbohydrate derivative catabolic process	155	-0.469811	-1.53371	0.00232693	0.0114608	0.00701877	2681	tags=32%, list=18%, signal=26%	VCAN/PNP/PDE8A/AMDHD2/NEU1/NUDT11/SDC1/CHP1/GLB1/EDEM3/NUDT4/IDUA/GM2A/SDC4/GSK3A/MAN1B1/SDC2/PDE5A/SDC3/ACOT7/HSPG2/FUCA1/HEXA/HPSE/CTSL/GALNS/HINT1/SGSH/NAGK/IDS/ENTPD4/PDE10A/EDEM1/NAGA/APOBEC3C/NT5E/STT3B/PDE2A/CEMIP2/TGFB1/GBA/PDE4D/SLC9A1/HEXB/GNS/AGRN/CD44/LYVE1/HYAL2
GO:0000041	transition metal ion transport	92	-0.523442	-1.62434	0.00234108	0.0115161	0.00705266	3308	tags=43%, list=22%, signal=34%	TRPC1/STEAP3/ATP6V0B/SLC31A2/MELTF/DNM2/FKBP4/ATP6V0D1/ISCU/ATP6V1D/SLC30A5/SLC30A9/SLC31A1/SLC39A14/SLC39A1/SLC25A37/SLC39A6/ATP2C1/ATP6V1E1/NECTIN1/MCOLN1/SLC39A9/ATP6V1F/ARHGAP1/SLC11A2/ATP6V1C1/TCIRG1/ATP6AP1/SLC30A7/SLC39A7/SLC30A1/ATP6V1B2/PGRMC2/CLTC/ATP6V0C/ATP6V0E1/TFRC/SLC39A13/FTL/FTH1
GO:1904646	cellular response to amyloid-beta	30	-0.655962	-1.71652	0.00235773	0.0115835	0.00709392	1184	tags=43%, list=8%, signal=40%	TLR4/TLR6/PSEN1/BACE1/GSK3B/CACNA2D1/ABCC1/ITGA4/ICAM1/LRP1/EPHA4/PRNP/APP
GO:0001954	positive regulation of cell-matrix adhesion	44	-0.617886	-1.74745	0.00236348	0.0115835	0.00709392	1915	tags=41%, list=13%, signal=36%	FMN1/ABL1/SDC4/RAC1/RIN2/PTPRJ/GSK3B/CDK6/DAG1/IQGAP1/EFEMP2/SMAD3/RRAS/PPM1F/TEK/MAP4K4/NRP1/KDR
GO:0050778	positive regulation of immune response	420	-0.398227	-1.35997	0.00236356	0.0115835	0.00709392	2938	tags=31%, list=19%, signal=26%	PSMB1/PSMC2/WIPF2/PSMA5/PIK3R1/DHX9/CD46/PHB/MAP3K7/HRAS/ELMO2/XBP1/PSMD14/PHPT1/RPS19/ARPC3/TLR4/PSMC3/FBXW11/IKBKE/PLCG1/POLR3D/PSMD11/WNT5A/RAB29/IFI16/SKP1/RARA/PSMC4/PDPK1/PSEN1/STXBP1/PLPP4/RIOK3/NECTIN2/CARD11/CHUK/NCKAP1/PTPN22/IL4R/ABL1/WIPF1/POLR3G/HSP90AB1/BAG6/ARPC4/LGALS3/FADD/PSMA4/BRK1/EIF2B2/CRK/RAC1/MAVS/RAP1A/RUNX1/RIPK2/PSMD1/PSMD7/GAB2/CEACAM1/BAX/TRAF6/PSMC5/PSMD10/TAB2/CACNB…
GO:1903077	negative regulation of protein localization to plasma membrane	20	-0.716787	-1.75032	0.0023673	0.0115875	0.00709636	914	tags=50%, list=6%, signal=47%	NUMB/PPFIA1/TMEM59/AP2M1/CLTC/BCL2L1/TGFB1/TMBIM1/PICALM/DAB2
GO:0010506	regulation of autophagy	302	-0.428298	-1.44942	0.00238998	0.011684	0.00715549	3252	tags=38%, list=21%, signal=30%	PIK3C2A/RAB8A/MTDH/RHEB/CPTP/TRIM27/ATP6V0B/KDM4A/FBXO7/TP53INP1/TMEM39A/SESN1/SREBF1/GOLGA2/TMEM150A/SEC22B/UBQLN4/WDR6/AMBRA1/TRIM68/MAP3K7/DDIT3/DHRSX/TSPO/UBQLN1/BAG3/ATP6V0D1/SH3GLB1/WDR41/SMCR8/SPTLC1/ATP6V1D/TRIB3/RASIP1/HIF1A/GPR137B/IFI16/TBC1D14/LAMTOR1/EEF1A2/TRIM8/PIP4K2A/SIRT2/ATG101/CHMP4B/ATP13A2/FEZ2/PTPN22/ABL1/DAPK3/FBXW7/SCOC/FEZ1/RMC1/ZMPSTE24/TRIM65/SNCA/GSK3A/GPR137/RPTOR/AT…
GO:0030336	negative regulation of cell migration	213	-0.450161	-1.49803	0.0023937	0.0116878	0.00715777	1549	tags=23%, list=10%, signal=21%	STC1/RAC1/SP100/NRG3/NBL1/PTPRK/ADARB1/PFN2/PTPRJ/RHOA/DUSP3/STRAP/CD200/RGCC/CERS2/PLXNB3/TPM1/AKT1/DAG1/ZMYND8/DPYSL3/ADIPOR1/RRAS/PTGER4/NF2/NFE2L2/RAP2B/IGFBP5/SEMA3A/LRP1/GSTP1/HMOX1/NDRG4/PTPRM/TGFB1/ADAM15/TACSTD2/CCL2/MCTP1/ACVRL1/CALR/DLC1/ENG/VCL/HYAL2/CLIC4/THBS1/SERPINE1
GO:0009101	glycoprotein biosynthetic process	271	-0.427579	-1.44135	0.00239974	0.0117028	0.00716698	3303	tags=39%, list=22%, signal=32%	NUDT14/MGAT1/POMT1/NDST3/POMGNT1/B4GALT7/DPM1/FUT11/SLC35C2/ST6GALNAC4/ALG3/B3GALT6/GFPT1/GOLGA2/ST8SIA2/ARFGEF1/B4GAT1/DPY19L1/VCAN/HS2ST1/B4GALT3/PMM2/POGLUT3/C1GALT1C1/GORASP1/POFUT1/BMPR2/MGAT5B/CHP1/EDEM3/VEGFB/ST3GAL2/CHST11/POMT2/EOGT/B3GNT9/NUS1/GALNT13/GALNT2/FUT8/B3GALT2/PSEN1/TMEM258/NDST2/ABCA7/TRAK1/B3GAT3/UGDH/CHST14/GAL3ST4/MAN1B1/MAGT1/C1GALT1/GFPT2/SERP1/MGAT2/ALG8/GBGT1/B4GALT6/…
GO:0031032	actomyosin structure organization	152	-0.477041	-1.55315	0.00241535	0.0117644	0.00720472	1893	tags=34%, list=12%, signal=30%	FHOD3/ABL1/VPS4A/SDC4/LPAR1/ARAP1/MEF2A/RAC1/PFN2/SRC/RHOA/FRMD3/RGCC/WASF2/PAK1/WDR1/CGNL1/TNFAIP1/TPM1/NOX4/CDC42/CNN2/PPFIA1/CORO2B/LIMK1/PRKAR1A/F11R/CDC42BPA/ITGB5/ARHGEF15/SMAD3/PTGER4/NF2/PPM1F/FAM171A1/FRMD5/RHOC/ZYX/CSRP1/EPB41L3/S1PR1/SLC9A1/TACSTD2/PXN/ARHGEF10/ACTG1/DLC1/ANKRD1/ARRB1/FRMD6/NRP1
GO:0010595	positive regulation of endothelial cell migration	98	-0.516467	-1.61584	0.00242617	0.0118026	0.00722809	2393	tags=38%, list=16%, signal=32%	BMPR2/PLCG1/HIF1A/WNT5A/FGF16/NUS1/PDPK1/SEMA5A/ABL1/FGFR1/SASH1/FOXC2/RAC1/RIN2/ATP5F1B/ANXA1/AKT1/ITGB3/MAP3K3/ANXA3/RRAS/NFE2L2/TEK/HMOX1/TGFB1/PRKCA/GRN/SPARC/CALR/TMSB4X/NRP2/SRPX2/RHOJ/PLK2/NRP1/KDR/THBS1
GO:0016525	negative regulation of angiogenesis	73	-0.547142	-1.66088	0.00244451	0.0118481	0.00725596	1708	tags=30%, list=11%, signal=27%	AMOT/AGO1/SPINK5/HSPG2/RGCC/KLF2/HGS/GPR4/CTNNB1/TGFB2/PGK1/ECSCR/TEK/PTPRM/NIBAN2/EPHA2/SLC12A2/SPARC/STAB1/PLK2/THBS1/SERPINE1
GO:1901343	negative regulation of vasculature development	73	-0.547142	-1.66088	0.00244451	0.0118481	0.00725596	1708	tags=30%, list=11%, signal=27%	AMOT/AGO1/SPINK5/HSPG2/RGCC/KLF2/HGS/GPR4/CTNNB1/TGFB2/PGK1/ECSCR/TEK/PTPRM/NIBAN2/EPHA2/SLC12A2/SPARC/STAB1/PLK2/THBS1/SERPINE1
GO:2000181	negative regulation of blood vessel morphogenesis	73	-0.547142	-1.66088	0.00244451	0.0118481	0.00725596	1708	tags=30%, list=11%, signal=27%	AMOT/AGO1/SPINK5/HSPG2/RGCC/KLF2/HGS/GPR4/CTNNB1/TGFB2/PGK1/ECSCR/TEK/PTPRM/NIBAN2/EPHA2/SLC12A2/SPARC/STAB1/PLK2/THBS1/SERPINE1
GO:0030177	positive regulation of Wnt signaling pathway	152	-0.475782	-1.54905	0.00245462	0.0118825	0.00727705	3000	tags=38%, list=20%, signal=30%	PPM1A/MBD2/PSMB1/PSMC2/CSNK2A1/RECK/PSMA5/TRPM4/PIN1/ARNTL/PSMD14/TNKS2/LGR4/PSMC3/CSNK1G1/VCP/PSMD11/WNT5A/PSMC4/CSNK1E/SEMA5A/ABL1/DAPK3/WLS/PSMA4/GSKIP/UBE2B/TERT/PSMD1/PSMD7/PSMC5/PSMD10/USP47/CTDNEP1/GPRC5B/SRC/PSME4/DKK1/CSNK1D/PSMD12/PSMA7/CAV1/SOX4/PSMD13/EGFR/PSMA1/ILK/PSME3/SMAD3/ATP6V0C/ATP6AP2/TGFB1/MACF1/PSMD2/SULF2/SMURF2/DAB2
GO:0140014	mitotic nuclear division	271	0.295946	1.35685	0.00248989	0.0120385	0.00737258	2178	tags=28%, list=14%, signal=24%	MKI67/BMP4/SMC4/CENPF/IGF2/ATM/RB1/POGZ/NUSAP1/ATRX/KIF11/PHIP/CDC16/PDS5B/OBSL1/ZNF207/PIBF1/INSR/CENPC/TPX2/CCNB1/SMC2/CENPE/CHAMP1/EML4/DUSP1/KIF14/MAP10/CCNB2/REC8/BUB1/NEK9/KIF4A/PSMG2/CDC14A/TPR/PCID2/NCAPG/BUB1B/TTK/NDC80/USP44/DLGAP5/CDK1/NIPBL/KIF23/GEN1/HOXA13/SPAG5/KIF20B/NCAPD2/NCAPH/PHB2/PRC1/ESPL1/PLK1/KIF2C/CLASP1/STAG2/PTTG1/KIF18B/NUF2/KIFC1/ANLN/CHMP4A/CDC25C/NEK2/RACGAP1/PRMT5/…
GO:0030010	establishment of cell polarity	122	-0.485068	-1.55517	0.00251326	0.0121367	0.00743269	2888	tags=37%, list=19%, signal=30%	DOCK7/NUMA1/LLGL1/ARFGEF1/SCRIB/MYH9/DYNLT1/JAM3/FBXW11/WNT5A/MARK2/GBF1/CYTH1/NSFL1C/FSCN1/FEZ1/HSP90AB1/CYP26B1/AMOTL1/AMOT/CRK/FOXF1/PAFAH1B1/WEE1/DCTN1/PARD3B/AMOTL2/MAP4/FAM89B/RHOA/FRMD4B/DOCK8/PAK1/RAP1B/GSK3B/CDC42/TCIRG1/SIPA1L3/RAB10/HSP90AA1/FRMD4A/MSN/MAP1B/CDH5/ITGB1
GO:0008015	blood circulation	334	-0.41256	-1.40208	0.00252769	0.0121915	0.00746625	3032	tags=34%, list=20%, signal=28%	SH3GL2/GRK2/FKBP1B/MYLK2/SREBF1/ITGB1BP1/ATP2B4/ATG5/ERAP1/ARHGAP35/SOD1/YWHAE/TRPM4/ADORA2A/SCN1B/PTGS2/PDE3A/DMD/SLC1A1/ADCY6/GJC1/ACTA2/GSTO1/ARHGAP42/NTSR1/KCND2/BMPR2/STK39/BVES/VEGFB/GLRX3/NR2F2/SCPEP1/KCNMA1/TRPV4/SLIT2/TBX20/KCNMB4/MYOF/DSG2/ZMPSTE24/ATP1A1/GSK3A/SCN3B/CLIC2/FOXC2/STC1/MEF2A/GCLM/RGS4/ADM/SRI/CEACAM1/CACNB3/PTPRJ/SRC/GAA/BIN1/BMP6/KLF2/F2RL1/TPM1/TMEM65/AKT1/CDC42/PLCB3/C…
GO:0007189	adenylate cyclase-activating G protein-coupled receptor signaling pathway	72	-0.554992	-1.68005	0.002534	0.012207	0.00747578	3045	tags=39%, list=20%, signal=31%	NME2/RAPGEF2/GNG2/ATP2B4/ADORA2A/ADCY6/APLP1/LGR4/PTGFR/PTHLH/CALCRL/ADCY7/ADCY4/LPAR1/GSK3A/ADM/GNA13/GPR4/GPR161/PTGER4/ADGRL2/ADGRG6/ADGRL4/S1PR1/PRKCA/PDE4D/GNB1/GNAI2
GO:0002683	negative regulation of immune system process	271	-0.426478	-1.43764	0.0025509	0.0122617	0.00750927	2310	tags=27%, list=15%, signal=23%	GPR137B/TRIB1/IFI16/RARA/MILR1/SLIT2/TTLL12/RIOK3/YTHDF3/SYT11/PTPN22/TSPAN6/IL4R/FBXW7/SDC4/GPR137/LGALS3/FADD/ILRUN/CRK/RUNX1/FOXF1/SPINK5/MICA/CEACAM1/NBL1/PTPRJ/DUSP3/TCTA/CD200/PKN1/ANXA1/PDCD1LG2/LDLR/AKT1/CDK6/DGKZ/CD68/IL1RL1/PRKAR1A/GPX1/MICB/PSMA1/RC3H2/TWSG1/TGFB2/SEC14L1/PTGER4/LPXN/MERTK/SERPINB9/TMBIM6/HMOX1/LAPTM5/NPLOC4/CD55/TGFB1/AXL/MDK/INHBA/LYN/GRN/TNFSF18/CCL2/KITLG/PRNP/TNFS…
GO:0034080	CENP-A containing nucleosome assembly	42	0.524939	1.80389	0.00255465	0.0122617	0.00750927	2287	tags=33%, list=15%, signal=28%	NPM1/KNL1/H4C4/CENPC/H4C6/RBBP4/MIS18BP1/H4C11/NASP/ITGB3BP/H4C9/CENPI/H4C2/HJURP
GO:0061641	CENP-A containing chromatin organization	42	0.524939	1.80389	0.00255465	0.0122617	0.00750927	2287	tags=33%, list=15%, signal=28%	NPM1/KNL1/H4C4/CENPC/H4C6/RBBP4/MIS18BP1/H4C11/NASP/ITGB3BP/H4C9/CENPI/H4C2/HJURP
GO:0045851	pH reduction	44	-0.616183	-1.74263	0.00259294	0.0124304	0.00761257	2562	tags=34%, list=17%, signal=28%	ATP6V0D1/ATP6V1D/CLCN3/RAB7A/ATP6V1E1/ATP6V1F/ATP6V1C1/TCIRG1/ATP6AP1/ATP6V1B2/ATP6V0C/ATP6AP2/ATP6V0E1/GRN/CLIC4
GO:0032102	negative regulation of response to external stimulus	246	-0.43741	-1.46444	0.00261	0.012497	0.00765337	2038	tags=26%, list=13%, signal=23%	TTLL12/FNDC4/RIOK3/YTHDF3/SYT11/SIRT2/NR1D2/SEMA5A/TSPAN6/ILRUN/CRK/MAPK7/FOXF1/CARD16/NUCB2/SPINK5/VPS35/MICA/SEMA4B/CEACAM1/NBL1/CACNB3/DUSP3/BACE1/CD200/INPP5F/CERS2/PLAUR/GIT1/LDLR/SEMA3D/GPX1/MICB/PSMA1/SERPINE2/SEC14L1/SMAD3/PTGER4/CASK/NT5E/SEMA6B/SEMA3A/PLAU/SERPINB9/TEK/EPHA4/GSTP1/NPLOC4/PLAT/PLXNA3/GBA/MDK/SEMA3F/GRN/SLC12A2/CCL2/SH2B3/ADAMTS18/CD109/HTRA1/CD9/NRP1/THBS1/CDH5/SERPINE1
GO:0040036	regulation of fibroblast growth factor receptor signaling pathway	21	-0.710822	-1.74527	0.00264173	0.0126337	0.00773706	96	tags=24%, list=1%, signal=24%	NPTN/SULF2/THBS1/HHIP/APLN
GO:2000146	negative regulation of cell motility	224	-0.440747	-1.46738	0.0026563	0.012688	0.00777032	1549	tags=22%, list=10%, signal=20%	STC1/CRK/RAC1/SP100/NRG3/NBL1/PTPRK/ADARB1/PFN2/PTPRJ/RHOA/DUSP3/STRAP/CD200/RGCC/CERS2/PLXNB3/TPM1/AKT1/DAG1/ZMYND8/DPYSL3/ADIPOR1/RRAS/PTGER4/NF2/NFE2L2/RAP2B/IGFBP5/SEMA3A/LRP1/FRMD5/GSTP1/HMOX1/NDRG4/PTPRM/TGFB1/ADAM15/TACSTD2/CCL2/MCTP1/ACVRL1/CALR/DLC1/ENG/VCL/HYAL2/CLIC4/THBS1/SERPINE1
GO:0031103	axon regeneration	40	-0.624757	-1.74145	0.00269221	0.012844	0.00786587	3023	tags=45%, list=20%, signal=36%	FKBP1B/NDEL1/TNC/TSPO/LAMB2/KLF4/JAM3/MAP2K1/CTNNA1/INPP5F/CERS2/DAG1/LRP1/EPHA4/GRN/FLNA/PTPRF/MAP1B
GO:0001764	neuron migration	108	-0.511861	-1.62696	0.00270643	0.0128963	0.00789789	2285	tags=28%, list=15%, signal=24%	ARHGEF2/NSMF/NR2F2/LHX6/MARK2/TBX20/PSEN1/ACAP3/FGFR1/CRK/RAC1/LRP12/PAFAH1B1/BAX/NRG3/ITGA3/NRCAM/RELN/CXCR4/SEMA3A/NAV1/CELSR1/AXL/MDK/FLNA/NRP2/NRP1/FLRT2/MAP1B/SPOCK1
GO:0006885	regulation of pH	77	-0.53918	-1.64672	0.00272824	0.0129846	0.00795197	1957	tags=31%, list=13%, signal=27%	ATP6V0D1/ATP6V1D/CHP1/CLCN3/TM9SF4/SLC9A6/RAB7A/ATP6V1E1/ATP6V1F/SLC4A7/ATP5F1B/ATP6V1C1/MAFG/TCIRG1/ATP6AP1/SLC4A2/ATP6V1B2/ATP6V0C/ATP6AP2/MAPK1/ATP6V0E1/GRN/SLC9A1/CLIC4
GO:0051453	regulation of intracellular pH	66	-0.566695	-1.69985	0.00273283	0.0129908	0.00795578	2562	tags=32%, list=17%, signal=27%	ATP6V0D1/ATP6V1D/CHP1/CLCN3/TM9SF4/SLC9A6/RAB7A/ATP6V1E1/ATP6V1F/SLC4A7/ATP5F1B/ATP6V1C1/TCIRG1/SLC4A2/ATP6V1B2/ATP6V0C/ATP6AP2/ATP6V0E1/GRN/SLC9A1/CLIC4
GO:0007595	lactation	36	-0.62463	-1.70869	0.00273719	0.0129959	0.00795891	2311	tags=36%, list=15%, signal=31%	HIF1A/APRT/KALRN/GPAT4/NCOR2/OAS2/GOT2/CAV1/PAM/COX2/SLC29A1/CCND1/APLN
GO:1905476	negative regulation of protein localization to membrane	26	-0.692095	-1.77687	0.00278142	0.0131901	0.0080778	914	tags=38%, list=6%, signal=36%	PPFIA1/TMEM59/AP2M1/GDI1/CLTC/BCL2L1/TGFB1/TMBIM1/PICALM/DAB2
GO:0018022	peptidyl-lysine methylation	111	0.361262	1.5022	0.00279665	0.0132217	0.0080972	2165	tags=25%, list=14%, signal=22%	H1-5/KMT2C/SETDB2/ATRX/NSD1/AUTS2/KMT2E/KMT2A/KDM6A/MECOM/TET2/TET3/ASH1L/GATA3/DNMT3B/SMYD3/EEF1AKMT1/MTF2/SETDB1/ASH2L/SETD2/CAMKMT/JARID2/PRDM5/NSD3/KMT2D/METTL21A/OGT
GO:0038034	signal transduction in absence of ligand	51	-0.58602	-1.68745	0.00279813	0.0132217	0.0080972	1887	tags=37%, list=12%, signal=33%	CTNNA1/DAPK3/FGFR1/HSPA1B/GSK3A/FADD/PPP1CA/TERT/MAPK7/FAS/STRADB/BAX/HSPA1A/GSK3B/AKT1/BCL2L1/INHBA/ITGAV/KITLG
GO:0097192	extrinsic apoptotic signaling pathway in absence of ligand	51	-0.58602	-1.68745	0.00279813	0.0132217	0.0080972	1887	tags=37%, list=12%, signal=33%	CTNNA1/DAPK3/FGFR1/HSPA1B/GSK3A/FADD/PPP1CA/TERT/MAPK7/FAS/STRADB/BAX/HSPA1A/GSK3B/AKT1/BCL2L1/INHBA/ITGAV/KITLG
GO:0030595	leukocyte chemotaxis	136	-0.484681	-1.5687	0.00281405	0.0132811	0.00813356	2550	tags=31%, list=17%, signal=26%	SLC8B1/TRPM4/NUP85/ADAM17/BST1/RPS19/JAM3/MOSPD2/PIP5K1C/STK39/VEGFB/WNT5A/SLIT2/AKIRIN1/GBF1/LGALS3/RAC1/SBDS/NBL1/ANXA1/F2RL1/ADAM10/CXCL8/CXCL1/TGFB2/HRH1/CXCR4/RAC2/MAPK1/PGF/S1PR1/ANO6/MDK/SWAP70/LYN/TNFSF18/SLC12A2/KIT/CCL2/CALR/THBS1/SERPINE1
GO:0022612	gland morphogenesis	85	-0.532917	-1.64037	0.00282437	0.0133139	0.00815365	1889	tags=41%, list=12%, signal=36%	CFLAR/PDGFA/BTBD7/TNC/SCRIB/PROX1/XBP1/TGFB3/WNT5A/PLXNA1/FOXA1/FBXW7/GDF7/PLAG1/CEACAM1/BAX/NRG3/SRC/CDC42/DAG1/CAV1/TWSG1/TGFB2/NOTCH2/IGFBP5/LRP5/SEMA3A/CAPN1/TGFB1/PLXND1/EPHA2/MDK/SULF2/MSN/NTN4
GO:0045022	early endosome to late endosome transport	39	-0.616389	-1.70547	0.00283625	0.013354	0.00817822	2234	tags=38%, list=15%, signal=33%	ANKRD27/FHIP1B/MAP2K1/MTMR2/RAB7A/RAB5A/SNX16/CHMP3/SRC/DENND10/EEA1/MAPK1/FLNA/MSN/DAB2
GO:1904376	negative regulation of protein localization to cell periphery	22	-0.710965	-1.75638	0.00288223	0.0135544	0.00830092	914	tags=45%, list=6%, signal=43%	NUMB/PPFIA1/TMEM59/AP2M1/CLTC/BCL2L1/TGFB1/TMBIM1/PICALM/DAB2
GO:0033135	regulation of peptidyl-serine phosphorylation	102	-0.509133	-1.60711	0.00290109	0.0136269	0.00834532	1806	tags=31%, list=12%, signal=28%	WNT5A/PWP1/FNIP1/HSP90AB1/PLCL1/SNCA/GSK3A/PAQR3/BDNF/RPTOR/MAPKAP1/RIPK2/BAX/PFN2/TNKS1BP1/INPP5F/BCAR3/PAK1/SH2D3C/DKK1/AKT1/HCLS1/CAV1/EGFR/EIF4G1/PPM1F/TFRC/HSP90AA1/TGFB1/PDE4D/CD44/APP
GO:0050890	cognition	187	-0.45022	-1.4858	0.00298671	0.0140124	0.00858141	2067	tags=25%, list=14%, signal=22%	UBA6/PSEN1/KALRN/SYT11/ABCA7/NLGN4Y/EIF4EBP2/CTNS/GM2A/BDNF/NRGN/MAGT1/CAMK4/PAFAH1B1/AMFR/BCHE/VDAC1/EPHB2/ACTR2/SLC11A2/MAP1A/NCSTN/B4GALT2/ITGA3/GIT1/DKK1/LDLR/NPTN/ARF4/EGFR/FOSL1/MEIS2/HRH1/SGK1/MAPK1/NDRG4/RIC8A/ITPR3/PICALM/MME/KIT/PRNP/SLC7A11/PLK2/APP/ITGA5
GO:0061045	negative regulation of wound healing	45	-0.601717	-1.707	0.00305185	0.014301	0.00875819	679	tags=33%, list=4%, signal=32%	CRK/CEACAM1/PLAUR/SERPINE2/SMAD3/CASK/PLAU/PLAT/SLC12A2/SH2B3/ADAMTS18/CD109/CD9/THBS1/SERPINE1
GO:0097193	intrinsic apoptotic signaling pathway	251	-0.427452	-1.43512	0.00305778	0.0143096	0.00876343	2894	tags=31%, list=19%, signal=26%	GRINA/SOD1/PIK3R1/TRIM32/ARL6IP5/DDIT3/HRAS/MYBBP1A/UBQLN1/ERO1A/XBP1/CUL2/TAF9/BAG5/ARHGEF2/IKBKE/TRIB3/BID/MAPK8IP1/HIF1A/IFI16/RRP8/SHISA5/BBC3/SYVN1/ABL1/FBXW7/TRIAP1/SERINC3/BAG6/POU4F1/APAF1/EIF2AK3/HIPK1/GSKIP/PPP1R15A/MAPK7/GSDME/TMEM109/BAX/PTPN1/STK25/USP47/HSPA1A/SRC/DDX5/HINT1/RPS27L/SNAI1/RPS3/PLAUR/AEN/PHLDA3/NACC2/AKT1/HIC1/HYOU1/EDA2R/CAV1/GPX1/DNAJA1/PMAIP1/ENO1/NFE2L2/PPM1F/BCL2…
GO:0071692	protein localization to extracellular region	263	-0.425433	-1.42947	0.00306092	0.0143096	0.00876343	3306	tags=37%, list=22%, signal=29%	UNC13B/STEAP3/ADTRP/CCN3/DNAJC1/RAB8A/CAVIN1/CLOCK/ARL2BP/PPARD/SLC2A1/ENSA/BLOC1S3/RAF1/FKBP1B/SREBF1/SLC8B1/TRPM4/LLGL1/ADORA2A/ARNTL/STX1A/RAB12/PHPT1/STXBP5/TANGO2/ARL2/TM7SF3/ANO1/TLR4/SYT9/RHBDF2/TGFB3/HIF1A/EPHA5/RAB11FIP5/CPT1A/PREB/ATP13A2/APBB1/ARF1/TMEM167A/UBE2Q1/KIF5B/WLS/RAC1/RAP1A/UCP2/ACSL4/SRI/NBL1/NADK/RIMS2/SELENOT/PTPN11/P3H1/DPH3/CD200/NLGN2/ANXA1/BMP6/SLC16A1/CDK16/F2RL1/RHB…
GO:0006497	protein lipidation	80	-0.533637	-1.63163	0.00309695	0.014461	0.00885612	3850	tags=45%, list=25%, signal=34%	PIGQ/PIGW/PIGO/PIGN/ZDHHC3/PYURF/GOLGA7/PIGG/ATG12/NMT1/DPM1/PPM1A/ATG5/PGAP1/PIGU/ZDHHC7/ZDHHC18/ZDHHC24/PIGS/PGAP2/PIGT/PGAP4/ZDHHC8/WIPI2/ZDHHC2/ZDHHC9/ZDHHC16/SVIP/GPAA1/UGCG/WIPI1/WDR45B/GBA/ZDHHC5/NMT2/ZDHHC13
GO:0098927	vesicle-mediated transport between endosomal compartments	42	-0.607724	-1.71931	0.003132	0.0146074	0.00894578	2323	tags=38%, list=15%, signal=32%	MYO1D/ANKRD27/FHIP1B/MAP2K1/MTMR2/RAB7A/RAB5A/SNX16/CHMP3/SRC/DENND10/EEA1/MAPK1/FLNA/MSN/DAB2
GO:0090100	positive regulation of transmembrane receptor protein serine/threonine kinase signaling pathway	81	-0.533074	-1.63287	0.00313605	0.014609	0.0089468	2803	tags=35%, list=18%, signal=28%	NUMA1/ADAM17/FKBP8/CDKN2B/RNF111/BMPR2/TGFB3/GDF6/GDF7/HSP90AB1/TGFB1I1/CCN1/GDF11/BMP6/ACVR1/TWSG1/TGFB2/NOTCH2/TGFB1/INHBA/GDF15/ELAPOR2/ACVRL1/SDCBP/ENG/THBS1/CDH5/DAB2
GO:0031294	lymphocyte costimulation	35	-0.6295	-1.71377	0.00314224	0.0146207	0.00895394	2075	tags=46%, list=14%, signal=40%	PDPK1/CARD11/RAC1/SRC/PTPN11/PAK1/PDCD1LG2/AKT1/CDC42/GRB2/CAV1/YES1/LGALS1/CD81/LYN/TNFSF4
GO:0010001	glial cell differentiation	157	-0.462711	-1.51202	0.003223	0.0149788	0.00917325	2139	tags=28%, list=14%, signal=24%	MAP2K1/PSEN1/FGF5/SIRT2/ABL1/LPAR1/TMEM98/EIF2B2/B4GALT6/PRPF19/PTPN11/NDRG1/BIN1/WDR1/NCSTN/LDLR/AKT1/CDK6/DAG1/RELN/SOX4/ABCA2/EGFR/RELA/SERPINE2/CXCR4/ROR1/CNTNAP1/LRP1/EPHA4/GSTP1/MAPK1/B4GALT5/ADGRG6/TGFB1/GBA/VIM/MDK/LYN/GRN/ARHGEF10/CDH2/APP/TNFRSF21
GO:0038061	NIK/NF-kappaB signaling	141	-0.475531	-1.54063	0.00324697	0.0150725	0.00923065	3000	tags=38%, list=20%, signal=31%	PPM1A/PSMB1/PSMC2/PSMA5/PHB/MAP3K7/PSMD14/TLR4/PSMC3/TLR6/FBXW11/IKBKE/PSMD11/SKP1/PSMC4/TRIP6/TRAF4/CHUK/PTPN22/TSPAN6/SASH1/SPHK1/PSMA4/IRAK1/PSMD1/PSMD7/TRAF6/TCIM/PSMC5/PSMD10/RHOA/RPS3/PSME4/AKT1/PSMD12/PSMA7/TRIM44/PSMD13/EGFR/PSMA1/RC3H2/RELA/ILK/ADIPOR1/PSME3/LAPTM5/TNFRSF10B/NFAT5/PSMD2/TNFSF15/ZFP91/CALR/TMSB4X/APP
GO:0007005	mitochondrion organization	510	-0.381248	-1.31133	0.00327761	0.0151969	0.00930682	4812	tags=42%, list=32%, signal=30%	MAP1LC3A/TIMM23/CCAR2/PRKAA1/PDCD5/CYRIB/TTC19/HCFC1/FIS1/TOP3A/BAD/MTFR1L/TSC2/PPP3CC/ATP7A/BAK1/COX7A1/NDUFAB1/NDUFB4/CLUH/TMEM11/MIEF1/ATAD3A/IFI6/FLCN/NDUFS3/DNAJC11/ATAD3B/SLC25A5/GHITM/LONP1/ATP5PO/ATP5F1E/BCS1L/ATP5MF/CISD2/DCN/AIP/TOMM20/MYO19/ACAD9/BECN1/ATP5F1D/SCO2/NPEPPS/SIRT7/ZDHHC6/ATG9A/HAX1/HSPA9/NDUFB9/PARL/NDUFB3/TACO1/COX16/E2F1/BNIP3/VDAC2/CDC37/RHOT2/HTT/PRMT6/PITRM1/COA4/NDU…
GO:0048705	skeletal system morphogenesis	159	-0.459958	-1.50573	0.00329765	0.0152523	0.00934075	2393	tags=29%, list=16%, signal=25%	BMPR2/TGFB3/PRRX1/RDH10/TSKU/CHST11/TRPV4/SLC39A1/COL27A1/PSEN1/BMP1/PCGF2/FMN1/FGFR1/CYP26B1/MEF2D/ZMPSTE24/FOXC2/GLG1/MTHFD1L/STC1/MMP14/RAB33B/COL13A1/BMP6/RAB23/INSIG1/CTNNB1/SMAD3/INPPL1/LTBP3/LRP5/NDST1/BPNT2/ANXA6/TEK/TIPARP/EXT1/SERPINH1/EXT2/RARB/DLG1/FBN2/MMP2/HYAL2/HHIP
GO:0050729	positive regulation of inflammatory response	83	-0.521019	-1.59936	0.00329911	0.0152523	0.00934075	860	tags=19%, list=6%, signal=18%	GPR4/IL1RL1/ABCC1/EGFR/PTGER4/CTSC/PDE2A/CD81/MDK/GRN/TNFSF18/TNFSF4/APP/HYAL2/NEAT1/SERPINE1
GO:0002221	pattern recognition receptor signaling pathway	157	-0.461906	-1.50939	0.00330113	0.0152523	0.00934075	3839	tags=43%, list=25%, signal=32%	MYD88/PELI1/GPS2/UFD1/ITCH/USP15/BIRC2/MIR181B1/IRF7/PTPRS/CYBA/TICAM1/UBE2V1/RIPK1/LGMN/TNIP2/SLC15A4/UBE2N/TKFC/UNC93B1/EPG5/PHB/MAP3K7/CTSS/LY96/LGR4/TLR4/TLR6/IKBKE/OTUD4/RPS27A/PDPK1/RIOK3/CHUK/PTPN22/TSPAN6/UBE2D2/IRAK2/FLOT1/HSPA1B/CLPB/UBA52/FADD/MAPKAPK3/RIPK2/IRAK1/MAPKAPK2/CTSL/TRAF6/UBC/TAB2/HSPA1A/DDX58/F2RL1/CAV1/RELA/PRKCE/SEC14L1/RPS6KA3/BCL10/NPLOC4/LYN/ZDHHC5/TANK/HSP90B1/RTN4/C…
GO:0051491	positive regulation of filopodium assembly	25	-0.677462	-1.73109	0.00331028	0.0152767	0.00935571	1856	tags=40%, list=12%, signal=35%	FSCN1/ARAP1/DOCK11/CDC42/ZMYND8/DPYSL3/NLGN1/AGRN/RALA/NRP1
GO:0042158	lipoprotein biosynthetic process	83	-0.519926	-1.596	0.00334168	0.0153987	0.00943042	3850	tags=43%, list=25%, signal=33%	PIGQ/PIGW/PIGO/PIGN/ZDHHC3/PYURF/GOLGA7/PIGG/ATG12/NMT1/DPM1/PPM1A/ATG5/PGAP1/PIGU/ZDHHC7/ZDHHC18/ZDHHC24/PIGS/PGAP2/PIGT/PGAP4/ZDHHC8/WIPI2/ZDHHC2/ZDHHC9/ZDHHC16/SVIP/GPAA1/UGCG/WIPI1/WDR45B/GBA/ZDHHC5/NMT2/ZDHHC13
GO:0003012	muscle system process	285	-0.420861	-1.42119	0.0033445	0.0153987	0.00943042	3165	tags=33%, list=21%, signal=27%	CHRNE/PI16/HEY2/CFLAR/GAMT/HDAC2/GRK2/FKBP1B/MYLK2/ATP2B4/SOD1/TRPM4/TNNT1/SCN1B/PIN1/EMD/DMD/GJC1/TPM2/ACTA2/KLF4/GSTO1/ARHGAP42/SNTB1/MYL12A/UTRN/RPS6KB1/VEGFB/GLRX3/CDK9/KCNMA1/SETD3/CALCRL/TBX20/MYOF/DSG2/CHUK/DAPK3/ATP1A1/GSK3A/SPHK1/SCN3B/CLIC2/STC1/MEF2A/ITGA2/RGS4/SRI/INPP5F/PAK1/GAA/BIN1/DTNA/LMNA/TPM1/TPM3/DAG1/G6PD/CAV1/CTTN/CACNA2D1/KCNJ2/ALDOA/ENO1/ITGB5/MYLK/ATP2A2/SMAD3/HTR1D/CXCR4…
GO:0048483	autonomic nervous system development	28	-0.659483	-1.71096	0.00336015	0.0154528	0.00946354	793	tags=36%, list=5%, signal=34%	ADARB1/SOX4/CTNNB1/SEMA3A/PLXNA4/PLXNA3/SEMA3F/NRP2/FN1/NRP1
GO:0010762	regulation of fibroblast migration	33	-0.647215	-1.73382	0.00337337	0.0154955	0.00948972	1781	tags=39%, list=12%, signal=35%	SDC4/PRR5L/RAC1/PAK1/GNA12/AKT1/PRKCE/DDR2/MTA2/TGFB1/HYAL2/THBS1/ITGB1
GO:0098542	defense response to other organism	678	-0.37439	-1.28992	0.00342233	0.0157022	0.00961628	3193	tags=29%, list=21%, signal=24%	VAMP8/FYN/CFH/ISG15/TRIM27/SLC15A4/RPL30/RNF26/RAB14/RNF216/RAF1/TKFC/LAMP1/TRIM28/UNC93B1/ERAP1/PSMB1/PSMC2/AIMP1/RPL13A/PSMA5/CDC42EP4/DHX9/TRIM32/CD46/TRIM68/PHB/AGBL5/ADAM17/MAP3K7/STYK1/ABCE1/HRAS/USP18/IL10RB/PSMD14/ZNF175/RPS19/LY96/LGR4/TLR4/GSDMC/PSMC3/ARHGEF2/RPS6KB1/TLR6/FBXW11/IKBKE/POLR3D/PSMD11/WNT5A/OTUD4/IFI16/SKP1/TUSC2/CEBPG/PSMC4/G3BP2/LRP8/SSC5D/PDPK1/STXBP1/TTLL12/TRIM8/HLA-C…
GO:1904019	epithelial cell apoptotic process	83	-0.519767	-1.59552	0.00342682	0.0157046	0.00961775	2393	tags=35%, list=16%, signal=30%	BMPR2/PLCG1/BID/PDPK1/SEMA5A/ABL1/HIPK1/TERT/MAPK7/CAST/RGCC/EIF2S1/JAG2/KRT18/ANGPTL4/ITGA4/ZFP36L1/NFE2L2/ECSCR/ICAM1/TEK/HMOX1/ANO6/MDK/CCL2/KDR/THBS1/CDH5/SERPINE1
GO:0050885	neuromuscular process controlling balance	24	-0.686449	-1.72982	0.00345159	0.0157998	0.00967605	1864	tags=58%, list=12%, signal=51%	CLN8/RAC3/GM2A/ABL1/POU4F1/PAFAH1B1/NLGN2/GAA/RBFOX2/ALDH1A3/CNTNAP1/HEXB/TPP1/APP
GO:0043277	apoptotic cell clearance	40	-0.617027	-1.71991	0.00348815	0.0159487	0.00976723	2273	tags=42%, list=15%, signal=36%	JMJD6/RARA/MFGE8/ABCA7/RAC1/ANXA1/ITGB3/RHOG/MERTK/LRP1/RAC2/PEAR1/AXL/ITGAV/CCL2/TXNDC5/THBS1
GO:0051963	regulation of synapse assembly	61	-0.558295	-1.66069	0.00350929	0.0160269	0.0098151	1725	tags=28%, list=11%, signal=25%	SNCA/BDNF/VPS35/NECTIN1/LRFN4/NLGN2/EPHB2/EIF4G1/CLSTN1/ADGRL2/SLITRK4/AMIGO2/NLGN1/AGRN/SRPX2/APP/FLRT2
GO:0034764	positive regulation of transmembrane transport	137	-0.471961	-1.52709	0.00352622	0.016067	0.00983971	2689	tags=31%, list=18%, signal=26%	ACSL1/DMD/CTSS/GSTO1/NTSR1/PLCG1/CHP1/STK39/PDPK1/F2RL3/PSEN1/ABL1/ARF1/SNCA/KIF5B/AZIN1/MEF2A/TERT/RAP1A/SRI/BAX/CACNB3/PTPN11/ANK3/EPHB2/AKT1/G6PD/RELN/CACNA2D1/KCNJ2/NFE2L2/ATP1B1/CALM2/STIM1/ATP1B3/CALM1/ANO6/SLC9A1/FLNA/CCL2/TMSB4X/F2R/ITGB1
GO:0034767	positive regulation of ion transmembrane transport	137	-0.471961	-1.52709	0.00352622	0.016067	0.00983971	2689	tags=31%, list=18%, signal=26%	ACSL1/DMD/CTSS/GSTO1/NTSR1/PLCG1/CHP1/STK39/PDPK1/F2RL3/PSEN1/ABL1/ARF1/SNCA/KIF5B/AZIN1/MEF2A/TERT/RAP1A/SRI/BAX/CACNB3/PTPN11/ANK3/EPHB2/AKT1/G6PD/RELN/CACNA2D1/KCNJ2/NFE2L2/ATP1B1/CALM2/STIM1/ATP1B3/CALM1/ANO6/SLC9A1/FLNA/CCL2/TMSB4X/F2R/ITGB1
GO:0120193	tight junction organization	59	-0.568982	-1.67676	0.0035492	0.0161532	0.00989246	746	tags=17%, list=5%, signal=16%	F11R/MYO1C/EXT1/ESAM/EPHA2/ACTG1/DLG1/CLDN11/CDH5/PECAM1
GO:0031295	T cell costimulation	34	-0.638959	-1.72358	0.00357863	0.0162684	0.00996301	2075	tags=47%, list=14%, signal=41%	PDPK1/CARD11/RAC1/SRC/PTPN11/PAK1/PDCD1LG2/AKT1/CDC42/GRB2/CAV1/YES1/LGALS1/CD81/LYN/TNFSF4
